# Supplementary material for: Mapping risks of health conditions in people with atopic eczema in English primary care and hospital data
Source: Nat Commun. 2025 Dec 20;17:555. doi: 10.1038/s41467-025-67247-w (PMC12808256; doi:10.1038/s41467-025-67247-w)
Supplement: Supplementary file 4 — Source Data [file 41467_2025_67247_MOESM4_ESM.zip]

Archive with 28 entries (28 files):
- Figure 2 source data.csv
- __MACOSX/._Figure 2 source data.csv
- Figure 3 source data.csv
- __MACOSX/._Figure 3 source data.csv
- Figure 4 source data.csv
- __MACOSX/._Figure 4 source data.csv
- Figure 5 source data.csv
- __MACOSX/._Figure 5 source data.csv
- Figure 6 source data.csv
- __MACOSX/._Figure 6 source data.csv
- Figure 7 source data.csv
- __MACOSX/._Figure 7 source data.csv
- Figure 8 source data.csv
- __MACOSX/._Figure 8 source data.csv
- Figure 9 source data.csv
- __MACOSX/._Figure 9 source data.csv
- tab-suppl-1-source-data.csv
- __MACOSX/._tab-suppl-1-source-data.csv
- tab-suppl-2-source-data.csv
- __MACOSX/._tab-suppl-2-source-data.csv
- tab-suppl-3-source-data.csv
- __MACOSX/._tab-suppl-3-source-data.csv
- tab-suppl-4-source-data.csv
- __MACOSX/._tab-suppl-4-source-data.csv
- tab-suppl-5-source-data.csv
- __MACOSX/._tab-suppl-5-source-data.csv
- tab-suppl-6-source-data.csv
- __MACOSX/._tab-suppl-6-source-data.csv
