# Supplementary material for: Mapping risks of health conditions in people with atopic eczema in English primary care and hospital data
Source: Nat Commun. 2025 Dec 20;17:555. doi: 10.1038/s41467-025-67247-w (PMC12808256; doi:10.1038/s41467-025-67247-w)
Supplement: Supplementary file 4 — Source Data [file 41467_2025_67247_MOESM4_ESM.zip › Figure 2 source data.csv]

chapter	outcome	fraction	cohort
Infectious, parasitic (A00-B99)	A02 Other salmonella infections	2.9337757579081675e-5	eczema_all
Infectious, parasitic (A00-B99)	A04 Other bacterial intestinal infections	9.635593139129849e-4	eczema_all
Infectious, parasitic (A00-B99)	A05 Other bacterial foodborne intoxications, NEC	9.697062854336523e-6	eczema_all
Infectious, parasitic (A00-B99)	A07 Other protozoal intestinal diseases	1.5364615414469006e-5	eczema_all
Infectious, parasitic (A00-B99)	A08 Viral and other specified intestinal infections	0.0010015146114362584	eczema_all
Infectious, parasitic (A00-B99)	A09 Other gastroenteritis and colitis of infectious and unspecified origin	0.004775016694219511	eczema_all
Infectious, parasitic (A00-B99)	A15 Respiratory tuberculosis, bacteriologically and histologically confirmed	8.85797589050698e-6	eczema_all
Infectious, parasitic (A00-B99)	A16 Respiratory tuberculosis, not confirmed bacteriologically or histologically	6.115574582341222e-5	eczema_all
Infectious, parasitic (A00-B99)	A18 Tuberculosis of other organs	1.8088331117552705e-5	eczema_all
Infectious, parasitic (A00-B99)	A31 Infection due to other mycobacteria	3.099831687655349e-5	eczema_all
Infectious, parasitic (A00-B99)	A38 Scarlet fever	1.3734959975180578e-5	eczema_all
Infectious, parasitic (A00-B99)	A39 Meningococcal infection	1.1314517346834347e-5	eczema_all
Infectious, parasitic (A00-B99)	A40 Streptococcal sepsis	2.4132047716874107e-4	eczema_all
Infectious, parasitic (A00-B99)	A41 Other sepsis	0.003472517497696047	eczema_all
Infectious, parasitic (A00-B99)	A46 Erysipelas	4.572100051967994e-5	eczema_all
Infectious, parasitic (A00-B99)	A48 Other bacterial diseases, NEC	1.5018025087712797e-5	eczema_all
Infectious, parasitic (A00-B99)	A49 Bacterial infection of unspecified site	6.666657606493698e-4	eczema_all
Infectious, parasitic (A00-B99)	A63 Other predominantly sexually transmitted diseases, NEC	2.84541092410541e-5	eczema_all
Infectious, parasitic (A00-B99)	A69 Other spirochaetal infections	1.3789090375828687e-5	eczema_all
Infectious, parasitic (A00-B99)	A86 Unspecified viral encephalitis	1.1032775749909445e-6	eczema_all
Infectious, parasitic (A00-B99)	A87 Viral meningitis	8.263527523537317e-5	eczema_all
Infectious, parasitic (A00-B99)	B00 Herpesviral [herpes simplex] infections	9.364457790889168e-4	eczema_all
Infectious, parasitic (A00-B99)	B01 Varicella [chickenpox]	4.1625525486880047e-4	eczema_all
Infectious, parasitic (A00-B99)	B02 Zoster [herpes zoster]	4.128363497865018e-4	eczema_all
Infectious, parasitic (A00-B99)	B07 Viral warts	1.8050454298300722e-4	eczema_all
Infectious, parasitic (A00-B99)	B08 Other viral infections characterized by skin and mucous membrane lesions, NEC	1.4350044829747953e-4	eczema_all
Infectious, parasitic (A00-B99)	B09 Unspecified viral infection characterized by skin and mucous membrane lesions	2.266787920913659e-5	eczema_all
Infectious, parasitic (A00-B99)	B15 Acute hepatitis A	6.129907657173816e-6	eczema_all
Infectious, parasitic (A00-B99)	B16 Acute hepatitis B	3.1984364252191564e-5	eczema_all
Infectious, parasitic (A00-B99)	B17 Other acute viral hepatitis	5.64445565942075e-5	eczema_all
Infectious, parasitic (A00-B99)	B18 Chronic viral hepatitis	1.158490483263585e-4	eczema_all
Infectious, parasitic (A00-B99)	B19 Unspecified viral hepatitis	6.788106903764931e-6	eczema_all
Infectious, parasitic (A00-B99)	B25 Cytomegaloviral disease	4.8227238328446785e-5	eczema_all
Infectious, parasitic (A00-B99)	B26 Mumps	9.624724038712865e-6	eczema_all
Infectious, parasitic (A00-B99)	B27 Infectious mononucleosis	7.985866123236436e-5	eczema_all
Infectious, parasitic (A00-B99)	B30 Viral conjunctivitis	1.3054074551564299e-5	eczema_all
Infectious, parasitic (A00-B99)	B33 Other viral diseases, NEC	8.446796338573717e-6	eczema_all
Infectious, parasitic (A00-B99)	B34 Viral infection of unspecified site	0.005858950851022746	eczema_all
Infectious, parasitic (A00-B99)	B35 Dermatophytosis	2.920840724887548e-4	eczema_all
Infectious, parasitic (A00-B99)	B36 Other superficial mycoses	1.218926125267097e-4	eczema_all
Infectious, parasitic (A00-B99)	B37 Candidiasis	0.0020217097115493867	eczema_all
Infectious, parasitic (A00-B99)	B44 Aspergillosis	1.404050449722714e-4	eczema_all
Infectious, parasitic (A00-B99)	B49 Unspecified mycosis	7.778918668424102e-5	eczema_all
Infectious, parasitic (A00-B99)	B59 Pneumocystosis	3.28371260286398e-5	eczema_all
Infectious, parasitic (A00-B99)	B80 Enterobiasis	4.227429363401433e-5	eczema_all
Infectious, parasitic (A00-B99)	B85 Pediculosis and phthiriasis	9.5592275334647e-6	eczema_all
Infectious, parasitic (A00-B99)	B86 Scabies	1.480922731306776e-4	eczema_all
Infectious, parasitic (A00-B99)	B90 Sequelae of tuberculosis	2.76937417276686e-5	eczema_all
Infectious, parasitic (A00-B99)	B91 Sequelae of poliomyelitis	2.394910166376774e-5	eczema_all
Infectious, parasitic (A00-B99)	B94 Sequelae of OAU infectious and parasitic diseases	4.538776145572907e-5	eczema_all
Infectious, parasitic (A00-B99)	B95 Streptococcus and staphylococcus as the cause of diseases classified to other chapters	0.004092091862841529	eczema_all
Infectious, parasitic (A00-B99)	B96 Other specified bacterial agents as the cause of diseases classified to other chapters	0.0038989229651576656	eczema_all
Infectious, parasitic (A00-B99)	B97 Viral agents as the cause of diseases classified to other chapters	0.0015355426571265168	eczema_all
Infectious, parasitic (A00-B99)	B98 Other specified infectious agents as the cause of diseases classified to other chapters	3.2391384857034377e-4	eczema_all
Infectious, parasitic (A00-B99)	B99 Other and unspecified infectious diseases	1.1428227854770278e-4	eczema_all
Neoplasms (C00-D49)	C00 Malignant neoplasm of lip	2.4637733228019988e-6	eczema_all
Neoplasms (C00-D49)	C01 Malignant neoplasm of base of tongue	9.045335164160396e-6	eczema_all
Neoplasms (C00-D49)	C02 Malignant neoplasm of OAU parts of tongue	4.888357740077999e-5	eczema_all
Neoplasms (C00-D49)	C03 Malignant neoplasm of gum	1.778627680813446e-5	eczema_all
Neoplasms (C00-D49)	C04 Malignant neoplasm of floor of mouth	6.80731528566713e-6	eczema_all
Neoplasms (C00-D49)	C05 Malignant neoplasm of palate	1.5516788229915155e-5	eczema_all
Neoplasms (C00-D49)	C06 Malignant neoplasm of OAU parts of mouth	1.9661991198364364e-5	eczema_all
Neoplasms (C00-D49)	C07 Malignant neoplasm of parotid gland	2.911576405317369e-6	eczema_all
Neoplasms (C00-D49)	C09 Malignant neoplasm of tonsil	1.0898972982327699e-5	eczema_all
Neoplasms (C00-D49)	C10 Malignant neoplasm of oropharynx	8.076817758629779e-6	eczema_all
Neoplasms (C00-D49)	C11 Malignant neoplasm of nasopharynx	7.515606813619479e-6	eczema_all
Neoplasms (C00-D49)	C12 Malignant neoplasm of piriform sinus	9.571926602140267e-6	eczema_all
Neoplasms (C00-D49)	C13 Malignant neoplasm of hypopharynx	7.465018398287061e-6	eczema_all
Neoplasms (C00-D49)	C14 Malignant neoplasm of other and ill defined sites in the lip, oral cavity and pharynx	7.987299808575259e-6	eczema_all
Neoplasms (C00-D49)	C15 Malignant neoplasm of oesophagus	2.005715142785755e-4	eczema_all
Neoplasms (C00-D49)	C16 Malignant neoplasm of stomach	7.301410294581691e-5	eczema_all
Neoplasms (C00-D49)	C17 Malignant neoplasm of small intestine	2.1916548348470043e-5	eczema_all
Neoplasms (C00-D49)	C18 Malignant neoplasm of colon	4.615721857417068e-5	eczema_all
Neoplasms (C00-D49)	C21 Malignant neoplasm of anus and anal canal	1.3211750184706292e-5	eczema_all
Neoplasms (C00-D49)	C22 Malignant neoplasm of liver and intrahepatic bile ducts	1.538619950068255e-4	eczema_all
Neoplasms (C00-D49)	C23 Malignant neoplasm of gallbladder	6.647307494652077e-6	eczema_all
Neoplasms (C00-D49)	C24 Malignant neoplasm of OAU parts of biliary tract	1.4719732597251488e-5	eczema_all
Neoplasms (C00-D49)	C25 Malignant neoplasm of pancreas	1.6693058569197672e-4	eczema_all
Neoplasms (C00-D49)	C26 Malignant neoplasm of other and ill defined digestive organs	3.185486727432516e-5	eczema_all
Neoplasms (C00-D49)	C30 Malignant neoplasm of nasal cavity and middle ear	2.869664561265079e-6	eczema_all
Neoplasms (C00-D49)	C32 Malignant neoplasm of larynx	3.4934691835714105e-5	eczema_all
Neoplasms (C00-D49)	C34 Malignant neoplasm of bronchus and lung	6.921828461794967e-4	eczema_all
Neoplasms (C00-D49)	C38 Malignant neoplasm of heart, mediastinum and pleura	4.570233936842978e-6	eczema_all
Neoplasms (C00-D49)	C40 Malignant neoplasm of bone and articular cartilage of limbs	2.4903991315986382e-6	eczema_all
Neoplasms (C00-D49)	C41 Malignant neoplasm of bone and articular cartilage of OAU sites	3.162919193175697e-5	eczema_all
Neoplasms (C00-D49)	C44 Other malignant neoplasms of skin	9.248924994891449e-4	eczema_all
Neoplasms (C00-D49)	C48 Malignant neoplasm of retroperitoneum and peritoneum	7.574483685195382e-6	eczema_all
Neoplasms (C00-D49)	C49 Malignant neoplasm of other connective and soft tissue	2.3521136220678723e-5	eczema_all
Neoplasms (C00-D49)	C50 Malignant neoplasm of breast	2.3000449731457314e-4	eczema_all
Neoplasms (C00-D49)	C51 Malignant neoplasm of vulva	2.914368064174648e-5	eczema_all
Neoplasms (C00-D49)	C54 Malignant neoplasm of corpus uteri	3.9274425038237107e-5	eczema_all
Neoplasms (C00-D49)	C55 Malignant neoplasm of uterus, part unspecified	7.110362270598749e-6	eczema_all
Neoplasms (C00-D49)	C56 Malignant neoplasm of ovary	2.497108503551095e-5	eczema_all
Neoplasms (C00-D49)	C57 Malignant neoplasm of OAU female genital organs	1.5849968695117437e-5	eczema_all
Neoplasms (C00-D49)	C60 Malignant neoplasm of penis	1.2362072576989372e-5	eczema_all
Neoplasms (C00-D49)	C61 Malignant neoplasm of prostate	3.014292331570982e-4	eczema_all
Neoplasms (C00-D49)	C62 Malignant neoplasm of testis	6.082718215866734e-6	eczema_all
Neoplasms (C00-D49)	C64 Malignant neoplasm of kidney, except renal pelvis	1.1801469996673061e-4	eczema_all
Neoplasms (C00-D49)	C65 Malignant neoplasm of renal pelvis	2.0539836464644814e-5	eczema_all
Neoplasms (C00-D49)	C66 Malignant neoplasm of ureter	1.2965125071668827e-5	eczema_all
Neoplasms (C00-D49)	C67 Malignant neoplasm of bladder	1.933385761956818e-4	eczema_all
Neoplasms (C00-D49)	C68 Malignant neoplasm of OAU urinary organs	1.62023012172873e-6	eczema_all
Neoplasms (C00-D49)	C71 Malignant neoplasm of brain	7.465725245211237e-5	eczema_all
Neoplasms (C00-D49)	C72 Malignant neoplasm of spinal cord, cranial nerves and other parts of central nervous system	8.007197527198579e-6	eczema_all
Neoplasms (C00-D49)	C73 Malignant neoplasm of thyroid gland	1.935102473377925e-5	eczema_all
Neoplasms (C00-D49)	C74 Malignant neoplasm of adrenal gland	9.64146268059231e-6	eczema_all
Neoplasms (C00-D49)	C75 Malignant neoplasm of other endocrine glands and related structures	3.7748558460460657e-6	eczema_all
Neoplasms (C00-D49)	C76 Malignant neoplasm of other and ill defined sites	1.805175462053085e-5	eczema_all
Neoplasms (C00-D49)	C77 Secondary and unspecified malignant neoplasm of lymph nodes	3.2302105378140207e-4	eczema_all
Neoplasms (C00-D49)	C78 Secondary malignant neoplasm of respiratory and digestive organs	5.051381114919212e-4	eczema_all
Neoplasms (C00-D49)	C79 Secondary malignant neoplasm of OAU sites	5.25909704556713e-4	eczema_all
Neoplasms (C00-D49)	C80 Malignant neoplasm without specification of site	2.37400098796111e-4	eczema_all
Neoplasms (C00-D49)	C81 Hodgkin lymphoma	1.622814947971507e-4	eczema_all
Neoplasms (C00-D49)	C82 Follicular lymphoma	4.342879245431246e-5	eczema_all
Neoplasms (C00-D49)	C83 Non follicular lymphoma	1.9095050763081648e-4	eczema_all
Neoplasms (C00-D49)	C84 Mature T/NK cell lymphomas	1.2967628763302662e-4	eczema_all
Neoplasms (C00-D49)	C85 Other and unspecified types of non Hodgkin lymphoma	3.1289944396872496e-4	eczema_all
Neoplasms (C00-D49)	C88 Malignant immunoproliferative diseases	3.6119824838733656e-5	eczema_all
Neoplasms (C00-D49)	C90 Multiple myeloma and malignant plasma cell neoplasms	9.482382981542016e-5	eczema_all
Neoplasms (C00-D49)	C91 Lymphoid leukaemia	5.9173225741306274e-5	eczema_all
Neoplasms (C00-D49)	C92 Myeloid leukaemia	1.5291867061532343e-4	eczema_all
Neoplasms (C00-D49)	C93 Monocytic leukaemia	1.2791041984845796e-5	eczema_all
Neoplasms (C00-D49)	C94 Other leukaemias of specified cell type	8.54582410447034e-6	eczema_all
Neoplasms (C00-D49)	C95 Leukaemia of unspecified cell type	2.8571590009734257e-5	eczema_all
Neoplasms (C00-D49)	C97 Malignant neoplasms of independent (primary) multiple sites	3.589738185068414e-5	eczema_all
Neoplasms (C00-D49)	D00 Carcinoma in situ of oral cavity, oesophagus and stomach	5.784668850341528e-6	eczema_all
Neoplasms (C00-D49)	D01 Carcinoma in situ of OAU digestive organs	6.790014701430002e-6	eczema_all
Neoplasms (C00-D49)	D02 Carcinoma in situ of middle ear and respiratory system	1.7754403921667276e-5	eczema_all
Neoplasms (C00-D49)	D03 Melanoma in situ	2.9472073207695648e-5	eczema_all
Neoplasms (C00-D49)	D04 Carcinoma in situ of skin	2.5152653928876736e-4	eczema_all
Neoplasms (C00-D49)	D05 Carcinoma in situ of breast	5.6856665172073545e-6	eczema_all
Neoplasms (C00-D49)	D06 Carcinoma in situ of cervix uteri	3.974427127341314e-5	eczema_all
Neoplasms (C00-D49)	D07 Carcinoma in situ of OAU genital organs	5.335175063738393e-5	eczema_all
Neoplasms (C00-D49)	D09 Carcinoma in situ of OAU sites	3.081937185705178e-5	eczema_all
Neoplasms (C00-D49)	D10 Benign neoplasm of mouth and pharynx	7.84061286237756e-5	eczema_all
Neoplasms (C00-D49)	D11 Benign neoplasm of major salivary glands	1.3877953791863092e-5	eczema_all
Neoplasms (C00-D49)	D12 Benign neoplasm of colon, rectum, anus and anal canal	0.0018270655652464888	eczema_all
Neoplasms (C00-D49)	D13 Benign neoplasm of other and ill defined parts of digestive system	1.2564697513447784e-4	eczema_all
Neoplasms (C00-D49)	D14 Benign neoplasm of middle ear and respiratory system	5.747952772264224e-5	eczema_all
Neoplasms (C00-D49)	D15 Benign neoplasm of OAU intrathoracic organs	1.1329480868316155e-5	eczema_all
Neoplasms (C00-D49)	D16 Benign neoplasm of bone and articular cartilage	6.755310280064057e-5	eczema_all
Neoplasms (C00-D49)	D17 Benign lipomatous neoplasm	4.435317519996398e-4	eczema_all
Neoplasms (C00-D49)	D18 Haemangioma and lymphangioma, any site	2.1536506222323126e-4	eczema_all
Neoplasms (C00-D49)	D21 Other benign neoplasms of connective and other soft tissue	8.44202099304775e-5	eczema_all
Neoplasms (C00-D49)	D22 Melanocytic naevi	4.106006167086914e-4	eczema_all
Neoplasms (C00-D49)	D23 Other benign neoplasms of skin	4.330327214672473e-4	eczema_all
Neoplasms (C00-D49)	D24 Benign neoplasm of breast	4.789598196556046e-5	eczema_all
Neoplasms (C00-D49)	D25 Leiomyoma of uterus	3.182915729594959e-4	eczema_all
Neoplasms (C00-D49)	D26 Other benign neoplasms of uterus	1.7831600060247492e-5	eczema_all
Neoplasms (C00-D49)	D27 Benign neoplasm of ovary	4.236683201486506e-5	eczema_all
Neoplasms (C00-D49)	D28 Benign neoplasm of OAU female genital organs	2.7774476340714406e-5	eczema_all
Neoplasms (C00-D49)	D29 Benign neoplasm of male genital organs	1.9799265321848603e-5	eczema_all
Neoplasms (C00-D49)	D30 Benign neoplasm of urinary organs	1.824293528973967e-5	eczema_all
Neoplasms (C00-D49)	D31 Benign neoplasm of eye and adnexa	5.006340365708658e-5	eczema_all
Neoplasms (C00-D49)	D32 Benign neoplasm of meninges	8.062779982757766e-5	eczema_all
Neoplasms (C00-D49)	D33 Benign neoplasm of brain and other parts of central nervous system	3.1189340155952134e-5	eczema_all
Neoplasms (C00-D49)	D34 Benign neoplasm of thyroid gland	1.1947182785454867e-5	eczema_all
Neoplasms (C00-D49)	D35 Benign neoplasm of OAU endocrine glands	1.1864351775989187e-4	eczema_all
Neoplasms (C00-D49)	D36 Benign neoplasm of OAU sites	9.278396837022352e-5	eczema_all
Neoplasms (C00-D49)	D37 Neoplasm of uncertain or unknown behaviour of oral cavity and digestive organs	1.1662418198247297e-4	eczema_all
Neoplasms (C00-D49)	D38 Neoplasm of uncertain or unknown behaviour of middle ear and respiratory and intrathoracic organs	6.037766944154453e-5	eczema_all
Neoplasms (C00-D49)	D39 Neoplasm of uncertain or unknown behaviour of female genital organs	9.937885729530161e-6	eczema_all
Neoplasms (C00-D49)	D40 Neoplasm of uncertain or unknown behaviour of male genital organs	6.811565333432489e-6	eczema_all
Neoplasms (C00-D49)	D41 Neoplasm of uncertain or unknown behaviour of urinary organs	7.694414545199436e-5	eczema_all
Neoplasms (C00-D49)	D43 Neoplasm of uncertain or unknown behaviour of brain and central nervous system	3.875797981343533e-5	eczema_all
Neoplasms (C00-D49)	D44 Neoplasm of uncertain or unknown behaviour of endocrine glands	2.9721869864687973e-5	eczema_all
Neoplasms (C00-D49)	D45 Polycythaemia vera	3.182378662762408e-5	eczema_all
Neoplasms (C00-D49)	D46 Myelodysplastic syndromes	2.255125669670201e-4	eczema_all
Neoplasms (C00-D49)	D47 Other neoplasms of uncertain or unknown behaviour of lymphoid, haematopoietic and related tissue	3.071052242905018e-4	eczema_all
Neoplasms (C00-D49)	D48 Neoplasm of uncertain or unknown behaviour of OAU sites	5.531045979283108e-5	eczema_all
Blood, immune mechanism (D50-D89)	D50 Iron deficiency anaemia	0.005322985877496728	eczema_all
Blood, immune mechanism (D50-D89)	D51 Vitamin B₁₂ deficiency anaemia	5.184140454371696e-4	eczema_all
Blood, immune mechanism (D50-D89)	D52 Folate deficiency anaemia	2.9961342471130427e-4	eczema_all
Blood, immune mechanism (D50-D89)	D53 Other nutritional anaemias	1.1980874804188716e-4	eczema_all
Blood, immune mechanism (D50-D89)	D55 Anaemia due to enzyme disorders	2.4200384950013826e-5	eczema_all
Blood, immune mechanism (D50-D89)	D56 Thalassaemia	2.551848980686843e-4	eczema_all
Blood, immune mechanism (D50-D89)	D57 Sickle cell disorders	2.4327795515361166e-4	eczema_all
Blood, immune mechanism (D50-D89)	D58 Other hereditary haemolytic anaemias	3.696066002766395e-5	eczema_all
Blood, immune mechanism (D50-D89)	D59 Acquired haemolytic anaemia	9.209351901681565e-5	eczema_all
Blood, immune mechanism (D50-D89)	D61 Other aplastic anaemias	3.111478173377258e-4	eczema_all
Blood, immune mechanism (D50-D89)	D62 Acute posthaemorrhagic anaemia	6.634495923366856e-5	eczema_all
Blood, immune mechanism (D50-D89)	D63 Anaemia in chronic diseases CE	4.2972655484386525e-4	eczema_all
Blood, immune mechanism (D50-D89)	D64 Other anaemias	0.006532203437069854	eczema_all
Blood, immune mechanism (D50-D89)	D65 Disseminated intravascular coagulation [defibrination syndrome]	1.3995190230226403e-5	eczema_all
Blood, immune mechanism (D50-D89)	D66 Hereditary factor VIII deficiency	1.2399565762237748e-5	eczema_all
Blood, immune mechanism (D50-D89)	D68 Other coagulation defects	3.5622476626506636e-4	eczema_all
Blood, immune mechanism (D50-D89)	D69 Purpura and other haemorrhagic conditions	8.948854050160953e-4	eczema_all
Blood, immune mechanism (D50-D89)	D70 Agranulocytosis	7.437927126671237e-4	eczema_all
Blood, immune mechanism (D50-D89)	D72 Other disorders of white blood cells	2.9206645056815197e-4	eczema_all
Blood, immune mechanism (D50-D89)	D73 Diseases of spleen	1.7978710924177802e-4	eczema_all
Blood, immune mechanism (D50-D89)	D75 Other diseases of blood and blood forming organs	1.91110146348701e-4	eczema_all
Blood, immune mechanism (D50-D89)	D76 Other specified diseases with participation of lymphoreticular and reticulohistiocytic tissue	1.8114940107842193e-5	eczema_all
Blood, immune mechanism (D50-D89)	D80 Immunodeficiency with predominantly antibody defects	1.1125929124147546e-4	eczema_all
Blood, immune mechanism (D50-D89)	D82 Immunodeficiency associated with other major defects	1.7763730526906287e-5	eczema_all
Blood, immune mechanism (D50-D89)	D83 Common variable immunodeficiency	2.403659586355774e-5	eczema_all
Blood, immune mechanism (D50-D89)	D84 Other immunodeficiencies	7.763035992578227e-5	eczema_all
Blood, immune mechanism (D50-D89)	D86 Sarcoidosis	2.4029147941548957e-4	eczema_all
Blood, immune mechanism (D50-D89)	D89 Other disorders involving the immune mechanism, NEC	1.5546138950800289e-4	eczema_all
Endocrine, nutritional, metabolic (E00-E89)	E02 Subclinical iodine deficiency hypothyroidism	1.994642878505611e-5	eczema_all
Endocrine, nutritional, metabolic (E00-E89)	E03 Other hypothyroidism	0.005270364293875561	eczema_all
Endocrine, nutritional, metabolic (E00-E89)	E04 Other nontoxic goitre	2.4115214012941836e-4	eczema_all
Endocrine, nutritional, metabolic (E00-E89)	E05 Thyrotoxicosis [hyperthyroidism]	7.559797288852721e-4	eczema_all
Endocrine, nutritional, metabolic (E00-E89)	E06 Thyroiditis	6.362947137844204e-5	eczema_all
Endocrine, nutritional, metabolic (E00-E89)	E07 Other disorders of thyroid	1.1529066366910015e-4	eczema_all
Endocrine, nutritional, metabolic (E00-E89)	E10 Type 1 diabetes mellitus	7.904032814985076e-4	eczema_all
Endocrine, nutritional, metabolic (E00-E89)	E11 Type 2 diabetes mellitus	0.006344424818216674	eczema_all
Endocrine, nutritional, metabolic (E00-E89)	E13 Other specified diabetes mellitus	1.2295045819302365e-4	eczema_all
Endocrine, nutritional, metabolic (E00-E89)	E14 Unspecified diabetes mellitus	0.0012075630917002577	eczema_all
Endocrine, nutritional, metabolic (E00-E89)	E16 Other disorders of pancreatic internal secretion	0.0010281168089026399	eczema_all
Endocrine, nutritional, metabolic (E00-E89)	E20 Hypoparathyroidism	4.559331184475788e-5	eczema_all
Endocrine, nutritional, metabolic (E00-E89)	E21 Hyperparathyroidism and other disorders of parathyroid gland	2.069263574962551e-4	eczema_all
Endocrine, nutritional, metabolic (E00-E89)	E22 Hyperfunction of pituitary gland	3.7771638034616586e-4	eczema_all
Endocrine, nutritional, metabolic (E00-E89)	E23 Hypofunction and other disorders of pituitary gland	1.8519762608258756e-4	eczema_all
Endocrine, nutritional, metabolic (E00-E89)	E24 Cushing syndrome	5.406015015422846e-5	eczema_all
Endocrine, nutritional, metabolic (E00-E89)	E26 Hyperaldosteronism	1.132525181563579e-5	eczema_all
Endocrine, nutritional, metabolic (E00-E89)	E27 Other disorders of adrenal gland	4.172931883296256e-4	eczema_all
Endocrine, nutritional, metabolic (E00-E89)	E28 Ovarian dysfunction	5.034008049173119e-4	eczema_all
Endocrine, nutritional, metabolic (E00-E89)	E29 Testicular dysfunction	7.790340786378814e-5	eczema_all
Endocrine, nutritional, metabolic (E00-E89)	E30 Disorders of puberty, NEC	6.550624810646443e-5	eczema_all
Endocrine, nutritional, metabolic (E00-E89)	E34 Other endocrine disorders	1.1152035931387105e-4	eczema_all
Endocrine, nutritional, metabolic (E00-E89)	E41 Nutritional marasmus	3.1376132336181514e-6	eczema_all
Endocrine, nutritional, metabolic (E00-E89)	E43 Unspecified severe protein energy malnutrition	1.0735105965069015e-5	eczema_all
Endocrine, nutritional, metabolic (E00-E89)	E46 Unspecified protein energy malnutrition	1.446608299531325e-4	eczema_all
Endocrine, nutritional, metabolic (E00-E89)	E51 Thiamine deficiency	2.7962624357827877e-5	eczema_all
Endocrine, nutritional, metabolic (E00-E89)	E53 Deficiency of other B group vitamins	0.0011545565923447383	eczema_all
Endocrine, nutritional, metabolic (E00-E89)	E55 Vitamin D deficiency	0.0019683188090676607	eczema_all
Endocrine, nutritional, metabolic (E00-E89)	E56 Other vitamin deficiencies	1.4987722184461755e-5	eczema_all
Endocrine, nutritional, metabolic (E00-E89)	E58 Dietary calcium deficiency	2.0250157116997873e-5	eczema_all
Endocrine, nutritional, metabolic (E00-E89)	E61 Deficiency of other nutrient elements	3.152101055900669e-4	eczema_all
Endocrine, nutritional, metabolic (E00-E89)	E63 Other nutritional deficiencies	1.5174226391525832e-5	eczema_all
Endocrine, nutritional, metabolic (E00-E89)	E65 Localized adiposity	1.4190056724350141e-5	eczema_all
Endocrine, nutritional, metabolic (E00-E89)	E66 Obesity	0.008538463597791495	eczema_all
Endocrine, nutritional, metabolic (E00-E89)	E70 Disorders of aromatic amino acid metabolism	1.3315067923802608e-5	eczema_all
Endocrine, nutritional, metabolic (E00-E89)	E72 Other disorders of amino acid metabolism	1.1081017803170633e-5	eczema_all
Endocrine, nutritional, metabolic (E00-E89)	E73 Lactose intolerance	1.34059427947221e-4	eczema_all
Endocrine, nutritional, metabolic (E00-E89)	E74 Other disorders of carbohydrate metabolism	3.790784917689636e-5	eczema_all
Endocrine, nutritional, metabolic (E00-E89)	E75 Disorders of sphingolipid metabolism and other lipid storage disorders	9.59876406556448e-6	eczema_all
Endocrine, nutritional, metabolic (E00-E89)	E78 Disorders of lipoprotein metabolism and other lipidaemias	0.007659219636938433	eczema_all
Endocrine, nutritional, metabolic (E00-E89)	E79 Disorders of purine and pyrimidine metabolism	1.3693122176712623e-5	eczema_all
Endocrine, nutritional, metabolic (E00-E89)	E80 Disorders of porphyrin and bilirubin metabolism	7.567358282525613e-5	eczema_all
Endocrine, nutritional, metabolic (E00-E89)	E83 Disorders of mineral metabolism	0.001249933918966467	eczema_all
Endocrine, nutritional, metabolic (E00-E89)	E84 Cystic fibrosis	1.2095863406260162e-5	eczema_all
Endocrine, nutritional, metabolic (E00-E89)	E85 Amyloidosis	5.2515255954633256e-5	eczema_all
Endocrine, nutritional, metabolic (E00-E89)	E86 Volume depletion	0.003170127101717722	eczema_all
Endocrine, nutritional, metabolic (E00-E89)	E87 Other disorders of fluid, electrolyte and acid base balance	0.006643580166586772	eczema_all
Endocrine, nutritional, metabolic (E00-E89)	E88 Other metabolic disorders	3.287862397074479e-4	eczema_all
Endocrine, nutritional, metabolic (E00-E89)	E89 Postprocedural endocrine and metabolic disorders, NEC	3.610959414932612e-4	eczema_all
Mental, behavioral, neurodevelopmental (F01-F99)	F00 Dementia in Alzheimer disease	2.458436104642191e-4	eczema_all
Mental, behavioral, neurodevelopmental (F01-F99)	F01 Vascular dementia	4.3009723086273756e-4	eczema_all
Mental, behavioral, neurodevelopmental (F01-F99)	F02 Dementia in other diseases CE	1.0982778311118846e-5	eczema_all
Mental, behavioral, neurodevelopmental (F01-F99)	F03 Unspecified dementia	7.63628283285431e-4	eczema_all
Mental, behavioral, neurodevelopmental (F01-F99)	F05 Delirium, not induced by alcohol and other psychoactive substances	0.0016217889473852695	eczema_all
Mental, behavioral, neurodevelopmental (F01-F99)	F06 Other mental disorders due to brain damage and dysfunction and to physical disease	2.346595743639056e-4	eczema_all
Mental, behavioral, neurodevelopmental (F01-F99)	F07 Personality and behavioural disorders due to brain disease, damage and dysfunction	2.839547330038255e-5	eczema_all
Mental, behavioral, neurodevelopmental (F01-F99)	F10 Mental and behavioural disorders due to use of alcohol	0.0016143537400167725	eczema_all
Mental, behavioral, neurodevelopmental (F01-F99)	F11 Mental and behavioural disorders due to use of opioids	9.598176332924466e-5	eczema_all
Mental, behavioral, neurodevelopmental (F01-F99)	F12 Mental and behavioural disorders due to use of cannabinoids	1.1464391506782711e-4	eczema_all
Mental, behavioral, neurodevelopmental (F01-F99)	F13 Mental and behavioural disorders due to use of sedatives or hypnotics	3.476677046692279e-5	eczema_all
Mental, behavioral, neurodevelopmental (F01-F99)	F14 Mental and behavioural disorders due to use of cocaine	6.175449189464259e-5	eczema_all
Mental, behavioral, neurodevelopmental (F01-F99)	F15 Mental and behavioural disorders due to use of other stimulants, including caffeine	6.780754483460426e-6	eczema_all
Mental, behavioral, neurodevelopmental (F01-F99)	F17 Mental and behavioural disorders due to use of tobacco	0.005164509897889161	eczema_all
Mental, behavioral, neurodevelopmental (F01-F99)	F19 Mental and behavioural disorders due to multiple drug use and use of other psychoactive substances	4.2921565484998574e-5	eczema_all
Mental, behavioral, neurodevelopmental (F01-F99)	F20 Schizophrenia	3.00819531078245e-4	eczema_all
Mental, behavioral, neurodevelopmental (F01-F99)	F22 Persistent delusional disorders	1.4038607064962032e-4	eczema_all
Mental, behavioral, neurodevelopmental (F01-F99)	F23 Acute and transient psychotic disorders	5.175947919246091e-5	eczema_all
Mental, behavioral, neurodevelopmental (F01-F99)	F25 Schizoaffective disorders	7.929597897104185e-5	eczema_all
Mental, behavioral, neurodevelopmental (F01-F99)	F29 Unspecified nonorganic psychosis	1.3239778304873994e-4	eczema_all
Mental, behavioral, neurodevelopmental (F01-F99)	F30 Manic episode	4.905047521537261e-5	eczema_all
Mental, behavioral, neurodevelopmental (F01-F99)	F31 Bipolar affective disorder	4.055478134070946e-4	eczema_all
Mental, behavioral, neurodevelopmental (F01-F99)	F32 Depressive episode	0.009289582574863354	eczema_all
Mental, behavioral, neurodevelopmental (F01-F99)	F33 Recurrent depressive disorder	2.297693745887716e-4	eczema_all
Mental, behavioral, neurodevelopmental (F01-F99)	F34 Persistent mood [affective] disorders	5.5486626899629807e-5	eczema_all
Mental, behavioral, neurodevelopmental (F01-F99)	F38 Other mood [affective] disorders	1.862982500793742e-5	eczema_all
Mental, behavioral, neurodevelopmental (F01-F99)	F39 Unspecified mood [affective] disorder	3.649185397155769e-5	eczema_all
Mental, behavioral, neurodevelopmental (F01-F99)	F40 Phobic anxiety disorders	6.533788951373109e-4	eczema_all
Mental, behavioral, neurodevelopmental (F01-F99)	F41 Other anxiety disorders	0.007352974244117534	eczema_all
Mental, behavioral, neurodevelopmental (F01-F99)	F42 Obsessive compulsive disorder	3.2764244549085694e-4	eczema_all
Mental, behavioral, neurodevelopmental (F01-F99)	F43 Reaction to severe stress, and adjustment disorders	3.232228016492815e-4	eczema_all
Mental, behavioral, neurodevelopmental (F01-F99)	F44 Dissociative [conversion] disorders	1.1623114460379373e-4	eczema_all
Mental, behavioral, neurodevelopmental (F01-F99)	F45 Somatoform disorders	1.5256304733638948e-4	eczema_all
Mental, behavioral, neurodevelopmental (F01-F99)	F48 Other neurotic disorders	4.93813680900533e-5	eczema_all
Mental, behavioral, neurodevelopmental (F01-F99)	F50 Eating disorders	1.8114185348138857e-4	eczema_all
Mental, behavioral, neurodevelopmental (F01-F99)	F51 Nonorganic sleep disorders	5.566218456399123e-5	eczema_all
Mental, behavioral, neurodevelopmental (F01-F99)	F52 Sexual dysfunction, not caused by organic disorder or disease	8.525968902243445e-5	eczema_all
Mental, behavioral, neurodevelopmental (F01-F99)	F53 Mental and behavioural disorders associated with the puerperium, NEC	6.47337646805963e-5	eczema_all
Mental, behavioral, neurodevelopmental (F01-F99)	F60 Specific personality disorders	3.4817339329358955e-4	eczema_all
Mental, behavioral, neurodevelopmental (F01-F99)	F61 Mixed and other personality disorders	5.240381233663866e-6	eczema_all
Mental, behavioral, neurodevelopmental (F01-F99)	F69 Unspecified disorder of adult personality and behaviour	3.889302245791079e-5	eczema_all
Mental, behavioral, neurodevelopmental (F01-F99)	F70 Mild mental retardation	1.0580811250959031e-4	eczema_all
Mental, behavioral, neurodevelopmental (F01-F99)	F71 Moderate mental retardation	6.057234354675597e-5	eczema_all
Mental, behavioral, neurodevelopmental (F01-F99)	F72 Severe mental retardation	7.82529606012624e-5	eczema_all
Mental, behavioral, neurodevelopmental (F01-F99)	F79 Unspecified mental retardation	4.206354677592063e-4	eczema_all
Mental, behavioral, neurodevelopmental (F01-F99)	F80 Specific developmental disorders of speech and language	2.05509741026924e-4	eczema_all
Mental, behavioral, neurodevelopmental (F01-F99)	F81 Specific developmental disorders of scholastic skills	0.0012094833245723585	eczema_all
Mental, behavioral, neurodevelopmental (F01-F99)	F82 Specific developmental disorder of motor function	2.5942323079946944e-5	eczema_all
Mental, behavioral, neurodevelopmental (F01-F99)	F84 Pervasive developmental disorders	7.818383243154336e-4	eczema_all
Mental, behavioral, neurodevelopmental (F01-F99)	F89 Unspecified disorder of psychological development	1.5010414752261024e-5	eczema_all
Mental, behavioral, neurodevelopmental (F01-F99)	F90 Hyperkinetic disorders	2.778811205567017e-4	eczema_all
Mental, behavioral, neurodevelopmental (F01-F99)	F91 Conduct disorders	7.019673011942327e-5	eczema_all
Mental, behavioral, neurodevelopmental (F01-F99)	F94 Disorders of social functioning with onset specific to childhood and adolescence	1.1657880798714215e-5	eczema_all
Mental, behavioral, neurodevelopmental (F01-F99)	F95 Tic disorders	5.2767968360062565e-5	eczema_all
Mental, behavioral, neurodevelopmental (F01-F99)	F98 Other behavioural and emotional disorders with onset usually occurring in childhood and adolescence	5.5469730896739535e-5	eczema_all
Mental, behavioral, neurodevelopmental (F01-F99)	F99 Mental disorder, NOS	1.0256823944733411e-4	eczema_all
Nervous system (G00-G99)	G00 Bacterial meningitis, NEC	1.4765936749026497e-5	eczema_all
Nervous system (G00-G99)	G01 Meningitis in bacterial diseases CE	7.881828477592735e-6	eczema_all
Nervous system (G00-G99)	G02 Meningitis in other infectious and parasitic diseases CE	5.128169739121826e-6	eczema_all
Nervous system (G00-G99)	G03 Meningitis DTOAUC	3.576012421725266e-5	eczema_all
Nervous system (G00-G99)	G04 Encephalitis, myelitis and encephalomyelitis	8.401771760383087e-5	eczema_all
Nervous system (G00-G99)	G05 Encephalitis, myelitis and encephalomyelitis in diseases CE	3.42773258888122e-5	eczema_all
Nervous system (G00-G99)	G06 Intracranial and intraspinal abscess and granuloma	3.578853972342367e-5	eczema_all
Nervous system (G00-G99)	G08 Intracranial and intraspinal phlebitis and thrombophlebitis	1.3156571058588535e-5	eczema_all
Nervous system (G00-G99)	G09 Sequelae of inflammatory diseases of central nervous system	3.3363873765684134e-5	eczema_all
Nervous system (G00-G99)	G10 Huntington disease	1.5662691928577958e-5	eczema_all
Nervous system (G00-G99)	G11 Hereditary ataxia	2.684255937127152e-5	eczema_all
Nervous system (G00-G99)	G12 Spinal muscular atrophy and related syndromes	2.4791308862374956e-5	eczema_all
Nervous system (G00-G99)	G20 Parkinson disease	1.5782136528979631e-4	eczema_all
Nervous system (G00-G99)	G21 Secondary parkinsonism	7.877281383148355e-5	eczema_all
Nervous system (G00-G99)	G23 Other degenerative diseases of basal ganglia	2.484324095675075e-5	eczema_all
Nervous system (G00-G99)	G24 Dystonia	5.0293659597853287e-5	eczema_all
Nervous system (G00-G99)	G25 Other extrapyramidal and movement disorders	4.372960618895301e-4	eczema_all
Nervous system (G00-G99)	G30 Alzheimer disease	3.5912457090022596e-4	eczema_all
Nervous system (G00-G99)	G31 Other degenerative diseases of nervous system, NEC	5.944668984204292e-4	eczema_all
Nervous system (G00-G99)	G32 Other degenerative disorders of nervous system in diseases CE	1.9711433411290904e-5	eczema_all
Nervous system (G00-G99)	G35 Multiple sclerosis	1.679810034818087e-4	eczema_all
Nervous system (G00-G99)	G37 Other demyelinating diseases of central nervous system	5.7551638767582284e-5	eczema_all
Nervous system (G00-G99)	G40 Epilepsy	0.001649067866505372	eczema_all
Nervous system (G00-G99)	G41 Status epilepticus	8.641613691736294e-5	eczema_all
Nervous system (G00-G99)	G43 Migraine	0.0016008626437876235	eczema_all
Nervous system (G00-G99)	G44 Other headache syndromes	2.312520583725828e-4	eczema_all
Nervous system (G00-G99)	G45 Transient cerebral ischaemic attacks and related syndromes	6.06777474647837e-4	eczema_all
Nervous system (G00-G99)	G46 Vascular syndromes of brain in cerebrovascular diseases	4.659965603539342e-5	eczema_all
Nervous system (G00-G99)	G47 Sleep disorders	0.0031354215085008406	eczema_all
Nervous system (G00-G99)	G50 Disorders of trigeminal nerve	2.1978676144690715e-4	eczema_all
Nervous system (G00-G99)	G51 Facial nerve disorders	2.603626009359576e-4	eczema_all
Nervous system (G00-G99)	G52 Disorders of other cranial nerves	2.1047117406100802e-5	eczema_all
Nervous system (G00-G99)	G53 Cranial nerve disorders in diseases CE	6.209195140050319e-5	eczema_all
Nervous system (G00-G99)	G54 Nerve root and plexus disorders	1.0980334083018044e-4	eczema_all
Nervous system (G00-G99)	G55 Nerve root and plexus compressions in diseases CE	0.0010387511719225006	eczema_all
Nervous system (G00-G99)	G56 Mononeuropathies of upper limb	0.0019511776957440673	eczema_all
Nervous system (G00-G99)	G57 Mononeuropathies of lower limb	2.484864155827837e-4	eczema_all
Nervous system (G00-G99)	G58 Other mononeuropathies	1.0950674306216569e-4	eczema_all
Nervous system (G00-G99)	G59 Mononeuropathy in diseases CE	1.1706934759550696e-4	eczema_all
Nervous system (G00-G99)	G60 Hereditary and idiopathic neuropathy	4.637348519075291e-5	eczema_all
Nervous system (G00-G99)	G61 Inflammatory polyneuropathy	5.06046599321643e-5	eczema_all
Nervous system (G00-G99)	G62 Other polyneuropathies	7.262779505984276e-4	eczema_all
Nervous system (G00-G99)	G63 Polyneuropathy in diseases CE	4.79935085279883e-4	eczema_all
Nervous system (G00-G99)	G70 Myasthenia gravis and other myoneural disorders	2.5514581353438513e-5	eczema_all
Nervous system (G00-G99)	G71 Primary disorders of muscles	3.449861456589847e-5	eczema_all
Nervous system (G00-G99)	G72 Other myopathies	9.536475478483739e-5	eczema_all
Nervous system (G00-G99)	G80 Cerebral palsy	8.494214928488854e-6	eczema_all
Nervous system (G00-G99)	G81 Hemiplegia	6.836054518920041e-4	eczema_all
Nervous system (G00-G99)	G82 Paraplegia and tetraplegia	6.567818621901504e-5	eczema_all
Nervous system (G00-G99)	G83 Other paralytic syndromes	1.2842247506327173e-4	eczema_all
Nervous system (G00-G99)	G90 Disorders of autonomic nervous system	8.58466384188253e-5	eczema_all
Nervous system (G00-G99)	G91 Hydrocephalus	1.3722983548621892e-4	eczema_all
Nervous system (G00-G99)	G93 Other disorders of brain	8.435329275857696e-4	eczema_all
Nervous system (G00-G99)	G94 Other disorders of brain in diseases CE	2.2255597512649076e-5	eczema_all
Nervous system (G00-G99)	G95 Other diseases of spinal cord	1.6268511810729747e-4	eczema_all
Nervous system (G00-G99)	G96 Other disorders of central nervous system	8.086400105990655e-5	eczema_all
Nervous system (G00-G99)	G97 Postprocedural disorders of nervous system, NEC	5.908087089918349e-5	eczema_all
Nervous system (G00-G99)	G98 Other disorders of nervous system, NEC	4.289480244314881e-5	eczema_all
Nervous system (G00-G99)	G99 Other disorders of nervous system in diseases CE	3.272509156034853e-4	eczema_all
Eye and adnexa (H00-H59)	H00 Hordeolum and chalazion	3.2349953779009006e-4	eczema_all
Eye and adnexa (H00-H59)	H01 Other inflammation of eyelid	3.2830502333301275e-4	eczema_all
Eye and adnexa (H00-H59)	H02 Other disorders of eyelid	0.001291611734233477	eczema_all
Eye and adnexa (H00-H59)	H03 Disorders of eyelid in diseases CE	3.7547310131440194e-5	eczema_all
Eye and adnexa (H00-H59)	H04 Disorders of lacrimal system	8.422893278450696e-4	eczema_all
Eye and adnexa (H00-H59)	H05 Disorders of orbit	3.3643484213039313e-4	eczema_all
Eye and adnexa (H00-H59)	H06 Disorders of lacrimal system and orbit in diseases CE	3.842932487589842e-5	eczema_all
Eye and adnexa (H00-H59)	H10 Conjunctivitis	5.338012858769312e-4	eczema_all
Eye and adnexa (H00-H59)	H11 Other disorders of conjunctiva	2.105293902568707e-4	eczema_all
Eye and adnexa (H00-H59)	H13 Disorders of conjunctiva in diseases CE	3.2437781299015645e-5	eczema_all
Eye and adnexa (H00-H59)	H15 Disorders of sclera	3.264347231871143e-5	eczema_all
Eye and adnexa (H00-H59)	H16 Keratitis	2.5284917321735266e-4	eczema_all
Eye and adnexa (H00-H59)	H17 Corneal scars and opacities	9.098034984802823e-5	eczema_all
Eye and adnexa (H00-H59)	H18 Other disorders of cornea	5.762277781825296e-4	eczema_all
Eye and adnexa (H00-H59)	H19 Disorders of sclera and cornea in diseases CE	7.233291142742973e-5	eczema_all
Eye and adnexa (H00-H59)	H20 Iridocyclitis	1.7590468988071348e-4	eczema_all
Eye and adnexa (H00-H59)	H21 Other disorders of iris and ciliary body	1.1833341167649169e-4	eczema_all
Eye and adnexa (H00-H59)	H22 Disorders of iris and ciliary body in diseases CE	1.4232128379355563e-5	eczema_all
Eye and adnexa (H00-H59)	H25 Senile cataract	0.0027607213020970386	eczema_all
Eye and adnexa (H00-H59)	H26 Other cataract	0.004832149856138281	eczema_all
Eye and adnexa (H00-H59)	H27 Other disorders of lens	6.082703946935568e-5	eczema_all
Eye and adnexa (H00-H59)	H28 Cataract and other disorders of lens in diseases CE	3.540251825543277e-5	eczema_all
Eye and adnexa (H00-H59)	H30 Chorioretinal inflammation	1.252232106144806e-5	eczema_all
Eye and adnexa (H00-H59)	H31 Other disorders of choroid	4.285480686328815e-5	eczema_all
Eye and adnexa (H00-H59)	H33 Retinal detachments and breaks	7.850460129853914e-5	eczema_all
Eye and adnexa (H00-H59)	H34 Retinal vascular occlusions	1.505274709189432e-4	eczema_all
Eye and adnexa (H00-H59)	H35 Other retinal disorders	0.0013844747718429265	eczema_all
Eye and adnexa (H00-H59)	H36 Retinal disorders in diseases CE	7.8887908875913e-4	eczema_all
Eye and adnexa (H00-H59)	H40 Glaucoma	0.0013282359944793434	eczema_all
Eye and adnexa (H00-H59)	H43 Disorders of vitreous body	1.9356283800716874e-4	eczema_all
Eye and adnexa (H00-H59)	H44 Disorders of globe	1.439757856483363e-4	eczema_all
Eye and adnexa (H00-H59)	H46 Optic neuritis	5.5558690820244134e-5	eczema_all
Eye and adnexa (H00-H59)	H47 Other disorders of optic [2nd] nerve and visual pathways	1.2682127064791654e-4	eczema_all
Eye and adnexa (H00-H59)	H49 Paralytic strabismus	2.6253619906366193e-5	eczema_all
Eye and adnexa (H00-H59)	H50 Other strabismus	1.7043664705003063e-4	eczema_all
Eye and adnexa (H00-H59)	H51 Other disorders of binocular movement	1.5836367989842102e-5	eczema_all
Eye and adnexa (H00-H59)	H52 Disorders of refraction and accommodation	3.494630196525385e-4	eczema_all
Eye and adnexa (H00-H59)	H53 Visual disturbances	0.0013076836018623805	eczema_all
Eye and adnexa (H00-H59)	H54 Visual impairment including blindness (binocular or monocular)	7.66415391881773e-4	eczema_all
Eye and adnexa (H00-H59)	H55 Nystagmus and other irregular eye movements	5.437418555434657e-5	eczema_all
Eye and adnexa (H00-H59)	H57 Other disorders of eye and adnexa	2.4563997028690716e-4	eczema_all
Eye and adnexa (H00-H59)	H58 Other disorders of eye and adnexa in diseases CE	3.891490617926827e-5	eczema_all
Eye and adnexa (H00-H59)	H59 Postprocedural disorders of eye and adnexa, NEC	4.8962559978887157e-05	eczema_all
Ear and mastoid process (H60-H95)	H60 Otitis externa	5.046987428102742e-4	eczema_all
Ear and mastoid process (H60-H95)	H61 Other disorders of external ear	6.246722061281045e-4	eczema_all
Ear and mastoid process (H60-H95)	H65 Nonsuppurative otitis media	0.00117737099888069	eczema_all
Ear and mastoid process (H60-H95)	H66 Suppurative and unspecified otitis media	6.927824645330082e-4	eczema_all
Ear and mastoid process (H60-H95)	H69 Other disorders of Eustachian tube	8.038566380561854e-5	eczema_all
Ear and mastoid process (H60-H95)	H70 Mastoiditis and related conditions	4.29408867673788e-5	eczema_all
Ear and mastoid process (H60-H95)	H71 Cholesteatoma of middle ear	5.693023504018622e-5	eczema_all
Ear and mastoid process (H60-H95)	H72 Perforation of tympanic membrane	2.6727740128142666e-4	eczema_all
Ear and mastoid process (H60-H95)	H73 Other disorders of tympanic membrane	1.759634477211684e-4	eczema_all
Ear and mastoid process (H60-H95)	H74 Other disorders of middle ear and mastoid	1.0964919622245054e-4	eczema_all
Ear and mastoid process (H60-H95)	H80 Otosclerosis	9.719702187881232e-6	eczema_all
Ear and mastoid process (H60-H95)	H81 Disorders of vestibular function	3.9584290142888063e-4	eczema_all
Ear and mastoid process (H60-H95)	H83 Other diseases of inner ear	1.7295612989249613e-4	eczema_all
Ear and mastoid process (H60-H95)	H90 Conductive and sensorineural hearing loss	6.371383322206117e-4	eczema_all
Ear and mastoid process (H60-H95)	H91 Other hearing loss	0.002290623781888497	eczema_all
Ear and mastoid process (H60-H95)	H92 Otalgia and effusion of ear	2.8894326744278754e-4	eczema_all
Ear and mastoid process (H60-H95)	H93 Other disorders of ear, NEC	3.172445871638065e-4	eczema_all
Ear and mastoid process (H60-H95)	H95 Postprocedural disorders of ear and mastoid process, NEC	2.949836729103721e-5	eczema_all
Circulatory system (I00-I99)	I05 Rheumatic mitral valve diseases	1.4498674466016144e-4	eczema_all
Circulatory system (I00-I99)	I06 Rheumatic aortic valve diseases	1.595180705683433e-5	eczema_all
Circulatory system (I00-I99)	I07 Rheumatic tricuspid valve diseases	3.8810768011956207e-4	eczema_all
Circulatory system (I00-I99)	I08 Multiple valve diseases	0.00141853747461098	eczema_all
Circulatory system (I00-I99)	I09 Other rheumatic heart diseases	2.986068243173902e-5	eczema_all
Circulatory system (I00-I99)	I10 Essential (primary) hypertension	0.01807892734711238	eczema_all
Circulatory system (I00-I99)	I11 Hypertensive heart disease	7.843096937634571e-5	eczema_all
Circulatory system (I00-I99)	I12 Hypertensive renal disease	0.0010525551568740655	eczema_all
Circulatory system (I00-I99)	I13 Hypertensive heart and renal disease	5.372840585877786e-5	eczema_all
Circulatory system (I00-I99)	I15 Secondary hypertension	7.609855090094741e-5	eczema_all
Circulatory system (I00-I99)	I20 Angina pectoris	0.003999179697964056	eczema_all
Circulatory system (I00-I99)	I21 Acute myocardial infarction	0.001537324399667338	eczema_all
Circulatory system (I00-I99)	I22 Subsequent myocardial infarction	2.3551534371047276e-4	eczema_all
Circulatory system (I00-I99)	I23 Certain current complications following acute myocardial infarction	1.3020555072041203e-5	eczema_all
Circulatory system (I00-I99)	I24 Other acute ischaemic heart diseases	6.586547504234106e-4	eczema_all
Circulatory system (I00-I99)	I25 Chronic ischaemic heart disease	0.0056964741655783175	eczema_all
Circulatory system (I00-I99)	I26 Pulmonary embolism	6.469272389721277e-4	eczema_all
Circulatory system (I00-I99)	I27 Other pulmonary heart diseases	9.501365149910579e-4	eczema_all
Circulatory system (I00-I99)	I28 Other diseases of pulmonary vessels	1.5327415734666203e-5	eczema_all
Circulatory system (I00-I99)	I30 Acute pericarditis	3.6582659956073077e-5	eczema_all
Circulatory system (I00-I99)	I31 Other diseases of pericardium	4.2363262645073445e-4	eczema_all
Circulatory system (I00-I99)	I33 Acute and subacute endocarditis	1.0673133676060739e-4	eczema_all
Circulatory system (I00-I99)	I34 Nonrheumatic mitral valve disorders	7.722863370975871e-4	eczema_all
Circulatory system (I00-I99)	I35 Nonrheumatic aortic valve disorders	0.0014192551230007607	eczema_all
Circulatory system (I00-I99)	I36 Nonrheumatic tricuspid valve disorders	1.0495311313953456e-4	eczema_all
Circulatory system (I00-I99)	I37 Pulmonary valve disorders	1.126686367659988e-4	eczema_all
Circulatory system (I00-I99)	I38 Endocarditis, valve unspecified	2.0224986904316522e-4	eczema_all
Circulatory system (I00-I99)	I40 Acute myocarditis	1.5535620945889047e-5	eczema_all
Circulatory system (I00-I99)	I42 Cardiomyopathy	3.3512055525988836e-4	eczema_all
Circulatory system (I00-I99)	I44 Atrioventricular and left bundle branch block	0.0020102184087259526	eczema_all
Circulatory system (I00-I99)	I45 Other conduction disorders	0.0012751942493923736	eczema_all
Circulatory system (I00-I99)	I46 Cardiac arrest	7.207897120329635e-4	eczema_all
Circulatory system (I00-I99)	I47 Paroxysmal tachycardia	7.994384905445033e-4	eczema_all
Circulatory system (I00-I99)	I48 Atrial fibrillation and flutter	0.0046793204236996264	eczema_all
Circulatory system (I00-I99)	I49 Other cardiac arrhythmias	7.910063213931643e-4	eczema_all
Circulatory system (I00-I99)	I50 Heart failure	0.005497441016763969	eczema_all
Circulatory system (I00-I99)	I51 Complications and ill defined descriptions of heart disease	0.002853166457575586	eczema_all
Circulatory system (I00-I99)	I60 Subarachnoid haemorrhage	1.0369618121991897e-4	eczema_all
Circulatory system (I00-I99)	I61 Intracerebral haemorrhage	2.917574777483595e-4	eczema_all
Circulatory system (I00-I99)	I62 Other nontraumatic intracranial haemorrhage	1.586694580121072e-4	eczema_all
Circulatory system (I00-I99)	I63 Cerebral infarction	7.349656310889602e-4	eczema_all
Circulatory system (I00-I99)	I64 Stroke, not specified as haemorrhage or infarction	3.0089043335008005e-4	eczema_all
Circulatory system (I00-I99)	I65 Occlusion and stenosis of precerebral arteries, not resulting in cerebral infarction	3.33609785751021e-4	eczema_all
Circulatory system (I00-I99)	I66 Occlusion and stenosis of cerebral arteries, not resulting in cerebral infarction	1.8956718970731698e-5	eczema_all
Circulatory system (I00-I99)	I67 Other cerebrovascular diseases	0.002208792398263929	eczema_all
Circulatory system (I00-I99)	I68 Cerebrovascular disorders in diseases CE	1.5982910899944605e-5	eczema_all
Circulatory system (I00-I99)	I69 Sequelae of cerebrovascular disease	6.51642412153203e-4	eczema_all
Circulatory system (I00-I99)	I70 Atherosclerosis	7.530448036357647e-4	eczema_all
Circulatory system (I00-I99)	I71 Aortic aneurysm and dissection	6.115055588043726e-4	eczema_all
Circulatory system (I00-I99)	I72 Other aneurysm and dissection	1.5057284140885597e-4	eczema_all
Circulatory system (I00-I99)	I73 Other peripheral vascular diseases	0.0025152372261583937	eczema_all
Circulatory system (I00-I99)	I74 Arterial embolism and thrombosis	2.985225003511441e-4	eczema_all
Circulatory system (I00-I99)	I77 Other disorders of arteries and arterioles	6.849184044118553e-4	eczema_all
Circulatory system (I00-I99)	I78 Diseases of capillaries	1.7230933411818626e-4	eczema_all
Circulatory system (I00-I99)	I79 Disorders of arteries, arterioles and capillaries in diseases CE	7.14928663563013e-5	eczema_all
Circulatory system (I00-I99)	I80 Phlebitis and thrombophlebitis	0.0011281869276257143	eczema_all
Circulatory system (I00-I99)	I81 Portal vein thrombosis	3.55367041413445e-5	eczema_all
Circulatory system (I00-I99)	I82 Other venous embolism and thrombosis	1.2201013619635483e-4	eczema_all
Circulatory system (I00-I99)	I83 Varicose veins of lower extremities	0.003028081264698794	eczema_all
Circulatory system (I00-I99)	I84 Haemorrhoids	0.002888081090747108	eczema_all
Circulatory system (I00-I99)	I85 Oesophageal varices	3.017541571965958e-4	eczema_all
Circulatory system (I00-I99)	I86 Varicose veins of other sites	1.8407183809247466e-4	eczema_all
Circulatory system (I00-I99)	I87 Other disorders of veins	6.410509179535247e-4	eczema_all
Circulatory system (I00-I99)	I88 Nonspecific lymphadenitis	3.346293664903967e-4	eczema_all
Circulatory system (I00-I99)	I89 Other noninfective disorders of lymphatic vessels and lymph nodes	7.585244585341897e-4	eczema_all
Circulatory system (I00-I99)	I95 Hypotension	0.002999554690298235	eczema_all
Circulatory system (I00-I99)	I97 Postprocedural disorders of circulatory system, NEC	5.69988259111008e-5	eczema_all
Circulatory system (I00-I99)	I98 Other disorders of circulatory system in diseases CE	1.976164318692233e-4	eczema_all
Circulatory system (I00-I99)	I99 Other and unspecified disorders of circulatory system	6.407441480183086e-5	eczema_all
Respiratory system (J00-J99)	J00 Acute nasopharyngitis [common cold]	4.1117574404535143e-4	eczema_all
Respiratory system (J00-J99)	J01 Acute sinusitis	1.0770900239294464e-4	eczema_all
Respiratory system (J00-J99)	J02 Acute pharyngitis	6.122894346380328e-4	eczema_all
Respiratory system (J00-J99)	J03 Acute tonsillitis	0.002355326374303159	eczema_all
Respiratory system (J00-J99)	J04 Acute laryngitis and tracheitis	7.41322488427131e-5	eczema_all
Respiratory system (J00-J99)	J05 Acute obstructive laryngitis [croup] and epiglottitis	2.959786173195313e-5	eczema_all
Respiratory system (J00-J99)	J06 Acute upper respiratory infections of multiple and unspecified sites	0.002094850702142707	eczema_all
Respiratory system (J00-J99)	J10 Influenza due to identified seasonal influenza virus	4.976192526272702e-4	eczema_all
Respiratory system (J00-J99)	J11 Influenza, virus not identified	1.0520662343995531e-4	eczema_all
Respiratory system (J00-J99)	J12 Viral pneumonia, NEC	6.227336734809874e-4	eczema_all
Respiratory system (J00-J99)	J13 Pneumonia due to Streptococcus pneumoniae	1.5403761363169162e-4	eczema_all
Respiratory system (J00-J99)	J14 Pneumonia due to Haemophilus influenzae	6.508240717238654e-5	eczema_all
Respiratory system (J00-J99)	J15 Bacterial pneumonia, NEC	3.975458159375823e-4	eczema_all
Respiratory system (J00-J99)	J17 Pneumonia in diseases CE	9.704780084147535e-5	eczema_all
Respiratory system (J00-J99)	J18 Pneumonia, organism unspecified	0.008558304929008269	eczema_all
Respiratory system (J00-J99)	J20 Acute bronchitis	1.2205778485246522e-4	eczema_all
Respiratory system (J00-J99)	J21 Acute bronchiolitis	5.8600637391603285e-5	eczema_all
Respiratory system (J00-J99)	J22 Unspecified acute lower respiratory infection	0.0074949275542995015	eczema_all
Respiratory system (J00-J99)	J30 Vasomotor and allergic rhinitis	0.003828069626311526	eczema_all
Respiratory system (J00-J99)	J31 Chronic rhinitis, nasopharyngitis and pharyngitis	5.863032941149968e-4	eczema_all
Respiratory system (J00-J99)	J32 Chronic sinusitis	7.833881319874301e-4	eczema_all
Respiratory system (J00-J99)	J33 Nasal polyp	6.487192249120499e-4	eczema_all
Respiratory system (J00-J99)	J34 Other disorders of nose and nasal sinuses	0.0022526706402003814	eczema_all
Respiratory system (J00-J99)	J35 Chronic diseases of tonsils and adenoids	0.0023586927237151693	eczema_all
Respiratory system (J00-J99)	J36 Peritonsillar abscess	1.2406408741135947e-4	eczema_all
Respiratory system (J00-J99)	J37 Chronic laryngitis and laryngotracheitis	1.6265135519343656e-5	eczema_all
Respiratory system (J00-J99)	J38 Diseases of vocal cords and larynx, NEC	4.3426103146033344e-4	eczema_all
Respiratory system (J00-J99)	J39 Other diseases of upper respiratory tract	2.60890115019888e-4	eczema_all
Respiratory system (J00-J99)	J40 Bronchitis, NSAAOC	3.5360528081214117e-4	eczema_all
Respiratory system (J00-J99)	J41 Simple and mucopurulent chronic bronchitis	1.6042405736729052e-5	eczema_all
Respiratory system (J00-J99)	J42 Unspecified chronic bronchitis	1.4603024143065453e-4	eczema_all
Respiratory system (J00-J99)	J43 Emphysema	0.0015875462902924043	eczema_all
Respiratory system (J00-J99)	J44 Other chronic obstructive pulmonary disease	0.008130251713236326	eczema_all
Respiratory system (J00-J99)	J45 Asthma	0.0389944761004271	eczema_all
Respiratory system (J00-J99)	J46 Status asthmaticus	0.0010609143872655393	eczema_all
Respiratory system (J00-J99)	J47 Bronchiectasis	0.0015917693515000476	eczema_all
Respiratory system (J00-J99)	J61 Pneumoconiosis due to asbestos and other mineral fibres	1.724924871675302e-4	eczema_all
Respiratory system (J00-J99)	J67 Hypersensitivity pneumonitis due to organic dust	7.567733568454852e-5	eczema_all
Respiratory system (J00-J99)	J69 Pneumonitis due to solids and liquids	7.902551571759133e-4	eczema_all
Respiratory system (J00-J99)	J70 Respiratory conditions due to other external agents	4.429548830955964e-5	eczema_all
Respiratory system (J00-J99)	J80 Adult respiratory distress syndrome	1.2817363124555993e-4	eczema_all
Respiratory system (J00-J99)	J81 Pulmonary oedema	4.5824589142995245e-4	eczema_all
Respiratory system (J00-J99)	J82 Pulmonary eosinophilia, NEC	1.4118395269992724e-4	eczema_all
Respiratory system (J00-J99)	J84 Other interstitial pulmonary diseases	0.0012165406058759639	eczema_all
Respiratory system (J00-J99)	J85 Abscess of lung and mediastinum	4.862875018692547e-5	eczema_all
Respiratory system (J00-J99)	J86 Pyothorax	1.1728570815022805e-4	eczema_all
Respiratory system (J00-J99)	J90 Pleural effusion, NEC	0.002897717976033108	eczema_all
Respiratory system (J00-J99)	J91 Pleural effusion in conditions CE	8.442392189206859e-5	eczema_all
Respiratory system (J00-J99)	J92 Pleural plaque	4.159931657508519e-4	eczema_all
Respiratory system (J00-J99)	J93 Pneumothorax	2.1221776077092128e-4	eczema_all
Respiratory system (J00-J99)	J94 Other pleural conditions	1.0254716399803235e-4	eczema_all
Respiratory system (J00-J99)	J95 Postprocedural respiratory disorders, NEC	9.339432672216504e-5	eczema_all
Respiratory system (J00-J99)	J96 Respiratory failure, NEC	0.0029494727522247576	eczema_all
Respiratory system (J00-J99)	J98 Other respiratory disorders	0.0022903008608628097	eczema_all
Respiratory system (J00-J99)	J99 Respiratory disorders in diseases CE	1.558114807990779e-4	eczema_all
Digestive system (K00-K95)	K00 Disorders of tooth development and eruption	3.6484568952272574e-4	eczema_all
Digestive system (K00-K95)	K01 Embedded and impacted teeth	0.0010693790036704778	eczema_all
Digestive system (K00-K95)	K02 Dental caries	0.001721540284241599	eczema_all
Digestive system (K00-K95)	K03 Other diseases of hard tissues of teeth	6.751164192842659e-5	eczema_all
Digestive system (K00-K95)	K04 Diseases of pulp and periapical tissues	4.502540648187094e-4	eczema_all
Digestive system (K00-K95)	K05 Gingivitis and periodontal diseases	7.695341554078743e-4	eczema_all
Digestive system (K00-K95)	K06 Other disorders of gingiva and edentulous alveolar ridge	1.2813063585395877e-4	eczema_all
Digestive system (K00-K95)	K07 Dentofacial anomalies [including malocclusion]	5.976946295089832e-4	eczema_all
Digestive system (K00-K95)	K08 Other disorders of teeth and supporting structures	8.131255224996684e-4	eczema_all
Digestive system (K00-K95)	K09 Cysts of oral region, NEC	8.197573066819671e-5	eczema_all
Digestive system (K00-K95)	K10 Other diseases of jaws	9.869391513651308e-5	eczema_all
Digestive system (K00-K95)	K11 Diseases of salivary glands	2.955067055868518e-4	eczema_all
Digestive system (K00-K95)	K12 Stomatitis and related lesions	4.4643760363265357e-4	eczema_all
Digestive system (K00-K95)	K13 Other diseases of lip and oral mucosa	7.080423637688658e-4	eczema_all
Digestive system (K00-K95)	K14 Diseases of tongue	3.5012861819467097e-4	eczema_all
Digestive system (K00-K95)	K20 Oesophagitis	0.0018558744590020486	eczema_all
Digestive system (K00-K95)	K21 Gastro oesophageal reflux disease	0.007985441462224917	eczema_all
Digestive system (K00-K95)	K22 Other diseases of oesophagus	0.0024437457931653504	eczema_all
Digestive system (K00-K95)	K23 Disorders of oesophagus in diseases CE	4.925746485639173e-5	eczema_all
Digestive system (K00-K95)	K25 Gastric ulcer	0.0011957631424815312	eczema_all
Digestive system (K00-K95)	K26 Duodenal ulcer	5.785833515903316e-4	eczema_all
Digestive system (K00-K95)	K27 Peptic ulcer, site unspecified	1.4509844936125982e-4	eczema_all
Digestive system (K00-K95)	K28 Gastrojejunal ulcer	3.2622134599119184e-5	eczema_all
Digestive system (K00-K95)	K29 Gastritis and duodenitis	0.007105674980230107	eczema_all
Digestive system (K00-K95)	K30 Functional dyspepsia	0.0018121077393846235	eczema_all
Digestive system (K00-K95)	K31 Other diseases of stomach and duodenum	0.002119978713251198	eczema_all
Digestive system (K00-K95)	K35 Acute appendicitis	3.9124327214490795e-4	eczema_all
Digestive system (K00-K95)	K36 Other appendicitis	1.7656377766212007e-5	eczema_all
Digestive system (K00-K95)	K37 Unspecified appendicitis	1.28956303857316e-4	eczema_all
Digestive system (K00-K95)	K38 Other diseases of appendix	9.233750966791708e-5	eczema_all
Digestive system (K00-K95)	K40 Inguinal hernia	8.55277413619895e-4	eczema_all
Digestive system (K00-K95)	K41 Femoral hernia	1.0707348574686136e-4	eczema_all
Digestive system (K00-K95)	K42 Umbilical hernia	0.0010813923246664303	eczema_all
Digestive system (K00-K95)	K43 Ventral hernia	7.50384475044083e-4	eczema_all
Digestive system (K00-K95)	K44 Diaphragmatic hernia	0.006471633832496572	eczema_all
Digestive system (K00-K95)	K45 Other abdominal hernia	2.9309519524813706e-5	eczema_all
Digestive system (K00-K95)	K46 Unspecified abdominal hernia	1.6919417433039708e-4	eczema_all
Digestive system (K00-K95)	K50 Crohn disease [regional enteritis]	0.0010537803174769606	eczema_all
Digestive system (K00-K95)	K51 Ulcerative colitis	0.0011011103205619184	eczema_all
Digestive system (K00-K95)	K52 Other noninfective gastroenteritis and colitis	0.004496955440453308	eczema_all
Digestive system (K00-K95)	K55 Vascular disorders of intestine	4.4512940658039863e-4	eczema_all
Digestive system (K00-K95)	K56 Paralytic ileus and intestinal obstruction without hernia	0.0011839349018090033	eczema_all
Digestive system (K00-K95)	K57 Diverticular disease of intestine	0.006088026239093523	eczema_all
Digestive system (K00-K95)	K58 Irritable bowel syndrome	0.003276158340891067	eczema_all
Digestive system (K00-K95)	K59 Other functional intestinal disorders	0.00667239411884417	eczema_all
Digestive system (K00-K95)	K60 Fissure and fistula of anal and rectal regions	0.0010139740067195843	eczema_all
Digestive system (K00-K95)	K61 Abscess of anal and rectal regions	4.923047683566066e-4	eczema_all
Digestive system (K00-K95)	K62 Other diseases of anus and rectum	0.004121180003501472	eczema_all
Digestive system (K00-K95)	K63 Other diseases of intestine	0.003407334102519412	eczema_all
Digestive system (K00-K95)	K64 Haemorrhoids and perianal venous thrombosis	0.002724760857915055	eczema_all
Digestive system (K00-K95)	K65 Peritonitis	2.574035577635131e-4	eczema_all
Digestive system (K00-K95)	K66 Other disorders of peritoneum	9.344576850639278e-4	eczema_all
Digestive system (K00-K95)	K70 Alcoholic liver disease	6.53013194845953e-4	eczema_all
Digestive system (K00-K95)	K71 Toxic liver disease	3.633336908577798e-5	eczema_all
Digestive system (K00-K95)	K72 Hepatic failure, NEC	3.4288280533605617e-4	eczema_all
Digestive system (K00-K95)	K73 Chronic hepatitis, NEC	4.3579513877833045e-5	eczema_all
Digestive system (K00-K95)	K74 Fibrosis and cirrhosis of liver	6.398078336822798e-4	eczema_all
Digestive system (K00-K95)	K75 Other inflammatory liver diseases	3.8347316419161517e-4	eczema_all
Digestive system (K00-K95)	K76 Other diseases of liver	0.0023154529821821064	eczema_all
Digestive system (K00-K95)	K80 Cholelithiasis	0.002258263598635048	eczema_all
Digestive system (K00-K95)	K81 Cholecystitis	4.6927270852582955e-4	eczema_all
Digestive system (K00-K95)	K82 Other diseases of gallbladder	3.3906184631996163e-4	eczema_all
Digestive system (K00-K95)	K83 Other diseases of biliary tract	5.622057079369994e-4	eczema_all
Digestive system (K00-K95)	K85 Acute pancreatitis	4.718762985426734e-4	eczema_all
Digestive system (K00-K95)	K86 Other diseases of pancreas	4.233168267760791e-4	eczema_all
Digestive system (K00-K95)	K90 Intestinal malabsorption	0.0014996655914026945	eczema_all
Digestive system (K00-K95)	K91 Postprocedural disorders of digestive system, NEC	5.226959426182569e-4	eczema_all
Digestive system (K00-K95)	K92 Other diseases of digestive system	0.004510007756844553	eczema_all
Skin, subcutaneous tissue (L00-L99)	L00 Staphylococcal scalded skin syndrome	2.8810311950746796e-5	eczema_all
Skin, subcutaneous tissue (L00-L99)	L01 Impetigo	3.048898142200323e-4	eczema_all
Skin, subcutaneous tissue (L00-L99)	L02 Cutaneous abscess, furuncle and carbuncle	0.0013328749557046191	eczema_all
Skin, subcutaneous tissue (L00-L99)	L03 Cellulitis	0.007101502044771178	eczema_all
Skin, subcutaneous tissue (L00-L99)	L04 Acute lymphadenitis	8.48896291251838e-5	eczema_all
Skin, subcutaneous tissue (L00-L99)	L05 Pilonidal cyst	1.9939123596420568e-4	eczema_all
Skin, subcutaneous tissue (L00-L99)	L08 Other local infections of skin and subcutaneous tissue	0.0017170114856161055	eczema_all
Skin, subcutaneous tissue (L00-L99)	L10 Pemphigus	4.0644159905660584e-5	eczema_all
Skin, subcutaneous tissue (L00-L99)	L11 Other acantholytic disorders	1.9112854842115517e-5	eczema_all
Skin, subcutaneous tissue (L00-L99)	L12 Pemphigoid	3.712148679177462e-4	eczema_all
Skin, subcutaneous tissue (L00-L99)	L13 Other bullous disorders	7.74138932024503e-5	eczema_all
Skin, subcutaneous tissue (L00-L99)	L20 Atopic dermatitis	0.0024076014517180706	eczema_all
Skin, subcutaneous tissue (L00-L99)	L21 Seborrhoeic dermatitis	2.1765219491877484e-4	eczema_all
Skin, subcutaneous tissue (L00-L99)	L22 Diaper [napkin] dermatitis	7.768389753250208e-6	eczema_all
Skin, subcutaneous tissue (L00-L99)	L23 Allergic contact dermatitis	3.151469215078298e-4	eczema_all
Skin, subcutaneous tissue (L00-L99)	L24 Irritant contact dermatitis	3.229594561014327e-4	eczema_all
Skin, subcutaneous tissue (L00-L99)	L25 Unspecified contact dermatitis	2.2703617814987933e-4	eczema_all
Skin, subcutaneous tissue (L00-L99)	L26 Exfoliative dermatitis	4.1224875900123865e-5	eczema_all
Skin, subcutaneous tissue (L00-L99)	L27 Dermatitis due to substances taken internally	5.314119802768401e-4	eczema_all
Skin, subcutaneous tissue (L00-L99)	L28 Lichen simplex chronicus and prurigo	5.49608626879885e-4	eczema_all
Skin, subcutaneous tissue (L00-L99)	L29 Pruritus	8.22738150686956e-4	eczema_all
Skin, subcutaneous tissue (L00-L99)	L30 Other dermatitis	0.029048537308174416	eczema_all
Skin, subcutaneous tissue (L00-L99)	L40 Psoriasis	0.0031285584226503635	eczema_all
Skin, subcutaneous tissue (L00-L99)	L42 Pityriasis rosea	2.7553336965008097e-5	eczema_all
Skin, subcutaneous tissue (L00-L99)	L43 Lichen planus	3.1984793497038096e-4	eczema_all
Skin, subcutaneous tissue (L00-L99)	L44 Other papulosquamous disorders	2.9850682773164125e-5	eczema_all
Skin, subcutaneous tissue (L00-L99)	L50 Urticaria	8.146040243824834e-4	eczema_all
Skin, subcutaneous tissue (L00-L99)	L51 Erythema multiforme	6.688215269465507e-5	eczema_all
Skin, subcutaneous tissue (L00-L99)	L52 Erythema nodosum	4.386973330481783e-5	eczema_all
Skin, subcutaneous tissue (L00-L99)	L53 Other erythematous conditions	7.706683482062525e-4	eczema_all
Skin, subcutaneous tissue (L00-L99)	L55 Sunburn	6.02207506555864e-6	eczema_all
Skin, subcutaneous tissue (L00-L99)	L56 Other acute skin changes due to ultraviolet radiation	6.168397270259219e-5	eczema_all
Skin, subcutaneous tissue (L00-L99)	L57 Skin changes due to chronic exposure to nonionizing radiation	7.636124745668904e-4	eczema_all
Skin, subcutaneous tissue (L00-L99)	L59 Other disorders of skin and subcutaneous tissue related to radiation	1.499638359315497e-5	eczema_all
Skin, subcutaneous tissue (L00-L99)	L60 Nail disorders	4.387569457584587e-4	eczema_all
Skin, subcutaneous tissue (L00-L99)	L63 Alopecia areata	7.616877006702251e-5	eczema_all
Skin, subcutaneous tissue (L00-L99)	L65 Other nonscarring hair loss	1.6148867121206534e-4	eczema_all
Skin, subcutaneous tissue (L00-L99)	L66 Cicatricial alopecia [scarring hair loss]	2.5606316462116496e-5	eczema_all
Skin, subcutaneous tissue (L00-L99)	L68 Hypertrichosis	1.6992097520309596e-5	eczema_all
Skin, subcutaneous tissue (L00-L99)	L70 Acne	1.1131187953140641e-4	eczema_all
Skin, subcutaneous tissue (L00-L99)	L71 Rosacea	1.26918547017268e-4	eczema_all
Skin, subcutaneous tissue (L00-L99)	L72 Follicular cysts of skin and subcutaneous tissue	6.081179171732514e-4	eczema_all
Skin, subcutaneous tissue (L00-L99)	L73 Other follicular disorders	2.607957000313199e-4	eczema_all
Skin, subcutaneous tissue (L00-L99)	L80 Vitiligo	9.744762050459446e-5	eczema_all
Skin, subcutaneous tissue (L00-L99)	L81 Other disorders of pigmentation	1.7095536965634764e-4	eczema_all
Skin, subcutaneous tissue (L00-L99)	L82 Seborrhoeic keratosis	3.6238784142701713e-4	eczema_all
Skin, subcutaneous tissue (L00-L99)	L83 Acanthosis nigricans	7.389851509086353e-5	eczema_all
Skin, subcutaneous tissue (L00-L99)	L84 Corns and callosities	8.34910880605152e-5	eczema_all
Skin, subcutaneous tissue (L00-L99)	L85 Other epidermal thickening	3.9360773885537665e-4	eczema_all
Skin, subcutaneous tissue (L00-L99)	L88 Pyoderma gangrenosum	2.1942103809971416e-5	eczema_all
Skin, subcutaneous tissue (L00-L99)	L89 Decubitus ulcer and pressure area	0.0019224490912818234	eczema_all
Skin, subcutaneous tissue (L00-L99)	L90 Atrophic disorders of skin	5.085512000223882e-4	eczema_all
Skin, subcutaneous tissue (L00-L99)	L91 Hypertrophic disorders of skin	2.3057852109672756e-4	eczema_all
Skin, subcutaneous tissue (L00-L99)	L92 Granulomatous disorders of skin and subcutaneous tissue	1.591775334353854e-4	eczema_all
Skin, subcutaneous tissue (L00-L99)	L93 Lupus erythematosus	1.4675938533973147e-4	eczema_all
Skin, subcutaneous tissue (L00-L99)	L94 Other localized connective tissue disorders	7.712398335099529e-5	eczema_all
Skin, subcutaneous tissue (L00-L99)	L95 Vasculitis limited to skin, NEC	1.0170608939497023e-4	eczema_all
Skin, subcutaneous tissue (L00-L99)	L97 Ulcer of lower limb, NEC	0.0030830404938973015	eczema_all
Skin, subcutaneous tissue (L00-L99)	L98 Other disorders of skin and subcutaneous tissue, NEC	0.0019746185158164876	eczema_all
Musculoskeletal, connective tissue (M00-M99)	M00 Pyogenic arthritis	2.9720543472375963e-4	eczema_all
Musculoskeletal, connective tissue (M00-M99)	M02 Reactive arthropathies	4.0799425159663735e-5	eczema_all
Musculoskeletal, connective tissue (M00-M99)	M05 Seropositive rheumatoid arthritis	2.7412985371493616e-4	eczema_all
Musculoskeletal, connective tissue (M00-M99)	M06 Other rheumatoid arthritis	0.002040894541752491	eczema_all
Musculoskeletal, connective tissue (M00-M99)	M07 Psoriatic and enteropathic arthropathies	4.252964236877505e-4	eczema_all
Musculoskeletal, connective tissue (M00-M99)	M08 Juvenile arthritis	8.44707046638521e-5	eczema_all
Musculoskeletal, connective tissue (M00-M99)	M10 Gout	0.0020510529844211347	eczema_all
Musculoskeletal, connective tissue (M00-M99)	M11 Other crystal arthropathies	1.946238388884864e-4	eczema_all
Musculoskeletal, connective tissue (M00-M99)	M12 Other specific arthropathies	5.43273274625622e-5	eczema_all
Musculoskeletal, connective tissue (M00-M99)	M13 Other arthritis	0.0050776155469333195	eczema_all
Musculoskeletal, connective tissue (M00-M99)	M14 Arthropathies in other diseases CE	8.698238066053871e-5	eczema_all
Musculoskeletal, connective tissue (M00-M99)	M15 Polyarthrosis	0.001991572653629692	eczema_all
Musculoskeletal, connective tissue (M00-M99)	M16 Coxarthrosis [arthrosis of hip]	0.0011806577338796826	eczema_all
Musculoskeletal, connective tissue (M00-M99)	M17 Gonarthrosis [arthrosis of knee]	0.0037958559630234916	eczema_all
Musculoskeletal, connective tissue (M00-M99)	M18 Arthrosis of first carpometacarpal joint	3.2883966620747703e-4	eczema_all
Musculoskeletal, connective tissue (M00-M99)	M19 Other arthrosis	0.008246028718985948	eczema_all
Musculoskeletal, connective tissue (M00-M99)	M20 Acquired deformities of fingers and toes	0.001031477040375103	eczema_all
Musculoskeletal, connective tissue (M00-M99)	M21 Other acquired deformities of limbs	4.2306115111347137e-4	eczema_all
Musculoskeletal, connective tissue (M00-M99)	M22 Disorders of patella	2.1763978859082133e-4	eczema_all
Musculoskeletal, connective tissue (M00-M99)	M23 Internal derangement of knee	0.0015174344193715085	eczema_all
Musculoskeletal, connective tissue (M00-M99)	M24 Other specific joint derangements	7.240915395777496e-4	eczema_all
Musculoskeletal, connective tissue (M00-M99)	M25 Other joint disorders, NEC	0.004756050996387935	eczema_all
Musculoskeletal, connective tissue (M00-M99)	M30 Polyarteritis nodosa and related conditions	5.885350186117609e-5	eczema_all
Musculoskeletal, connective tissue (M00-M99)	M31 Other necrotizing vasculopathies	2.7511463142210137e-4	eczema_all
Musculoskeletal, connective tissue (M00-M99)	M32 Systemic lupus erythematosus	2.815274525889302e-4	eczema_all
Musculoskeletal, connective tissue (M00-M99)	M33 Dermatopolymyositis	8.404079990511181e-5	eczema_all
Musculoskeletal, connective tissue (M00-M99)	M34 Systemic sclerosis	1.0450769044941919e-4	eczema_all
Musculoskeletal, connective tissue (M00-M99)	M35 Other systemic involvement of connective tissue	0.0017278692670895678	eczema_all
Musculoskeletal, connective tissue (M00-M99)	M36 Systemic disorders of connective tissue in diseases CE	1.4810686945706345e-5	eczema_all
Musculoskeletal, connective tissue (M00-M99)	M40 Kyphosis and lordosis	2.4365094517707703e-4	eczema_all
Musculoskeletal, connective tissue (M00-M99)	M41 Scoliosis	6.921253178378852e-4	eczema_all
Musculoskeletal, connective tissue (M00-M99)	M42 Spinal osteochondrosis	7.956587299012848e-6	eczema_all
Musculoskeletal, connective tissue (M00-M99)	M43 Other deforming dorsopathies	6.325222780826273e-4	eczema_all
Musculoskeletal, connective tissue (M00-M99)	M45 Ankylosing spondylitis	2.432132436579392e-4	eczema_all
Musculoskeletal, connective tissue (M00-M99)	M46 Other inflammatory spondylopathies	6.953533078552002e-4	eczema_all
Musculoskeletal, connective tissue (M00-M99)	M47 Spondylosis	0.0034125522952239795	eczema_all
Musculoskeletal, connective tissue (M00-M99)	M48 Other spondylopathies	0.0016583270339903878	eczema_all
Musculoskeletal, connective tissue (M00-M99)	M49 Spondylopathies in diseases CE	1.821643920535099e-5	eczema_all
Musculoskeletal, connective tissue (M00-M99)	M50 Cervical disc disorders	4.902255129458784e-4	eczema_all
Musculoskeletal, connective tissue (M00-M99)	M51 Other intervertebral disc disorders	0.0022154733796289337	eczema_all
Musculoskeletal, connective tissue (M00-M99)	M53 Other dorsopathies, NEC	1.2173464178295383e-4	eczema_all
Musculoskeletal, connective tissue (M00-M99)	M54 Dorsalgia	0.005727768849522128	eczema_all
Musculoskeletal, connective tissue (M00-M99)	M60 Myositis	1.739163126383795e-4	eczema_all
Musculoskeletal, connective tissue (M00-M99)	M62 Other disorders of muscle	3.706544276274728e-4	eczema_all
Musculoskeletal, connective tissue (M00-M99)	M65 Synovitis and tenosynovitis	0.0011627259907545696	eczema_all
Musculoskeletal, connective tissue (M00-M99)	M66 Spontaneous rupture of synovium and tendon	9.248659143292825e-5	eczema_all
Musculoskeletal, connective tissue (M00-M99)	M67 Other disorders of synovium and tendon	6.50878582594232e-4	eczema_all
Musculoskeletal, connective tissue (M00-M99)	M70 Soft tissue disorders related to use, overuse and pressure	5.254947728975109e-4	eczema_all
Musculoskeletal, connective tissue (M00-M99)	M71 Other bursopathies	2.643485688656363e-4	eczema_all
Musculoskeletal, connective tissue (M00-M99)	M72 Fibroblastic disorders	2.1323729279309366e-4	eczema_all
Musculoskeletal, connective tissue (M00-M99)	M75 Shoulder lesions	0.001571567950585442	eczema_all
Musculoskeletal, connective tissue (M00-M99)	M76 Enthesopathies of lower limb, excluding foot	1.7248233783473914e-4	eczema_all
Musculoskeletal, connective tissue (M00-M99)	M77 Other enthesopathies	4.4229331648794616e-4	eczema_all
Musculoskeletal, connective tissue (M00-M99)	M79 Other soft tissue disorders, NEC	0.006172616059337493	eczema_all
Musculoskeletal, connective tissue (M00-M99)	M80 Osteoporosis with pathological fracture	5.199189443910607e-4	eczema_all
Musculoskeletal, connective tissue (M00-M99)	M81 Osteoporosis without pathological fracture	0.0034214462428871248	eczema_all
Musculoskeletal, connective tissue (M00-M99)	M83 Adult osteomalacia	2.371072666366688e-5	eczema_all
Musculoskeletal, connective tissue (M00-M99)	M84 Disorders of continuity of bone	3.8531127000756123e-4	eczema_all
Musculoskeletal, connective tissue (M00-M99)	M85 Other disorders of bone density and structure	7.86531503162238e-4	eczema_all
Musculoskeletal, connective tissue (M00-M99)	M86 Osteomyelitis	4.210450551914009e-4	eczema_all
Musculoskeletal, connective tissue (M00-M99)	M87 Osteonecrosis	1.3692429774771992e-4	eczema_all
Musculoskeletal, connective tissue (M00-M99)	M88 Paget disease of bone [osteitis deformans]	5.136442511293995e-5	eczema_all
Musculoskeletal, connective tissue (M00-M99)	M89 Other disorders of bone	3.81701964289591e-4	eczema_all
Musculoskeletal, connective tissue (M00-M99)	M90 Osteopathies in diseases CE	3.0078942144178166e-5	eczema_all
Musculoskeletal, connective tissue (M00-M99)	M91 Juvenile osteochondrosis of hip and pelvis	2.6843705314732275e-5	eczema_all
Musculoskeletal, connective tissue (M00-M99)	M92 Other juvenile osteochondrosis	8.444801535041141e-5	eczema_all
Musculoskeletal, connective tissue (M00-M99)	M93 Other osteochondropathies	1.147904388448858e-4	eczema_all
Musculoskeletal, connective tissue (M00-M99)	M94 Other disorders of cartilage	3.7988120267076953e-4	eczema_all
Musculoskeletal, connective tissue (M00-M99)	M95 Other acquired deformities of musculoskeletal system and connective tissue	8.513787405572941e-5	eczema_all
Musculoskeletal, connective tissue (M00-M99)	M96 Postprocedural musculoskeletal disorders, NEC	1.778335497843751e-4	eczema_all
Musculoskeletal, connective tissue (M00-M99)	M99 Biomechanical lesions, NEC	5.6701202641770746e-5	eczema_all
Genitourinary system (N00-N99)	N00 Acute nephritic syndrome	1.3591303886835769e-5	eczema_all
Genitourinary system (N00-N99)	N02 Recurrent and persistent haematuria	1.5670223531487562e-4	eczema_all
Genitourinary system (N00-N99)	N03 Chronic nephritic syndrome	6.165561834532345e-4	eczema_all
Genitourinary system (N00-N99)	N04 Nephrotic syndrome	1.1778609846937117e-4	eczema_all
Genitourinary system (N00-N99)	N05 Unspecified nephritic syndrome	1.5323857335049088e-4	eczema_all
Genitourinary system (N00-N99)	N08 Glomerular disorders in diseases CE	3.6068403120296063e-4	eczema_all
Genitourinary system (N00-N99)	N10 Acute tubulo interstitial nephritis	7.582448460973236e-5	eczema_all
Genitourinary system (N00-N99)	N11 Chronic tubulo interstitial nephritis	4.589055089766509e-5	eczema_all
Genitourinary system (N00-N99)	N12 Tubulo interstitial nephritis, NSAAOC	4.2649369107246814e-4	eczema_all
Genitourinary system (N00-N99)	N13 Obstructive and reflux uropathy	3.0646970414296965e-4	eczema_all
Genitourinary system (N00-N99)	N14 Drug and heavy metal induced tubulo interstitial and tubular conditions	2.2346326699292167e-5	eczema_all
Genitourinary system (N00-N99)	N15 Other renal tubulo interstitial diseases	2.481636670678762e-5	eczema_all
Genitourinary system (N00-N99)	N16 Renal tubulo interstitial disorders in diseases CE	3.358306504685275e-5	eczema_all
Genitourinary system (N00-N99)	N17 Acute renal failure	0.005773209690023841	eczema_all
Genitourinary system (N00-N99)	N18 Chronic kidney disease	0.005499150749291254	eczema_all
Genitourinary system (N00-N99)	N19 Unspecified kidney failure	9.050286020421533e-4	eczema_all
Genitourinary system (N00-N99)	N20 Calculus of kidney and ureter	5.710196174192975e-4	eczema_all
Genitourinary system (N00-N99)	N21 Calculus of lower urinary tract	1.6752104936060663e-5	eczema_all
Genitourinary system (N00-N99)	N23 Unspecified renal colic	1.542121745530467e-4	eczema_all
Genitourinary system (N00-N99)	N25 Disorders resulting from impaired renal tubular function	5.5819079822849016e-5	eczema_all
Genitourinary system (N00-N99)	N26 Unspecified contracted kidney	7.194480708364407e-5	eczema_all
Genitourinary system (N00-N99)	N27 Small kidney of unknown cause	6.114595525744286e-5	eczema_all
Genitourinary system (N00-N99)	N28 Other disorders of kidney and ureter, NEC	9.669671936667046e-4	eczema_all
Genitourinary system (N00-N99)	N29 Other disorders of kidney and ureter in diseases CE	1.5285915060903437e-5	eczema_all
Genitourinary system (N00-N99)	N30 Cystitis	6.324148971606782e-4	eczema_all
Genitourinary system (N00-N99)	N31 Neuromuscular dysfunction of bladder, NEC	2.477721264114838e-4	eczema_all
Genitourinary system (N00-N99)	N32 Other disorders of bladder	0.0016070648108777725	eczema_all
Genitourinary system (N00-N99)	N34 Urethritis and urethral syndrome	4.2474825133177605e-5	eczema_all
Genitourinary system (N00-N99)	N35 Urethral stricture	7.438037405142836e-4	eczema_all
Genitourinary system (N00-N99)	N36 Other disorders of urethra	1.5828269603332417e-4	eczema_all
Genitourinary system (N00-N99)	N39 Other disorders of urinary system	0.006730760554029694	eczema_all
Genitourinary system (N00-N99)	N40 Hyperplasia of prostate	0.0017277703374679047	eczema_all
Genitourinary system (N00-N99)	N41 Inflammatory diseases of prostate	1.0949981719476663e-4	eczema_all
Genitourinary system (N00-N99)	N42 Other disorders of prostate	1.0810297798553727e-4	eczema_all
Genitourinary system (N00-N99)	N43 Hydrocele and spermatocele	2.0663883207365345e-4	eczema_all
Genitourinary system (N00-N99)	N44 Torsion of testis	1.1470041984757042e-4	eczema_all
Genitourinary system (N00-N99)	N45 Orchitis and epididymitis	2.387860924405549e-4	eczema_all
Genitourinary system (N00-N99)	N47 Redundant prepuce, phimosis and paraphimosis	0.0019750077894161197	eczema_all
Genitourinary system (N00-N99)	N48 Other disorders of penis	8.860067858376338e-4	eczema_all
Genitourinary system (N00-N99)	N49 Inflammatory disorders of male genital organs, NEC	8.519116140000978e-5	eczema_all
Genitourinary system (N00-N99)	N50 Other disorders of male genital organs	5.297106295643004e-4	eczema_all
Genitourinary system (N00-N99)	N51 Disorders of male genital organs in diseases CE	1.4055113804679715e-5	eczema_all
Genitourinary system (N00-N99)	N60 Benign mammary dysplasia	1.297540385283455e-4	eczema_all
Genitourinary system (N00-N99)	N61 Inflammatory disorders of breast	1.6940685789624524e-4	eczema_all
Genitourinary system (N00-N99)	N62 Hypertrophy of breast	1.218636899279529e-4	eczema_all
Genitourinary system (N00-N99)	N63 Unspecified lump in breast	1.2713831668191949e-4	eczema_all
Genitourinary system (N00-N99)	N64 Other disorders of breast	1.9426280323870364e-4	eczema_all
Genitourinary system (N00-N99)	N70 Salpingitis and oophoritis	3.9132637129450615e-5	eczema_all
Genitourinary system (N00-N99)	N71 Inflammatory disease of uterus, except cervix	4.632997902124642e-5	eczema_all
Genitourinary system (N00-N99)	N72 Inflammatory disease of cervix uteri	4.9218250804875846e-5	eczema_all
Genitourinary system (N00-N99)	N73 Other female pelvic inflammatory diseases	4.2270655192131227e-4	eczema_all
Genitourinary system (N00-N99)	N75 Diseases of Bartholin gland	3.0635028790476914e-5	eczema_all
Genitourinary system (N00-N99)	N76 Other inflammation of vagina and vulva	3.1503705099655675e-4	eczema_all
Genitourinary system (N00-N99)	N77 Vulvovaginal ulceration and inflammation in diseases CE	2.851009893005556e-4	eczema_all
Genitourinary system (N00-N99)	N80 Endometriosis	4.025183534817908e-4	eczema_all
Genitourinary system (N00-N99)	N81 Female genital prolapse	9.99770652601814e-4	eczema_all
Genitourinary system (N00-N99)	N82 Fistulae involving female genital tract	7.213259149618835e-5	eczema_all
Genitourinary system (N00-N99)	N83 Noninflammatory disorders of ovary, fallopian tube and broad ligament	6.981932044763925e-4	eczema_all
Genitourinary system (N00-N99)	N84 Polyp of female genital tract	5.068890939323089e-4	eczema_all
Genitourinary system (N00-N99)	N85 Other noninflammatory disorders of uterus, except cervix	5.641024357383427e-4	eczema_all
Genitourinary system (N00-N99)	N86 Erosion and ectropion of cervix uteri	1.8175822429572296e-4	eczema_all
Genitourinary system (N00-N99)	N87 Dysplasia of cervix uteri	1.2484631320752309e-4	eczema_all
Genitourinary system (N00-N99)	N88 Other noninflammatory disorders of cervix uteri	1.980689432981535e-4	eczema_all
Genitourinary system (N00-N99)	N89 Other noninflammatory disorders of vagina	4.6356928374279656e-4	eczema_all
Genitourinary system (N00-N99)	N90 Other noninflammatory disorders of vulva and perineum	5.580470401991339e-4	eczema_all
Genitourinary system (N00-N99)	N91 Absent, scanty and rare menstruation	5.491162129463723e-5	eczema_all
Genitourinary system (N00-N99)	N92 Excessive, frequent and irregular menstruation	0.0013954994997055202	eczema_all
Genitourinary system (N00-N99)	N93 Other abnormal uterine and vaginal bleeding	6.271327803734624e-4	eczema_all
Genitourinary system (N00-N99)	N94 Pain and other conditions associated with female genital organs and menstrual cycle	6.460736169685661e-4	eczema_all
Genitourinary system (N00-N99)	N95 Menopausal and other perimenopausal disorders	8.464301259023391e-4	eczema_all
Genitourinary system (N00-N99)	N96 Habitual aborter	4.025857956460381e-6	eczema_all
Genitourinary system (N00-N99)	N99 Postprocedural disorders of genitourinary system, NEC	1.8888751792642527e-4	eczema_all
Pregnancy, childbirth(O00-O9A)	O00 Ectopic pregnancy	4.16631511415219e-5	eczema_all
Pregnancy, childbirth(O00-O9A)	O01 Hydatidiform mole	9.703024796661766e-6	eczema_all
Pregnancy, childbirth(O00-O9A)	O02 Other abnormal products of conception	2.1227611861090754e-4	eczema_all
Pregnancy, childbirth(O00-O9A)	O03 Spontaneous abortion	1.9683930460325639e-4	eczema_all
Pregnancy, childbirth(O00-O9A)	O04 Medical abortion	1.1555394195066013e-4	eczema_all
Pregnancy, childbirth(O00-O9A)	O08 Complications following abortion and ectopic and molar pregnancy	1.7049658708213394e-5	eczema_all
Pregnancy, childbirth(O00-O9A)	O10 Pre existing hypertension complicating pregnancy, childbirth and the puerperium	4.572011686711658e-5	eczema_all
Pregnancy, childbirth(O00-O9A)	O11 Pre eclampsia superimposed on chronic hypertension	8.523472143396836e-6	eczema_all
Pregnancy, childbirth(O00-O9A)	O12 Gestational [pregnancy induced] oedema and proteinuria without hypertension	9.959707928991293e-5	eczema_all
Pregnancy, childbirth(O00-O9A)	O13 Gestational [pregnancy induced] hypertension	1.7035036476473976e-4	eczema_all
Pregnancy, childbirth(O00-O9A)	O14 Pre eclampsia	1.5671746479803018e-4	eczema_all
Pregnancy, childbirth(O00-O9A)	O15 Eclampsia	5.741874842607249e-6	eczema_all
Pregnancy, childbirth(O00-O9A)	O16 Unspecified maternal hypertension	1.981323763361093e-4	eczema_all
Pregnancy, childbirth(O00-O9A)	O20 Haemorrhage in early pregnancy	1.9830705971047858e-4	eczema_all
Pregnancy, childbirth(O00-O9A)	O21 Excessive vomiting in pregnancy	2.3151038012400523e-4	eczema_all
Pregnancy, childbirth(O00-O9A)	O22 Venous complications and haemorrhoids in pregnancy	3.623120251831186e-5	eczema_all
Pregnancy, childbirth(O00-O9A)	O23 Infections of genitourinary tract in pregnancy	3.718942598967581e-4	eczema_all
Pregnancy, childbirth(O00-O9A)	O24 Diabetes mellitus in pregnancy	1.9190617287770202e-4	eczema_all
Pregnancy, childbirth(O00-O9A)	O26 Maternal care for other conditions predominantly related to pregnancy	0.0014130727501991875	eczema_all
Pregnancy, childbirth(O00-O9A)	O28 Abnormal findings on antenatal screening of mother	5.2066946691050184e-5	eczema_all
Pregnancy, childbirth(O00-O9A)	O31 Complications specific to multiple gestation	2.788179039178478e-6	eczema_all
Pregnancy, childbirth(O00-O9A)	O32 Maternal care for known or suspected malpresentation of fetus	1.4069354159851756e-4	eczema_all
Pregnancy, childbirth(O00-O9A)	O33 Maternal care for known or suspected disproportion	1.4081370832805738e-5	eczema_all
Pregnancy, childbirth(O00-O9A)	O34 Maternal care for known or suspected abnormality of pelvic organs	6.326899460407929e-4	eczema_all
Pregnancy, childbirth(O00-O9A)	O35 Maternal care for known or suspected fetal abnormality and damage	2.1283602375374468e-5	eczema_all
Pregnancy, childbirth(O00-O9A)	O36 Maternal care for other known or suspected fetal problems	0.0014513357711102444	eczema_all
Pregnancy, childbirth(O00-O9A)	O40 Polyhydramnios	8.905867764854252e-5	eczema_all
Pregnancy, childbirth(O00-O9A)	O41 Other disorders of amniotic fluid and membranes	1.2835886917815845e-4	eczema_all
Pregnancy, childbirth(O00-O9A)	O42 Premature rupture of membranes	2.346771682797896e-4	eczema_all
Pregnancy, childbirth(O00-O9A)	O43 Placental disorders	3.3306488601534045e-5	eczema_all
Pregnancy, childbirth(O00-O9A)	O44 Placenta praevia	1.6508918550869364e-5	eczema_all
Pregnancy, childbirth(O00-O9A)	O45 Premature separation of placenta [abruptio placentae]	4.3990077256914784e-6	eczema_all
Pregnancy, childbirth(O00-O9A)	O46 Antepartum haemorrhage, NEC	3.9562993346017243e-4	eczema_all
Pregnancy, childbirth(O00-O9A)	O47 False labour	3.5723367868349345e-4	eczema_all
Pregnancy, childbirth(O00-O9A)	O48 Prolonged pregnancy	8.259496703959184e-5	eczema_all
Pregnancy, childbirth(O00-O9A)	O60 Preterm labour and delivery	2.774412243471682e-4	eczema_all
Pregnancy, childbirth(O00-O9A)	O61 Failed induction of labour	5.609387240716359e-5	eczema_all
Pregnancy, childbirth(O00-O9A)	O62 Abnormalities of forces of labour	1.4584818057641305e-4	eczema_all
Pregnancy, childbirth(O00-O9A)	O63 Long labour	9.729224098379193e-5	eczema_all
Pregnancy, childbirth(O00-O9A)	O64 Obstructed labour due to malposition and malpresentation of fetus	2.6255300277766484e-5	eczema_all
Pregnancy, childbirth(O00-O9A)	O66 Other obstructed labour	1.4705969527817544e-5	eczema_all
Pregnancy, childbirth(O00-O9A)	O67 Labour and delivery complicated by intrapartum haemorrhage, NEC	4.772051786559141e-6	eczema_all
Pregnancy, childbirth(O00-O9A)	O68 Labour and delivery complicated by fetal stress [distress]	6.142341409647016e-4	eczema_all
Pregnancy, childbirth(O00-O9A)	O69 Labour and delivery complicated by umbilical cord complications	1.0071725486348523e-4	eczema_all
Pregnancy, childbirth(O00-O9A)	O70 Perineal laceration during delivery	6.834137628476887e-4	eczema_all
Pregnancy, childbirth(O00-O9A)	O71 Other obstetric trauma	1.5270832212281097e-5	eczema_all
Pregnancy, childbirth(O00-O9A)	O72 Postpartum haemorrhage	5.032605217598006e-4	eczema_all
Pregnancy, childbirth(O00-O9A)	O73 Retained placenta and membranes, without haemorrhage	5.8560688815559063e-5	eczema_all
Pregnancy, childbirth(O00-O9A)	O74 Complications of anaesthesia during labour and delivery	2.525817550272352e-5	eczema_all
Pregnancy, childbirth(O00-O9A)	O75 Other CO labour and delivery, NEC	1.82990652003847e-4	eczema_all
Pregnancy, childbirth(O00-O9A)	O80 Single spontaneous delivery	3.646762952494279e-4	eczema_all
Pregnancy, childbirth(O00-O9A)	O81 Single delivery by forceps and vacuum extractor	4.976622344624542e-6	eczema_all
Pregnancy, childbirth(O00-O9A)	O82 Single delivery by caesarean section	6.551770779475854e-5	eczema_all
Pregnancy, childbirth(O00-O9A)	O85 Puerperal sepsis	2.7505689050721915e-5	eczema_all
Pregnancy, childbirth(O00-O9A)	O86 Other puerperal infections	1.9962097508931972e-4	eczema_all
Pregnancy, childbirth(O00-O9A)	O87 Venous complications and haemorrhoids in the puerperium	3.477411295012567e-5	eczema_all
Pregnancy, childbirth(O00-O9A)	O88 Obstetric embolism	1.0517203680017233e-5	eczema_all
Pregnancy, childbirth(O00-O9A)	O89 Complications of anaesthesia during the puerperium	1.6824214297852765e-5	eczema_all
Pregnancy, childbirth(O00-O9A)	O90 Complications of the puerperium, NEC	2.7377318251390454e-4	eczema_all
Pregnancy, childbirth(O00-O9A)	O91 Infections of breast associated with childbirth	2.53657419078908e-6	eczema_all
Pregnancy, childbirth(O00-O9A)	O92 Other disorders of breast and lactation associated with childbirth	2.484690986377907e-5	eczema_all
Pregnancy, childbirth(O00-O9A)	O94 Sequelae of complication of pregnancy, childbirth and the puerperium	1.2277474809962475e-5	eczema_all
Pregnancy, childbirth(O00-O9A)	O98 Maternal infectious and parasitic diseases classifiable elsewhere but complicating pregnancy, childbirth and the puerperium	9.035263542600938e-5	eczema_all
Pregnancy, childbirth(O00-O9A)	O99 Other maternal diseases classifiable elsewhere but complicating pregnancy, childbirth and the puerperium	0.0016164839165698974	eczema_all
Perinatal period (P00-P96)	P83 Other conditions of integument specific to fetus and newborn	3.111293714767974e-6	eczema_all
Congenital, chromosomal (Q00-Q99)	Q02 Microcephaly	1.778981450004815e-5	eczema_all
Congenital, chromosomal (Q00-Q99)	Q03 Congenital hydrocephalus	1.2551885213049562e-5	eczema_all
Congenital, chromosomal (Q00-Q99)	Q04 Other congenital malformations of brain	1.3902823572328871e-5	eczema_all
Congenital, chromosomal (Q00-Q99)	Q05 Spina bifida	4.3258568329252385e-5	eczema_all
Congenital, chromosomal (Q00-Q99)	Q07 Other congenital malformations of nervous system	3.8361249203785883e-05	eczema_all
Congenital, chromosomal (Q00-Q99)	Q10 Congenital malformations of eyelid, lacrimal apparatus and orbit	3.9537807754020305e-5	eczema_all
Congenital, chromosomal (Q00-Q99)	Q12 Congenital lens malformations	2.2820709809404296e-5	eczema_all
Congenital, chromosomal (Q00-Q99)	Q13 Congenital malformations of anterior segment of eye	1.1985422529622587e-5	eczema_all
Congenital, chromosomal (Q00-Q99)	Q14 Congenital malformations of posterior segment of eye	5.693147193299928e-6	eczema_all
Congenital, chromosomal (Q00-Q99)	Q16 Congenital malformations of ear causing impairment of hearing	9.079188255149895e-6	eczema_all
Congenital, chromosomal (Q00-Q99)	Q17 Other congenital malformations of ear	4.1543294252576723e-5	eczema_all
Congenital, chromosomal (Q00-Q99)	Q18 Other congenital malformations of face and neck	4.448698745685009e-5	eczema_all
Congenital, chromosomal (Q00-Q99)	Q20 Congenital malformations of cardiac chambers and connections	3.3403471669381283e-7	eczema_all
Congenital, chromosomal (Q00-Q99)	Q21 Congenital malformations of cardiac septa	1.307520291672343e-4	eczema_all
Congenital, chromosomal (Q00-Q99)	Q23 Congenital malformations of aortic and mitral valves	5.139936612577012e-5	eczema_all
Congenital, chromosomal (Q00-Q99)	Q24 Other congenital malformations of heart	4.7773567136648115e-5	eczema_all
Congenital, chromosomal (Q00-Q99)	Q25 Congenital malformations of great arteries	1.946717328770421e-5	eczema_all
Congenital, chromosomal (Q00-Q99)	Q26 Congenital malformations of great veins	5.5395377547641936e-6	eczema_all
Congenital, chromosomal (Q00-Q99)	Q27 Other congenital malformations of peripheral vascular system	2.1082297193541514e-5	eczema_all
Congenital, chromosomal (Q00-Q99)	Q28 Other congenital malformations of circulatory system	3.784195896330885e-5	eczema_all
Congenital, chromosomal (Q00-Q99)	Q31 Congenital malformations of larynx	3.5770182891880256e-6	eczema_all
Congenital, chromosomal (Q00-Q99)	Q33 Congenital malformations of lung	2.25583832969158e-6	eczema_all
Congenital, chromosomal (Q00-Q99)	Q35 Cleft palate	1.402691242712783e-5	eczema_all
Congenital, chromosomal (Q00-Q99)	Q38 Other congenital malformations of tongue, mouth and pharynx	1.1704102104278985e-4	eczema_all
Congenital, chromosomal (Q00-Q99)	Q39 Congenital malformations of oesophagus	3.1907773296495426e-5	eczema_all
Congenital, chromosomal (Q00-Q99)	Q40 Other congenital malformations of upper alimentary tract	1.762767041329742e-5	eczema_all
Congenital, chromosomal (Q00-Q99)	Q43 Other congenital malformations of intestine	5.504803158113875e-5	eczema_all
Congenital, chromosomal (Q00-Q99)	Q44 Congenital malformations of gallbladder, bile ducts and liver	1.4806022278142193e-5	eczema_all
Congenital, chromosomal (Q00-Q99)	Q45 Other congenital malformations of digestive system	1.3723659211069082e-5	eczema_all
Congenital, chromosomal (Q00-Q99)	Q50 Congenital malformations of ovaries, fallopian tubes and broad ligaments	5.5074514914193086e-5	eczema_all
Congenital, chromosomal (Q00-Q99)	Q51 Congenital malformations of uterus and cervix	1.4233468143499637e-5	eczema_all
Congenital, chromosomal (Q00-Q99)	Q52 Other congenital malformations of female genitalia	2.6380205826281256e-5	eczema_all
Congenital, chromosomal (Q00-Q99)	Q54 Hypospadias	3.4018044944293755e-5	eczema_all
Congenital, chromosomal (Q00-Q99)	Q55 Other congenital malformations of male genital organs	1.0170045563588561e-4	eczema_all
Congenital, chromosomal (Q00-Q99)	Q60 Renal agenesis and other reduction defects of kidney	3.673013370952396e-5	eczema_all
Congenital, chromosomal (Q00-Q99)	Q61 Cystic kidney disease	8.448445202777609e-5	eczema_all
Congenital, chromosomal (Q00-Q99)	Q63 Other congenital malformations of kidney	6.865923377784659e-5	eczema_all
Congenital, chromosomal (Q00-Q99)	Q64 Other congenital malformations of urinary system	1.5185963107856734e-5	eczema_all
Congenital, chromosomal (Q00-Q99)	Q65 Congenital deformities of hip	1.4921451072020256e-5	eczema_all
Congenital, chromosomal (Q00-Q99)	Q66 Congenital deformities of feet	1.1029737904136509e-4	eczema_all
Congenital, chromosomal (Q00-Q99)	Q67 Congenital musculoskeletal deformities of head, face, spine and chest	5.468642435171371e-5	eczema_all
Congenital, chromosomal (Q00-Q99)	Q68 Other congenital musculoskeletal deformities	2.0030577356838458e-5	eczema_all
Congenital, chromosomal (Q00-Q99)	Q72 Reduction defects of lower limb	7.762429889862099e-6	eczema_all
Congenital, chromosomal (Q00-Q99)	Q74 Other congenital malformations of limb(s)	6.269410154572348e-5	eczema_all
Congenital, chromosomal (Q00-Q99)	Q75 Other congenital malformations of skull and face bones	4.531103688758365e-6	eczema_all
Congenital, chromosomal (Q00-Q99)	Q76 Congenital malformations of spine and bony thorax	3.444487513864369e-5	eczema_all
Congenital, chromosomal (Q00-Q99)	Q78 Other osteochondrodysplasias	3.114959693672623e-5	eczema_all
Congenital, chromosomal (Q00-Q99)	Q79 Congenital malformations of the musculoskeletal system, NEC	9.690102403932203e-5	eczema_all
Congenital, chromosomal (Q00-Q99)	Q80 Congenital ichthyosis	3.077174321163219e-5	eczema_all
Congenital, chromosomal (Q00-Q99)	Q82 Other congenital malformations of skin	8.522989920238576e-5	eczema_all
Congenital, chromosomal (Q00-Q99)	Q83 Congenital malformations of breast	1.62003415889432e-5	eczema_all
Congenital, chromosomal (Q00-Q99)	Q85 Phakomatoses, NEC	3.3704220085964554e-6	eczema_all
Congenital, chromosomal (Q00-Q99)	Q87 Other specified congenital malformation syndromes affecting multiple systems	6.401955152147307e-5	eczema_all
Congenital, chromosomal (Q00-Q99)	Q89 Other congenital malformations, NEC	2.4109336424020755e-5	eczema_all
Congenital, chromosomal (Q00-Q99)	Q90 Down syndrome	2.2026417585818591e-4	eczema_all
Congenital, chromosomal (Q00-Q99)	Q92 Other trisomies and partial trisomies of the autosomes, NEC	6.7380038660109114e-6	eczema_all
Congenital, chromosomal (Q00-Q99)	Q93 Monosomies and deletions from the autosomes, NEC	3.941878489284338e-5	eczema_all
Congenital, chromosomal (Q00-Q99)	Q96 Turner syndrome	2.153462280127326e-5	eczema_all
Congenital, chromosomal (Q00-Q99)	Q98 Other sex chromosome abnormalities, male phenotype, NEC	2.6108980876490912e-5	eczema_all
Congenital, chromosomal (Q00-Q99)	Q99 Other chromosome abnormalities, NEC	2.816278299947092e-5	eczema_all
Symptoms, signs, clinical, laboratory (R00-R99)	R00 Abnormalities of heart beat	0.003158838690934181	eczema_all
Symptoms, signs, clinical, laboratory (R00-R99)	R01 Cardiac murmurs and other cardiac sounds	5.264708245544689e-4	eczema_all
Symptoms, signs, clinical, laboratory (R00-R99)	R02 Gangrene, NEC	4.66609686081905e-4	eczema_all
Symptoms, signs, clinical, laboratory (R00-R99)	R03 Abnormal blood pressure reading, without diagnosis	9.531613458481651e-4	eczema_all
Symptoms, signs, clinical, laboratory (R00-R99)	R04 Haemorrhage from respiratory passages	0.0018532697116365414	eczema_all
Symptoms, signs, clinical, laboratory (R00-R99)	R05 Cough	0.0023078645033066552	eczema_all
Symptoms, signs, clinical, laboratory (R00-R99)	R06 Abnormalities of breathing	0.010749573912752497	eczema_all
Symptoms, signs, clinical, laboratory (R00-R99)	R07 Pain in throat and chest	0.007353380740474143	eczema_all
Symptoms, signs, clinical, laboratory (R00-R99)	R09 Other SAS involving the circulatory and respiratory systems	6.548563367961968e-4	eczema_all
Symptoms, signs, clinical, laboratory (R00-R99)	R10 Abdominal and pelvic pain	0.01069982687378063	eczema_all
Symptoms, signs, clinical, laboratory (R00-R99)	R11 Nausea and vomiting	0.0051619991884565945	eczema_all
Symptoms, signs, clinical, laboratory (R00-R99)	R12 Heartburn	4.3272508439849233e-4	eczema_all
Symptoms, signs, clinical, laboratory (R00-R99)	R13 Dysphagia	0.0029050731515751164	eczema_all
Symptoms, signs, clinical, laboratory (R00-R99)	R14 Flatulence and related conditions	6.820523426439564e-4	eczema_all
Symptoms, signs, clinical, laboratory (R00-R99)	R15 Faecal incontinence	8.112839436076525e-4	eczema_all
Symptoms, signs, clinical, laboratory (R00-R99)	R16 Hepatomegaly and splenomegaly, NEC	5.779961936278946e-4	eczema_all
Symptoms, signs, clinical, laboratory (R00-R99)	R17 Unspecified jaundice	2.7624996164607316e-4	eczema_all
Symptoms, signs, clinical, laboratory (R00-R99)	R18 Ascites	6.5132036232835e-4	eczema_all
Symptoms, signs, clinical, laboratory (R00-R99)	R19 Other SAS involving the digestive system and abdomen	0.004059244538791113	eczema_all
Symptoms, signs, clinical, laboratory (R00-R99)	R20 Disturbances of skin sensation	8.990361660045685e-4	eczema_all
Symptoms, signs, clinical, laboratory (R00-R99)	R21 Rash and other nonspecific skin eruption	0.0025481699634512045	eczema_all
Symptoms, signs, clinical, laboratory (R00-R99)	R22 Localized swelling, mass and lump of skin and subcutaneous tissue	0.0010111841622928131	eczema_all
Symptoms, signs, clinical, laboratory (R00-R99)	R23 Other skin changes	5.712576289816431e-4	eczema_all
Symptoms, signs, clinical, laboratory (R00-R99)	R25 Abnormal involuntary movements	4.834674698219892e-4	eczema_all
Symptoms, signs, clinical, laboratory (R00-R99)	R26 Abnormalities of gait and mobility	0.003139605569799312	eczema_all
Symptoms, signs, clinical, laboratory (R00-R99)	R27 Other lack of coordination	1.1800175064995041e-4	eczema_all
Symptoms, signs, clinical, laboratory (R00-R99)	R29 Other SAS involving the nervous and musculoskeletal systems	0.003839899703418601	eczema_all
Symptoms, signs, clinical, laboratory (R00-R99)	R30 Pain associated with micturition	5.539146721852555e-4	eczema_all
Symptoms, signs, clinical, laboratory (R00-R99)	R31 Unspecified haematuria	0.002077827795229362	eczema_all
Symptoms, signs, clinical, laboratory (R00-R99)	R32 Unspecified urinary incontinence	0.0015252657982599198	eczema_all
Symptoms, signs, clinical, laboratory (R00-R99)	R33 Retention of urine	0.0025177198705336246	eczema_all
Symptoms, signs, clinical, laboratory (R00-R99)	R34 Anuria and oliguria	8.711904150913744e-5	eczema_all
Symptoms, signs, clinical, laboratory (R00-R99)	R35 Polyuria	8.366377379586318e-4	eczema_all
Symptoms, signs, clinical, laboratory (R00-R99)	R36 Urethral discharge	1.542738024551008e-5	eczema_all
Symptoms, signs, clinical, laboratory (R00-R99)	R39 Other SAS involving the urinary system	9.531247060435563e-4	eczema_all
Symptoms, signs, clinical, laboratory (R00-R99)	R40 Somnolence, stupor and coma	5.126384169332634e-4	eczema_all
Symptoms, signs, clinical, laboratory (R00-R99)	R41 Other SAS involving cognitive functions and awareness	0.0025216765367749635	eczema_all
Symptoms, signs, clinical, laboratory (R00-R99)	R42 Dizziness and giddiness	0.0018976902223705283	eczema_all
Symptoms, signs, clinical, laboratory (R00-R99)	R43 Disturbances of smell and taste	3.659021175573628e-5	eczema_all
Symptoms, signs, clinical, laboratory (R00-R99)	R44 Other SAS involving general sensations and perceptions	4.511851397300323e-4	eczema_all
Symptoms, signs, clinical, laboratory (R00-R99)	R45 Symptoms and signs involving emotional state	9.677439058356593e-4	eczema_all
Symptoms, signs, clinical, laboratory (R00-R99)	R46 Symptoms and signs involving appearance and behaviour	1.8793366382333383e-4	eczema_all
Symptoms, signs, clinical, laboratory (R00-R99)	R47 Speech disturbances, NEC	6.764269435796217e-4	eczema_all
Symptoms, signs, clinical, laboratory (R00-R99)	R48 Dyslexia and other symbolic dysfunctions, NEC	5.170539116815772e-5	eczema_all
Symptoms, signs, clinical, laboratory (R00-R99)	R49 Voice disturbances	2.7317351575560097e-4	eczema_all
Symptoms, signs, clinical, laboratory (R00-R99)	R50 Fever of other and unknown origin	0.002140612017031362	eczema_all
Symptoms, signs, clinical, laboratory (R00-R99)	R51 Headache	0.003449365230350416	eczema_all
Symptoms, signs, clinical, laboratory (R00-R99)	R52 Pain, NEC	6.954639509475142e-4	eczema_all
Symptoms, signs, clinical, laboratory (R00-R99)	R53 Malaise and fatigue	0.0018424280621378542	eczema_all
Symptoms, signs, clinical, laboratory (R00-R99)	R54 Senility	0.001554208368379055	eczema_all
Symptoms, signs, clinical, laboratory (R00-R99)	R55 Syncope and collapse	0.002930884795353154	eczema_all
Symptoms, signs, clinical, laboratory (R00-R99)	R56 Convulsions, NEC	0.0010275841352852463	eczema_all
Symptoms, signs, clinical, laboratory (R00-R99)	R57 Shock, NEC	2.241148238610995e-4	eczema_all
Symptoms, signs, clinical, laboratory (R00-R99)	R58 Haemorrhage, NEC	6.738886427016046e-5	eczema_all
Symptoms, signs, clinical, laboratory (R00-R99)	R59 Enlarged lymph nodes	0.0014782010303431524	eczema_all
Symptoms, signs, clinical, laboratory (R00-R99)	R60 Oedema, NEC	0.0020840461369787356	eczema_all
Symptoms, signs, clinical, laboratory (R00-R99)	R61 Hyperhidrosis	2.657350112845032e-4	eczema_all
Symptoms, signs, clinical, laboratory (R00-R99)	R62 Lack of expected normal physiological development	9.570624315329899e-5	eczema_all
Symptoms, signs, clinical, laboratory (R00-R99)	R63 Symptoms and signs concerning food and fluid intake	0.003526197055414878	eczema_all
Symptoms, signs, clinical, laboratory (R00-R99)	R64 Cachexia	5.86106725813792e-5	eczema_all
Symptoms, signs, clinical, laboratory (R00-R99)	R65 Systemic Inflammatory Response Syndrome [SIRS]	1.953506914009763e-4	eczema_all
Symptoms, signs, clinical, laboratory (R00-R99)	R68 Other general SAS	2.9779137760508657e-4	eczema_all
Symptoms, signs, clinical, laboratory (R00-R99)	R69 Unknown and unspecified causes of morbidity	0.0031324692423444454	eczema_all
Symptoms, signs, clinical, laboratory (R00-R99)	R70 Elevated erythrocyte sedimentation rate and abnormality of plasma viscosity	4.8486987631964536e-5	eczema_all
Symptoms, signs, clinical, laboratory (R00-R99)	R71 Abnormality of red blood cells	1.8411165309416692e-5	eczema_all
Symptoms, signs, clinical, laboratory (R00-R99)	R72 Abnormality of white blood cells, NEC	1.0506942982737062e-4	eczema_all
Symptoms, signs, clinical, laboratory (R00-R99)	R73 Elevated blood glucose level	5.236602473327751e-4	eczema_all
Symptoms, signs, clinical, laboratory (R00-R99)	R74 Abnormal serum enzyme levels	1.6664048358993263e-4	eczema_all
Symptoms, signs, clinical, laboratory (R00-R99)	R76 Other abnormal immunological findings in serum	8.365478440539725e-5	eczema_all
Symptoms, signs, clinical, laboratory (R00-R99)	R77 Other abnormalities of plasma proteins	1.2507436032149378e-4	eczema_all
Symptoms, signs, clinical, laboratory (R00-R99)	R78 Findings of drugs and other substances, not normally found in blood	1.185230627691502e-5	eczema_all
Symptoms, signs, clinical, laboratory (R00-R99)	R79 Other abnormal findings of blood chemistry	0.002194161686708667	eczema_all
Symptoms, signs, clinical, laboratory (R00-R99)	R80 Isolated proteinuria	1.2929377866001157e-4	eczema_all
Symptoms, signs, clinical, laboratory (R00-R99)	R81 Glycosuria	2.2793630986372036e-5	eczema_all
Symptoms, signs, clinical, laboratory (R00-R99)	R82 Other abnormal findings in urine	1.64223168088478e-4	eczema_all
Symptoms, signs, clinical, laboratory (R00-R99)	R83 Abnormal findings in cerebrospinal fluid	6.761098697163901e-6	eczema_all
Symptoms, signs, clinical, laboratory (R00-R99)	R84 Abnormal findings in specimens from respiratory organs and thorax	7.712475725859465e-5	eczema_all
Symptoms, signs, clinical, laboratory (R00-R99)	R85 Abnormal findings in specimens from digestive organs and abdominal cavity	4.475788934085022e-5	eczema_all
Symptoms, signs, clinical, laboratory (R00-R99)	R87 Abnormal findings in specimens from female genital organs	1.0981362546446076e-4	eczema_all
Symptoms, signs, clinical, laboratory (R00-R99)	R89 Abnormal findings in specimens from other organs, systems and tissues	5.9334409461886175e-5	eczema_all
Symptoms, signs, clinical, laboratory (R00-R99)	R90 Abnormal findings on diagnostic imaging of central nervous system	9.188076800088337e-5	eczema_all
Symptoms, signs, clinical, laboratory (R00-R99)	R91 Abnormal findings on diagnostic imaging of lung	0.001134518327534167	eczema_all
Symptoms, signs, clinical, laboratory (R00-R99)	R92 Abnormal findings on diagnostic imaging of breast	3.496909801325176e-6	eczema_all
Symptoms, signs, clinical, laboratory (R00-R99)	R93 Abnormal findings on diagnostic imaging of other body structures	9.751155064545678e-4	eczema_all
Symptoms, signs, clinical, laboratory (R00-R99)	R94 Abnormal results of function studies	0.0021208545567962924	eczema_all
Injury, poisoning, external (S00-T88)	S00 Superficial injury of head	0.0012666701674270077	eczema_all
Injury, poisoning, external (S00-T88)	S01 Open wound of head	0.0013271903757339487	eczema_all
Injury, poisoning, external (S00-T88)	S02 Fracture of skull and facial bones	4.1775325353526677e-4	eczema_all
Injury, poisoning, external (S00-T88)	S03 Dislocation, sprain and strain of joints and ligaments of head	1.480177094734362e-5	eczema_all
Injury, poisoning, external (S00-T88)	S05 Injury of eye and orbit	1.116982918922522e-4	eczema_all
Injury, poisoning, external (S00-T88)	S06 Intracranial injury	3.0300738133236065e-4	eczema_all
Injury, poisoning, external (S00-T88)	S09 Other and unspecified injuries of head	8.67375575413464e-4	eczema_all
Injury, poisoning, external (S00-T88)	S10 Superficial injury of neck	1.5376767325608767e-5	eczema_all
Injury, poisoning, external (S00-T88)	S11 Open wound of neck	2.951941908433641e-5	eczema_all
Injury, poisoning, external (S00-T88)	S12 Fracture of neck	1.1098782634567113e-4	eczema_all
Injury, poisoning, external (S00-T88)	S13 Dislocation, sprain and strain of joints and ligaments at neck level	3.249249411882551e-5	eczema_all
Injury, poisoning, external (S00-T88)	S14 Injury of nerves and spinal cord at neck level	8.68234309530441e-6	eczema_all
Injury, poisoning, external (S00-T88)	S19 Other and unspecified injuries of neck	5.2188349565031444e-5	eczema_all
Injury, poisoning, external (S00-T88)	S20 Superficial injury of thorax	1.7233952276141286e-4	eczema_all
Injury, poisoning, external (S00-T88)	S21 Open wound of thorax	2.3305051132955933e-5	eczema_all
Injury, poisoning, external (S00-T88)	S22 Fracture of rib(s), sternum and thoracic spine	6.354164846255643e-4	eczema_all
Injury, poisoning, external (S00-T88)	S27 Injury of OAU intrathoracic organs	1.0888076888440111e-4	eczema_all
Injury, poisoning, external (S00-T88)	S29 Other and unspecified injuries of thorax	9.002876442389391e-5	eczema_all
Injury, poisoning, external (S00-T88)	S30 Superficial injury of abdomen, lower back and pelvis	3.277883019890918e-4	eczema_all
Injury, poisoning, external (S00-T88)	S31 Open wound of abdomen, lower back and pelvis	6.727385014194843e-5	eczema_all
Injury, poisoning, external (S00-T88)	S32 Fracture of lumbar spine and pelvis	4.35446340201165e-4	eczema_all
Injury, poisoning, external (S00-T88)	S33 Dislocation, sprain and strain of joints and ligaments of lumbar spine and pelvis	3.725006618283087e-6	eczema_all
Injury, poisoning, external (S00-T88)	S35 Injury of blood vessels at abdomen, lower back and pelvis level	3.7084954483252418e-6	eczema_all
Injury, poisoning, external (S00-T88)	S36 Injury of intra abdominal organs	4.778428596547723e-5	eczema_all
Injury, poisoning, external (S00-T88)	S39 Other and unspecified injuries of abdomen, lower back and pelvis	1.256587175450773e-4	eczema_all
Injury, poisoning, external (S00-T88)	S40 Superficial injury of shoulder and upper arm	1.9544351618627903e-4	eczema_all
Injury, poisoning, external (S00-T88)	S41 Open wound of shoulder and upper arm	1.2588263060466932e-4	eczema_all
Injury, poisoning, external (S00-T88)	S42 Fracture of shoulder and upper arm	5.686041506559469e-4	eczema_all
Injury, poisoning, external (S00-T88)	S43 Dislocation, sprain and strain of joints and ligaments of shoulder girdle	7.125554218830765e-5	eczema_all
Injury, poisoning, external (S00-T88)	S44 Injury of nerves at shoulder and upper arm level	9.457579164403137e-6	eczema_all
Injury, poisoning, external (S00-T88)	S46 Injury of muscle and tendon at shoulder and upper arm level	3.007358771639425e-5	eczema_all
Injury, poisoning, external (S00-T88)	S49 Other and unspecified injuries of shoulder and upper arm	8.22993903842301e-5	eczema_all
Injury, poisoning, external (S00-T88)	S50 Superficial injury of forearm	2.484186376865235e-4	eczema_all
Injury, poisoning, external (S00-T88)	S51 Open wound of forearm	3.5194254890175066e-4	eczema_all
Injury, poisoning, external (S00-T88)	S52 Fracture of forearm	5.288298183761453e-4	eczema_all
Injury, poisoning, external (S00-T88)	S54 Injury of nerves at forearm level	1.3072885440958817e-5	eczema_all
Injury, poisoning, external (S00-T88)	S55 Injury of blood vessels at forearm level	1.4056397086658331e-5	eczema_all
Injury, poisoning, external (S00-T88)	S59 Other and unspecified injuries of forearm	4.2919142611002116e-5	eczema_all
Injury, poisoning, external (S00-T88)	S60 Superficial injury of wrist and hand	1.7738694246549315e-4	eczema_all
Injury, poisoning, external (S00-T88)	S61 Open wound of wrist and hand	2.7187066597382606e-4	eczema_all
Injury, poisoning, external (S00-T88)	S62 Fracture at wrist and hand level	1.877724083622377e-4	eczema_all
Injury, poisoning, external (S00-T88)	S63 Dislocation, sprain and strain of joints and ligaments at wrist and hand level	1.0566312632757336e-4	eczema_all
Injury, poisoning, external (S00-T88)	S64 Injury of nerves at wrist and hand level	8.838997047579577e-7	eczema_all
Injury, poisoning, external (S00-T88)	S65 Injury of blood vessels at wrist and hand level	4.888178826058223e-6	eczema_all
Injury, poisoning, external (S00-T88)	S66 Injury of muscle and tendon at wrist and hand level	4.2642318104004146e-5	eczema_all
Injury, poisoning, external (S00-T88)	S69 Other and unspecified injuries of wrist and hand	1.0370500088487141e-4	eczema_all
Injury, poisoning, external (S00-T88)	S70 Superficial injury of hip and thigh	2.1773531215971473e-4	eczema_all
Injury, poisoning, external (S00-T88)	S71 Open wound of hip and thigh	2.8418555140472936e-5	eczema_all
Injury, poisoning, external (S00-T88)	S72 Fracture of femur	9.768061772041042e-4	eczema_all
Injury, poisoning, external (S00-T88)	S73 Dislocation, sprain and strain of joint and ligaments of hip	1.251296280928845e-5	eczema_all
Injury, poisoning, external (S00-T88)	S76 Injury of muscle and tendon at hip and thigh level	3.9600871713653315e-5	eczema_all
Injury, poisoning, external (S00-T88)	S79 Other and unspecified injuries of hip and thigh	1.669298127798372e-4	eczema_all
Injury, poisoning, external (S00-T88)	S80 Superficial injury of lower leg	3.851810012384113e-4	eczema_all
Injury, poisoning, external (S00-T88)	S81 Open wound of lower leg	4.168854005059493e-4	eczema_all
Injury, poisoning, external (S00-T88)	S82 Fracture of lower leg, including ankle	5.26707625121079e-4	eczema_all
Injury, poisoning, external (S00-T88)	S83 Dislocation, sprain and strain of joints and ligaments of knee	1.2032792321569663e-4	eczema_all
Injury, poisoning, external (S00-T88)	S86 Injury of muscle and tendon at lower leg level	5.274477825555038e-5	eczema_all
Injury, poisoning, external (S00-T88)	S89 Other and unspecified injuries of lower leg	1.260030371062322e-4	eczema_all
Injury, poisoning, external (S00-T88)	S90 Superficial injury of ankle and foot	8.162472482873642e-5	eczema_all
Injury, poisoning, external (S00-T88)	S91 Open wound of ankle and foot	9.873926416919642e-5	eczema_all
Injury, poisoning, external (S00-T88)	S92 Fracture of foot, except ankle	1.5932766384371878e-4	eczema_all
Injury, poisoning, external (S00-T88)	S93 Dislocation, sprain and strain of joints and ligaments at ankle and foot level	7.367415682547618e-5	eczema_all
Injury, poisoning, external (S00-T88)	S96 Injury of muscle and tendon at ankle and foot level	1.3344068781067545e-5	eczema_all
Injury, poisoning, external (S00-T88)	S99 Other and unspecified injuries of ankle and foot	4.377657609417193e-5	eczema_all
Injury, poisoning, external (S00-T88)	T00 Superficial injuries involving multiple body regions	7.942020991789209e-5	eczema_all
Injury, poisoning, external (S00-T88)	T01 Open wounds involving multiple body regions	3.900850997968002e-5	eczema_all
Injury, poisoning, external (S00-T88)	T02 Fractures involving multiple body regions	3.535783947266095e-5	eczema_all
Injury, poisoning, external (S00-T88)	T09 Other injuries of spine and trunk, level unspecified	2.201843657915687e-5	eczema_all
Injury, poisoning, external (S00-T88)	T11 Other injuries of upper limb, level unspecified	7.926204861130807e-5	eczema_all
Injury, poisoning, external (S00-T88)	T13 Other injuries of lower limb, level unspecified	4.353254405736174e-5	eczema_all
Injury, poisoning, external (S00-T88)	T14 Injury of unspecified body region	4.117507662327477e-5	eczema_all
Injury, poisoning, external (S00-T88)	T15 Foreign body on external eye	3.3837637819857493e-6	eczema_all
Injury, poisoning, external (S00-T88)	T16 Foreign body in ear	3.791710806108972e-5	eczema_all
Injury, poisoning, external (S00-T88)	T17 Foreign body in respiratory tract	1.4205825189457134e-4	eczema_all
Injury, poisoning, external (S00-T88)	T18 Foreign body in alimentary tract	1.3008329578183047e-4	eczema_all
Injury, poisoning, external (S00-T88)	T19 Foreign body in genitourinary tract	1.3936581367901882e-5	eczema_all
Injury, poisoning, external (S00-T88)	T22 Burn and corrosion of shoulder and upper limb, except wrist and hand	3.902431306360864e-6	eczema_all
Injury, poisoning, external (S00-T88)	T23 Burn and corrosion of wrist and hand	6.1665093536747444e-6	eczema_all
Injury, poisoning, external (S00-T88)	T36 Poisoning by systemic antibiotics	6.515476844645676e-5	eczema_all
Injury, poisoning, external (S00-T88)	T37 Poisoning by other systemic anti infectives and antiparasitics	2.8433447090186447e-5	eczema_all
Injury, poisoning, external (S00-T88)	T38 Poisoning by hormones and their synthetic substitutes and antagonists, NEC	1.0109391251247547e-4	eczema_all
Injury, poisoning, external (S00-T88)	T39 Poisoning by nonopioid analgesics, antipyretics and antirheumatics	5.127506752165425e-4	eczema_all
Injury, poisoning, external (S00-T88)	T40 Poisoning by narcotics and psychodysleptics [hallucinogens]	3.611630578712768e-4	eczema_all
Injury, poisoning, external (S00-T88)	T41 Poisoning by anaesthetics and therapeutic gases	9.796073817399893e-6	eczema_all
Injury, poisoning, external (S00-T88)	T42 Poisoning by antiepileptic, sedative hypnotic and antiparkinsonism drugs	2.530627367020812e-4	eczema_all
Injury, poisoning, external (S00-T88)	T43 Poisoning by psychotropic drugs, NEC	3.918674049536819e-4	eczema_all
Injury, poisoning, external (S00-T88)	T44 Poisoning by drugs primarily affecting the autonomic nervous system	8.161215589605672e-5	eczema_all
Injury, poisoning, external (S00-T88)	T45 Poisoning by primarily systemic and haematological agents, NEC	1.7837355116893472e-4	eczema_all
Injury, poisoning, external (S00-T88)	T46 Poisoning by agents primarily affecting the cardiovascular system	8.719046865442555e-5	eczema_all
Injury, poisoning, external (S00-T88)	T47 Poisoning by agents primarily affecting the gastrointestinal system	4.1222004755928425e-5	eczema_all
Injury, poisoning, external (S00-T88)	T48 Poisoning by agents primarily acting on smooth and skeletal muscles and the respiratory system	3.0811092708495456e-5	eczema_all
Injury, poisoning, external (S00-T88)	T49 Poisoning by topical agents primarily affecting skin and mucous membrane and by ophthalmological, otorhinolaryngological and dental drugs	2.9770096930142936e-6	eczema_all
Injury, poisoning, external (S00-T88)	T50 Poisoning by diuretics and OAU drugs, medicaments and biological substances	1.0789005424489113e-4	eczema_all
Injury, poisoning, external (S00-T88)	T51 Toxic effect of alcohol	2.793255403532465e-4	eczema_all
Injury, poisoning, external (S00-T88)	T56 Toxic effect of metals	8.76576286258977e-6	eczema_all
Injury, poisoning, external (S00-T88)	T58 Toxic effect of carbon monoxide	3.261347693086465e-6	eczema_all
Injury, poisoning, external (S00-T88)	T59 Toxic effect of other gases, fumes and vapours	8.252120346913055e-6	eczema_all
Injury, poisoning, external (S00-T88)	T62 Toxic effect of other noxious substances eaten as food	1.3833141903107323e-5	eczema_all
Injury, poisoning, external (S00-T88)	T63 Toxic effect of contact with venomous animals	7.377883692823496e-6	eczema_all
Injury, poisoning, external (S00-T88)	T65 Toxic effect of OAU substances	6.1401339069804235e-6	eczema_all
Injury, poisoning, external (S00-T88)	T68 Hypothermia	7.186759199008394e-5	eczema_all
Injury, poisoning, external (S00-T88)	T75 Effects of other external causes	7.4157139329660615e-6	eczema_all
Injury, poisoning, external (S00-T88)	T78 Adverse effects, NEC	0.0028724556424211305	eczema_all
Injury, poisoning, external (S00-T88)	T79 Certain early CO trauma, NEC	8.929265518840487e-5	eczema_all
Injury, poisoning, external (S00-T88)	T80 Complications following infusion, transfusion and therapeutic injection	1.3926877039722077e-4	eczema_all
Injury, poisoning, external (S00-T88)	T81 Complications of procedures, NEC	0.0037652199787600563	eczema_all
Injury, poisoning, external (S00-T88)	T82 Complications of cardiac and vascular prosthetic devices, implants and grafts	9.242824810479638e-4	eczema_all
Injury, poisoning, external (S00-T88)	T83 Complications of genitourinary prosthetic devices, implants and grafts	4.182593954381272e-4	eczema_all
Injury, poisoning, external (S00-T88)	T84 Complications of internal orthopaedic prosthetic devices, implants and grafts	0.0012219497459248782	eczema_all
Injury, poisoning, external (S00-T88)	T85 Complications of other internal prosthetic devices, implants and grafts	8.038887771852787e-4	eczema_all
Injury, poisoning, external (S00-T88)	T86 Failure and rejection of transplanted organs and tissues	1.2090267289437157e-4	eczema_all
Injury, poisoning, external (S00-T88)	T87 Complications peculiar to reattachment and amputation	7.525577662777894e-5	eczema_all
Injury, poisoning, external (S00-T88)	T88 Other CO surgical and medical care, NEC	3.803998620909361e-4	eczema_all
Injury, poisoning, external (S00-T88)	T90 Sequelae of injuries of head	2.038984786197712e-4	eczema_all
Injury, poisoning, external (S00-T88)	T91 Sequelae of injuries of neck and trunk	8.558224560298856e-5	eczema_all
Injury, poisoning, external (S00-T88)	T92 Sequelae of injuries of upper limb	9.557735073163491e-5	eczema_all
Injury, poisoning, external (S00-T88)	T93 Sequelae of injuries of lower limb	1.629544113164132e-4	eczema_all
Injury, poisoning, external (S00-T88)	T94 Sequelae of injuries involving multiple and unspecified body regions	1.6287650255646866e-5	eczema_all
Injury, poisoning, external (S00-T88)	T98 Sequelae of OAU effects of external causes	2.2138654312361695e-5	eczema_all
Codes for special purposes (U00-U89)	U07 Emergency use of U07	0.0010063596533140715	eczema_all
Codes for special purposes (U00-U89)	U80 Agent resistant to penicillin and related antibiotics	6.171204555026701e-4	eczema_all
Codes for special purposes (U00-U89)	U81 Vancomycin resistant agent	1.4322067017551765e-5	eczema_all
Codes for special purposes (U00-U89)	U82 Resistance to betalactam antibiotics	0.0010339085092046735	eczema_all
Codes for special purposes (U00-U89)	U83 Resistance to other antibiotics	5.496415608800436e-4	eczema_all
Codes for special purposes (U00-U89)	U84 Resistance to other antimicrobial drugs	1.2338622429909859e-5	eczema_all
Codes for special purposes (U00-U89)	U88 Agent resistant to multiple antibiotics	9.156240290074421e-5	eczema_all
Codes for special purposes (U00-U89)	U89 Agent resistant to OAU antibiotics	1.2437480298035702e-4	eczema_all
External causes of morbidity (V00-Y99)	V03 Pedestrian injured in collision with car, pick up truck or van	1.7402144277862444e-5	eczema_all
External causes of morbidity (V00-Y99)	V04 Pedestrian injured in collision with heavy transport vehicle or bus	1.5705121734390752e-5	eczema_all
External causes of morbidity (V00-Y99)	V09 Pedestrian injured in OAU transport accidents	3.8669353365964004e-5	eczema_all
External causes of morbidity (V00-Y99)	V18 Pedal cyclist injured in noncollision transport accident	3.0716454579034776e-5	eczema_all
External causes of morbidity (V00-Y99)	V19 Pedal cyclist injured in OAU transport accidents	1.6829099432931802e-5	eczema_all
External causes of morbidity (V00-Y99)	V28 Motorcycle rider injured in noncollision transport accident	6.36656684915806e-6	eczema_all
External causes of morbidity (V00-Y99)	V29 Motorcycle rider injured in OAU transport accidents	4.7486916704387e-6	eczema_all
External causes of morbidity (V00-Y99)	V43 Car occupant injured in collision with car, pick up truck or van	9.22769011908623e-5	eczema_all
External causes of morbidity (V00-Y99)	V44 Car occupant injured in collision with heavy transport vehicle or bus	1.1428887964832095e-5	eczema_all
External causes of morbidity (V00-Y99)	V47 Car occupant injured in collision with fixed or stationary object	4.8638618249476006e-05	eczema_all
External causes of morbidity (V00-Y99)	V48 Car occupant injured in noncollision transport accident	5.140018355635578e-5	eczema_all
External causes of morbidity (V00-Y99)	V49 Car occupant injured in OAU transport accidents	3.0930263159521915e-5	eczema_all
External causes of morbidity (V00-Y99)	V78 Bus occupant injured in noncollision transport accident	1.9841437850934805e-5	eczema_all
External causes of morbidity (V00-Y99)	V79 Bus occupant injured in OAU transport accidents	3.952891933192221e-6	eczema_all
External causes of morbidity (V00-Y99)	V82 Occupant of streetcar injured in transport accident	1.4282637267525836e-5	eczema_all
External causes of morbidity (V00-Y99)	V86 Occupant of special all terrain or other motor vehicle designed primarily for off road use, injured in transport accident	8.442876277041232e-6	eczema_all
External causes of morbidity (V00-Y99)	V89 Motor or nonmotor vehicle accident, type of vehicle unspecified	2.4481389481939737e-5	eczema_all
External causes of morbidity (V00-Y99)	W00 Fall on same level involving ice and snow	5.088812425562852e-5	eczema_all
External causes of morbidity (V00-Y99)	W01 Fall on same level from slipping, tripping and stumbling	0.0016708718733816485	eczema_all
External causes of morbidity (V00-Y99)	W02 Fall involving ice skates, skis, roller skates or skateboards	1.0219594223781303e-5	eczema_all
External causes of morbidity (V00-Y99)	W03 Other fall on same level due to collision with, or pushing by, another person	4.8066401213884805e-5	eczema_all
External causes of morbidity (V00-Y99)	W04 Fall while being carried or supported by other persons	2.0197815060946697e-6	eczema_all
External causes of morbidity (V00-Y99)	W05 Fall involving wheelchair	5.5960789340771456e-5	eczema_all
External causes of morbidity (V00-Y99)	W06 Fall involving bed	4.741394002571298e-4	eczema_all
External causes of morbidity (V00-Y99)	W07 Fall involving chair	2.3816385153657737e-4	eczema_all
External causes of morbidity (V00-Y99)	W08 Fall involving other furniture	5.2574262243061944e-5	eczema_all
External causes of morbidity (V00-Y99)	W09 Fall involving playground equipment	1.0440902751314605e-4	eczema_all
External causes of morbidity (V00-Y99)	W10 Fall on and from stairs and steps	7.321258982305351e-4	eczema_all
External causes of morbidity (V00-Y99)	W11 Fall on and from ladder	3.7679288098912825e-5	eczema_all
External causes of morbidity (V00-Y99)	W12 Fall on and from scaffolding	8.031846312350347e-6	eczema_all
External causes of morbidity (V00-Y99)	W17 Other fall from one level to another	6.0441221840233865e-5	eczema_all
External causes of morbidity (V00-Y99)	W18 Other fall on same level	0.00150398731676578	eczema_all
External causes of morbidity (V00-Y99)	W19 Unspecified fall	0.003147624329613191	eczema_all
External causes of morbidity (V00-Y99)	W20 Struck by thrown, projected or falling object	1.4939396317698491e-5	eczema_all
External causes of morbidity (V00-Y99)	W21 Striking against or struck by sports equipment	6.184687662348477e-5	eczema_all
External causes of morbidity (V00-Y99)	W22 Striking against or struck by other objects	3.402822681580161e-4	eczema_all
External causes of morbidity (V00-Y99)	W23 Caught, crushed, jammed or pinched in or between objects	4.270750656475475e-5	eczema_all
External causes of morbidity (V00-Y99)	W25 Contact with sharp glass	2.1351277671402672e-5	eczema_all
External causes of morbidity (V00-Y99)	W26 Contact with other sharp object(s)	4.755405078490476e-5	eczema_all
External causes of morbidity (V00-Y99)	W31 Contact with OAU machinery	5.635390604883682e-6	eczema_all
External causes of morbidity (V00-Y99)	W34 Discharge from OAU firearms	3.3076726978670315e-6	eczema_all
External causes of morbidity (V00-Y99)	W44 Foreign body entering into or through eye or natural orifice	2.079884594677993e-4	eczema_all
External causes of morbidity (V00-Y99)	W45 Foreign body or object entering through skin	4.545922583283706e-5	eczema_all
External causes of morbidity (V00-Y99)	W46 Contact with hypodermic needle	5.369008849881975e-6	eczema_all
External causes of morbidity (V00-Y99)	W49 Exposure to OAU inanimate mechanical forces	2.914482190677868e-5	eczema_all
External causes of morbidity (V00-Y99)	W50 Hit, struck, kicked, twisted, bitten or scratched by another person	1.08517846248507e-4	eczema_all
External causes of morbidity (V00-Y99)	W51 Striking against or bumped into by another person	4.5254974811814105e-5	eczema_all
External causes of morbidity (V00-Y99)	W57 Bitten or stung by nonvenomous insect and other nonvenomous arthropods	1.8003246941168777e-4	eczema_all
External causes of morbidity (V00-Y99)	W60 Contact with plant thorns and spines and sharp leaves	1.5100992522397455e-5	eczema_all
External causes of morbidity (V00-Y99)	W64 Exposure to OAU animate mechanical forces	4.646984115857384e-6	eczema_all
External causes of morbidity (V00-Y99)	W78 Inhalation of gastric contents	2.6273658184402048e-5	eczema_all
External causes of morbidity (V00-Y99)	W79 Inhalation and ingestion of food causing obstruction of respiratory tract	1.1181315998154477e-4	eczema_all
External causes of morbidity (V00-Y99)	W80 Inhalation and ingestion of other objects causing obstruction of respiratory tract	2.9388826160197163e-5	eczema_all
External causes of morbidity (V00-Y99)	W84 Unspecified threat to breathing	9.364644251418265e-6	eczema_all
External causes of morbidity (V00-Y99)	X04 Exposure to ignition of highly flammable material	1.0204291436814085e-6	eczema_all
External causes of morbidity (V00-Y99)	X08 Exposure to other specified smoke, fire and flames	2.0659246115501403e-6	eczema_all
External causes of morbidity (V00-Y99)	X09 Exposure to unspecified smoke, fire and flames	6.156137892385295e-7	eczema_all
External causes of morbidity (V00-Y99)	X10 Contact with hot drinks, food, fats and cooking oils	1.3026716294714716e-6	eczema_all
External causes of morbidity (V00-Y99)	X15 Contact with hot household appliances	6.47075017061657e-6	eczema_all
External causes of morbidity (V00-Y99)	X19 Contact with OAU heat and hot substances	7.507890096067519e-6	eczema_all
External causes of morbidity (V00-Y99)	X23 Contact with hornets, wasps and bees	1.62802328595897e-5	eczema_all
External causes of morbidity (V00-Y99)	X31 Exposure to excessive natural cold	4.4311755781833e-6	eczema_all
External causes of morbidity (V00-Y99)	X40 Accidental poisoning by and exposure to nonopioid analgesics, antipyretics and antirheumatics	9.321143662743755e-5	eczema_all
External causes of morbidity (V00-Y99)	X41 Accidental poisoning by and exposure to antiepileptic, sedative hypnotic, antiparkinsonism and psychotropic drugs, NEC	1.0529369168255346e-4	eczema_all
External causes of morbidity (V00-Y99)	X42 Accidental poisoning by and exposure to narcotics and psychodysleptics [hallucinogens], NEC	1.2948996211893245e-4	eczema_all
External causes of morbidity (V00-Y99)	X43 Accidental poisoning by and exposure to other drugs acting on the autonomic nervous system	1.4597210164620898e-5	eczema_all
External causes of morbidity (V00-Y99)	X44 Accidental poisoning by and exposure to OAU drugs, medicaments and biological substances	1.6343737994081896e-4	eczema_all
External causes of morbidity (V00-Y99)	X45 Accidental poisoning by and exposure to alcohol	3.1441919744762406e-5	eczema_all
External causes of morbidity (V00-Y99)	X47 Accidental poisoning by and exposure to other gases and vapours	1.04480266809648e-5	eczema_all
External causes of morbidity (V00-Y99)	X49 Accidental poisoning by and exposure to OAU chemicals and noxious substances	1.3913370879263464e-4	eczema_all
External causes of morbidity (V00-Y99)	X50 Overexertion and strenuous or repetitive movements	1.5624341240762528e-4	eczema_all
External causes of morbidity (V00-Y99)	X51 Travel and motion	1.6202370812779342e-5	eczema_all
External causes of morbidity (V00-Y99)	X58 Exposure to other specified factors	2.2190618500408037e-4	eczema_all
External causes of morbidity (V00-Y99)	X59 Exposure to unspecified factor	0.0011173224976655195	eczema_all
External causes of morbidity (V00-Y99)	X60 Intentional self poisoning by and exposure to nonopioid analgesics, antipyretics and antirheumatics	4.451854773765714e-4	eczema_all
External causes of morbidity (V00-Y99)	X61 Intentional self poisoning by and exposure to antiepileptic, sedative hypnotic, antiparkinsonism and psychotropic drugs, NEC	4.254874832224093e-4	eczema_all
External causes of morbidity (V00-Y99)	X62 Intentional self poisoning by and exposure to narcotics and psychodysleptics [hallucinogens], NEC	2.3092133840478955e-4	eczema_all
External causes of morbidity (V00-Y99)	X63 Intentional self poisoning by and exposure to other drugs acting on the autonomic nervous system	6.0297925428690435e-5	eczema_all
External causes of morbidity (V00-Y99)	X64 Intentional self poisoning by and exposure to OAU drugs, medicaments and biological substances	2.564108138232994e-4	eczema_all
External causes of morbidity (V00-Y99)	X65 Intentional self poisoning by and exposure to alcohol	2.6648271801182037e-4	eczema_all
External causes of morbidity (V00-Y99)	X69 Intentional self poisoning by and exposure to OAU chemicals and noxious substances	1.013872257111743e-5	eczema_all
External causes of morbidity (V00-Y99)	X78 Intentional self harm by sharp object	9.349680794251262e-5	eczema_all
External causes of morbidity (V00-Y99)	X79 Intentional self harm by blunt object	8.090465059161176e-6	eczema_all
External causes of morbidity (V00-Y99)	X83 Intentional self harm by other specified means	2.681725646866469e-6	eczema_all
External causes of morbidity (V00-Y99)	X84 Intentional self harm by unspecified means	4.688293972713193e-6	eczema_all
External causes of morbidity (V00-Y99)	X99 Assault by sharp object	2.283814621697934e-5	eczema_all
External causes of morbidity (V00-Y99)	Y00 Assault by blunt object	1.464679771910183e-5	eczema_all
External causes of morbidity (V00-Y99)	Y04 Assault by bodily force	1.1797884980244837e-4	eczema_all
External causes of morbidity (V00-Y99)	Y09 Assault by unspecified means	2.0183367013872974e-5	eczema_all
External causes of morbidity (V00-Y99)	Y28 Contact with sharp object, undetermined intent	2.4597072757776814e-6	eczema_all
External causes of morbidity (V00-Y99)	Y34 Unspecified event, undetermined intent	6.15051251527988e-6	eczema_all
External causes of morbidity (V00-Y99)	Y40 Systemic antibiotics	6.765928872157044e-4	eczema_all
External causes of morbidity (V00-Y99)	Y41 Other systemic anti infectives and antiparasitics	1.11688646509413e-4	eczema_all
External causes of morbidity (V00-Y99)	Y42 Hormones and their synthetic substitutes and antagonists, NEC	4.775744963738148e-4	eczema_all
External causes of morbidity (V00-Y99)	Y43 Primarily systemic agents	5.12761583045795e-4	eczema_all
External causes of morbidity (V00-Y99)	Y44 Agents primarily affecting blood constituents	2.0248779086131524e-4	eczema_all
External causes of morbidity (V00-Y99)	Y45 Analgesics, antipyretics and anti inflammatory drugs	6.258265912252167e-4	eczema_all
External causes of morbidity (V00-Y99)	Y46 Antiepileptics and antiparkinsonism drugs	9.988100808857602e-5	eczema_all
External causes of morbidity (V00-Y99)	Y47 Sedatives, hypnotics and antianxiety drugs	3.5932523670174194e-5	eczema_all
External causes of morbidity (V00-Y99)	Y48 Anaesthetics and therapeutic gases	4.850750799841245e-5	eczema_all
External causes of morbidity (V00-Y99)	Y49 Psychotropic drugs, NEC	1.4633258088458015e-4	eczema_all
External causes of morbidity (V00-Y99)	Y51 Drugs primarily affecting the autonomic nervous system	1.4319383306311023e-4	eczema_all
External causes of morbidity (V00-Y99)	Y52 Agents primarily affecting the cardiovascular system	4.952997084241794e-4	eczema_all
External causes of morbidity (V00-Y99)	Y53 Agents primarily affecting the gastrointestinal system	1.1388714540900633e-4	eczema_all
External causes of morbidity (V00-Y99)	Y54 Agents primarily affecting water balance and mineral and uric acid metabolism	4.3021433491944265e-4	eczema_all
External causes of morbidity (V00-Y99)	Y55 Agents primarily acting on smooth and skeletal muscles and the respiratory system	8.132605756296549e-5	eczema_all
External causes of morbidity (V00-Y99)	Y56 Topical agents primarily affecting skin and mucous membrane and ophthalmological, otorhinolaryngological and dental drugs	1.063817156622676e-4	eczema_all
External causes of morbidity (V00-Y99)	Y57 Other and unspecified drugs and medicaments	2.976055648749573e-4	eczema_all
External causes of morbidity (V00-Y99)	Y59 Other and unspecified vaccines and biological substances	4.811000705540147e-5	eczema_all
External causes of morbidity (V00-Y99)	Y60 Unintentional cut, puncture, perforation or haemorrhage during surgical and medical care	2.2069668105443755e-4	eczema_all
External causes of morbidity (V00-Y99)	Y65 Other misadventures during surgical and medical care	2.5231005447585006e-5	eczema_all
External causes of morbidity (V00-Y99)	Y71 Cardiovascular devices associated with adverse incidents	2.9861662714849192e-5	eczema_all
External causes of morbidity (V00-Y99)	Y76 Obstetric and gynaecological devices associated with adverse incidents	1.1356404114479909e-5	eczema_all
External causes of morbidity (V00-Y99)	Y77 Ophthalmic devices associated with adverse incidents	5.658340832838816e-7	eczema_all
External causes of morbidity (V00-Y99)	Y79 Orthopaedic devices associated with adverse incidents	2.5969733917739422e-5	eczema_all
External causes of morbidity (V00-Y99)	Y82 Other and unspecified medical devices associated with adverse incidents	1.4042633513562693e-5	eczema_all
External causes of morbidity (V00-Y99)	Y83 Surgical operation and other surgical procedures as the cause of abnormal reaction of the patient, or of later complication, without mention of misadventure at the time of the procedure	0.00478315875818166	eczema_all
External causes of morbidity (V00-Y99)	Y84 Other medical procedures as the cause of abnormal reaction of the patient, or of later complication, without mention of misadventure at the time of the procedure	8.823186008871681e-4	eczema_all
External causes of morbidity (V00-Y99)	Y85 Sequelae of transport accidents	1.1637379177399938e-4	eczema_all
External causes of morbidity (V00-Y99)	Y86 Sequelae of other accidents	1.2570909171141288e-4	eczema_all
External causes of morbidity (V00-Y99)	Y87 Sequelae of intentional self harm, assault and events of undetermined intent	2.9621260925910164e-5	eczema_all
External causes of morbidity (V00-Y99)	Y88 Sequelae with surgical and medical care as external cause	2.322444684166169e-5	eczema_all
External causes of morbidity (V00-Y99)	Y89 Sequelae of other external causes	1.1762340346307381e-5	eczema_all
External causes of morbidity (V00-Y99)	Y90 Evidence of alcohol involvement determined by blood alcohol level	1.087682653279878e-5	eczema_all
External causes of morbidity (V00-Y99)	Y91 Evidence of alcohol involvement determined by level of intoxication	2.455136726969686e-5	eczema_all
External causes of morbidity (V00-Y99)	Y95 Nosocomial condition	0.002062457546450924	eczema_all
Health status, health services (Z00-Z99)	Z00 General examination and investigation of persons without complaint and reported diagnosis	7.099973336392229e-5	eczema_all
Health status, health services (Z00-Z99)	Z01 Other special examinations and investigations of persons without complaint or reported diagnosis	0.0027198695844804868	eczema_all
Health status, health services (Z00-Z99)	Z02 Examination and encounter for administrative purposes	2.116896338423885e-4	eczema_all
Health status, health services (Z00-Z99)	Z03 Medical observation and evaluation for suspected diseases and conditions	0.0038891201776570152	eczema_all
Health status, health services (Z00-Z99)	Z04 Examination and observation for other reasons	4.706530954107835e-4	eczema_all
Health status, health services (Z00-Z99)	Z08 Follow up examination after treatment for malignant neoplasms	2.632126484415009e-4	eczema_all
Health status, health services (Z00-Z99)	Z09 Follow up examination after treatment for conditions other than malignant neoplasms	0.001723851340905135	eczema_all
Health status, health services (Z00-Z99)	Z11 Special screening examination for infectious and parasitic diseases	0.004378588836843488	eczema_all
Health status, health services (Z00-Z99)	Z12 Special screening examination for neoplasms	6.843196743681315e-4	eczema_all
Health status, health services (Z00-Z99)	Z13 Special screening examination for other diseases and disorders	0.00368819300958342	eczema_all
Health status, health services (Z00-Z99)	Z20 Contact with and exposure to communicable diseases	1.7722218946250563e-4	eczema_all
Health status, health services (Z00-Z99)	Z22 Carrier of infectious disease	0.002249701840506558	eczema_all
Health status, health services (Z00-Z99)	Z24 Need for immunization against certain single viral diseases	8.995635524363952e-6	eczema_all
Health status, health services (Z00-Z99)	Z25 Need for immunization against other single viral diseases	9.752977274535157e-5	eczema_all
Health status, health services (Z00-Z99)	Z27 Need for immunization against combinations of infectious diseases	3.969746336966887e-4	eczema_all
Health status, health services (Z00-Z99)	Z29 Need for other prophylactic measures	8.2941253712813e-4	eczema_all
Health status, health services (Z00-Z99)	Z30 Contraceptive management	6.165363660630324e-4	eczema_all
Health status, health services (Z00-Z99)	Z31 Procreative management	1.2016894639695864e-6	eczema_all
Health status, health services (Z00-Z99)	Z32 Pregnancy examination and test	6.150822976866146e-5	eczema_all
Health status, health services (Z00-Z99)	Z33 Pregnant state, incidental	5.874371056845674e-4	eczema_all
Health status, health services (Z00-Z99)	Z34 Supervision of normal pregnancy	6.799487879426938e-4	eczema_all
Health status, health services (Z00-Z99)	Z35 Supervision of high risk pregnancy	4.432152858017276e-4	eczema_all
Health status, health services (Z00-Z99)	Z36 Antenatal screening	1.6157384034092936e-4	eczema_all
Health status, health services (Z00-Z99)	Z37 Outcome of delivery	0.002383935218991294	eczema_all
Health status, health services (Z00-Z99)	Z38 Liveborn infants according to place of birth	8.972415768536036e-6	eczema_all
Health status, health services (Z00-Z99)	Z39 Postpartum care and examination	1.7477273901485077e-4	eczema_all
Health status, health services (Z00-Z99)	Z40 Prophylactic surgery	4.8675036724012846e-5	eczema_all
Health status, health services (Z00-Z99)	Z41 Procedures for purposes other than remedying health state	1.595582989541854e-4	eczema_all
Health status, health services (Z00-Z99)	Z42 Follow up care involving plastic surgery	1.9216214233842567e-4	eczema_all
Health status, health services (Z00-Z99)	Z43 Attention to artificial openings	2.4254649830149255e-4	eczema_all
Health status, health services (Z00-Z99)	Z44 Fitting and adjustment of external prosthetic device	1.0707767407427922e-5	eczema_all
Health status, health services (Z00-Z99)	Z45 Adjustment and management of implanted device	6.580727837943097e-4	eczema_all
Health status, health services (Z00-Z99)	Z46 Fitting and adjustment of other devices	5.762191495721684e-4	eczema_all
Health status, health services (Z00-Z99)	Z47 Other orthopaedic follow up care	4.226413570704164e-4	eczema_all
Health status, health services (Z00-Z99)	Z48 Other surgical follow up care	2.5428440926782175e-4	eczema_all
Health status, health services (Z00-Z99)	Z49 Care involving dialysis	2.555116831379603e-4	eczema_all
Health status, health services (Z00-Z99)	Z50 Care involving use of rehabilitation procedures	0.004536961905022286	eczema_all
Health status, health services (Z00-Z99)	Z51 Other medical care	0.006092621020670061	eczema_all
Health status, health services (Z00-Z99)	Z52 Donors of organs and tissues	2.2030393033410465e-7	eczema_all
Health status, health services (Z00-Z99)	Z53 Persons encountering health services for specific procedures, not carried out	0.00785502614166597	eczema_all
Health status, health services (Z00-Z99)	Z54 Convalescence	7.662160080283558e-5	eczema_all
Health status, health services (Z00-Z99)	Z55 Problems related to education and literacy	4.3172724843254184e-5	eczema_all
Health status, health services (Z00-Z99)	Z56 Problems related to employment and unemployment	5.000853827155923e-5	eczema_all
Health status, health services (Z00-Z99)	Z57 Occupational exposure to risk factors	2.2222170010023737e-4	eczema_all
Health status, health services (Z00-Z99)	Z58 Problems related to physical environment	2.0788706864669905e-4	eczema_all
Health status, health services (Z00-Z99)	Z59 Problems related to housing and economic circumstances	5.819175061039002e-5	eczema_all
Health status, health services (Z00-Z99)	Z60 Problems related to social environment	0.0013515843502784567	eczema_all
Health status, health services (Z00-Z99)	Z61 Problems related to negative life events in childhood	2.4642168845291554e-5	eczema_all
Health status, health services (Z00-Z99)	Z62 Other problems related to upbringing	5.589806236142791e-7	eczema_all
Health status, health services (Z00-Z99)	Z63 Other problems related to primary support group, including family circumstances	3.26964582606589e-4	eczema_all
Health status, health services (Z00-Z99)	Z65 Problems related to other psychosocial circumstances	2.022339878740195e-5	eczema_all
Health status, health services (Z00-Z99)	Z71 Persons encountering health services for other counselling and medical advice, NEC	0.0015601083279984792	eczema_all
Health status, health services (Z00-Z99)	Z72 Problems related to lifestyle	0.0033109813203004105	eczema_all
Health status, health services (Z00-Z99)	Z73 Problems related to life management difficulty	7.076990446080239e-4	eczema_all
Health status, health services (Z00-Z99)	Z74 Problems related to care provider dependency	5.423656086606149e-4	eczema_all
Health status, health services (Z00-Z99)	Z75 Problems related to medical facilities and other health care	7.70707679628747e-4	eczema_all
Health status, health services (Z00-Z99)	Z76 Persons encountering health services in other circumstances	9.531109079782746e-5	eczema_all
Health status, health services (Z00-Z99)	Z80 Family history of malignant neoplasm	0.0010952496310664096	eczema_all
Health status, health services (Z00-Z99)	Z81 Family history of mental and behavioural disorders	2.0569349942988933e-4	eczema_all
Health status, health services (Z00-Z99)	Z82 Family history of certain disabilities and chronic diseases leading to disablement	0.00419786016968873	eczema_all
Health status, health services (Z00-Z99)	Z83 Family history of other specific disorders	0.001336132849698659	eczema_all
Health status, health services (Z00-Z99)	Z84 Family history of other conditions	5.824889372038454e-4	eczema_all
Health status, health services (Z00-Z99)	Z85 PH of malignant neoplasm	0.003923743591444096	eczema_all
Health status, health services (Z00-Z99)	Z86 PH of certain other diseases	0.020343548049607245	eczema_all
Health status, health services (Z00-Z99)	Z87 PH of other diseases and conditions	0.011722280716485397	eczema_all
Health status, health services (Z00-Z99)	Z88 PH of allergy to drugs, medicaments and biological substances	0.017775195539652126	eczema_all
Health status, health services (Z00-Z99)	Z89 Acquired absence of limb	2.9165456989827665e-4	eczema_all
Health status, health services (Z00-Z99)	Z90 Acquired absence of organs, NEC	0.00443745344979866	eczema_all
Health status, health services (Z00-Z99)	Z91 PH of risk factors, NEC	0.011874439391654916	eczema_all
Health status, health services (Z00-Z99)	Z92 PH of medical treatment	0.011444022644221962	eczema_all
Health status, health services (Z00-Z99)	Z93 Artificial opening status	8.87248332352649e-4	eczema_all
Health status, health services (Z00-Z99)	Z94 Transplanted organ and tissue status	3.19967801911205e-4	eczema_all
Health status, health services (Z00-Z99)	Z95 Presence of cardiac and vascular implants and grafts	0.003425038271214255	eczema_all
Health status, health services (Z00-Z99)	Z96 Presence of other functional implants	0.0065796648560434426	eczema_all
Health status, health services (Z00-Z99)	Z97 Presence of other devices	7.739564266198063e-4	eczema_all
Health status, health services (Z00-Z99)	Z98 Other postsurgical states	0.0011298422674602693	eczema_all
Health status, health services (Z00-Z99)	Z99 Dependence on enabling machines and devices, NEC	0.001837635850400733	eczema_all
Infectious, parasitic (A00-B99)	A02 Other salmonella infections	9.094902824212851e-5	eczema_child
Infectious, parasitic (A00-B99)	A04 Other bacterial intestinal infections	1.7979818401983778e-4	eczema_child
Infectious, parasitic (A00-B99)	A07 Other protozoal intestinal diseases	9.913064185199176e-5	eczema_child
Infectious, parasitic (A00-B99)	A08 Viral and other specified intestinal infections	0.003330950691827482	eczema_child
Infectious, parasitic (A00-B99)	A09 Other gastroenteritis and colitis of infectious and unspecified origin	0.004813719994605689	eczema_child
Infectious, parasitic (A00-B99)	A38 Scarlet fever	6.528947438172949e-5	eczema_child
Infectious, parasitic (A00-B99)	A39 Meningococcal infection	5.991740909238854e-5	eczema_child
Infectious, parasitic (A00-B99)	A40 Streptococcal sepsis	6.772727459290001e-5	eczema_child
Infectious, parasitic (A00-B99)	A41 Other sepsis	6.105256499851398e-4	eczema_child
Infectious, parasitic (A00-B99)	A49 Bacterial infection of unspecified site	3.3480400785700364e-4	eczema_child
Infectious, parasitic (A00-B99)	A87 Viral meningitis	2.044306673964165e-4	eczema_child
Infectious, parasitic (A00-B99)	B00 Herpesviral [herpes simplex] infections	0.004533930000943362	eczema_child
Infectious, parasitic (A00-B99)	B01 Varicella [chickenpox]	0.0027497270884558242	eczema_child
Infectious, parasitic (A00-B99)	B02 Zoster [herpes zoster]	3.2842707780964854e-4	eczema_child
Infectious, parasitic (A00-B99)	B07 Viral warts	3.325708394444697e-4	eczema_child
Infectious, parasitic (A00-B99)	B08 Other viral infections characterized by skin and mucous membrane lesions, NEC	8.157542294437473e-4	eczema_child
Infectious, parasitic (A00-B99)	B09 Unspecified viral infection characterized by skin and mucous membrane lesions	1.275705881164447e-4	eczema_child
Infectious, parasitic (A00-B99)	B27 Infectious mononucleosis	5.059793979256737e-4	eczema_child
Infectious, parasitic (A00-B99)	B34 Viral infection of unspecified site	0.03832325630437506	eczema_child
Infectious, parasitic (A00-B99)	B35 Dermatophytosis	2.2539154318786827e-4	eczema_child
Infectious, parasitic (A00-B99)	B37 Candidiasis	5.769074846032288e-4	eczema_child
Infectious, parasitic (A00-B99)	B80 Enterobiasis	1.7470724352695063e-4	eczema_child
Infectious, parasitic (A00-B99)	B94 Sequelae of OAU infectious and parasitic diseases	7.179875231227765e-5	eczema_child
Infectious, parasitic (A00-B99)	B95 Streptococcus and staphylococcus as the cause of diseases classified to other chapters	0.005223468757164269	eczema_child
Infectious, parasitic (A00-B99)	B96 Other specified bacterial agents as the cause of diseases classified to other chapters	9.602816664925655e-4	eczema_child
Infectious, parasitic (A00-B99)	B97 Viral agents as the cause of diseases classified to other chapters	0.004753939451672222	eczema_child
Infectious, parasitic (A00-B99)	B98 Other specified infectious agents as the cause of diseases classified to other chapters	1.0269800184638305e-5	eczema_child
Infectious, parasitic (A00-B99)	B99 Other and unspecified infectious diseases	8.08416407170186e-5	eczema_child
Neoplasms (C00-D49)	C77 Secondary and unspecified malignant neoplasm of lymph nodes	4.869998066839854e-5	eczema_child
Neoplasms (C00-D49)	C78 Secondary malignant neoplasm of respiratory and digestive organs	4.806047113541811e-6	eczema_child
Neoplasms (C00-D49)	C81 Hodgkin lymphoma	1.524881064197922e-4	eczema_child
Neoplasms (C00-D49)	C92 Myeloid leukaemia	2.6254002689194458e-5	eczema_child
Neoplasms (C00-D49)	D10 Benign neoplasm of mouth and pharynx	6.311693270675806e-5	eczema_child
Neoplasms (C00-D49)	D12 Benign neoplasm of colon, rectum, anus and anal canal	8.737325457177453e-5	eczema_child
Neoplasms (C00-D49)	D16 Benign neoplasm of bone and articular cartilage	1.1058211741989307e-4	eczema_child
Neoplasms (C00-D49)	D17 Benign lipomatous neoplasm	1.7107586683038666e-4	eczema_child
Neoplasms (C00-D49)	D18 Haemangioma and lymphangioma, any site	2.820867761539292e-4	eczema_child
Neoplasms (C00-D49)	D22 Melanocytic naevi	9.446957834707007e-4	eczema_child
Neoplasms (C00-D49)	D23 Other benign neoplasms of skin	4.955880465447287e-4	eczema_child
Neoplasms (C00-D49)	D24 Benign neoplasm of breast	2.1982059507191275e-4	eczema_child
Neoplasms (C00-D49)	D25 Leiomyoma of uterus	6.504603231475889e-5	eczema_child
Neoplasms (C00-D49)	D27 Benign neoplasm of ovary	6.8240229053110135e-05	eczema_child
Neoplasms (C00-D49)	D31 Benign neoplasm of eye and adnexa	1.0035154172392925e-4	eczema_child
Neoplasms (C00-D49)	D36 Benign neoplasm of OAU sites	2.4204191889146717e-5	eczema_child
Neoplasms (C00-D49)	D43 Neoplasm of uncertain or unknown behaviour of brain and central nervous system	8.452531947311485e-5	eczema_child
Neoplasms (C00-D49)	D47 Other neoplasms of uncertain or unknown behaviour of lymphoid, haematopoietic and related tissue	7.570445093592797e-5	eczema_child
Blood, immune mechanism (D50-D89)	D50 Iron deficiency anaemia	0.0024974425424092272	eczema_child
Blood, immune mechanism (D50-D89)	D51 Vitamin B₁₂ deficiency anaemia	1.1300438757505264e-4	eczema_child
Blood, immune mechanism (D50-D89)	D56 Thalassaemia	3.776653972591558e-4	eczema_child
Blood, immune mechanism (D50-D89)	D57 Sickle cell disorders	7.9672424567292e-4	eczema_child
Blood, immune mechanism (D50-D89)	D58 Other hereditary haemolytic anaemias	6.811615742400751e-5	eczema_child
Blood, immune mechanism (D50-D89)	D59 Acquired haemolytic anaemia	7.941710622930757e-5	eczema_child
Blood, immune mechanism (D50-D89)	D61 Other aplastic anaemias	4.3457731706913485e-5	eczema_child
Blood, immune mechanism (D50-D89)	D63 Anaemia in chronic diseases CE	4.4607225898453875e-5	eczema_child
Blood, immune mechanism (D50-D89)	D64 Other anaemias	0.0014322213220282858	eczema_child
Blood, immune mechanism (D50-D89)	D68 Other coagulation defects	1.4747027884917977e-4	eczema_child
Blood, immune mechanism (D50-D89)	D69 Purpura and other haemorrhagic conditions	4.7071924618903886e-4	eczema_child
Blood, immune mechanism (D50-D89)	D70 Agranulocytosis	4.5321508165893664e-4	eczema_child
Blood, immune mechanism (D50-D89)	D72 Other disorders of white blood cells	2.9730184244633565e-4	eczema_child
Blood, immune mechanism (D50-D89)	D75 Other diseases of blood and blood forming organs	4.6775410714364474e-5	eczema_child
Blood, immune mechanism (D50-D89)	D80 Immunodeficiency with predominantly antibody defects	2.039437343811907e-4	eczema_child
Blood, immune mechanism (D50-D89)	D84 Other immunodeficiencies	2.292824065471832e-4	eczema_child
Blood, immune mechanism (D50-D89)	D89 Other disorders involving the immune mechanism, NEC	1.1843834316861091e-4	eczema_child
Endocrine, nutritional, metabolic (E00-E89)	E03 Other hypothyroidism	7.777051403489564e-4	eczema_child
Endocrine, nutritional, metabolic (E00-E89)	E04 Other nontoxic goitre	1.0045538476245071e-4	eczema_child
Endocrine, nutritional, metabolic (E00-E89)	E05 Thyrotoxicosis [hyperthyroidism]	2.606102463206709e-4	eczema_child
Endocrine, nutritional, metabolic (E00-E89)	E11 Type 2 diabetes mellitus	3.5347481746745175e-4	eczema_child
Endocrine, nutritional, metabolic (E00-E89)	E16 Other disorders of pancreatic internal secretion	2.8804771245826685e-4	eczema_child
Endocrine, nutritional, metabolic (E00-E89)	E22 Hyperfunction of pituitary gland	1.468720320183345e-4	eczema_child
Endocrine, nutritional, metabolic (E00-E89)	E23 Hypofunction and other disorders of pituitary gland	2.8490253737032973e-4	eczema_child
Endocrine, nutritional, metabolic (E00-E89)	E27 Other disorders of adrenal gland	4.075895132379435e-4	eczema_child
Endocrine, nutritional, metabolic (E00-E89)	E28 Ovarian dysfunction	7.901945547596099e-4	eczema_child
Endocrine, nutritional, metabolic (E00-E89)	E30 Disorders of puberty, NEC	4.2298861622215925e-4	eczema_child
Endocrine, nutritional, metabolic (E00-E89)	E34 Other endocrine disorders	5.146710027918596e-4	eczema_child
Endocrine, nutritional, metabolic (E00-E89)	E46 Unspecified protein energy malnutrition	8.722066963269923e-5	eczema_child
Endocrine, nutritional, metabolic (E00-E89)	E53 Deficiency of other B group vitamins	3.8907936188845444e-4	eczema_child
Endocrine, nutritional, metabolic (E00-E89)	E55 Vitamin D deficiency	0.001664823303079294	eczema_child
Endocrine, nutritional, metabolic (E00-E89)	E61 Deficiency of other nutrient elements	3.757635540952322e-4	eczema_child
Endocrine, nutritional, metabolic (E00-E89)	E66 Obesity	0.004939916609920035	eczema_child
Endocrine, nutritional, metabolic (E00-E89)	E73 Lactose intolerance	4.97182524242458e-4	eczema_child
Endocrine, nutritional, metabolic (E00-E89)	E74 Other disorders of carbohydrate metabolism	8.745918194376309e-5	eczema_child
Endocrine, nutritional, metabolic (E00-E89)	E78 Disorders of lipoprotein metabolism and other lipidaemias	1.2453063344829453e-4	eczema_child
Endocrine, nutritional, metabolic (E00-E89)	E80 Disorders of porphyrin and bilirubin metabolism	8.108801424990286e-5	eczema_child
Endocrine, nutritional, metabolic (E00-E89)	E83 Disorders of mineral metabolism	1.7717766540862985e-4	eczema_child
Endocrine, nutritional, metabolic (E00-E89)	E86 Volume depletion	0.00156521802269382	eczema_child
Endocrine, nutritional, metabolic (E00-E89)	E87 Other disorders of fluid, electrolyte and acid base balance	6.221190514911216e-4	eczema_child
Endocrine, nutritional, metabolic (E00-E89)	E88 Other metabolic disorders	1.5703100584679562e-4	eczema_child
Endocrine, nutritional, metabolic (E00-E89)	E89 Postprocedural endocrine and metabolic disorders, NEC	3.761010404214391e-5	eczema_child
Mental, behavioral, neurodevelopmental (F01-F99)	F05 Delirium, not induced by alcohol and other psychoactive substances	8.374798344201063e-7	eczema_child
Mental, behavioral, neurodevelopmental (F01-F99)	F11 Mental and behavioural disorders due to use of opioids	1.983985217286364e-6	eczema_child
Mental, behavioral, neurodevelopmental (F01-F99)	F14 Mental and behavioural disorders due to use of cocaine	2.3130026608735083e-5	eczema_child
Mental, behavioral, neurodevelopmental (F01-F99)	F20 Schizophrenia	2.9473985961296836e-6	eczema_child
Mental, behavioral, neurodevelopmental (F01-F99)	F22 Persistent delusional disorders	6.063324671851878e-7	eczema_child
Mental, behavioral, neurodevelopmental (F01-F99)	F31 Bipolar affective disorder	1.0561868760118024e-4	eczema_child
Mental, behavioral, neurodevelopmental (F01-F99)	F32 Depressive episode	0.003805783615235236	eczema_child
Mental, behavioral, neurodevelopmental (F01-F99)	F33 Recurrent depressive disorder	3.5453759855842677e-5	eczema_child
Mental, behavioral, neurodevelopmental (F01-F99)	F40 Phobic anxiety disorders	7.354754229012358e-4	eczema_child
Mental, behavioral, neurodevelopmental (F01-F99)	F41 Other anxiety disorders	0.005067466841630039	eczema_child
Mental, behavioral, neurodevelopmental (F01-F99)	F42 Obsessive compulsive disorder	3.594147179054925e-4	eczema_child
Mental, behavioral, neurodevelopmental (F01-F99)	F43 Reaction to severe stress, and adjustment disorders	9.800815397879933e-6	eczema_child
Mental, behavioral, neurodevelopmental (F01-F99)	F44 Dissociative [conversion] disorders	1.6782020660626758e-4	eczema_child
Mental, behavioral, neurodevelopmental (F01-F99)	F45 Somatoform disorders	1.315157886100318e-4	eczema_child
Mental, behavioral, neurodevelopmental (F01-F99)	F50 Eating disorders	3.8109768569073217e-4	eczema_child
Mental, behavioral, neurodevelopmental (F01-F99)	F51 Nonorganic sleep disorders	1.371082227651899e-4	eczema_child
Mental, behavioral, neurodevelopmental (F01-F99)	F60 Specific personality disorders	6.234584628231423e-5	eczema_child
Mental, behavioral, neurodevelopmental (F01-F99)	F70 Mild mental retardation	8.34548014106728e-5	eczema_child
Mental, behavioral, neurodevelopmental (F01-F99)	F72 Severe mental retardation	1.4776944522611019e-5	eczema_child
Mental, behavioral, neurodevelopmental (F01-F99)	F79 Unspecified mental retardation	1.7891097406174208e-4	eczema_child
Mental, behavioral, neurodevelopmental (F01-F99)	F80 Specific developmental disorders of speech and language	8.932003378770585e-4	eczema_child
Mental, behavioral, neurodevelopmental (F01-F99)	F81 Specific developmental disorders of scholastic skills	0.001274353942645868	eczema_child
Mental, behavioral, neurodevelopmental (F01-F99)	F82 Specific developmental disorder of motor function	1.168063917332653e-4	eczema_child
Mental, behavioral, neurodevelopmental (F01-F99)	F84 Pervasive developmental disorders	0.0033736795014092636	eczema_child
Mental, behavioral, neurodevelopmental (F01-F99)	F90 Hyperkinetic disorders	0.001331900821657042	eczema_child
Mental, behavioral, neurodevelopmental (F01-F99)	F91 Conduct disorders	4.591941914238683e-4	eczema_child
Mental, behavioral, neurodevelopmental (F01-F99)	F94 Disorders of social functioning with onset specific to childhood and adolescence	6.717598451183709e-5	eczema_child
Mental, behavioral, neurodevelopmental (F01-F99)	F95 Tic disorders	2.512865256721006e-4	eczema_child
Mental, behavioral, neurodevelopmental (F01-F99)	F98 Other behavioural and emotional disorders with onset usually occurring in childhood and adolescence	3.2818398737011564e-4	eczema_child
Mental, behavioral, neurodevelopmental (F01-F99)	F99 Mental disorder, NOS	7.419865420385169e-5	eczema_child
Nervous system (G00-G99)	G01 Meningitis in bacterial diseases CE	2.8523186025064457e-5	eczema_child
Nervous system (G00-G99)	G03 Meningitis DTOAUC	1.4221578954716824e-4	eczema_child
Nervous system (G00-G99)	G04 Encephalitis, myelitis and encephalomyelitis	7.287353542494618e-5	eczema_child
Nervous system (G00-G99)	G25 Other extrapyramidal and movement disorders	6.978417952450586e-5	eczema_child
Nervous system (G00-G99)	G31 Other degenerative diseases of nervous system, NEC	1.249065044426163e-5	eczema_child
Nervous system (G00-G99)	G35 Multiple sclerosis	4.454992221744596e-5	eczema_child
Nervous system (G00-G99)	G37 Other demyelinating diseases of central nervous system	1.2050111413776337e-5	eczema_child
Nervous system (G00-G99)	G40 Epilepsy	8.22938706559487e-4	eczema_child
Nervous system (G00-G99)	G43 Migraine	0.001855678768729417	eczema_child
Nervous system (G00-G99)	G44 Other headache syndromes	2.3896889457190803e-4	eczema_child
Nervous system (G00-G99)	G47 Sleep disorders	0.006138480474184829	eczema_child
Nervous system (G00-G99)	G51 Facial nerve disorders	1.3723243163297962e-4	eczema_child
Nervous system (G00-G99)	G55 Nerve root and plexus compressions in diseases CE	1.4158673432070482e-4	eczema_child
Nervous system (G00-G99)	G56 Mononeuropathies of upper limb	2.303586512747169e-4	eczema_child
Nervous system (G00-G99)	G71 Primary disorders of muscles	2.7218641327695e-6	eczema_child
Nervous system (G00-G99)	G90 Disorders of autonomic nervous system	5.088594613908063e-6	eczema_child
Nervous system (G00-G99)	G93 Other disorders of brain	6.841815330141369e-4	eczema_child
Nervous system (G00-G99)	G95 Other diseases of spinal cord	4.450543916242996e-5	eczema_child
Nervous system (G00-G99)	G96 Other disorders of central nervous system	1.1369807884396816e-5	eczema_child
Nervous system (G00-G99)	G97 Postprocedural disorders of nervous system, NEC	7.470700574353006e-5	eczema_child
Eye and adnexa (H00-H59)	H00 Hordeolum and chalazion	8.735106167863633e-4	eczema_child
Eye and adnexa (H00-H59)	H01 Other inflammation of eyelid	2.73197316830027e-4	eczema_child
Eye and adnexa (H00-H59)	H02 Other disorders of eyelid	5.328916240668552e-4	eczema_child
Eye and adnexa (H00-H59)	H03 Disorders of eyelid in diseases CE	1.4744231143082328e-4	eczema_child
Eye and adnexa (H00-H59)	H04 Disorders of lacrimal system	4.828237545791569e-4	eczema_child
Eye and adnexa (H00-H59)	H05 Disorders of orbit	0.001283561115937016	eczema_child
Eye and adnexa (H00-H59)	H10 Conjunctivitis	0.0014994986986832867	eczema_child
Eye and adnexa (H00-H59)	H11 Other disorders of conjunctiva	7.367081090729799e-5	eczema_child
Eye and adnexa (H00-H59)	H16 Keratitis	3.325043291362749e-4	eczema_child
Eye and adnexa (H00-H59)	H18 Other disorders of cornea	9.97773597274493e-4	eczema_child
Eye and adnexa (H00-H59)	H20 Iridocyclitis	1.8801243752234123e-4	eczema_child
Eye and adnexa (H00-H59)	H26 Other cataract	4.725281041394254e-4	eczema_child
Eye and adnexa (H00-H59)	H33 Retinal detachments and breaks	6.063550920516376e-5	eczema_child
Eye and adnexa (H00-H59)	H35 Other retinal disorders	1.1832885361372815e-4	eczema_child
Eye and adnexa (H00-H59)	H36 Retinal disorders in diseases CE	2.737727221746544e-5	eczema_child
Eye and adnexa (H00-H59)	H40 Glaucoma	1.0662900033921702e-4	eczema_child
Eye and adnexa (H00-H59)	H44 Disorders of globe	8.231958871865828e-5	eczema_child
Eye and adnexa (H00-H59)	H46 Optic neuritis	9.277594205003225e-5	eczema_child
Eye and adnexa (H00-H59)	H47 Other disorders of optic [2nd] nerve and visual pathways	1.8963141116204807e-4	eczema_child
Eye and adnexa (H00-H59)	H50 Other strabismus	7.261900257527463e-5	eczema_child
Eye and adnexa (H00-H59)	H52 Disorders of refraction and accommodation	3.2362288656030534e-4	eczema_child
Eye and adnexa (H00-H59)	H53 Visual disturbances	0.001627903522155757	eczema_child
Eye and adnexa (H00-H59)	H57 Other disorders of eye and adnexa	3.9767543672816595e-4	eczema_child
Ear and mastoid process (H60-H95)	H60 Otitis externa	8.120478847862817e-4	eczema_child
Ear and mastoid process (H60-H95)	H61 Other disorders of external ear	0.0018254129899470811	eczema_child
Ear and mastoid process (H60-H95)	H65 Nonsuppurative otitis media	0.007315810228454789	eczema_child
Ear and mastoid process (H60-H95)	H66 Suppurative and unspecified otitis media	0.0031014444485571347	eczema_child
Ear and mastoid process (H60-H95)	H69 Other disorders of Eustachian tube	2.5354781938343964e-4	eczema_child
Ear and mastoid process (H60-H95)	H70 Mastoiditis and related conditions	3.937178563575376e-5	eczema_child
Ear and mastoid process (H60-H95)	H71 Cholesteatoma of middle ear	1.381347525466873e-4	eczema_child
Ear and mastoid process (H60-H95)	H72 Perforation of tympanic membrane	7.856643925214386e-4	eczema_child
Ear and mastoid process (H60-H95)	H73 Other disorders of tympanic membrane	8.137066465817963e-4	eczema_child
Ear and mastoid process (H60-H95)	H74 Other disorders of middle ear and mastoid	2.3441896994822327e-4	eczema_child
Ear and mastoid process (H60-H95)	H81 Disorders of vestibular function	6.877955804098152e-5	eczema_child
Ear and mastoid process (H60-H95)	H83 Other diseases of inner ear	9.342903409154174e-5	eczema_child
Ear and mastoid process (H60-H95)	H90 Conductive and sensorineural hearing loss	0.0010024853045223887	eczema_child
Ear and mastoid process (H60-H95)	H91 Other hearing loss	0.0011811057422460689	eczema_child
Ear and mastoid process (H60-H95)	H92 Otalgia and effusion of ear	7.564592776641045e-4	eczema_child
Ear and mastoid process (H60-H95)	H93 Other disorders of ear, NEC	1.8125075228475818e-4	eczema_child
Ear and mastoid process (H60-H95)	H95 Postprocedural disorders of ear and mastoid process, NEC	7.904471603499677e-5	eczema_child
Circulatory system (I00-I99)	I08 Multiple valve diseases	3.593574557680856e-5	eczema_child
Circulatory system (I00-I99)	I10 Essential (primary) hypertension	8.868656200211102e-4	eczema_child
Circulatory system (I00-I99)	I15 Secondary hypertension	3.149434398727368e-5	eczema_child
Circulatory system (I00-I99)	I25 Chronic ischaemic heart disease	2.1493644749885235e-5	eczema_child
Circulatory system (I00-I99)	I26 Pulmonary embolism	4.904247032679619e-5	eczema_child
Circulatory system (I00-I99)	I31 Other diseases of pericardium	2.762206569538574e-5	eczema_child
Circulatory system (I00-I99)	I38 Endocarditis, valve unspecified	3.606474206187989e-5	eczema_child
Circulatory system (I00-I99)	I42 Cardiomyopathy	1.0085415108350829e-4	eczema_child
Circulatory system (I00-I99)	I44 Atrioventricular and left bundle branch block	1.6201951184724477e-4	eczema_child
Circulatory system (I00-I99)	I45 Other conduction disorders	6.083219634426254e-5	eczema_child
Circulatory system (I00-I99)	I46 Cardiac arrest	5.594317075881792e-5	eczema_child
Circulatory system (I00-I99)	I47 Paroxysmal tachycardia	3.0451422302663056e-4	eczema_child
Circulatory system (I00-I99)	I48 Atrial fibrillation and flutter	3.3448395047605064e-5	eczema_child
Circulatory system (I00-I99)	I49 Other cardiac arrhythmias	2.8601893199310284e-4	eczema_child
Circulatory system (I00-I99)	I50 Heart failure	6.565045409117618e-5	eczema_child
Circulatory system (I00-I99)	I51 Complications and ill defined descriptions of heart disease	1.7437027846645557e-4	eczema_child
Circulatory system (I00-I99)	I63 Cerebral infarction	4.194326029508075e-5	eczema_child
Circulatory system (I00-I99)	I67 Other cerebrovascular diseases	2.693028705892325e-5	eczema_child
Circulatory system (I00-I99)	I73 Other peripheral vascular diseases	4.189682070050132e-4	eczema_child
Circulatory system (I00-I99)	I77 Other disorders of arteries and arterioles	6.49179654101138e-5	eczema_child
Circulatory system (I00-I99)	I78 Diseases of capillaries	8.433027504715458e-6	eczema_child
Circulatory system (I00-I99)	I80 Phlebitis and thrombophlebitis	1.411611572257952e-4	eczema_child
Circulatory system (I00-I99)	I83 Varicose veins of lower extremities	3.173594539790492e-5	eczema_child
Circulatory system (I00-I99)	I84 Haemorrhoids	3.915501087097208e-4	eczema_child
Circulatory system (I00-I99)	I86 Varicose veins of other sites	3.9425449382469336e-5	eczema_child
Circulatory system (I00-I99)	I87 Other disorders of veins	1.9837227490234665e-5	eczema_child
Circulatory system (I00-I99)	I88 Nonspecific lymphadenitis	0.0019053271480081102	eczema_child
Circulatory system (I00-I99)	I89 Other noninfective disorders of lymphatic vessels and lymph nodes	6.850782939031488e-5	eczema_child
Circulatory system (I00-I99)	I95 Hypotension	2.3238585675450942e-4	eczema_child
Respiratory system (J00-J99)	J00 Acute nasopharyngitis [common cold]	0.002114518656731999	eczema_child
Respiratory system (J00-J99)	J01 Acute sinusitis	2.646216837635542e-4	eczema_child
Respiratory system (J00-J99)	J02 Acute pharyngitis	0.00149160048098204	eczema_child
Respiratory system (J00-J99)	J03 Acute tonsillitis	0.01346854148820699	eczema_child
Respiratory system (J00-J99)	J04 Acute laryngitis and tracheitis	1.6773721871933488e-4	eczema_child
Respiratory system (J00-J99)	J05 Acute obstructive laryngitis [croup] and epiglottitis	1.1737640250342719e-4	eczema_child
Respiratory system (J00-J99)	J06 Acute upper respiratory infections of multiple and unspecified sites	0.012607954388574863	eczema_child
Respiratory system (J00-J99)	J10 Influenza due to identified seasonal influenza virus	6.191125466189487e-4	eczema_child
Respiratory system (J00-J99)	J11 Influenza, virus not identified	1.1708598770618886e-4	eczema_child
Respiratory system (J00-J99)	J12 Viral pneumonia, NEC	2.3129208626730167e-4	eczema_child
Respiratory system (J00-J99)	J13 Pneumonia due to Streptococcus pneumoniae	6.034418617369752e-5	eczema_child
Respiratory system (J00-J99)	J15 Bacterial pneumonia, NEC	2.3544824684941583e-4	eczema_child
Respiratory system (J00-J99)	J18 Pneumonia, organism unspecified	0.005714945580708317	eczema_child
Respiratory system (J00-J99)	J20 Acute bronchitis	2.045086058823917e-4	eczema_child
Respiratory system (J00-J99)	J21 Acute bronchiolitis	1.0019361863354418e-4	eczema_child
Respiratory system (J00-J99)	J22 Unspecified acute lower respiratory infection	0.014369529643189652	eczema_child
Respiratory system (J00-J99)	J30 Vasomotor and allergic rhinitis	0.01691197953223748	eczema_child
Respiratory system (J00-J99)	J31 Chronic rhinitis, nasopharyngitis and pharyngitis	0.0017627246881394356	eczema_child
Respiratory system (J00-J99)	J32 Chronic sinusitis	8.744755900533592e-4	eczema_child
Respiratory system (J00-J99)	J33 Nasal polyp	3.882445401987288e-4	eczema_child
Respiratory system (J00-J99)	J34 Other disorders of nose and nasal sinuses	0.005943708670709791	eczema_child
Respiratory system (J00-J99)	J35 Chronic diseases of tonsils and adenoids	0.01485059737606099	eczema_child
Respiratory system (J00-J99)	J36 Peritonsillar abscess	3.4047420038505925e-4	eczema_child
Respiratory system (J00-J99)	J38 Diseases of vocal cords and larynx, NEC	3.492400490817563e-4	eczema_child
Respiratory system (J00-J99)	J39 Other diseases of upper respiratory tract	3.5450002169093247e-4	eczema_child
Respiratory system (J00-J99)	J40 Bronchitis, NSAAOC	7.513283061400196e-5	eczema_child
Respiratory system (J00-J99)	J43 Emphysema	7.4681237603452e-5	eczema_child
Respiratory system (J00-J99)	J44 Other chronic obstructive pulmonary disease	3.952136765061239e-4	eczema_child
Respiratory system (J00-J99)	J45 Asthma	0.11653634431162647	eczema_child
Respiratory system (J00-J99)	J46 Status asthmaticus	0.005356686062669776	eczema_child
Respiratory system (J00-J99)	J47 Bronchiectasis	1.7343062625797224e-4	eczema_child
Respiratory system (J00-J99)	J86 Pyothorax	5.346497390490601e-5	eczema_child
Respiratory system (J00-J99)	J90 Pleural effusion, NEC	3.6424531658577937e-4	eczema_child
Respiratory system (J00-J99)	J93 Pneumothorax	8.93260469553849e-5	eczema_child
Respiratory system (J00-J99)	J96 Respiratory failure, NEC	3.440554690764467e-4	eczema_child
Respiratory system (J00-J99)	J98 Other respiratory disorders	0.0014865111365861014	eczema_child
Digestive system (K00-K95)	K00 Disorders of tooth development and eruption	0.0020532577309437068	eczema_child
Digestive system (K00-K95)	K01 Embedded and impacted teeth	0.003802818468873019	eczema_child
Digestive system (K00-K95)	K02 Dental caries	0.001925061453882917	eczema_child
Digestive system (K00-K95)	K03 Other diseases of hard tissues of teeth	7.812106071170296e-6	eczema_child
Digestive system (K00-K95)	K04 Diseases of pulp and periapical tissues	1.5180457160420387e-5	eczema_child
Digestive system (K00-K95)	K05 Gingivitis and periodontal diseases	0.0014147091734284024	eczema_child
Digestive system (K00-K95)	K06 Other disorders of gingiva and edentulous alveolar ridge	1.2452266416138863e-4	eczema_child
Digestive system (K00-K95)	K07 Dentofacial anomalies [including malocclusion]	0.0025527921164235977	eczema_child
Digestive system (K00-K95)	K08 Other disorders of teeth and supporting structures	4.773057334989452e-4	eczema_child
Digestive system (K00-K95)	K09 Cysts of oral region, NEC	1.6388144383692622e-4	eczema_child
Digestive system (K00-K95)	K10 Other diseases of jaws	1.3538270520963258e-4	eczema_child
Digestive system (K00-K95)	K11 Diseases of salivary glands	3.381830349378684e-4	eczema_child
Digestive system (K00-K95)	K12 Stomatitis and related lesions	7.357818153098988e-4	eczema_child
Digestive system (K00-K95)	K13 Other diseases of lip and oral mucosa	0.0010890200650942163	eczema_child
Digestive system (K00-K95)	K14 Diseases of tongue	3.4549276980722337e-4	eczema_child
Digestive system (K00-K95)	K20 Oesophagitis	0.0010816292618655602	eczema_child
Digestive system (K00-K95)	K21 Gastro oesophageal reflux disease	0.0026598929330345447	eczema_child
Digestive system (K00-K95)	K22 Other diseases of oesophagus	5.428552833910604e-4	eczema_child
Digestive system (K00-K95)	K25 Gastric ulcer	2.42610822729805e-4	eczema_child
Digestive system (K00-K95)	K26 Duodenal ulcer	1.2767423921335413e-4	eczema_child
Digestive system (K00-K95)	K29 Gastritis and duodenitis	0.002861935533820183	eczema_child
Digestive system (K00-K95)	K30 Functional dyspepsia	3.314177283795598e-4	eczema_child
Digestive system (K00-K95)	K31 Other diseases of stomach and duodenum	1.7784901422177032e-4	eczema_child
Digestive system (K00-K95)	K35 Acute appendicitis	8.891948487590316e-4	eczema_child
Digestive system (K00-K95)	K36 Other appendicitis	1.0833841067244308e-4	eczema_child
Digestive system (K00-K95)	K37 Unspecified appendicitis	3.3182327833814325e-4	eczema_child
Digestive system (K00-K95)	K38 Other diseases of appendix	1.8617381185399495e-4	eczema_child
Digestive system (K00-K95)	K40 Inguinal hernia	1.6988186793922086e-4	eczema_child
Digestive system (K00-K95)	K42 Umbilical hernia	7.500989455076746e-4	eczema_child
Digestive system (K00-K95)	K43 Ventral hernia	2.0393005617470986e-4	eczema_child
Digestive system (K00-K95)	K44 Diaphragmatic hernia	0.0010270471362142076	eczema_child
Digestive system (K00-K95)	K50 Crohn disease [regional enteritis]	0.0021890802185111032	eczema_child
Digestive system (K00-K95)	K51 Ulcerative colitis	0.0010845341637315898	eczema_child
Digestive system (K00-K95)	K52 Other noninfective gastroenteritis and colitis	0.0039675206560562185	eczema_child
Digestive system (K00-K95)	K56 Paralytic ileus and intestinal obstruction without hernia	3.0007778066263316e-4	eczema_child
Digestive system (K00-K95)	K57 Diverticular disease of intestine	8.952237486235343e-5	eczema_child
Digestive system (K00-K95)	K58 Irritable bowel syndrome	0.0019236055877659907	eczema_child
Digestive system (K00-K95)	K59 Other functional intestinal disorders	0.005708419186968048	eczema_child
Digestive system (K00-K95)	K60 Fissure and fistula of anal and rectal regions	0.0010489538669893688	eczema_child
Digestive system (K00-K95)	K61 Abscess of anal and rectal regions	7.220061535820543e-4	eczema_child
Digestive system (K00-K95)	K62 Other diseases of anus and rectum	0.0020292350021842366	eczema_child
Digestive system (K00-K95)	K63 Other diseases of intestine	0.0012179953650192673	eczema_child
Digestive system (K00-K95)	K64 Haemorrhoids and perianal venous thrombosis	0.0011243411252547509	eczema_child
Digestive system (K00-K95)	K65 Peritonitis	4.483217986471724e-5	eczema_child
Digestive system (K00-K95)	K66 Other disorders of peritoneum	4.288954960060534e-4	eczema_child
Digestive system (K00-K95)	K75 Other inflammatory liver diseases	1.63797660061459e-4	eczema_child
Digestive system (K00-K95)	K76 Other diseases of liver	2.8696787031139484e-4	eczema_child
Digestive system (K00-K95)	K80 Cholelithiasis	2.486770049846232e-4	eczema_child
Digestive system (K00-K95)	K81 Cholecystitis	5.400976785731561e-5	eczema_child
Digestive system (K00-K95)	K83 Other diseases of biliary tract	4.821871004821863e-5	eczema_child
Digestive system (K00-K95)	K85 Acute pancreatitis	3.586394527953431e-5	eczema_child
Digestive system (K00-K95)	K90 Intestinal malabsorption	0.005256224152965355	eczema_child
Digestive system (K00-K95)	K91 Postprocedural disorders of digestive system, NEC	9.587119889095155e-5	eczema_child
Digestive system (K00-K95)	K92 Other diseases of digestive system	0.0021284011447045255	eczema_child
Skin, subcutaneous tissue (L00-L99)	L00 Staphylococcal scalded skin syndrome	1.9619202297119288e-4	eczema_child
Skin, subcutaneous tissue (L00-L99)	L01 Impetigo	0.0016009119955892677	eczema_child
Skin, subcutaneous tissue (L00-L99)	L02 Cutaneous abscess, furuncle and carbuncle	0.0022934077218422565	eczema_child
Skin, subcutaneous tissue (L00-L99)	L03 Cellulitis	0.004075538649378048	eczema_child
Skin, subcutaneous tissue (L00-L99)	L04 Acute lymphadenitis	3.34225677238172e-4	eczema_child
Skin, subcutaneous tissue (L00-L99)	L05 Pilonidal cyst	5.019241621788576e-4	eczema_child
Skin, subcutaneous tissue (L00-L99)	L08 Other local infections of skin and subcutaneous tissue	0.0022249800054422687	eczema_child
Skin, subcutaneous tissue (L00-L99)	L20 Atopic dermatitis	0.010456442183429296	eczema_child
Skin, subcutaneous tissue (L00-L99)	L21 Seborrhoeic dermatitis	2.241114309006788e-4	eczema_child
Skin, subcutaneous tissue (L00-L99)	L22 Diaper [napkin] dermatitis	6.720303727280378e-6	eczema_child
Skin, subcutaneous tissue (L00-L99)	L23 Allergic contact dermatitis	9.935992774992273e-4	eczema_child
Skin, subcutaneous tissue (L00-L99)	L25 Unspecified contact dermatitis	2.2774747934580262e-4	eczema_child
Skin, subcutaneous tissue (L00-L99)	L27 Dermatitis due to substances taken internally	0.0012472152889884756	eczema_child
Skin, subcutaneous tissue (L00-L99)	L28 Lichen simplex chronicus and prurigo	5.044939036707832e-4	eczema_child
Skin, subcutaneous tissue (L00-L99)	L29 Pruritus	8.951489403228169e-4	eczema_child
Skin, subcutaneous tissue (L00-L99)	L30 Other dermatitis	0.1118412252327823	eczema_child
Skin, subcutaneous tissue (L00-L99)	L40 Psoriasis	0.0017364883495248045	eczema_child
Skin, subcutaneous tissue (L00-L99)	L50 Urticaria	0.0036406919127522576	eczema_child
Skin, subcutaneous tissue (L00-L99)	L52 Erythema nodosum	1.2714500419228042e-4	eczema_child
Skin, subcutaneous tissue (L00-L99)	L53 Other erythematous conditions	6.988160110635592e-4	eczema_child
Skin, subcutaneous tissue (L00-L99)	L60 Nail disorders	0.0012051559771801442	eczema_child
Skin, subcutaneous tissue (L00-L99)	L65 Other nonscarring hair loss	2.8522407828450533e-4	eczema_child
Skin, subcutaneous tissue (L00-L99)	L70 Acne	3.908039965918534e-4	eczema_child
Skin, subcutaneous tissue (L00-L99)	L72 Follicular cysts of skin and subcutaneous tissue	4.6695593892072553e-4	eczema_child
Skin, subcutaneous tissue (L00-L99)	L73 Other follicular disorders	2.7752225263815523e-4	eczema_child
Skin, subcutaneous tissue (L00-L99)	L80 Vitiligo	1.7931043879501794e-4	eczema_child
Skin, subcutaneous tissue (L00-L99)	L81 Other disorders of pigmentation	3.738599254929863e-4	eczema_child
Skin, subcutaneous tissue (L00-L99)	L83 Acanthosis nigricans	1.5718863190831634e-4	eczema_child
Skin, subcutaneous tissue (L00-L99)	L85 Other epidermal thickening	2.8166823605712545e-4	eczema_child
Skin, subcutaneous tissue (L00-L99)	L90 Atrophic disorders of skin	1.0548390225739444e-4	eczema_child
Skin, subcutaneous tissue (L00-L99)	L91 Hypertrophic disorders of skin	4.792155276724192e-4	eczema_child
Skin, subcutaneous tissue (L00-L99)	L92 Granulomatous disorders of skin and subcutaneous tissue	1.5089982933089722e-4	eczema_child
Skin, subcutaneous tissue (L00-L99)	L94 Other localized connective tissue disorders	1.345475494061038e-4	eczema_child
Skin, subcutaneous tissue (L00-L99)	L97 Ulcer of lower limb, NEC	6.72591128658302e-5	eczema_child
Skin, subcutaneous tissue (L00-L99)	L98 Other disorders of skin and subcutaneous tissue, NEC	0.001200568612242517	eczema_child
Musculoskeletal, connective tissue (M00-M99)	M00 Pyogenic arthritis	3.4358717911028624e-4	eczema_child
Musculoskeletal, connective tissue (M00-M99)	M02 Reactive arthropathies	9.917008556815147e-5	eczema_child
Musculoskeletal, connective tissue (M00-M99)	M06 Other rheumatoid arthritis	1.8039387074417104e-4	eczema_child
Musculoskeletal, connective tissue (M00-M99)	M07 Psoriatic and enteropathic arthropathies	1.3483267509823303e-4	eczema_child
Musculoskeletal, connective tissue (M00-M99)	M08 Juvenile arthritis	5.22262712408858e-4	eczema_child
Musculoskeletal, connective tissue (M00-M99)	M13 Other arthritis	4.7994784932571126e-4	eczema_child
Musculoskeletal, connective tissue (M00-M99)	M16 Coxarthrosis [arthrosis of hip]	3.879557887047239e-5	eczema_child
Musculoskeletal, connective tissue (M00-M99)	M17 Gonarthrosis [arthrosis of knee]	1.1846771901083061e-4	eczema_child
Musculoskeletal, connective tissue (M00-M99)	M19 Other arthrosis	1.8828434285158028e-4	eczema_child
Musculoskeletal, connective tissue (M00-M99)	M20 Acquired deformities of fingers and toes	4.913912591381869e-4	eczema_child
Musculoskeletal, connective tissue (M00-M99)	M22 Disorders of patella	3.6206393610296715e-4	eczema_child
Musculoskeletal, connective tissue (M00-M99)	M23 Internal derangement of knee	0.0011242556464236618	eczema_child
Musculoskeletal, connective tissue (M00-M99)	M24 Other specific joint derangements	8.813621781259259e-4	eczema_child
Musculoskeletal, connective tissue (M00-M99)	M25 Other joint disorders, NEC	0.003579014333834081	eczema_child
Musculoskeletal, connective tissue (M00-M99)	M30 Polyarteritis nodosa and related conditions	1.910814514600699e-4	eczema_child
Musculoskeletal, connective tissue (M00-M99)	M32 Systemic lupus erythematosus	1.806503622090855e-4	eczema_child
Musculoskeletal, connective tissue (M00-M99)	M35 Other systemic involvement of connective tissue	0.0012664380613631443	eczema_child
Musculoskeletal, connective tissue (M00-M99)	M40 Kyphosis and lordosis	1.9199274608443776e-5	eczema_child
Musculoskeletal, connective tissue (M00-M99)	M41 Scoliosis	3.170440334471386e-4	eczema_child
Musculoskeletal, connective tissue (M00-M99)	M43 Other deforming dorsopathies	3.914667194277282e-5	eczema_child
Musculoskeletal, connective tissue (M00-M99)	M46 Other inflammatory spondylopathies	3.3377166941734256e-5	eczema_child
Musculoskeletal, connective tissue (M00-M99)	M47 Spondylosis	3.5239470563525096e-5	eczema_child
Musculoskeletal, connective tissue (M00-M99)	M48 Other spondylopathies	5.800476365554679e-5	eczema_child
Musculoskeletal, connective tissue (M00-M99)	M51 Other intervertebral disc disorders	5.112244755996772e-4	eczema_child
Musculoskeletal, connective tissue (M00-M99)	M53 Other dorsopathies, NEC	1.1007961894901058e-5	eczema_child
Musculoskeletal, connective tissue (M00-M99)	M54 Dorsalgia	0.002122249632584719	eczema_child
Musculoskeletal, connective tissue (M00-M99)	M60 Myositis	3.0542854249083665e-4	eczema_child
Musculoskeletal, connective tissue (M00-M99)	M65 Synovitis and tenosynovitis	0.0010240748467337019	eczema_child
Musculoskeletal, connective tissue (M00-M99)	M67 Other disorders of synovium and tendon	6.468688181692803e-4	eczema_child
Musculoskeletal, connective tissue (M00-M99)	M70 Soft tissue disorders related to use, overuse and pressure	8.351275190200903e-5	eczema_child
Musculoskeletal, connective tissue (M00-M99)	M71 Other bursopathies	1.0268703810732464e-4	eczema_child
Musculoskeletal, connective tissue (M00-M99)	M72 Fibroblastic disorders	6.062927153816167e-5	eczema_child
Musculoskeletal, connective tissue (M00-M99)	M75 Shoulder lesions	1.8795305032664144e-4	eczema_child
Musculoskeletal, connective tissue (M00-M99)	M76 Enthesopathies of lower limb, excluding foot	8.418254532351447e-5	eczema_child
Musculoskeletal, connective tissue (M00-M99)	M79 Other soft tissue disorders, NEC	0.0027510471250026336	eczema_child
Musculoskeletal, connective tissue (M00-M99)	M81 Osteoporosis without pathological fracture	1.567192294400754e-4	eczema_child
Musculoskeletal, connective tissue (M00-M99)	M84 Disorders of continuity of bone	2.5027371708286994e-4	eczema_child
Musculoskeletal, connective tissue (M00-M99)	M85 Other disorders of bone density and structure	1.9321318403515443e-4	eczema_child
Musculoskeletal, connective tissue (M00-M99)	M86 Osteomyelitis	4.561878351103689e-4	eczema_child
Musculoskeletal, connective tissue (M00-M99)	M87 Osteonecrosis	7.41184513786873e-5	eczema_child
Musculoskeletal, connective tissue (M00-M99)	M89 Other disorders of bone	2.671475112713268e-4	eczema_child
Musculoskeletal, connective tissue (M00-M99)	M91 Juvenile osteochondrosis of hip and pelvis	1.0759992919050497e-4	eczema_child
Musculoskeletal, connective tissue (M00-M99)	M92 Other juvenile osteochondrosis	2.4335955464159295e-4	eczema_child
Musculoskeletal, connective tissue (M00-M99)	M93 Other osteochondropathies	3.2825317358481105e-4	eczema_child
Musculoskeletal, connective tissue (M00-M99)	M94 Other disorders of cartilage	3.940609479077302e-4	eczema_child
Musculoskeletal, connective tissue (M00-M99)	M95 Other acquired deformities of musculoskeletal system and connective tissue	1.3887344648487896e-4	eczema_child
Genitourinary system (N00-N99)	N05 Unspecified nephritic syndrome	2.4094073631744664e-4	eczema_child
Genitourinary system (N00-N99)	N10 Acute tubulo interstitial nephritis	8.023539145497651e-5	eczema_child
Genitourinary system (N00-N99)	N12 Tubulo interstitial nephritis, NSAAOC	2.793231370732363e-4	eczema_child
Genitourinary system (N00-N99)	N13 Obstructive and reflux uropathy	2.0071304454625865e-4	eczema_child
Genitourinary system (N00-N99)	N17 Acute renal failure	2.6295787617956545e-4	eczema_child
Genitourinary system (N00-N99)	N18 Chronic kidney disease	1.367439919706644e-4	eczema_child
Genitourinary system (N00-N99)	N19 Unspecified kidney failure	6.883572071435053e-5	eczema_child
Genitourinary system (N00-N99)	N23 Unspecified renal colic	2.5461943747055777e-5	eczema_child
Genitourinary system (N00-N99)	N30 Cystitis	4.2231431270602955e-4	eczema_child
Genitourinary system (N00-N99)	N32 Other disorders of bladder	4.312428477230261e-4	eczema_child
Genitourinary system (N00-N99)	N35 Urethral stricture	5.984104617329963e-4	eczema_child
Genitourinary system (N00-N99)	N36 Other disorders of urethra	2.3854603131233168e-5	eczema_child
Genitourinary system (N00-N99)	N39 Other disorders of urinary system	0.0028425326088121518	eczema_child
Genitourinary system (N00-N99)	N43 Hydrocele and spermatocele	2.6336184430175946e-4	eczema_child
Genitourinary system (N00-N99)	N44 Torsion of testis	6.081078383698751e-4	eczema_child
Genitourinary system (N00-N99)	N45 Orchitis and epididymitis	3.700066209506375e-4	eczema_child
Genitourinary system (N00-N99)	N47 Redundant prepuce, phimosis and paraphimosis	0.008880768427886612	eczema_child
Genitourinary system (N00-N99)	N48 Other disorders of penis	0.0025156764026018847	eczema_child
Genitourinary system (N00-N99)	N49 Inflammatory disorders of male genital organs, NEC	5.549937053695656e-5	eczema_child
Genitourinary system (N00-N99)	N50 Other disorders of male genital organs	8.894577405463627e-4	eczema_child
Genitourinary system (N00-N99)	N60 Benign mammary dysplasia	9.011656581603562e-5	eczema_child
Genitourinary system (N00-N99)	N61 Inflammatory disorders of breast	1.528006187752306e-4	eczema_child
Genitourinary system (N00-N99)	N62 Hypertrophy of breast	2.2206211386172571e-4	eczema_child
Genitourinary system (N00-N99)	N63 Unspecified lump in breast	7.54491586327157e-5	eczema_child
Genitourinary system (N00-N99)	N64 Other disorders of breast	1.6532869224461085e-4	eczema_child
Genitourinary system (N00-N99)	N70 Salpingitis and oophoritis	3.857213881525014e-5	eczema_child
Genitourinary system (N00-N99)	N73 Other female pelvic inflammatory diseases	3.755844506169081e-4	eczema_child
Genitourinary system (N00-N99)	N76 Other inflammation of vagina and vulva	3.9609046782951556e-4	eczema_child
Genitourinary system (N00-N99)	N77 Vulvovaginal ulceration and inflammation in diseases CE	2.4606416863398795e-4	eczema_child
Genitourinary system (N00-N99)	N80 Endometriosis	5.678648783914379e-4	eczema_child
Genitourinary system (N00-N99)	N81 Female genital prolapse	7.724975620016757e-5	eczema_child
Genitourinary system (N00-N99)	N83 Noninflammatory disorders of ovary, fallopian tube and broad ligament	8.685486257282763e-4	eczema_child
Genitourinary system (N00-N99)	N84 Polyp of female genital tract	8.246171360879457e-5	eczema_child
Genitourinary system (N00-N99)	N85 Other noninflammatory disorders of uterus, except cervix	2.101368556311689e-4	eczema_child
Genitourinary system (N00-N99)	N86 Erosion and ectropion of cervix uteri	1.1786993055882209e-4	eczema_child
Genitourinary system (N00-N99)	N87 Dysplasia of cervix uteri	1.5377273709269395e-4	eczema_child
Genitourinary system (N00-N99)	N88 Other noninflammatory disorders of cervix uteri	2.0423315422471725e-5	eczema_child
Genitourinary system (N00-N99)	N89 Other noninflammatory disorders of vagina	3.126882156132641e-4	eczema_child
Genitourinary system (N00-N99)	N90 Other noninflammatory disorders of vulva and perineum	2.9842793014353856e-4	eczema_child
Genitourinary system (N00-N99)	N91 Absent, scanty and rare menstruation	8.204733582103314e-5	eczema_child
Genitourinary system (N00-N99)	N92 Excessive, frequent and irregular menstruation	0.0011116171522289311	eczema_child
Genitourinary system (N00-N99)	N93 Other abnormal uterine and vaginal bleeding	6.229067125887908e-4	eczema_child
Genitourinary system (N00-N99)	N94 Pain and other conditions associated with female genital organs and menstrual cycle	9.88958055331756e-4	eczema_child
Genitourinary system (N00-N99)	N99 Postprocedural disorders of genitourinary system, NEC	2.8376303752290618e-6	eczema_child
Pregnancy, childbirth(O00-O9A)	O00 Ectopic pregnancy	3.4306494989734686e-5	eczema_child
Pregnancy, childbirth(O00-O9A)	O02 Other abnormal products of conception	1.500876106329046e-4	eczema_child
Pregnancy, childbirth(O00-O9A)	O03 Spontaneous abortion	1.1436754686203338e-5	eczema_child
Pregnancy, childbirth(O00-O9A)	O12 Gestational [pregnancy induced] oedema and proteinuria without hypertension	1.6530257786381744e-4	eczema_child
Pregnancy, childbirth(O00-O9A)	O13 Gestational [pregnancy induced] hypertension	1.617461277362115e-4	eczema_child
Pregnancy, childbirth(O00-O9A)	O14 Pre eclampsia	3.9064771494010987e-4	eczema_child
Pregnancy, childbirth(O00-O9A)	O16 Unspecified maternal hypertension	2.8612111852872933e-4	eczema_child
Pregnancy, childbirth(O00-O9A)	O20 Haemorrhage in early pregnancy	1.4096264654606244e-5	eczema_child
Pregnancy, childbirth(O00-O9A)	O21 Excessive vomiting in pregnancy	2.1817257420199496e-4	eczema_child
Pregnancy, childbirth(O00-O9A)	O23 Infections of genitourinary tract in pregnancy	2.383829672022164e-4	eczema_child
Pregnancy, childbirth(O00-O9A)	O24 Diabetes mellitus in pregnancy	2.045658532739604e-5	eczema_child
Pregnancy, childbirth(O00-O9A)	O26 Maternal care for other conditions predominantly related to pregnancy	0.001022554218290606	eczema_child
Pregnancy, childbirth(O00-O9A)	O30 Multiple gestation	1.1854386832922033e-4	eczema_child
Pregnancy, childbirth(O00-O9A)	O35 Maternal care for known or suspected fetal abnormality and damage	8.602003197747719e-6	eczema_child
Pregnancy, childbirth(O00-O9A)	O36 Maternal care for other known or suspected fetal problems	0.0010103642891607018	eczema_child
Pregnancy, childbirth(O00-O9A)	O40 Polyhydramnios	8.105897951061782e-5	eczema_child
Pregnancy, childbirth(O00-O9A)	O42 Premature rupture of membranes	1.4557038722837537e-6	eczema_child
Pregnancy, childbirth(O00-O9A)	O45 Premature separation of placenta [abruptio placentae]	3.7864444302670516e-6	eczema_child
Pregnancy, childbirth(O00-O9A)	O46 Antepartum haemorrhage, NEC	2.5043549056711603e-4	eczema_child
Pregnancy, childbirth(O00-O9A)	O47 False labour	1.960261356566194e-4	eczema_child
Pregnancy, childbirth(O00-O9A)	O60 Preterm labour and delivery	1.3726998151796855e-4	eczema_child
Pregnancy, childbirth(O00-O9A)	O61 Failed induction of labour	1.1646560912932505e-4	eczema_child
Pregnancy, childbirth(O00-O9A)	O64 Obstructed labour due to malposition and malpresentation of fetus	1.4899508128959343e-4	eczema_child
Pregnancy, childbirth(O00-O9A)	O67 Labour and delivery complicated by intrapartum haemorrhage, NEC	3.463414138695918e-5	eczema_child
Pregnancy, childbirth(O00-O9A)	O71 Other obstetric trauma	5.8819744620727556e-6	eczema_child
Pregnancy, childbirth(O00-O9A)	O73 Retained placenta and membranes, without haemorrhage	8.763858529933477e-5	eczema_child
Pregnancy, childbirth(O00-O9A)	O82 Single delivery by caesarean section	3.776878138168024e-5	eczema_child
Pregnancy, childbirth(O00-O9A)	O86 Other puerperal infections	7.37638150926174e-5	eczema_child
Pregnancy, childbirth(O00-O9A)	O90 Complications of the puerperium, NEC	2.0242308216247569e-4	eczema_child
Pregnancy, childbirth(O00-O9A)	O91 Infections of breast associated with childbirth	1.8496274970603538e-5	eczema_child
Pregnancy, childbirth(O00-O9A)	O98 Maternal infectious and parasitic diseases classifiable elsewhere but complicating pregnancy, childbirth and the puerperium	8.095058968084475e-5	eczema_child
Pregnancy, childbirth(O00-O9A)	O99 Other maternal diseases classifiable elsewhere but complicating pregnancy, childbirth and the puerperium	0.001080926337998125	eczema_child
Perinatal period (P00-P96)	P83 Other conditions of integument specific to fetus and newborn	3.2839282605327346e-5	eczema_child
Congenital, chromosomal (Q00-Q99)	Q02 Microcephaly	8.793727757134447e-5	eczema_child
Congenital, chromosomal (Q00-Q99)	Q04 Other congenital malformations of brain	5.5923540918111844e-6	eczema_child
Congenital, chromosomal (Q00-Q99)	Q05 Spina bifida	2.3835866731913127e-5	eczema_child
Congenital, chromosomal (Q00-Q99)	Q07 Other congenital malformations of nervous system	2.0281015969117204e-5	eczema_child
Congenital, chromosomal (Q00-Q99)	Q10 Congenital malformations of eyelid, lacrimal apparatus and orbit	1.8737450451054505e-4	eczema_child
Congenital, chromosomal (Q00-Q99)	Q12 Congenital lens malformations	8.639188486547398e-5	eczema_child
Congenital, chromosomal (Q00-Q99)	Q17 Other congenital malformations of ear	2.5274652135301933e-4	eczema_child
Congenital, chromosomal (Q00-Q99)	Q18 Other congenital malformations of face and neck	2.4222800874572714e-4	eczema_child
Congenital, chromosomal (Q00-Q99)	Q21 Congenital malformations of cardiac septa	1.9450255483951318e-5	eczema_child
Congenital, chromosomal (Q00-Q99)	Q23 Congenital malformations of aortic and mitral valves	7.012862125961652e-5	eczema_child
Congenital, chromosomal (Q00-Q99)	Q27 Other congenital malformations of peripheral vascular system	7.1520248378423485e-6	eczema_child
Congenital, chromosomal (Q00-Q99)	Q35 Cleft palate	7.995927365758883e-5	eczema_child
Congenital, chromosomal (Q00-Q99)	Q38 Other congenital malformations of tongue, mouth and pharynx	4.892105235763774e-4	eczema_child
Congenital, chromosomal (Q00-Q99)	Q50 Congenital malformations of ovaries, fallopian tubes and broad ligaments	1.7723316000559786e-4	eczema_child
Congenital, chromosomal (Q00-Q99)	Q51 Congenital malformations of uterus and cervix	3.209334071557873e-5	eczema_child
Congenital, chromosomal (Q00-Q99)	Q52 Other congenital malformations of female genitalia	7.478519676077438e-5	eczema_child
Congenital, chromosomal (Q00-Q99)	Q54 Hypospadias	1.1687495083656348e-4	eczema_child
Congenital, chromosomal (Q00-Q99)	Q55 Other congenital malformations of male genital organs	5.655897594721225e-4	eczema_child
Congenital, chromosomal (Q00-Q99)	Q61 Cystic kidney disease	3.299978827560064e-5	eczema_child
Congenital, chromosomal (Q00-Q99)	Q63 Other congenital malformations of kidney	1.9423209557483745e-4	eczema_child
Congenital, chromosomal (Q00-Q99)	Q64 Other congenital malformations of urinary system	2.9858470642336838e-5	eczema_child
Congenital, chromosomal (Q00-Q99)	Q66 Congenital deformities of feet	2.7639023456797453e-4	eczema_child
Congenital, chromosomal (Q00-Q99)	Q67 Congenital musculoskeletal deformities of head, face, spine and chest	1.2123424840994696e-4	eczema_child
Congenital, chromosomal (Q00-Q99)	Q68 Other congenital musculoskeletal deformities	6.182744631854433e-5	eczema_child
Congenital, chromosomal (Q00-Q99)	Q74 Other congenital malformations of limb(s)	2.661368465942426e-4	eczema_child
Congenital, chromosomal (Q00-Q99)	Q75 Other congenital malformations of skull and face bones	2.2491740428035692e-6	eczema_child
Congenital, chromosomal (Q00-Q99)	Q78 Other osteochondrodysplasias	3.3660405755641434e-5	eczema_child
Congenital, chromosomal (Q00-Q99)	Q79 Congenital malformations of the musculoskeletal system, NEC	2.5181394238833695e-4	eczema_child
Congenital, chromosomal (Q00-Q99)	Q82 Other congenital malformations of skin	2.2284742965171143e-4	eczema_child
Congenital, chromosomal (Q00-Q99)	Q87 Other specified congenital malformation syndromes affecting multiple systems	6.850407810649848e-5	eczema_child
Congenital, chromosomal (Q00-Q99)	Q89 Other congenital malformations, NEC	2.669528727248347e-5	eczema_child
Congenital, chromosomal (Q00-Q99)	Q90 Down syndrome	1.461470018996097e-5	eczema_child
Congenital, chromosomal (Q00-Q99)	Q93 Monosomies and deletions from the autosomes, NEC	1.8290567275834862e-4	eczema_child
Congenital, chromosomal (Q00-Q99)	Q99 Other chromosome abnormalities, NEC	1.187474859815226e-4	eczema_child
Symptoms, signs, clinical, laboratory (R00-R99)	R00 Abnormalities of heart beat	0.0025315437943467453	eczema_child
Symptoms, signs, clinical, laboratory (R00-R99)	R01 Cardiac murmurs and other cardiac sounds	0.001161673609526653	eczema_child
Symptoms, signs, clinical, laboratory (R00-R99)	R02 Gangrene, NEC	8.083434000081305e-5	eczema_child
Symptoms, signs, clinical, laboratory (R00-R99)	R03 Abnormal blood pressure reading, without diagnosis	5.626099395678097e-4	eczema_child
Symptoms, signs, clinical, laboratory (R00-R99)	R04 Haemorrhage from respiratory passages	0.001738009752130741	eczema_child
Symptoms, signs, clinical, laboratory (R00-R99)	R05 Cough	0.005423992782452363	eczema_child
Symptoms, signs, clinical, laboratory (R00-R99)	R06 Abnormalities of breathing	0.04686114196661385	eczema_child
Symptoms, signs, clinical, laboratory (R00-R99)	R07 Pain in throat and chest	0.0027231598278081516	eczema_child
Symptoms, signs, clinical, laboratory (R00-R99)	R09 Other SAS involving the circulatory and respiratory systems	4.3460905837259086e-4	eczema_child
Symptoms, signs, clinical, laboratory (R00-R99)	R10 Abdominal and pelvic pain	0.017224759512823883	eczema_child
Symptoms, signs, clinical, laboratory (R00-R99)	R11 Nausea and vomiting	0.009237842766863893	eczema_child
Symptoms, signs, clinical, laboratory (R00-R99)	R12 Heartburn	6.74811975553755e-5	eczema_child
Symptoms, signs, clinical, laboratory (R00-R99)	R13 Dysphagia	6.988339291150624e-4	eczema_child
Symptoms, signs, clinical, laboratory (R00-R99)	R14 Flatulence and related conditions	3.606776699859946e-4	eczema_child
Symptoms, signs, clinical, laboratory (R00-R99)	R15 Faecal incontinence	1.951449846090889e-4	eczema_child
Symptoms, signs, clinical, laboratory (R00-R99)	R16 Hepatomegaly and splenomegaly, NEC	2.3197626325404349e-4	eczema_child
Symptoms, signs, clinical, laboratory (R00-R99)	R17 Unspecified jaundice	1.0973271396940141e-4	eczema_child
Symptoms, signs, clinical, laboratory (R00-R99)	R19 Other SAS involving the digestive system and abdomen	0.0016918329359492989	eczema_child
Symptoms, signs, clinical, laboratory (R00-R99)	R20 Disturbances of skin sensation	6.10437694189672e-4	eczema_child
Symptoms, signs, clinical, laboratory (R00-R99)	R21 Rash and other nonspecific skin eruption	0.0038262591547563655	eczema_child
Symptoms, signs, clinical, laboratory (R00-R99)	R22 Localized swelling, mass and lump of skin and subcutaneous tissue	0.0022074417012460158	eczema_child
Symptoms, signs, clinical, laboratory (R00-R99)	R23 Other skin changes	0.0013917586350573792	eczema_child
Symptoms, signs, clinical, laboratory (R00-R99)	R25 Abnormal involuntary movements	3.435472981989522e-4	eczema_child
Symptoms, signs, clinical, laboratory (R00-R99)	R26 Abnormalities of gait and mobility	5.897172190332911e-4	eczema_child
Symptoms, signs, clinical, laboratory (R00-R99)	R27 Other lack of coordination	2.635887156355618e-4	eczema_child
Symptoms, signs, clinical, laboratory (R00-R99)	R29 Other SAS involving the nervous and musculoskeletal systems	3.036036023963441e-4	eczema_child
Symptoms, signs, clinical, laboratory (R00-R99)	R30 Pain associated with micturition	6.156550087193886e-4	eczema_child
Symptoms, signs, clinical, laboratory (R00-R99)	R31 Unspecified haematuria	7.821211143786003e-4	eczema_child
Symptoms, signs, clinical, laboratory (R00-R99)	R32 Unspecified urinary incontinence	6.48988355895629e-4	eczema_child
Symptoms, signs, clinical, laboratory (R00-R99)	R33 Retention of urine	7.151608511750343e-4	eczema_child
Symptoms, signs, clinical, laboratory (R00-R99)	R35 Polyuria	5.373171041156867e-4	eczema_child
Symptoms, signs, clinical, laboratory (R00-R99)	R39 Other SAS involving the urinary system	6.927311178946963e-4	eczema_child
Symptoms, signs, clinical, laboratory (R00-R99)	R40 Somnolence, stupor and coma	1.5190132477217903e-4	eczema_child
Symptoms, signs, clinical, laboratory (R00-R99)	R41 Other SAS involving cognitive functions and awareness	4.0995360323550187e-4	eczema_child
Symptoms, signs, clinical, laboratory (R00-R99)	R42 Dizziness and giddiness	8.229370352365168e-4	eczema_child
Symptoms, signs, clinical, laboratory (R00-R99)	R44 Other SAS involving general sensations and perceptions	3.8455180209595797e-4	eczema_child
Symptoms, signs, clinical, laboratory (R00-R99)	R45 Symptoms and signs involving emotional state	8.428128575432657e-4	eczema_child
Symptoms, signs, clinical, laboratory (R00-R99)	R46 Symptoms and signs involving appearance and behaviour	1.1062488554943176e-4	eczema_child
Symptoms, signs, clinical, laboratory (R00-R99)	R47 Speech disturbances, NEC	1.6481829972338807e-4	eczema_child
Symptoms, signs, clinical, laboratory (R00-R99)	R48 Dyslexia and other symbolic dysfunctions, NEC	1.1813151906094322e-4	eczema_child
Symptoms, signs, clinical, laboratory (R00-R99)	R49 Voice disturbances	2.053989162029038e-4	eczema_child
Symptoms, signs, clinical, laboratory (R00-R99)	R50 Fever of other and unknown origin	0.0053054214340468205	eczema_child
Symptoms, signs, clinical, laboratory (R00-R99)	R51 Headache	0.00557062594759422	eczema_child
Symptoms, signs, clinical, laboratory (R00-R99)	R52 Pain, NEC	1.8579138369985255e-4	eczema_child
Symptoms, signs, clinical, laboratory (R00-R99)	R53 Malaise and fatigue	0.0017860567267137827	eczema_child
Symptoms, signs, clinical, laboratory (R00-R99)	R55 Syncope and collapse	0.0013148979235910743	eczema_child
Symptoms, signs, clinical, laboratory (R00-R99)	R56 Convulsions, NEC	5.122642523444748e-4	eczema_child
Symptoms, signs, clinical, laboratory (R00-R99)	R57 Shock, NEC	5.653312027924568e-6	eczema_child
Symptoms, signs, clinical, laboratory (R00-R99)	R59 Enlarged lymph nodes	0.002308107473355759	eczema_child
Symptoms, signs, clinical, laboratory (R00-R99)	R60 Oedema, NEC	2.395063815597301e-4	eczema_child
Symptoms, signs, clinical, laboratory (R00-R99)	R61 Hyperhidrosis	2.65990731828039e-4	eczema_child
Symptoms, signs, clinical, laboratory (R00-R99)	R62 Lack of expected normal physiological development	5.310647352702727e-4	eczema_child
Symptoms, signs, clinical, laboratory (R00-R99)	R63 Symptoms and signs concerning food and fluid intake	0.002315401960650625	eczema_child
Symptoms, signs, clinical, laboratory (R00-R99)	R65 Systemic Inflammatory Response Syndrome [SIRS]	6.095302925533822e-5	eczema_child
Symptoms, signs, clinical, laboratory (R00-R99)	R68 Other general SAS	4.816173974934494e-5	eczema_child
Symptoms, signs, clinical, laboratory (R00-R99)	R69 Unknown and unspecified causes of morbidity	0.0024803635521210166	eczema_child
Symptoms, signs, clinical, laboratory (R00-R99)	R72 Abnormality of white blood cells, NEC	1.082960928242736e-4	eczema_child
Symptoms, signs, clinical, laboratory (R00-R99)	R73 Elevated blood glucose level	2.310491783264838e-4	eczema_child
Symptoms, signs, clinical, laboratory (R00-R99)	R74 Abnormal serum enzyme levels	2.1369270133358344e-4	eczema_child
Symptoms, signs, clinical, laboratory (R00-R99)	R76 Other abnormal immunological findings in serum	1.2156905393720907e-4	eczema_child
Symptoms, signs, clinical, laboratory (R00-R99)	R77 Other abnormalities of plasma proteins	5.1619902149146004e-5	eczema_child
Symptoms, signs, clinical, laboratory (R00-R99)	R79 Other abnormal findings of blood chemistry	6.619606026391649e-4	eczema_child
Symptoms, signs, clinical, laboratory (R00-R99)	R80 Isolated proteinuria	1.5980843512748122e-4	eczema_child
Symptoms, signs, clinical, laboratory (R00-R99)	R81 Glycosuria	6.13866980422284e-5	eczema_child
Symptoms, signs, clinical, laboratory (R00-R99)	R82 Other abnormal findings in urine	2.463285767839903e-4	eczema_child
Symptoms, signs, clinical, laboratory (R00-R99)	R84 Abnormal findings in specimens from respiratory organs and thorax	2.761345267724886e-5	eczema_child
Symptoms, signs, clinical, laboratory (R00-R99)	R87 Abnormal findings in specimens from female genital organs	4.31810420205255e-5	eczema_child
Symptoms, signs, clinical, laboratory (R00-R99)	R89 Abnormal findings in specimens from other organs, systems and tissues	1.0021663237443423e-4	eczema_child
Symptoms, signs, clinical, laboratory (R00-R99)	R90 Abnormal findings on diagnostic imaging of central nervous system	9.613638897983732e-5	eczema_child
Symptoms, signs, clinical, laboratory (R00-R99)	R91 Abnormal findings on diagnostic imaging of lung	2.4427835434956603e-4	eczema_child
Symptoms, signs, clinical, laboratory (R00-R99)	R93 Abnormal findings on diagnostic imaging of other body structures	1.6094227038664514e-4	eczema_child
Symptoms, signs, clinical, laboratory (R00-R99)	R94 Abnormal results of function studies	8.223634194880004e-4	eczema_child
Injury, poisoning, external (S00-T88)	S02 Fracture of skull and facial bones	2.975960788008963e-4	eczema_child
Injury, poisoning, external (S00-T88)	S03 Dislocation, sprain and strain of joints and ligaments of head	3.588341266673557e-5	eczema_child
Injury, poisoning, external (S00-T88)	S06 Intracranial injury	1.9601960335129074e-4	eczema_child
Injury, poisoning, external (S00-T88)	S09 Other and unspecified injuries of head	9.202073328418609e-4	eczema_child
Injury, poisoning, external (S00-T88)	S11 Open wound of neck	2.145118069019159e-5	eczema_child
Injury, poisoning, external (S00-T88)	S13 Dislocation, sprain and strain of joints and ligaments at neck level	5.288346585007181e-6	eczema_child
Injury, poisoning, external (S00-T88)	S19 Other and unspecified injuries of neck	5.936364413279874e-5	eczema_child
Injury, poisoning, external (S00-T88)	S22 Fracture of rib(s), sternum and thoracic spine	6.993768365452259e-5	eczema_child
Injury, poisoning, external (S00-T88)	S27 Injury of OAU intrathoracic organs	2.39493480699253e-5	eczema_child
Injury, poisoning, external (S00-T88)	S31 Open wound of abdomen, lower back and pelvis	9.120635699580509e-5	eczema_child
Injury, poisoning, external (S00-T88)	S39 Other and unspecified injuries of abdomen, lower back and pelvis	2.9344796946579585e-4	eczema_child
Injury, poisoning, external (S00-T88)	S42 Fracture of shoulder and upper arm	5.838095950401305e-4	eczema_child
Injury, poisoning, external (S00-T88)	S43 Dislocation, sprain and strain of joints and ligaments of shoulder girdle	1.198638130434869e-5	eczema_child
Injury, poisoning, external (S00-T88)	S49 Other and unspecified injuries of shoulder and upper arm	5.8165167210044384e-5	eczema_child
Injury, poisoning, external (S00-T88)	S52 Fracture of forearm	3.429680616788102e-4	eczema_child
Injury, poisoning, external (S00-T88)	S54 Injury of nerves at forearm level	4.7318657295400704e-7	eczema_child
Injury, poisoning, external (S00-T88)	S59 Other and unspecified injuries of forearm	5.653477021105849e-6	eczema_child
Injury, poisoning, external (S00-T88)	S60 Superficial injury of wrist and hand	1.32550225418883e-5	eczema_child
Injury, poisoning, external (S00-T88)	S62 Fracture at wrist and hand level	1.409582167443044e-4	eczema_child
Injury, poisoning, external (S00-T88)	S63 Dislocation, sprain and strain of joints and ligaments at wrist and hand level	1.7698943568922733e-4	eczema_child
Injury, poisoning, external (S00-T88)	S65 Injury of blood vessels at wrist and hand level	1.5340742572346294e-5	eczema_child
Injury, poisoning, external (S00-T88)	S69 Other and unspecified injuries of wrist and hand	2.8184348422551468e-5	eczema_child
Injury, poisoning, external (S00-T88)	S76 Injury of muscle and tendon at hip and thigh level	3.748692537179567e-5	eczema_child
Injury, poisoning, external (S00-T88)	S79 Other and unspecified injuries of hip and thigh	7.274165097151576e-5	eczema_child
Injury, poisoning, external (S00-T88)	S81 Open wound of lower leg	2.048056949426807e-4	eczema_child
Injury, poisoning, external (S00-T88)	S82 Fracture of lower leg, including ankle	4.965030035471284e-4	eczema_child
Injury, poisoning, external (S00-T88)	S83 Dislocation, sprain and strain of joints and ligaments of knee	2.699237010014977e-4	eczema_child
Injury, poisoning, external (S00-T88)	S86 Injury of muscle and tendon at lower leg level	2.098897742567801e-5	eczema_child
Injury, poisoning, external (S00-T88)	S89 Other and unspecified injuries of lower leg	3.384753523001236e-5	eczema_child
Injury, poisoning, external (S00-T88)	S90 Superficial injury of ankle and foot	2.4193682713223272e-5	eczema_child
Injury, poisoning, external (S00-T88)	S93 Dislocation, sprain and strain of joints and ligaments at ankle and foot level	1.436980095997648e-4	eczema_child
Injury, poisoning, external (S00-T88)	S96 Injury of muscle and tendon at ankle and foot level	5.8563130909405035e-5	eczema_child
Injury, poisoning, external (S00-T88)	S99 Other and unspecified injuries of ankle and foot	9.177107856461117e-5	eczema_child
Injury, poisoning, external (S00-T88)	T01 Open wounds involving multiple body regions	4.8479684655470516e-5	eczema_child
Injury, poisoning, external (S00-T88)	T15 Foreign body on external eye	1.2227313185040859e-6	eczema_child
Injury, poisoning, external (S00-T88)	T16 Foreign body in ear	2.3485272448597614e-4	eczema_child
Injury, poisoning, external (S00-T88)	T18 Foreign body in alimentary tract	1.8463609027506404e-5	eczema_child
Injury, poisoning, external (S00-T88)	T36 Poisoning by systemic antibiotics	1.904217589422651e-4	eczema_child
Injury, poisoning, external (S00-T88)	T37 Poisoning by other systemic anti infectives and antiparasitics	4.6867853797346154e-5	eczema_child
Injury, poisoning, external (S00-T88)	T38 Poisoning by hormones and their synthetic substitutes and antagonists, NEC	5.226676771039097e-5	eczema_child
Injury, poisoning, external (S00-T88)	T39 Poisoning by nonopioid analgesics, antipyretics and antirheumatics	4.49232354512278e-4	eczema_child
Injury, poisoning, external (S00-T88)	T44 Poisoning by drugs primarily affecting the autonomic nervous system	1.887282863428311e-5	eczema_child
Injury, poisoning, external (S00-T88)	T45 Poisoning by primarily systemic and haematological agents, NEC	4.483300088034867e-4	eczema_child
Injury, poisoning, external (S00-T88)	T46 Poisoning by agents primarily affecting the cardiovascular system	1.518589361133734e-6	eczema_child
Injury, poisoning, external (S00-T88)	T48 Poisoning by agents primarily acting on smooth and skeletal muscles and the respiratory system	3.8887926002289295e-5	eczema_child
Injury, poisoning, external (S00-T88)	T59 Toxic effect of other gases, fumes and vapours	1.2122981562398557e-5	eczema_child
Injury, poisoning, external (S00-T88)	T62 Toxic effect of other noxious substances eaten as food	2.6839438026336348e-5	eczema_child
Injury, poisoning, external (S00-T88)	T75 Effects of other external causes	2.0356567736462197e-6	eczema_child
Injury, poisoning, external (S00-T88)	T78 Adverse effects, NEC	0.015978510921511528	eczema_child
Injury, poisoning, external (S00-T88)	T79 Certain early CO trauma, NEC	5.8150121879640566e-5	eczema_child
Injury, poisoning, external (S00-T88)	T80 Complications following infusion, transfusion and therapeutic injection	6.514265285940637e-5	eczema_child
Injury, poisoning, external (S00-T88)	T81 Complications of procedures, NEC	0.0033548816185970257	eczema_child
Injury, poisoning, external (S00-T88)	T82 Complications of cardiac and vascular prosthetic devices, implants and grafts	1.6949217515363878e-5	eczema_child
Injury, poisoning, external (S00-T88)	T83 Complications of genitourinary prosthetic devices, implants and grafts	2.2929812690358305e-5	eczema_child
Injury, poisoning, external (S00-T88)	T84 Complications of internal orthopaedic prosthetic devices, implants and grafts	4.1002420434295455e-4	eczema_child
Injury, poisoning, external (S00-T88)	T85 Complications of other internal prosthetic devices, implants and grafts	6.18717290900245e-4	eczema_child
Injury, poisoning, external (S00-T88)	T86 Failure and rejection of transplanted organs and tissues	1.289998341901417e-5	eczema_child
Injury, poisoning, external (S00-T88)	T88 Other CO surgical and medical care, NEC	5.091778564361506e-4	eczema_child
Injury, poisoning, external (S00-T88)	T90 Sequelae of injuries of head	2.626041503037731e-4	eczema_child
Injury, poisoning, external (S00-T88)	T91 Sequelae of injuries of neck and trunk	1.9844568416761744e-5	eczema_child
Injury, poisoning, external (S00-T88)	T92 Sequelae of injuries of upper limb	7.274886519090869e-5	eczema_child
Injury, poisoning, external (S00-T88)	T93 Sequelae of injuries of lower limb	1.3877666927587058e-4	eczema_child
Codes for special purposes (U00-U89)	U07 Emergency use of U07	3.004796481055332e-4	eczema_child
Codes for special purposes (U00-U89)	U80 Agent resistant to penicillin and related antibiotics	3.5060075242905077e-4	eczema_child
Codes for special purposes (U00-U89)	U82 Resistance to betalactam antibiotics	6.539489000932825e-4	eczema_child
Codes for special purposes (U00-U89)	U83 Resistance to other antibiotics	2.9447564591212174e-4	eczema_child
Codes for special purposes (U00-U89)	U89 Agent resistant to OAU antibiotics	8.916750409894806e-5	eczema_child
External causes of morbidity (V00-Y99)	V09 Pedestrian injured in OAU transport accidents	6.648068256373177e-5	eczema_child
External causes of morbidity (V00-Y99)	V18 Pedal cyclist injured in noncollision transport accident	2.2615010782921972e-4	eczema_child
External causes of morbidity (V00-Y99)	V19 Pedal cyclist injured in OAU transport accidents	2.4771312732315346e-5	eczema_child
External causes of morbidity (V00-Y99)	V28 Motorcycle rider injured in noncollision transport accident	1.087989900242298e-5	eczema_child
External causes of morbidity (V00-Y99)	V43 Car occupant injured in collision with car, pick up truck or van	5.908132672617835e-5	eczema_child
External causes of morbidity (V00-Y99)	V47 Car occupant injured in collision with fixed or stationary object	3.850500494594222e-5	eczema_child
External causes of morbidity (V00-Y99)	V48 Car occupant injured in noncollision transport accident	9.025079258441521e-5	eczema_child
External causes of morbidity (V00-Y99)	V49 Car occupant injured in OAU transport accidents	4.458379208402205e-5	eczema_child
External causes of morbidity (V00-Y99)	V80 Animal rider or occupant of animal drawn vehicle injured in transport accident	4.424497071163621e-5	eczema_child
External causes of morbidity (V00-Y99)	V86 Occupant of special all terrain or other motor vehicle designed primarily for off road use, injured in transport accident	7.401053708799438e-5	eczema_child
External causes of morbidity (V00-Y99)	W00 Fall on same level involving ice and snow	8.344496796371746e-5	eczema_child
External causes of morbidity (V00-Y99)	W01 Fall on same level from slipping, tripping and stumbling	4.428032042533794e-4	eczema_child
External causes of morbidity (V00-Y99)	W02 Fall involving ice skates, skis, roller skates or skateboards	1.1931437446548452e-5	eczema_child
External causes of morbidity (V00-Y99)	W03 Other fall on same level due to collision with, or pushing by, another person	1.3440507167629707e-4	eczema_child
[truncated: 103 more rows]
