# Supplementary material for: Mapping risks of health conditions in people with atopic eczema in English primary care and hospital data
Source: Nat Commun. 2025 Dec 20;17:555. doi: 10.1038/s41467-025-67247-w (PMC12808256; doi:10.1038/s41467-025-67247-w)
Supplement: Supplementary file 4 — Source Data [file 41467_2025_67247_MOESM4_ESM.zip › Figure 3 source data.csv]

chapter	outcome	fraction	estimate	cohort
A-B	A02 Other salmonella infections	5.016992121495087e-5	1.226	eczema_all
A-B	A04 Other bacterial intestinal infections	0.0016477637983966105	1.269	eczema_all
A-B	A05 Other bacterial foodborne intoxications, NEC	1.6582756132846824e-5	1.256	eczema_all
A-B	A07 Other protozoal intestinal diseases	2.6274726102159663e-5	1.214	eczema_all
A-B	A08 Viral and other specified intestinal infections	0.0017126704048848443	1.201	eczema_all
A-B	A09 Other gastroenteritis and colitis of infectious and unspecified origin	0.008165661970016412	1.294	eczema_all
A-B	A15 Respiratory tuberculosis, bacteriologically and histologically confirmed	1.5147850047937443e-5	1.092	eczema_all
A-B	A16 Respiratory tuberculosis, not confirmed bacteriologically or histologically	1.0458123602431754e-4	1.331	eczema_all
A-B	A18 Tuberculosis of other organs	3.093249866256375e-5	1.186	eczema_all
A-B	A31 Infection due to other mycobacteria	5.300961095273494e-5	1.407	eczema_all
A-B	A38 Scarlet fever	2.3487884443378192e-5	1.078	eczema_all
A-B	A39 Meningococcal infection	1.9348733192908284e-5	1.058	eczema_all
A-B	A40 Streptococcal sepsis	4.12677393440002e-4	1.335	eczema_all
A-B	A41 Other sepsis	0.005938283756259816	1.251	eczema_all
A-B	A46 Erysipelas	7.818658218024825e-5	2.163	eczema_all
A-B	A48 Other bacterial diseases, NEC	2.568202881299734e-5	1.207	eczema_all
A-B	A49 Bacterial infection of unspecified site	0.0011400519824436804	1.343	eczema_all
A-B	A63 Other predominantly sexually transmitted diseases, NEC	4.8658811601986606e-5	1.485	eczema_all
A-B	A69 Other spirochaetal infections	2.358045177503362e-5	1.254	eczema_all
A-B	A86 Unspecified viral encephalitis	1.8866932438961935e-6	1.009	eczema_all
A-B	A87 Viral meningitis	1.4131295607577326e-4	1.307	eczema_all
A-B	B00 Herpesviral [herpes simplex] infections	0.0016013974766927242	2.519	eczema_all
A-B	B01 Varicella [chickenpox]	7.118299101689798e-4	1.614	eczema_all
A-B	B02 Zoster [herpes zoster]	7.059833079480037e-4	1.418	eczema_all
A-B	B07 Viral warts	3.086772626022105e-4	1.409	eczema_all
A-B	B08 Other viral infections characterized by skin and mucous membrane lesions, NEC	2.4539728934593074e-4	1.598	eczema_all
A-B	B09 Unspecified viral infection characterized by skin and mucous membrane lesions	3.876389362639227e-5	1.191	eczema_all
A-B	B15 Acute hepatitis A	1.0482634311308564e-5	1.098	eczema_all
A-B	B16 Acute hepatitis B	5.4695831142421296e-5	1.338	eczema_all
A-B	B17 Other acute viral hepatitis	9.652472414467565e-5	1.39	eczema_all
A-B	B18 Chronic viral hepatitis	1.981111750512451e-4	1.187	eczema_all
A-B	B19 Unspecified viral hepatitis	1.1608207874870947e-5	1.159	eczema_all
A-B	B25 Cytomegaloviral disease	8.247245007839384e-5	1.408	eczema_all
A-B	B26 Mumps	1.6459050949489202e-5	1.199	eczema_all
A-B	B27 Infectious mononucleosis	1.3656472317488493e-4	1.146	eczema_all
A-B	B30 Viral conjunctivitis	2.232351569545474e-5	1.262	eczema_all
A-B	B33 Other viral diseases, NEC	1.444469999735555e-5	1.238	eczema_all
A-B	B34 Viral infection of unspecified site	0.010019276415579459	1.541	eczema_all
A-B	B35 Dermatophytosis	4.994872176376311e-4	1.717	eczema_all
A-B	B36 Other superficial mycoses	2.0844615511820522e-4	1.868	eczema_all
A-B	B37 Candidiasis	0.00345728594540758	1.358	eczema_all
A-B	B44 Aspergillosis	2.4010390110602937e-4	1.685	eczema_all
A-B	B49 Unspecified mycosis	1.3302575552352893e-4	1.629	eczema_all
A-B	B59 Pneumocystosis	5.615412225496476e-5	1.528	eczema_all
A-B	B80 Enterobiasis	7.22924366430935e-5	1.206	eczema_all
A-B	B85 Pediculosis and phthiriasis	1.6347046666295517e-5	1.116	eczema_all
A-B	B86 Scabies	2.5324967852371376e-4	2.534	eczema_all
A-B	B90 Sequelae of tuberculosis	4.735852209832806e-5	1.596	eczema_all
A-B	B91 Sequelae of poliomyelitis	4.095488690303938e-5	1.301	eczema_all
A-B	B94 Sequelae of OAU infectious and parasitic diseases	7.761671662255887e-5	1.317	eczema_all
A-B	B95 Streptococcus and staphylococcus as the cause of diseases classified to other chapters	0.006997805671060675	1.508	eczema_all
A-B	B96 Other specified bacterial agents as the cause of diseases classified to other chapters	0.0066674713450013325	1.227	eczema_all
A-B	B97 Viral agents as the cause of diseases classified to other chapters	0.0026259012442438044	1.32	eczema_all
A-B	B98 Other specified infectious agents as the cause of diseases classified to other chapters	5.53918690595246e-4	1.196	eczema_all
A-B	B99 Other and unspecified infectious diseases	1.9543187292172002e-4	1.245	eczema_all
C-D49	C00 Malignant neoplasm of lip	4.213250217344769e-6	1.044	eczema_all
C-D49	C01 Malignant neoplasm of base of tongue	1.5468249450405222e-5	1.079	eczema_all
C-D49	C02 Malignant neoplasm of OAU parts of tongue	8.359484259460748e-5	1.284	eczema_all
C-D49	C03 Malignant neoplasm of gum	3.0415961539189507e-5	1.465	eczema_all
C-D49	C04 Malignant neoplasm of floor of mouth	1.1641055750312767e-5	1.126	eczema_all
C-D49	C05 Malignant neoplasm of palate	2.6534953835701033e-5	1.28	eczema_all
C-D49	C06 Malignant neoplasm of OAU parts of mouth	3.362358376205094e-5	1.25	eczema_all
C-D49	C07 Malignant neoplasm of parotid gland	4.979029446007667e-6	1.034	eczema_all
C-D49	C09 Malignant neoplasm of tonsil	1.863811896234145e-5	1.074	eczema_all
C-D49	C10 Malignant neoplasm of oropharynx	1.3812006917219062e-5	1.109	eczema_all
C-D49	C11 Malignant neoplasm of nasopharynx	1.2852291137298292e-5	1.194	eczema_all
C-D49	C12 Malignant neoplasm of piriform sinus	1.636876309343686e-5	1.242	eczema_all
C-D49	C13 Malignant neoplasm of hypopharynx	1.2765780884946002e-5	1.163	eczema_all
C-D49	C14 Malignant neoplasm of other and ill defined sites in the lip, oral cavity and pharynx	1.365892403453953e-5	1.095	eczema_all
C-D49	C15 Malignant neoplasm of oesophagus	3.4299339484945417e-4	1.18	eczema_all
C-D49	C16 Malignant neoplasm of stomach	1.2485997890253917e-4	1.078	eczema_all
C-D49	C17 Malignant neoplasm of small intestine	3.747905752450565e-5	1.115	eczema_all
C-D49	C18 Malignant neoplasm of colon	7.893255008073782e-5	1.014	eczema_all
C-D49	C21 Malignant neoplasm of anus and anal canal	2.2593153689119657e-5	1.077	eczema_all
C-D49	C22 Malignant neoplasm of liver and intrahepatic bile ducts	2.6311636622737496e-4	1.247	eczema_all
C-D49	C23 Malignant neoplasm of gallbladder	1.1367429579417983e-5	1.073	eczema_all
C-D49	C24 Malignant neoplasm of OAU parts of biliary tract	2.51719247021049e-5	1.085	eczema_all
C-D49	C25 Malignant neoplasm of pancreas	2.8546470567687563e-4	1.159	eczema_all
C-D49	C26 Malignant neoplasm of other and ill defined digestive organs	5.447438091195909e-5	1.132	eczema_all
C-D49	C30 Malignant neoplasm of nasal cavity and middle ear	4.9073568272531925e-6	1.07	eczema_all
C-D49	C32 Malignant neoplasm of larynx	5.974112821479064e-5	1.144	eczema_all
C-D49	C34 Malignant neoplasm of bronchus and lung	0.0011836882476637062	1.151	eczema_all
C-D49	C38 Malignant neoplasm of heart, mediastinum and pleura	7.815467011316279e-6	1.071	eczema_all
C-D49	C40 Malignant neoplasm of bone and articular cartilage of limbs	4.258782488378469e-6	1.048	eczema_all
C-D49	C41 Malignant neoplasm of bone and articular cartilage of OAU sites	5.408845795495451e-5	1.246	eczema_all
C-D49	C44 Other malignant neoplasms of skin	0.001581640440875231	1.1	eczema_all
C-D49	C48 Malignant neoplasm of retroperitoneum and peritoneum	1.2952975315370988e-5	1.047	eczema_all
C-D49	C49 Malignant neoplasm of other connective and soft tissue	4.0223031630712546e-5	1.077	eczema_all
C-D49	C50 Malignant neoplasm of breast	3.933261592421173e-4	1.041	eczema_all
C-D49	C51 Malignant neoplasm of vulva	4.9838034068174246e-5	1.2	eczema_all
C-D49	C54 Malignant neoplasm of corpus uteri	6.716242046173886e-5	1.043	eczema_all
C-D49	C55 Malignant neoplasm of uterus, part unspecified	1.215929042852445e-5	1.057	eczema_all
C-D49	C56 Malignant neoplasm of ovary	4.270256053164367e-5	1.03	eczema_all
C-D49	C57 Malignant neoplasm of OAU female genital organs	2.7104719184824975e-5	1.177	eczema_all
C-D49	C60 Malignant neoplasm of penis	2.1140136752758424e-5	1.187	eczema_all
C-D49	C61 Malignant neoplasm of prostate	5.154681927754903e-4	1.057	eczema_all
C-D49	C62 Malignant neoplasm of testis	1.0401936577469426e-5	1.044	eczema_all
C-D49	C64 Malignant neoplasm of kidney, except renal pelvis	2.0181461325314664e-4	1.112	eczema_all
C-D49	C65 Malignant neoplasm of renal pelvis	3.5124769656354265e-5	1.221	eczema_all
C-D49	C66 Malignant neoplasm of ureter	2.217140494239403e-5	1.099	eczema_all
C-D49	C67 Malignant neoplasm of bladder	3.3062448993934843e-4	1.081	eczema_all
C-D49	C68 Malignant neoplasm of OAU urinary organs	2.7707236089229784e-6	1.031	eczema_all
C-D49	C71 Malignant neoplasm of brain	1.2766989649944533e-4	1.125	eczema_all
C-D49	C72 Malignant neoplasm of spinal cord, cranial nerves and other parts of central nervous system	1.3692950731126625e-5	1.198	eczema_all
C-D49	C73 Malignant neoplasm of thyroid gland	3.309180613771571e-5	1.062	eczema_all
C-D49	C74 Malignant neoplasm of adrenal gland	1.6487675371177647e-5	1.198	eczema_all
C-D49	C75 Malignant neoplasm of other endocrine glands and related structures	6.4553066090150674e-6	1.073	eczema_all
C-D49	C76 Malignant neoplasm of other and ill defined sites	3.086994991564747e-5	1.105	eczema_all
C-D49	C77 Secondary and unspecified malignant neoplasm of lymph nodes	5.523919398167795e-4	1.06	eczema_all
C-D49	C78 Secondary malignant neoplasm of respiratory and digestive organs	8.638267320842736e-4	1.063	eczema_all
C-D49	C79 Secondary malignant neoplasm of OAU sites	8.993478241364032e-4	1.079	eczema_all
C-D49	C80 Malignant neoplasm without specification of site	4.059732316254028e-4	1.102	eczema_all
C-D49	C81 Hodgkin lymphoma	2.7751438693537526e-4	1.711	eczema_all
C-D49	C82 Follicular lymphoma	7.426672232941363e-5	1.158	eczema_all
C-D49	C83 Non follicular lymphoma	3.26540700936994e-4	1.242	eczema_all
C-D49	C84 Mature T/NK cell lymphomas	2.2175686456128588e-4	2.442	eczema_all
C-D49	C85 Other and unspecified types of non Hodgkin lymphoma	5.350831742950221e-4	1.325	eczema_all
C-D49	C88 Malignant immunoproliferative diseases	6.176780081341908e-5	1.28	eczema_all
C-D49	C90 Multiple myeloma and malignant plasma cell neoplasms	1.6215636312066258e-4	1.134	eczema_all
C-D49	C91 Lymphoid leukaemia	1.0119096749209573e-4	1.074	eczema_all
C-D49	C92 Myeloid leukaemia	0.00026150320577111896	1.276	eczema_all
C-D49	C93 Monocytic leukaemia	2.1873708885453595e-5	1.172	eczema_all
C-D49	C94 Other leukaemias of specified cell type	1.4614045428741506e-5	1.253	eczema_all
C-D49	C95 Leukaemia of unspecified cell type	4.885971314986625e-5	1.219	eczema_all
C-D49	C97 Malignant neoplasms of independent (primary) multiple sites	6.13874054421921e-5	1.059	eczema_all
C-D49	D00 Carcinoma in situ of oral cavity, oesophagus and stomach	9.8922482297401e-6	1.086	eczema_all
C-D49	D01 Carcinoma in situ of OAU digestive organs	1.161147036207e-5	1.103	eczema_all
C-D49	D02 Carcinoma in situ of middle ear and respiratory system	3.036145634401086e-5	1.267	eczema_all
C-D49	D03 Melanoma in situ	5.0399611725118026e-5	1.06	eczema_all
C-D49	D04 Carcinoma in situ of skin	4.301305791886533e-4	1.252	eczema_all
C-D49	D05 Carcinoma in situ of breast	9.722946290420125e-6	1.006	eczema_all
C-D49	D06 Carcinoma in situ of cervix uteri	6.796589525146616e-5	1.05	eczema_all
C-D49	D07 Carcinoma in situ of OAU genital organs	9.123577761327458e-5	1.199	eczema_all
C-D49	D09 Carcinoma in situ of OAU sites	5.270360060051191e-5	1.124	eczema_all
C-D49	D10 Benign neoplasm of mouth and pharynx	1.3408077577915743e-4	1.273	eczema_all
C-D49	D11 Benign neoplasm of major salivary glands	2.3732415351981178e-5	1.044	eczema_all
C-D49	D12 Benign neoplasm of colon, rectum, anus and anal canal	0.003124428825750603	1.212	eczema_all
C-D49	D13 Benign neoplasm of other and ill defined parts of digestive system	2.1486641664420492e-4	1.216	eczema_all
C-D49	D14 Benign neoplasm of middle ear and respiratory system	9.829460788010956e-5	1.306	eczema_all
C-D49	D15 Benign neoplasm of OAU intrathoracic organs	1.9374322016178667e-5	1.151	eczema_all
C-D49	D16 Benign neoplasm of bone and articular cartilage	1.1552123014848704e-4	1.175	eczema_all
C-D49	D17 Benign lipomatous neoplasm	7.584749105029446e-4	1.163	eczema_all
C-D49	D18 Haemangioma and lymphangioma, any site	3.682915497228236e-4	1.167	eczema_all
C-D49	D21 Other benign neoplasms of connective and other soft tissue	1.443653377305684e-4	1.283	eczema_all
C-D49	D22 Melanocytic naevi	7.021600248607037e-4	1.14	eczema_all
C-D49	D23 Other benign neoplasms of skin	7.405207252444548e-4	1.233	eczema_all
C-D49	D24 Benign neoplasm of breast	8.19059750987312e-5	1.047	eczema_all
C-D49	D25 Leiomyoma of uterus	5.443041478448451e-4	1.067	eczema_all
C-D49	D26 Other benign neoplasms of uterus	3.0493467939656103e-5	1.117	eczema_all
C-D49	D27 Benign neoplasm of ovary	7.245068470496822e-5	1.038	eczema_all
C-D49	D28 Benign neoplasm of OAU female genital organs	4.749658476944086e-5	1.248	eczema_all
C-D49	D29 Benign neoplasm of male genital organs	3.3858333536006614e-5	1.23	eczema_all
C-D49	D30 Benign neoplasm of urinary organs	3.1196884211364294e-5	1.112	eczema_all
C-D49	D31 Benign neoplasm of eye and adnexa	8.561244023023716e-5	1.278	eczema_all
C-D49	D32 Benign neoplasm of meninges	1.378800119327668e-4	1.133	eczema_all
C-D49	D33 Benign neoplasm of brain and other parts of central nervous system	5.3336276099238326e-05	1.127	eczema_all
C-D49	D34 Benign neoplasm of thyroid gland	2.0430641894534666e-5	1.074	eczema_all
C-D49	D35 Benign neoplasm of OAU endocrine glands	2.0288994217208055e-4	1.132	eczema_all
C-D49	D36 Benign neoplasm of OAU sites	1.5866803625317558e-4	1.218	eczema_all
C-D49	D37 Neoplasm of uncertain or unknown behaviour of oral cavity and digestive organs	1.994367158446576e-4	1.097	eczema_all
C-D49	D38 Neoplasm of uncertain or unknown behaviour of middle ear and respiratory and intrathoracic organs	1.0325066293357291e-4	1.219	eczema_all
C-D49	D39 Neoplasm of uncertain or unknown behaviour of female genital organs	1.69945825869531e-5	1.057	eczema_all
C-D49	D40 Neoplasm of uncertain or unknown behaviour of male genital organs	1.164832367326063e-5	1.12	eczema_all
C-D49	D41 Neoplasm of uncertain or unknown behaviour of urinary organs	1.315806671615122e-4	1.092	eczema_all
C-D49	D43 Neoplasm of uncertain or unknown behaviour of brain and central nervous system	6.627925765795944e-5	1.131	eczema_all
C-D49	D44 Neoplasm of uncertain or unknown behaviour of endocrine glands	5.082678406667418e-5	1.168	eczema_all
C-D49	D45 Polycythaemia vera	5.442123051039552e-5	1.104	eczema_all
C-D49	D46 Myelodysplastic syndromes	3.856445976560857e-4	1.324	eczema_all
C-D49	D47 Other neoplasms of uncertain or unknown behaviour of lymphoid, haematopoietic and related tissue	5.251745933826949e-4	1.261	eczema_all
C-D49	D48 Neoplasm of uncertain or unknown behaviour of OAU sites	9.458532754894702e-5	1.087	eczema_all
D50-D89	D50 Iron deficiency anaemia	0.009102733274090481	1.324	eczema_all
D50-D89	D51 Vitamin B₁₂ deficiency anaemia	8.865296451577293e-4	1.378	eczema_all
D50-D89	D52 Folate deficiency anaemia	5.123630145279244e-4	1.276	eczema_all
D50-D89	D53 Other nutritional anaemias	2.0488257951961465e-4	1.421	eczema_all
D50-D89	D55 Anaemia due to enzyme disorders	4.138460149999238e-5	1.497	eczema_all
D50-D89	D56 Thalassaemia	4.3638666646014e-4	1.403	eczema_all
D50-D89	D57 Sickle cell disorders	4.160248379751284e-4	1.315	eczema_all
D50-D89	D58 Other hereditary haemolytic anaemias	6.320569650362923e-5	1.207	eczema_all
D50-D89	D59 Acquired haemolytic anaemia	1.5748731241734684e-4	1.442	eczema_all
D50-D89	D61 Other aplastic anaemias	5.320877521044079e-4	1.31	eczema_all
D50-D89	D62 Acute posthaemorrhagic anaemia	1.1345520763780432e-4	1.13	eczema_all
D50-D89	D63 Anaemia in chronic diseases CE	7.34866914840866e-4	1.282	eczema_all
D50-D89	D64 Other anaemias	0.01117059239836026	1.296	eczema_all
D50-D89	D65 Disseminated intravascular coagulation [defibrination syndrome]	2.393289907539985e-5	1.186	eczema_all
D50-D89	D66 Hereditary factor VIII deficiency	2.1204253110150026e-5	1.146	eczema_all
D50-D89	D68 Other coagulation defects	6.091729543458886e-4	1.286	eczema_all
D50-D89	D69 Purpura and other haemorrhagic conditions	0.0015303258998253758	1.231	eczema_all
D50-D89	D70 Agranulocytosis	0.00127194526351159	1.232	eczema_all
D50-D89	D72 Other disorders of white blood cells	4.994570827384004e-4	1.427	eczema_all
D50-D89	D73 Diseases of spleen	3.074503932964228e-4	1.251	eczema_all
D50-D89	D75 Other diseases of blood and blood forming organs	3.2681369596319985e-4	1.214	eczema_all
D50-D89	D76 Other specified diseases with participation of lymphoreticular and reticulohistiocytic tissue	3.0978002172599734e-5	1.268	eczema_all
D50-D89	D80 Immunodeficiency with predominantly antibody defects	1.9026232188911623e-4	1.544	eczema_all
D50-D89	D82 Immunodeficiency associated with other major defects	3.0377405587874603e-5	1.306	eczema_all
D50-D89	D83 Common variable immunodeficiency	4.110450901026407e-5	2.005	eczema_all
D50-D89	D84 Other immunodeficiencies	1.3275414901313965e-4	1.71	eczema_all
D50-D89	D86 Sarcoidosis	4.109177246557798e-4	1.584	eczema_all
D50-D89	D89 Other disorders involving the immune mechanism, NEC	2.6585145925210255e-4	1.434	eczema_all
E	E02 Subclinical iodine deficiency hypothyroidism	3.41099948749804e-5	1.143	eczema_all
E	E03 Other hypothyroidism	0.009012746140705675	1.34	eczema_all
E	E04 Other nontoxic goitre	4.123895235856816e-4	1.147	eczema_all
E	E05 Thyrotoxicosis [hyperthyroidism]	0.0012927860398341056	1.29	eczema_all
E	E06 Thyroiditis	1.0881150535791334e-4	1.218	eczema_all
E	E07 Other disorders of thyroid	1.9715629245032457e-4	1.259	eczema_all
E	E10 Type 1 diabetes mellitus	0.0013516530789351494	1.226	eczema_all
E	E11 Type 2 diabetes mellitus	0.010849475881928425	1.255	eczema_all
E	E13 Other specified diabetes mellitus	2.1025515615018557e-4	1.409	eczema_all
E	E14 Unspecified diabetes mellitus	0.002065029851357194	1.367	eczema_all
E	E16 Other disorders of pancreatic internal secretion	0.001758162298647868	1.252	eczema_all
E	E20 Hypoparathyroidism	7.796822429302347e-5	1.437	eczema_all
E	E21 Hyperparathyroidism and other disorders of parathyroid gland	3.538606870310378e-4	1.167	eczema_all
E	E22 Hyperfunction of pituitary gland	6.459253401519424e-4	1.476	eczema_all
E	E23 Hypofunction and other disorders of pituitary gland	3.16702811546314e-4	1.386	eczema_all
E	E24 Cushing syndrome	9.244719766993701e-5	1.602	eczema_all
E	E26 Hyperaldosteronism	1.9367089996512002e-5	1.208	eczema_all
E	E27 Other disorders of adrenal gland	7.136048597306699e-4	1.486	eczema_all
E	E28 Ovarian dysfunction	8.608557983399541e-4	1.211	eczema_all
E	E29 Testicular dysfunction	1.3322108291225358e-4	1.709	eczema_all
E	E30 Disorders of puberty, NEC	1.1202094426370321e-4	1.239	eczema_all
E	E34 Other endocrine disorders	1.9070876925608078e-4	1.229	eczema_all
E	E41 Nutritional marasmus	5.36557057264147e-6	1.068	eczema_all
E	E43 Unspecified severe protein energy malnutrition	1.8357893204683035e-5	1.203	eczema_all
E	E46 Unspecified protein energy malnutrition	2.4738163515308586e-4	1.216	eczema_all
E	E51 Thiamine deficiency	4.781833298655962e-5	1.473	eczema_all
E	E53 Deficiency of other B group vitamins	0.0019743844811587947	1.305	eczema_all
E	E55 Vitamin D deficiency	0.003365983214996677	1.369	eczema_all
E	E56 Other vitamin deficiencies	2.5630208415184352e-5	1.268	eczema_all
E	E58 Dietary calcium deficiency	3.462939471129003e-5	1.554	eczema_all
E	E61 Deficiency of other nutrient elements	5.390345912083513e-4	1.381	eczema_all
E	E63 Other nutritional deficiencies	2.594914558512447e-5	1.296	eczema_all
E	E65 Localized adiposity	2.4266136427684485e-5	1.453	eczema_all
E	E66 Obesity	0.014601458371288858	1.305	eczema_all
E	E70 Disorders of aromatic amino acid metabolism	2.2769835319152107e-5	1.348	eczema_all
E	E72 Other disorders of amino acid metabolism	1.894943022376492e-5	1.17	eczema_all
E	E73 Lactose intolerance	2.2925238645468376e-4	1.408	eczema_all
E	E74 Other disorders of carbohydrate metabolism	6.482546600593531e-5	1.347	eczema_all
E	E75 Disorders of sphingolipid metabolism and other lipid storage disorders	1.6414657310879092e-5	1.198	eczema_all
E	E78 Disorders of lipoprotein metabolism and other lipidaemias	0.0130978805969544	1.231	eczema_all
E	E79 Disorders of purine and pyrimidine metabolism	2.341633844851862e-5	1.318	eczema_all
E	E80 Disorders of porphyrin and bilirubin metabolism	1.2940790304652173e-4	1.17	eczema_all
E	E83 Disorders of mineral metabolism	0.002137487368262771	1.21	eczema_all
E	E84 Cystic fibrosis	2.0684897694824946e-5	1.231	eczema_all
E	E85 Amyloidosis	8.980530453716431e-5	1.248	eczema_all
E	E86 Volume depletion	0.005421171897880855	1.195	eczema_all
E	E87 Other disorders of fluid, electrolyte and acid base balance	0.011361055549130408	1.284	eczema_all
E	E88 Other metabolic disorders	5.622508706815398e-4	1.293	eczema_all
E	E89 Postprocedural endocrine and metabolic disorders, NEC	6.175030551303128e-4	1.247	eczema_all
F	F00 Dementia in Alzheimer disease	4.204123145725106e-4	1.064	eczema_all
F	F01 Vascular dementia	7.355008005975728e-4	1.1	eczema_all
F	F02 Dementia in other diseases CE	1.878143280395022e-5	1.014	eczema_all
F	F03 Unspecified dementia	0.001305865682019773	1.072	eczema_all
F	F05 Delirium, not induced by alcohol and other psychoactive substances	0.0027733893259657898	1.171	eczema_all
F	F06 Other mental disorders due to brain damage and dysfunction and to physical disease	4.012867147884982e-4	1.16	eczema_all
F	F07 Personality and behavioural disorders due to brain disease, damage and dysfunction	4.8558539435106554e-5	1.284	eczema_all
F	F10 Mental and behavioural disorders due to use of alcohol	0.0027606745243355427	1.204	eczema_all
F	F11 Mental and behavioural disorders due to use of opioids	1.6413652240871083e-4	1.167	eczema_all
F	F12 Mental and behavioural disorders due to use of cannabinoids	1.960503004097167e-4	1.081	eczema_all
F	F13 Mental and behavioural disorders due to use of sedatives or hypnotics	5.945396919045628e-5	1.262	eczema_all
F	F14 Mental and behavioural disorders due to use of cocaine	1.0560513988405928e-4	1.118	eczema_all
F	F15 Mental and behavioural disorders due to use of other stimulants, including caffeine	1.1595634645767735e-5	1.035	eczema_all
F	F17 Mental and behavioural disorders due to use of tobacco	0.008831726623703446	1.128	eczema_all
F	F19 Mental and behavioural disorders due to multiple drug use and use of other psychoactive substances	7.339932348272331e-5	1.073	eczema_all
F	F20 Schizophrenia	5.144255532629711e-4	1.275	eczema_all
F	F22 Persistent delusional disorders	2.4007145349070138e-4	1.287	eczema_all
F	F23 Acute and transient psychotic disorders	8.851286558670707e-5	1.163	eczema_all
F	F25 Schizoaffective disorders	1.3560249132592696e-4	1.358	eczema_all
F	F29 Unspecified nonorganic psychosis	2.2641084025200263e-4	1.222	eczema_all
F	F30 Manic episode	8.3880251259073e-5	1.338	eczema_all
F	F31 Bipolar affective disorder	6.93519325486444e-4	1.306	eczema_all
F	F32 Depressive episode	0.015885932135214793	1.37	eczema_all
F	F33 Recurrent depressive disorder	3.929240805011805e-4	1.308	eczema_all
F	F34 Persistent mood [affective] disorders	9.488658744738792e-5	1.444	eczema_all
F	F38 Other mood [affective] disorders	3.185849669584046e-5	1.303	eczema_all
F	F39 Unspecified mood [affective] disorder	6.240400050363524e-5	1.326	eczema_all
F	F40 Phobic anxiety disorders	0.0011173303755131992	1.258	eczema_all
F	F41 Other anxiety disorders	0.012574176384427224	1.339	eczema_all
F	F42 Obsessive compulsive disorder	5.60294890727114e-4	1.638	eczema_all
F	F43 Reaction to severe stress, and adjustment disorders	5.527369448707448e-4	1.26	eczema_all
F	F44 Dissociative [conversion] disorders	1.9876459036711504e-4	1.399	eczema_all
F	F45 Somatoform disorders	2.6089506140840736e-4	1.452	eczema_all
F	F48 Other neurotic disorders	8.444610464471674e-5	1.548	eczema_all
F	F50 Eating disorders	3.0976711472901553e-4	1.279	eczema_all
F	F51 Nonorganic sleep disorders	9.51868051503242e-5	1.432	eczema_all
F	F52 Sexual dysfunction, not caused by organic disorder or disease	1.4580091438606266e-4	1.49	eczema_all
F	F53 Mental and behavioural disorders associated with the puerperium, NEC	1.1069993557681938e-4	1.35	eczema_all
F	F60 Specific personality disorders	5.954044600578592e-4	1.342	eczema_all
F	F61 Mixed and other personality disorders	8.961472700172634e-6	1.131	eczema_all
F	F69 Unspecified disorder of adult personality and behaviour	6.651019142362745e-5	1.47	eczema_all
F	F70 Mild mental retardation	1.8094036854042904e-4	1.724	eczema_all
F	F71 Moderate mental retardation	1.0358357128536912e-4	2.159	eczema_all
F	F72 Severe mental retardation	1.3381884616161854e-4	1.668	eczema_all
F	F79 Unspecified mental retardation	7.193204259326339e-4	1.564	eczema_all
F	F80 Specific developmental disorders of speech and language	3.5143815911742456e-4	1.216	eczema_all
F	F81 Specific developmental disorders of scholastic skills	0.002068313603758787	1.558	eczema_all
F	F82 Specific developmental disorder of motor function	4.4363455575819096e-5	1.19	eczema_all
F	F84 Pervasive developmental disorders	0.0013370063144056534	1.325	eczema_all
F	F89 Unspecified disorder of psychological development	2.5669014528282305e-5	1.023	eczema_all
F	F90 Hyperkinetic disorders	4.7519902936931887e-4	1.216	eczema_all
F	F91 Conduct disorders	1.2004204514082265e-4	1.27	eczema_all
F	F94 Disorders of social functioning with onset specific to childhood and adolescence	1.9935912266921403e-5	1.219	eczema_all
F	F95 Tic disorders	9.023746304267561e-5	1.382	eczema_all
F	F98 Other behavioural and emotional disorders with onset usually occurring in childhood and adolescence	9.485769392573524e-5	1.321	eczema_all
F	F99 Mental disorder, NOS	1.7539992544958653e-4	1.243	eczema_all
G	G00 Bacterial meningitis, NEC	2.5250937511727705e-5	1.117	eczema_all
G	G01 Meningitis in bacterial diseases CE	1.347855958945317e-5	1.113	eczema_all
G	G02 Meningitis in other infectious and parasitic diseases CE	8.76958203417981e-6	1.084	eczema_all
G	G03 Meningitis DTOAUC	6.115268386755075e-5	1.236	eczema_all
G	G04 Encephalitis, myelitis and encephalomyelitis	1.4367704353279094e-4	1.248	eczema_all
G	G05 Encephalitis, myelitis and encephalomyelitis in diseases CE	5.861697966060887e-5	1.415	eczema_all
G	G06 Intracranial and intraspinal abscess and granuloma	6.120127666480322e-5	1.249	eczema_all
G	G08 Intracranial and intraspinal phlebitis and thrombophlebitis	2.2498792952700877e-5	1.158	eczema_all
G	G09 Sequelae of inflammatory diseases of central nervous system	5.7054903181947085e-5	1.363	eczema_all
G	G10 Huntington disease	2.6784460876147162e-5	1.404	eczema_all
G	G11 Hereditary ataxia	4.590293192089588e-5	1.172	eczema_all
G	G12 Spinal muscular atrophy and related syndromes	4.239512883996628e-5	1.077	eczema_all
G	G20 Parkinson disease	2.6988720733961793e-4	1.056	eczema_all
G	G21 Secondary parkinsonism	1.3470783692832013e-4	1.338	eczema_all
G	G23 Other degenerative diseases of basal ganglia	4.248393689137709e-5	1.168	eczema_all
G	G24 Dystonia	8.600619637797275e-5	1.138	eczema_all
G	G25 Other extrapyramidal and movement disorders	7.478113797030271e-4	1.282	eczema_all
G	G30 Alzheimer disease	6.141318531196802e-4	1.07	eczema_all
G	G31 Other degenerative diseases of nervous system, NEC	0.0010165861306289617	1.167	eczema_all
G	G32 Other degenerative disorders of nervous system in diseases CE	3.370813391625175e-5	1.391	eczema_all
G	G35 Multiple sclerosis	2.872610044436303e-4	1.232	eczema_all
G	G37 Other demyelinating diseases of central nervous system	9.841792355730874e-5	1.284	eczema_all
G	G40 Epilepsy	0.002820038468095875	1.307	eczema_all
G	G41 Status epilepticus	1.4777853314650694e-4	1.202	eczema_all
G	G43 Migraine	0.002737603666479578	1.317	eczema_all
G	G44 Other headache syndromes	3.9545958882760866e-4	1.329	eczema_all
G	G45 Transient cerebral ischaemic attacks and related syndromes	0.0010376382044888968	1.182	eczema_all
G	G46 Vascular syndromes of brain in cerebrovascular diseases	7.968915366614323e-5	1.218	eczema_all
G	G47 Sleep disorders	0.005361822546700363	1.483	eczema_all
G	G50 Disorders of trigeminal nerve	3.75853010447627e-4	1.422	eczema_all
G	G51 Facial nerve disorders	4.452409541208555e-4	1.212	eczema_all
G	G52 Disorders of other cranial nerves	3.5992260799741426e-5	1.233	eczema_all
G	G53 Cranial nerve disorders in diseases CE	1.0618222273630613e-4	1.334	eczema_all
G	G54 Nerve root and plexus disorders	1.8777252977631928e-4	1.326	eczema_all
G	G55 Nerve root and plexus compressions in diseases CE	0.001776347913326817	1.275	eczema_all
G	G56 Mononeuropathies of upper limb	0.0033366705348212024	1.349	eczema_all
G	G57 Mononeuropathies of lower limb	4.2493172353645257e-4	1.388	eczema_all
G	G58 Other mononeuropathies	1.872653237768928e-4	1.318	eczema_all
G	G59 Mononeuropathy in diseases CE	2.0019798478872457e-4	1.486	eczema_all
G	G60 Hereditary and idiopathic neuropathy	7.930238336080729e-5	1.278	eczema_all
G	G61 Inflammatory polyneuropathy	8.653803192225893e-5	1.25	eczema_all
G	G62 Other polyneuropathies	0.0012419936139788515	1.349	eczema_all
G	G63 Polyneuropathy in diseases CE	8.207275335164234e-4	1.449	eczema_all
G	G70 Myasthenia gravis and other myoneural disorders	4.363198287680899e-5	1.122	eczema_all
G	G71 Primary disorders of muscles	5.8995401067400184e-5	1.182	eczema_all
G	G72 Other myopathies	1.6308138825340185e-4	1.409	eczema_all
G	G80 Cerebral palsy	1.452578959371457e-5	1.012	eczema_all
G	G81 Hemiplegia	0.0011690202146869835	1.17	eczema_all
G	G82 Paraplegia and tetraplegia	1.123149722424013e-4	1.148	eczema_all
G	G83 Other paralytic syndromes	2.1961274438872815e-4	1.209	eczema_all
G	G90 Disorders of autonomic nervous system	1.4680464498458283e-4	1.265	eczema_all
G	G91 Hydrocephalus	2.3467403792283226e-4	1.17	eczema_all
G	G93 Other disorders of brain	0.0014425090399332288	1.259	eczema_all
G	G94 Other disorders of brain in diseases CE	3.805885882012292e-5	1.181	eczema_all
G	G95 Other diseases of spinal cord	2.782046152057533e-4	1.192	eczema_all
G	G96 Other disorders of central nervous system	1.3828393500646703e-4	1.298	eczema_all
G	G97 Postprocedural disorders of nervous system, NEC	1.0103303329618351e-4	1.218	eczema_all
G	G98 Other disorders of nervous system, NEC	7.335355653214925e-5	1.492	eczema_all
G	G99 Other disorders of nervous system in diseases CE	5.596253431807555e-4	1.262	eczema_all
H00-H59	H00 Hordeolum and chalazion	5.532101858928056e-4	1.25	eczema_all
H00-H59	H01 Other inflammation of eyelid	5.614279520406831e-4	1.419	eczema_all
H00-H59	H02 Other disorders of eyelid	0.00220875977900244	1.308	eczema_all
H00-H59	H03 Disorders of eyelid in diseases CE	6.420891528774592e-5	1.606	eczema_all
H00-H59	H04 Disorders of lacrimal system	0.001440382384518422	1.398	eczema_all
H00-H59	H05 Disorders of orbit	5.753305949900278e-4	1.405	eczema_all
H00-H59	H06 Disorders of lacrimal system and orbit in diseases CE	6.571723132453279e-5	1.485	eczema_all
H00-H59	H10 Conjunctivitis	9.128430618698768e-4	1.428	eczema_all
H00-H59	H11 Other disorders of conjunctiva	3.6002216236696665e-4	1.235	eczema_all
H00-H59	H13 Disorders of conjunctiva in diseases CE	5.547121070084056e-5	1.469	eczema_all
H00-H59	H15 Disorders of sclera	5.5822958861037996e-5	1.413	eczema_all
H00-H59	H16 Keratitis	4.3239238941100846e-4	1.706	eczema_all
H00-H59	H17 Corneal scars and opacities	1.5558370375378638e-4	1.412	eczema_all
H00-H59	H18 Other disorders of cornea	9.85395770462584e-4	1.378	eczema_all
H00-H59	H19 Disorders of sclera and cornea in diseases CE	1.2369508670797877e-4	1.811	eczema_all
H00-H59	H20 Iridocyclitis	3.0081114443962227e-4	1.432	eczema_all
H00-H59	H21 Other disorders of iris and ciliary body	2.0235963586865823e-4	1.181	eczema_all
H00-H59	H22 Disorders of iris and ciliary body in diseases CE	2.4338082336001267e-5	1.461	eczema_all
H00-H59	H25 Senile cataract	0.004721055106181721	1.171	eczema_all
H00-H59	H26 Other cataract	0.00826336426455952	1.21	eczema_all
H00-H59	H27 Other disorders of lens	1.0401912176451371e-4	1.192	eczema_all
H00-H59	H28 Cataract and other disorders of lens in diseases CE	6.0541148957899274e-5	1.317	eczema_all
H00-H59	H30 Chorioretinal inflammation	2.1414174528768955e-5	1.331	eczema_all
H00-H59	H31 Other disorders of choroid	7.328516087903411e-5	1.111	eczema_all
H00-H59	H33 Retinal detachments and breaks	1.3424917196013325e-4	1.052	eczema_all
H00-H59	H34 Retinal vascular occlusions	2.5741406228245136e-4	1.169	eczema_all
H00-H59	H35 Other retinal disorders	0.0023675630300037708	1.166	eczema_all
H00-H59	H36 Retinal disorders in diseases CE	0.0013490465869616286	1.246	eczema_all
H00-H59	H40 Glaucoma	0.0022713902048670637	1.176	eczema_all
H00-H59	H43 Disorders of vitreous body	3.3100799564470077e-4	1.125	eczema_all
H00-H59	H44 Disorders of globe	2.462101543843961e-4	1.296	eczema_all
H00-H59	H46 Optic neuritis	9.500982253820615e-5	1.368	eczema_all
H00-H59	H47 Other disorders of optic [2nd] nerve and visual pathways	2.1687455626542452e-4	1.177	eczema_all
H00-H59	H49 Paralytic strabismus	4.4895798145418e-5	1.058	eczema_all
H00-H59	H50 Other strabismus	2.914603521278425e-4	1.073	eczema_all
H00-H59	H51 Other disorders of binocular movement	2.7081460886698682e-5	1.196	eczema_all
H00-H59	H52 Disorders of refraction and accommodation	5.976098246857041e-4	1.127	eczema_all
H00-H59	H53 Visual disturbances	0.0022362439631820152	1.24	eczema_all
H00-H59	H54 Visual impairment including blindness (binocular or monocular)	0.001310631861517953	1.199	eczema_all
H00-H59	H55 Nystagmus and other irregular eye movements	9.298422342046216e-5	1.124	eczema_all
H00-H59	H57 Other disorders of eye and adnexa	4.2006407351746755e-4	1.274	eczema_all
H00-H59	H58 Other disorders of eye and adnexa in diseases CE	6.654761434436143e-5	1.231	eczema_all
H00-H59	H59 Postprocedural disorders of eye and adnexa, NEC	8.37299091452908e-5	1.169	eczema_all
H60-H95	H60 Otitis externa	8.630753763583587e-4	1.6	eczema_all
H60-H95	H61 Other disorders of external ear	0.0010682396322260956	1.348	eczema_all
H60-H95	H65 Nonsuppurative otitis media	0.0020133989482798496	1.208	eczema_all
H60-H95	H66 Suppurative and unspecified otitis media	0.001184713643196191	1.264	eczema_all
H60-H95	H69 Other disorders of Eustachian tube	1.3746593989224885e-4	1.459	eczema_all
H60-H95	H70 Mastoiditis and related conditions	7.343236442704819e-5	1.181	eczema_all
H60-H95	H71 Cholesteatoma of middle ear	9.735527328616578e-5	1.102	eczema_all
H60-H95	H72 Perforation of tympanic membrane	4.570658179542337e-4	1.243	eczema_all
H60-H95	H73 Other disorders of tympanic membrane	3.0091162506492013e-4	1.22	eczema_all
H60-H95	H74 Other disorders of middle ear and mastoid	1.875089301196423e-4	1.192	eczema_all
H60-H95	H80 Otosclerosis	1.662147121109489e-5	1.09	eczema_all
H60-H95	H81 Disorders of vestibular function	6.769231467215e-4	1.256	eczema_all
H60-H95	H83 Other diseases of inner ear	2.957688700971587e-4	1.262	eczema_all
H60-H95	H90 Conductive and sensorineural hearing loss	0.001089557708845648	1.293	eczema_all
H60-H95	H91 Other hearing loss	0.003917150598871228	1.226	eczema_all
H60-H95	H92 Otalgia and effusion of ear	4.941161888095774e-4	1.337	eczema_all
H60-H95	H93 Other disorders of ear, NEC	5.425137180636555e-4	1.351	eczema_all
H60-H95	H95 Postprocedural disorders of ear and mastoid process, NEC	5.044457671898675e-5	1.265	eczema_all
I	I05 Rheumatic mitral valve diseases	2.4793897547230965e-4	1.296	eczema_all
I	I06 Rheumatic aortic valve diseases	2.7278870960748e-5	1.343	eczema_all
I	I07 Rheumatic tricuspid valve diseases	6.636952971620155e-4	1.308	eczema_all
I	I08 Multiple valve diseases	0.0024258129868941374	1.214	eczema_all
I	I09 Other rheumatic heart diseases	5.1064164702662585e-5	1.424	eczema_all
I	I10 Essential (primary) hypertension	0.03091641746000957	1.242	eczema_all
I	I11 Hypertensive heart disease	1.3412325546070783e-4	1.214	eczema_all
I	I12 Hypertensive renal disease	0.00179995383602236	1.295	eczema_all
I	I13 Hypertensive heart and renal disease	9.187988828640956e-5	1.299	eczema_all
I	I15 Secondary hypertension	1.301346325799167e-4	1.275	eczema_all
I	I20 Angina pectoris	0.006838918408486217	1.275	eczema_all
I	I21 Acute myocardial infarction	0.0026289481670584525	1.155	eczema_all
I	I22 Subsequent myocardial infarction	4.02750149087446e-4	1.277	eczema_all
I	I23 Certain current complications following acute myocardial infarction	2.2266194693932834e-5	1.24	eczema_all
I	I24 Other acute ischaemic heart diseases	0.0011263525116915222	1.239	eczema_all
I	I25 Chronic ischaemic heart disease	0.009741428236963875	1.22	eczema_all
I	I26 Pulmonary embolism	0.0011062975254175266	1.128	eczema_all
I	I27 Other pulmonary heart diseases	0.0016248097344201133	1.323	eczema_all
I	I28 Other diseases of pulmonary vessels	2.6211111662647807e-5	1.165	eczema_all
I	I30 Acute pericarditis	6.255928602866906e-5	1.236	eczema_all
I	I31 Other diseases of pericardium	7.244458079601235e-4	1.224	eczema_all
I	I33 Acute and subacute endocarditis	1.8251915614246053e-4	1.355	eczema_all
I	I34 Nonrheumatic mitral valve disorders	0.0013206716492604458	1.178	eczema_all
I	I35 Nonrheumatic aortic valve disorders	0.0024270402232661843	1.226	eczema_all
I	I36 Nonrheumatic tricuspid valve disorders	1.794782509631431e-4	1.225	eczema_all
I	I37 Pulmonary valve disorders	1.9267241590326798e-4	1.219	eczema_all
I	I38 Endocarditis, valve unspecified	3.4586351626494504e-4	1.291	eczema_all
I	I40 Acute myocarditis	2.6567159292240333e-5	1.287	eczema_all
I	I42 Cardiomyopathy	5.7308305890724e-4	1.211	eczema_all
I	I44 Atrioventricular and left bundle branch block	0.0034376348948542174	1.202	eczema_all
I	I45 Other conduction disorders	0.002180684561637733	1.204	eczema_all
I	I46 Cardiac arrest	0.0012326082853389246	1.229	eczema_all
I	I47 Paroxysmal tachycardia	0.001367104011910389	1.223	eczema_all
I	I48 Atrial fibrillation and flutter	0.008002013663236126	1.163	eczema_all
I	I49 Other cardiac arrhythmias	0.0013526843255777343	1.183	eczema_all
I	I50 Heart failure	0.009401065570585473	1.263	eczema_all
I	I51 Complications and ill defined descriptions of heart disease	0.004879143745184231	1.247	eczema_all
I	I60 Subarachnoid haemorrhage	1.773287964518469e-4	1.156	eczema_all
I	I61 Intracerebral haemorrhage	4.989287144067456e-4	1.173	eczema_all
I	I62 Other nontraumatic intracranial haemorrhage	2.7133751399467215e-4	1.161	eczema_all
I	I63 Cerebral infarction	0.0012568502452185025	1.09	eczema_all
I	I64 Stroke, not specified as haemorrhage or infarction	5.145468018410991e-4	1.146	eczema_all
I	I65 Occlusion and stenosis of precerebral arteries, not resulting in cerebral infarction	5.704995217357463e-4	1.173	eczema_all
I	I66 Occlusion and stenosis of cerebral arteries, not resulting in cerebral infarction	3.2417511621054975e-5	1.151	eczema_all
I	I67 Other cerebrovascular diseases	0.0037772123620005865	1.181	eczema_all
I	I68 Cerebrovascular disorders in diseases CE	2.7332061030033917e-5	1.225	eczema_all
I	I69 Sequelae of cerebrovascular disease	0.0011143608501747693	1.184	eczema_all
I	I70 Atherosclerosis	0.0012877670819896746	1.255	eczema_all
I	I71 Aortic aneurysm and dissection	0.0010457236080508984	1.167	eczema_all
I	I72 Other aneurysm and dissection	2.5749164946334854e-4	1.171	eczema_all
I	I73 Other peripheral vascular diseases	0.004301257624517741	1.398	eczema_all
I	I74 Arterial embolism and thrombosis	5.104974462733237e-4	1.177	eczema_all
I	I77 Other disorders of arteries and arterioles	0.0011712654689230084	1.315	eczema_all
I	I78 Diseases of capillaries	2.946627973868699e-4	1.305	eczema_all
I	I79 Disorders of arteries, arterioles and capillaries in diseases CE	1.2225854218265447e-4	1.338	eczema_all
I	I80 Phlebitis and thrombophlebitis	0.0019292902370655993	1.254	eczema_all
I	I81 Portal vein thrombosis	6.0770617597627556e-5	1.137	eczema_all
I	I82 Other venous embolism and thrombosis	2.086471300301798e-4	1.209	eczema_all
I	I83 Varicose veins of lower extremities	0.005178262110623201	1.628	eczema_all
I	I84 Haemorrhoids	0.004938850571472588	1.367	eczema_all
I	I85 Oesophageal varices	5.160238389736872e-4	1.458	eczema_all
I	I86 Varicose veins of other sites	3.1477762368502444e-4	1.312	eczema_all
I	I87 Other disorders of veins	0.0010962485446206	1.603	eczema_all
I	I88 Nonspecific lymphadenitis	5.722430866700763e-4	1.285	eczema_all
I	I89 Other noninfective disorders of lymphatic vessels and lymph nodes	0.0012971377318697157	1.525	eczema_all
I	I95 Hypotension	0.005129479377779675	1.201	eczema_all
I	I97 Postprocedural disorders of circulatory system, NEC	9.747256918311952e-5	1.328	eczema_all
I	I98 Other disorders of circulatory system in diseases CE	3.379399666431145e-4	1.446	eczema_all
I	I99 Other and unspecified disorders of circulatory system	1.0957239433984577e-4	1.245	eczema_all
J	J00 Acute nasopharyngitis [common cold]	7.031435387877999e-4	1.406	eczema_all
J	J01 Acute sinusitis	1.8419104287806766e-4	1.458	eczema_all
J	J02 Acute pharyngitis	0.001047064098669891	1.323	eczema_all
J	J03 Acute tonsillitis	0.004027797227370239	1.218	eczema_all
J	J04 Acute laryngitis and tracheitis	1.2677209817078553e-4	1.341	eczema_all
J	J05 Acute obstructive laryngitis [croup] and epiglottitis	5.0614720202128634e-5	1.015	eczema_all
J	J06 Acute upper respiratory infections of multiple and unspecified sites	0.003582362912376137	1.298	eczema_all
J	J10 Influenza due to identified seasonal influenza virus	8.509688796785791e-4	1.345	eczema_all
J	J11 Influenza, virus not identified	1.799117739331589e-4	1.349	eczema_all
J	J12 Viral pneumonia, NEC	0.0010649245857397949	1.279	eczema_all
J	J13 Pneumonia due to Streptococcus pneumoniae	2.6341668817766924e-4	1.318	eczema_all
J	J14 Pneumonia due to Haemophilus influenzae	1.1129614223297406e-4	1.327	eczema_all
J	J15 Bacterial pneumonia, NEC	6.798352672715137e-4	1.378	eczema_all
J	J17 Pneumonia in diseases CE	1.6595953215499526e-4	1.485	eczema_all
J	J18 Pneumonia, organism unspecified	0.014635388640882981	1.271	eczema_all
J	J20 Acute bronchitis	2.0872861305820648e-4	1.287	eczema_all
J	J21 Acute bronchiolitis	1.0021179543657092e-4	1.144	eczema_all
J	J22 Unspecified acute lower respiratory infection	0.012816927943363983	1.363	eczema_all
J	J30 Vasomotor and allergic rhinitis	0.006546306446213648	2.138	eczema_all
J	J31 Chronic rhinitis, nasopharyngitis and pharyngitis	0.0010026257117479495	1.753	eczema_all
J	J32 Chronic sinusitis	0.0013396566099707727	1.417	eczema_all
J	J33 Nasal polyp	0.001109361965267159	1.565	eczema_all
J	J34 Other disorders of nose and nasal sinuses	0.003852247679034223	1.506	eczema_all
J	J35 Chronic diseases of tonsils and adenoids	0.004033553955174921	1.285	eczema_all
J	J36 Peritonsillar abscess	2.1215955153541474e-4	1.143	eczema_all
J	J37 Chronic laryngitis and laryngotracheitis	2.781468779119666e-5	1.393	eczema_all
J	J38 Diseases of vocal cords and larynx, NEC	7.426212339631104e-4	1.299	eczema_all
J	J39 Other diseases of upper respiratory tract	4.4614304556254893e-4	1.333	eczema_all
J	J40 Bronchitis, NSAAOC	6.046934238827059e-4	1.44	eczema_all
J	J41 Simple and mucopurulent chronic bronchitis	2.7433801978234408e-5	1.437	eczema_all
J	J42 Unspecified chronic bronchitis	2.497234387402529e-4	1.454	eczema_all
J	J43 Emphysema	0.0027148316327300754	1.355	eczema_all
J	J44 Other chronic obstructive pulmonary disease	0.013903383270220395	1.457	eczema_all
J	J45 Asthma	0.06668368529882539	2.124	eczema_all
J	J46 Status asthmaticus	0.0018142487912188297	2.954	eczema_all
J	J47 Bronchiectasis	0.0027220534064972854	1.495	eczema_all
J	J61 Pneumoconiosis due to asbestos and other mineral fibres	2.9497600380801826e-4	1.395	eczema_all
J	J67 Hypersensitivity pneumonitis due to organic dust	1.2941432073725772e-4	1.607	eczema_all
J	J69 Pneumonitis due to solids and liquids	0.0013513997744494693	1.169	eczema_all
J	J70 Respiratory conditions due to other external agents	7.57488418355779e-5	1.521	eczema_all
J	J80 Adult respiratory distress syndrome	2.191872014788525e-4	1.374	eczema_all
J	J81 Pulmonary oedema	7.836372704404656e-4	1.301	eczema_all
J	J82 Pulmonary eosinophilia, NEC	2.4143589586482692e-4	2.404	eczema_all
J	J84 Other interstitial pulmonary diseases	0.0020803821214714726	1.438	eczema_all
J	J85 Abscess of lung and mediastinum	8.315906759687477e-5	1.311	eczema_all
J	J86 Pyothorax	2.0056797871055451e-4	1.205	eczema_all
J	J90 Pleural effusion, NEC	0.004955330419131458	1.192	eczema_all
J	J91 Pleural effusion in conditions CE	1.4437168548295118e-4	1.239	eczema_all
J	J92 Pleural plaque	7.113817167321321e-4	1.255	eczema_all
J	J93 Pneumothorax	3.6290941151827737e-4	1.145	eczema_all
J	J94 Other pleural conditions	1.7536388473897026e-4	1.184	eczema_all
J	J95 Postprocedural respiratory disorders, NEC	1.597117980453729e-4	1.206	eczema_all
J	J96 Respiratory failure, NEC	0.005043835242209138	1.319	eczema_all
J	J98 Other respiratory disorders	0.0039165983779874845	1.251	eczema_all
J	J99 Respiratory disorders in diseases CE	2.6645014347136944e-4	1.605	eczema_all
K	K00 Disorders of tooth development and eruption	6.239154253568733e-4	1.161	eczema_all
K	K01 Embedded and impacted teeth	0.0018287239649605793	1.213	eczema_all
K	K02 Dental caries	0.002943972121793934	1.108	eczema_all
K	K03 Other diseases of hard tissues of teeth	1.1545032872778809e-4	1.174	eczema_all
K	K04 Diseases of pulp and periapical tissues	7.699706052098723e-4	1.141	eczema_all
K	K05 Gingivitis and periodontal diseases	0.0013159651975771522	1.29	eczema_all
K	K06 Other disorders of gingiva and edentulous alveolar ridge	2.1911367590678307e-4	1.384	eczema_all
K	K07 Dentofacial anomalies [including malocclusion]	0.0010221058099698008	1.19	eczema_all
K	K08 Other disorders of teeth and supporting structures	0.0013905099355910303	1.186	eczema_all
K	K09 Cysts of oral region, NEC	1.4018508190598376e-4	1.265	eczema_all
K	K10 Other diseases of jaws	1.6877451977871644e-4	1.247	eczema_all
K	K11 Diseases of salivary glands	5.053401950649735e-4	1.314	eczema_all
K	K12 Stomatitis and related lesions	7.63444150128627e-4	1.295	eczema_all
K	K13 Other diseases of lip and oral mucosa	0.001210809296224456	1.366	eczema_all
K	K14 Diseases of tongue	5.987480516387886e-4	1.386	eczema_all
K	K20 Oesophagitis	0.0031736943473607785	1.329	eczema_all
K	K21 Gastro oesophageal reflux disease	0.01365574611305949	1.356	eczema_all
K	K22 Other diseases of oesophagus	0.004179001533501353	1.293	eczema_all
K	K23 Disorders of oesophagus in diseases CE	8.423422016600966e-5	1.544	eczema_all
K	K25 Gastric ulcer	0.002044850990684283	1.294	eczema_all
K	K26 Duodenal ulcer	9.894239901370736e-4	1.193	eczema_all
K	K27 Peptic ulcer, site unspecified	2.481299994808195e-4	1.294	eczema_all
K	K28 Gastrojejunal ulcer	5.5786469647165265e-5	1.465	eczema_all
K	K29 Gastritis and duodenitis	0.012151274785615394	1.322	eczema_all
K	K30 Functional dyspepsia	0.0030988497424476653	1.36	eczema_all
K	K31 Other diseases of stomach and duodenum	0.003625333829093381	1.298	eczema_all
K	K35 Acute appendicitis	6.69057411306213e-4	1.077	eczema_all
K	K36 Other appendicitis	3.019382374690664e-5	1.173	eczema_all
K	K37 Unspecified appendicitis	2.20525634491773e-4	1.137	eczema_all
K	K38 Other diseases of appendix	1.5790455602262058e-4	1.152	eczema_all
K	K40 Inguinal hernia	0.0014625930541069055	1.096	eczema_all
K	K41 Femoral hernia	1.8310425838273455e-4	1.185	eczema_all
K	K42 Umbilical hernia	0.0018492677085058117	1.286	eczema_all
K	K43 Ventral hernia	0.0012832177064796078	1.26	eczema_all
K	K44 Diaphragmatic hernia	0.011067013510939465	1.307	eczema_all
K	K45 Other abdominal hernia	5.012163187470158e-5	1.218	eczema_all
K	K46 Unspecified abdominal hernia	2.8933562400955626e-4	1.31	eczema_all
K	K50 Crohn disease [regional enteritis]	0.0018020489590309	1.701	eczema_all
K	K51 Ulcerative colitis	0.0018829870647969933	1.51	eczema_all
K	K52 Other noninfective gastroenteritis and colitis	0.007690154898394563	1.354	eczema_all
K	K55 Vascular disorders of intestine	7.612070281240448e-4	1.247	eczema_all
K	K56 Paralytic ileus and intestinal obstruction without hernia	0.0020246237493536327	1.207	eczema_all
K	K57 Diverticular disease of intestine	0.01041101372340934	1.252	eczema_all
K	K58 Irritable bowel syndrome	0.005602493830932865	1.498	eczema_all
K	K59 Other functional intestinal disorders	0.011410329721184912	1.273	eczema_all
K	K60 Fissure and fistula of anal and rectal regions	0.0017339769712802285	1.521	eczema_all
K	K61 Abscess of anal and rectal regions	8.418806848348329e-4	1.393	eczema_all
K	K62 Other diseases of anus and rectum	0.007047548727300232	1.333	eczema_all
K	K63 Other diseases of intestine	0.005826814916430472	1.275	eczema_all
K	K64 Haemorrhoids and perianal venous thrombosis	0.004659559859089246	1.31	eczema_all
K	K65 Peritonitis	4.4018075269158785e-4	1.19	eczema_all
K	K66 Other disorders of peritoneum	0.0015979976762705976	1.191	eczema_all
K	K70 Alcoholic liver disease	0.0011167049986500815	1.444	eczema_all
K	K71 Toxic liver disease	6.213297862297868e-5	1.365	eczema_all
K	K72 Hepatic failure, NEC	5.863571298283848e-4	1.357	eczema_all
K	K73 Chronic hepatitis, NEC	7.452446806621883e-5	1.479	eczema_all
K	K74 Fibrosis and cirrhosis of liver	0.0010941227706999523	1.458	eczema_all
K	K75 Other inflammatory liver diseases	6.55769902784215e-4	1.404	eczema_all
K	K76 Other diseases of liver	0.003959610525101201	1.333	eczema_all
K	K80 Cholelithiasis	0.0038618120870592522	1.163	eczema_all
K	K81 Cholecystitis	8.024940131025659e-4	1.189	eczema_all
K	K82 Other diseases of gallbladder	5.798229830966079e-4	1.179	eczema_all
K	K83 Other diseases of biliary tract	9.614169044026108e-4	1.157	eczema_all
K	K85 Acute pancreatitis	8.069463610936824e-4	1.2	eczema_all
K	K86 Other diseases of pancreas	7.239057651584724e-4	1.215	eczema_all
K	K90 Intestinal malabsorption	0.002564548581009884	1.783	eczema_all
K	K91 Postprocedural disorders of digestive system, NEC	8.938520331639224e-4	1.292	eczema_all
K	K92 Other diseases of digestive system	0.007712475407494695	1.284	eczema_all
M	M00 Pyogenic arthritis	5.082451582931438e-4	1.484	eczema_all
M	M02 Reactive arthropathies	6.977029312339439e-5	1.223	eczema_all
M	M05 Seropositive rheumatoid arthritis	4.6878406185176647e-4	1.405	eczema_all
M	M06 Other rheumatoid arthritis	0.0034900935455528014	1.404	eczema_all
M	M07 Psoriatic and enteropathic arthropathies	7.272910348345273e-4	1.753	eczema_all
M	M08 Juvenile arthritis	1.4445168777925038e-4	1.326	eczema_all
M	M10 Gout	0.0035074652982158556	1.359	eczema_all
M	M11 Other crystal arthropathies	3.3282239234769397e-4	1.293	eczema_all
M	M12 Other specific arthropathies	9.290409232091345e-5	1.396	eczema_all
M	M13 Other arthritis	0.00868313030615165	1.342	eczema_all
M	M14 Arthropathies in other diseases CE	1.487468554154128e-4	1.615	eczema_all
M	M15 Polyarthrosis	0.0034057491564281946	1.375	eczema_all
M	M16 Coxarthrosis [arthrosis of hip]	0.0020190195290454172	1.126	eczema_all
M	M17 Gonarthrosis [arthrosis of knee]	0.006491218495307749	1.253	eczema_all
M	M18 Arthrosis of first carpometacarpal joint	5.623422342866151e-4	1.43	eczema_all
M	M19 Other arthrosis	0.014101371246680568	1.356	eczema_all
M	M20 Acquired deformities of fingers and toes	0.0017639085642846687	1.297	eczema_all
M	M21 Other acquired deformities of limbs	7.234685392452433e-4	1.191	eczema_all
M	M22 Disorders of patella	3.721815144667186e-4	1.321	eczema_all
M	M23 Internal derangement of knee	0.0025949347036327342	1.22	eczema_all
M	M24 Other specific joint derangements	0.0012382546755696964	1.257	eczema_all
M	M25 Other joint disorders, NEC	0.008133229103822331	1.292	eczema_all
M	M30 Polyarteritis nodosa and related conditions	1.0064421398397802e-4	1.387	eczema_all
M	M31 Other necrotizing vasculopathies	4.7046811080641275e-4	1.336	eczema_all
M	M32 Systemic lupus erythematosus	4.8143454993653813e-4	1.794	eczema_all
M	M33 Dermatopolymyositis	1.437165161214373e-4	2.073	eczema_all
M	M34 Systemic sclerosis	1.7871654239662424e-4	1.75	eczema_all
M	M35 Other systemic involvement of connective tissue	0.0029547951906667837	1.435	eczema_all
M	M36 Systemic disorders of connective tissue in diseases CE	2.5327463941388514e-5	1.426	eczema_all
M	M40 Kyphosis and lordosis	4.166626808654985e-4	1.251	eczema_all
M	M41 Scoliosis	0.0011835898695801567	1.24	eczema_all
M	M42 Spinal osteochondrosis	1.3606403177043649e-5	1.134	eczema_all
M	M43 Other deforming dorsopathies	0.001081663885611123	1.286	eczema_all
M	M45 Ankylosing spondylitis	4.1591417612134356e-4	1.504	eczema_all
M	M46 Other inflammatory spondylopathies	0.0011891099917099685	1.417	eczema_all
M	M47 Spondylosis	0.005835738444964202	1.353	eczema_all
M	M48 Other spondylopathies	0.0028358723879851884	1.289	eczema_all
M	M49 Spondylopathies in diseases CE	3.1151573779484775e-5	1.084	eczema_all
M	M50 Cervical disc disorders	8.383249911230418e-4	1.334	eczema_all
M	M51 Other intervertebral disc disorders	0.0037886373766022425	1.303	eczema_all
M	M53 Other dorsopathies, NEC	2.0817601246169386e-4	1.255	eczema_all
M	M54 Dorsalgia	0.009794944659399217	1.298	eczema_all
M	M60 Myositis	2.974108596930939e-4	1.451	eczema_all
M	M62 Other disorders of muscle	6.338488339443529e-4	1.223	eczema_all
M	M65 Synovitis and tenosynovitis	0.0019883548084235828	1.358	eczema_all
M	M66 Spontaneous rupture of synovium and tendon	1.581594978117139e-4	1.29	eczema_all
M	M67 Other disorders of synovium and tendon	0.0011130546402951652	1.267	eczema_all
M	M70 Soft tissue disorders related to use, overuse and pressure	8.986382576811062e-4	1.437	eczema_all
M	M71 Other bursopathies	4.520572793446992e-4	1.337	eczema_all
M	M72 Fibroblastic disorders	3.646528931422778e-4	1.117	eczema_all
M	M75 Shoulder lesions	0.0026875073888070976	1.315	eczema_all
M	M76 Enthesopathies of lower limb, excluding foot	2.9495864763397743e-4	1.422	eczema_all
M	M77 Other enthesopathies	7.56357086334414e-4	1.475	eczema_all
M	M79 Other soft tissue disorders, NEC	0.0105556691083953	1.392	eczema_all
M	M80 Osteoporosis with pathological fracture	8.891031432088213e-4	1.284	eczema_all
M	M81 Osteoporosis without pathological fracture	0.005850947809631802	1.305	eczema_all
M	M83 Adult osteomalacia	4.054724651190051e-5	1.34	eczema_all
M	M84 Disorders of continuity of bone	6.589132113251685e-4	1.226	eczema_all
M	M85 Other disorders of bone density and structure	0.0013450320270851984	1.314	eczema_all
M	M86 Osteomyelitis	7.200208533306191e-4	1.368	eczema_all
M	M87 Osteonecrosis	2.3415154385601853e-4	1.282	eczema_all
M	M88 Paget disease of bone [osteitis deformans]	8.78372913887887e-5	1.167	eczema_all
M	M89 Other disorders of bone	6.527410087284592e-4	1.288	eczema_all
M	M90 Osteopathies in diseases CE	5.14374063366884e-5	1.058	eczema_all
M	M91 Juvenile osteochondrosis of hip and pelvis	4.5904891576230405e-5	1.193	eczema_all
M	M92 Other juvenile osteochondrosis	1.4441288723136695e-4	1.445	eczema_all
M	M93 Other osteochondropathies	1.9630086783401066e-4	1.311	eczema_all
M	M94 Other disorders of cartilage	6.496273601572878e-4	1.406	eczema_all
M	M95 Other acquired deformities of musculoskeletal system and connective tissue	1.455926010115343e-4	1.355	eczema_all
M	M96 Postprocedural musculoskeletal disorders, NEC	3.0410964975791495e-4	1.284	eczema_all
M	M99 Biomechanical lesions, NEC	9.696360949409845e-5	1.336	eczema_all
N	N00 Acute nephritic syndrome	2.324222099705379e-5	1.317	eczema_all
N	N02 Recurrent and persistent haematuria	2.679734052189305e-4	1.32	eczema_all
N	N03 Chronic nephritic syndrome	0.0010543605817540406	1.338	eczema_all
N	N04 Nephrotic syndrome	2.0142368633648547e-4	1.345	eczema_all
N	N05 Unspecified nephritic syndrome	2.62050265135712e-4	1.481	eczema_all
N	N08 Glomerular disorders in diseases CE	6.167986554584462e-4	1.434	eczema_all
N	N10 Acute tubulo interstitial nephritis	1.2966595721504366e-4	1.174	eczema_all
N	N11 Chronic tubulo interstitial nephritis	7.847652694110978e-5	1.249	eczema_all
N	N12 Tubulo interstitial nephritis, NSAAOC	7.293384582002225e-4	1.177	eczema_all
N	N13 Obstructive and reflux uropathy	5.240878028996029e-4	1.061	eczema_all
N	N14 Drug and heavy metal induced tubulo interstitial and tubular conditions	3.8214013014628434e-5	1.337	eczema_all
N	N15 Other renal tubulo interstitial diseases	4.243797976599944e-5	1.198	eczema_all
N	N16 Renal tubulo interstitial disorders in diseases CE	5.742973787330313e-5	1.606	eczema_all
N	N17 Acute renal failure	0.009872652145452535	1.226	eczema_all
N	N18 Chronic kidney disease	0.009403989350494734	1.261	eczema_all
N	N19 Unspecified kidney failure	0.0015476715812154183	1.297	eczema_all
N	N20 Calculus of kidney and ureter	9.764893973540796e-4	1.147	eczema_all
N	N21 Calculus of lower urinary tract	2.864744459631126e-5	1.017	eczema_all
N	N23 Unspecified renal colic	2.6371520137002854e-4	1.173	eczema_all
N	N25 Disorders resulting from impaired renal tubular function	9.545510864130086e-5	1.305	eczema_all
N	N26 Unspecified contracted kidney	1.2303139711621563e-4	1.195	eczema_all
N	N27 Small kidney of unknown cause	1.0456449337034993e-4	1.299	eczema_all
N	N28 Other disorders of kidney and ureter, NEC	0.0016535915464204079	1.185	eczema_all
N	N29 Other disorders of kidney and ureter in diseases CE	2.6140142178104448e-5	1.321	eczema_all
N	N30 Cystitis	0.0010814802556121479	1.269	eczema_all
N	N31 Neuromuscular dysfunction of bladder, NEC	4.2371023169774573e-4	1.345	eczema_all
N	N32 Other disorders of bladder	0.0027482098702235414	1.229	eczema_all
N	N34 Urethritis and urethral syndrome	7.263536160888267e-5	1.353	eczema_all
N	N35 Urethral stricture	0.0012719641220157443	1.315	eczema_all
N	N36 Other disorders of urethra	2.706761199548524e-4	1.23	eczema_all
N	N39 Other disorders of urinary system	0.011510141012043187	1.199	eczema_all
N	N40 Hyperplasia of prostate	0.0029546260130699177	1.164	eczema_all
N	N41 Inflammatory diseases of prostate	1.8725347998750912e-4	1.153	eczema_all
N	N42 Other disorders of prostate	1.8486477277673857e-4	1.113	eczema_all
N	N43 Hydrocele and spermatocele	3.5336899547075624e-4	1.126	eczema_all
N	N44 Torsion of testis	1.9614692812028211e-4	1.181	eczema_all
N	N45 Orchitis and epididymitis	4.0834339204951625e-4	1.212	eczema_all
N	N47 Redundant prepuce, phimosis and paraphimosis	0.00337742190850234	1.46	eczema_all
N	N48 Other disorders of penis	0.0015151427480974275	1.404	eczema_all
N	N49 Inflammatory disorders of male genital organs, NEC	1.4568372664910538e-4	1.346	eczema_all
N	N50 Other disorders of male genital organs	9.05847711104948e-4	1.218	eczema_all
N	N51 Disorders of male genital organs in diseases CE	2.4035373199440758e-5	1.477	eczema_all
N	N60 Benign mammary dysplasia	2.218898248354999e-4	1.173	eczema_all
N	N61 Inflammatory disorders of breast	2.8969932998515967e-4	1.336	eczema_all
N	N62 Hypertrophy of breast	2.0839669515191267e-4	1.278	eczema_all
N	N63 Unspecified lump in breast	2.1741673044163977e-4	1.157	eczema_all
N	N64 Other disorders of breast	3.322049923962299e-4	1.254	eczema_all
N	N70 Salpingitis and oophoritis	6.691995175246972e-5	1.068	eczema_all
N	N71 Inflammatory disease of uterus, except cervix	7.922798431750545e-5	1.17	eczema_all
N	N72 Inflammatory disease of cervix uteri	8.4167160989119e-5	1.092	eczema_all
N	N73 Other female pelvic inflammatory diseases	7.228621461531485e-4	1.135	eczema_all
N	N75 Diseases of Bartholin gland	5.238835915434297e-5	1.056	eczema_all
N	N76 Other inflammation of vagina and vulva	5.387386539575616e-4	1.388	eczema_all
N	N77 Vulvovaginal ulceration and inflammation in diseases CE	4.8754558466022847e-4	1.284	eczema_all
N	N80 Endometriosis	6.88338705755483e-4	1.13	eczema_all
N	N81 Female genital prolapse	0.0017096880952420452	1.208	eczema_all
N	N82 Fistulae involving female genital tract	1.2335252354032445e-4	1.325	eczema_all
N	N83 Noninflammatory disorders of ovary, fallopian tube and broad ligament	0.0011939664429693997	1.133	eczema_all
N	N84 Polyp of female genital tract	8.668210526572152e-4	1.125	eczema_all
N	N85 Other noninflammatory disorders of uterus, except cervix	9.64660461245805e-4	1.175	eczema_all
N	N86 Erosion and ectropion of cervix uteri	3.108211583146916e-4	1.186	eczema_all
N	N87 Dysplasia of cervix uteri	2.1349722045779386e-4	1.105	eczema_all
N	N88 Other noninflammatory disorders of cervix uteri	3.3871379752221616e-4	1.212	eczema_all
N	N89 Other noninflammatory disorders of vagina	7.927406987516359e-4	1.286	eczema_all
N	N90 Other noninflammatory disorders of vulva and perineum	9.543052486393691e-4	1.384	eczema_all
N	N91 Absent, scanty and rare menstruation	9.390328169121786e-5	1.288	eczema_all
N	N92 Excessive, frequent and irregular menstruation	0.002386416199909196	1.206	eczema_all
N	N93 Other abnormal uterine and vaginal bleeding	0.0010724474117641324	1.202	eczema_all
N	N94 Pain and other conditions associated with female genital organs and menstrual cycle	0.001104837763247545	1.257	eczema_all
N	N95 Menopausal and other perimenopausal disorders	0.0014474634816929502	1.249	eczema_all
N	N96 Habitual aborter	6.884540372717972e-6	1.081	eczema_all
N	N99 Postprocedural disorders of genitourinary system, NEC	3.2301282288913803e-4	1.22	eczema_all
A-B	A02 Other salmonella infections	1.881055799659707e-4	1.249	eczema_child
A-B	A04 Other bacterial intestinal infections	3.718680928820926e-4	1.084	eczema_child
A-B	A07 Other protozoal intestinal diseases	2.0502722501140858e-4	1.518	eczema_child
A-B	A08 Viral and other specified intestinal infections	0.006889248008853667	1.137	eczema_child
A-B	A09 Other gastroenteritis and colitis of infectious and unspecified origin	0.009955989732715597	1.185	eczema_child
A-B	A38 Scarlet fever	1.3503513651132976e-4	1.053	eczema_child
A-B	A39 Meningococcal infection	1.23924347573857e-4	1.053	eczema_child
A-B	A40 Streptococcal sepsis	1.4007712356085147e-4	1.106	eczema_child
A-B	A41 Other sepsis	0.0012627213692576803	1.104	eczema_child
A-B	A49 Bacterial infection of unspecified site	6.924593180392091e-4	1.189	eczema_child
A-B	A87 Viral meningitis	4.228142949593478e-4	1.265	eczema_child
A-B	B00 Herpesviral [herpes simplex] infections	0.00937731330215041	3.131	eczema_child
A-B	B01 Varicella [chickenpox]	0.005687130678791931	1.632	eczema_child
A-B	B02 Zoster [herpes zoster]	6.792702147783508e-4	1.414	eczema_child
A-B	B07 Viral warts	6.878405612748921e-4	1.445	eczema_child
A-B	B08 Other viral infections characterized by skin and mucous membrane lesions, NEC	0.0016871859480531643	1.53	eczema_child
A-B	B09 Unspecified viral infection characterized by skin and mucous membrane lesions	2.638482227688967e-4	1.159	eczema_child
A-B	B27 Infectious mononucleosis	0.0010464932934110703	1.155	eczema_child
A-B	B34 Viral infection of unspecified site	0.07926218116511788	1.575	eczema_child
A-B	B35 Dermatophytosis	4.6616668446315717e-4	1.469	eczema_child
A-B	B37 Candidiasis	0.0011931905054454702	1.114	eczema_child
A-B	B80 Enterobiasis	3.613387410847614e-4	1.178	eczema_child
A-B	B94 Sequelae of OAU infectious and parasitic diseases	1.4849796864875207e-4	1.225	eczema_child
A-B	B95 Streptococcus and staphylococcus as the cause of diseases classified to other chapters	0.010803453747572639	1.499	eczema_child
A-B	B96 Other specified bacterial agents as the cause of diseases classified to other chapters	0.001986105220666901	1.07	eczema_child
A-B	B97 Viral agents as the cause of diseases classified to other chapters	0.009832348458954615	1.339	eczema_child
A-B	B98 Other specified infectious agents as the cause of diseases classified to other chapters	2.1240542721611934e-5	1.015	eczema_child
A-B	B99 Other and unspecified infectious diseases	1.6720094767798177e-4	1.245	eczema_child
C-D49	C77 Secondary and unspecified malignant neoplasm of lymph nodes	1.0072387011736449e-4	1.139	eczema_child
C-D49	C78 Secondary malignant neoplasm of respiratory and digestive organs	9.940120275169683e-6	1.012	eczema_child
C-D49	C81 Hodgkin lymphoma	3.153839491241646e-4	1.407	eczema_child
C-D49	C92 Myeloid leukaemia	5.429991389387383e-5	1.094	eczema_child
C-D49	D10 Benign neoplasm of mouth and pharynx	1.3054177116516278e-4	1.14	eczema_child
C-D49	D12 Benign neoplasm of colon, rectum, anus and anal canal	1.8070997615260946e-4	1.257	eczema_child
C-D49	D16 Benign neoplasm of bone and articular cartilage	2.2871177112257225e-4	1.069	eczema_child
C-D49	D17 Benign lipomatous neoplasm	3.538281361581915e-4	1.132	eczema_child
C-D49	D18 Haemangioma and lymphangioma, any site	5.834267573250101e-4	1.143	eczema_child
C-D49	D22 Melanocytic naevi	0.0019538696748697044	1.149	eczema_child
C-D49	D23 Other benign neoplasms of skin	0.0010250013520904987	1.142	eczema_child
C-D49	D24 Benign neoplasm of breast	4.546445555678125e-4	1.129	eczema_child
C-D49	D25 Leiomyoma of uterus	1.3453163678097852e-4	1.137	eczema_child
C-D49	D27 Benign neoplasm of ovary	1.411380430461821e-4	1.074	eczema_child
C-D49	D31 Benign neoplasm of eye and adnexa	2.0755235455847506e-4	1.327	eczema_child
C-D49	D36 Benign neoplasm of OAU sites	5.006038702023885e-5	1.042	eczema_child
C-D49	D43 Neoplasm of uncertain or unknown behaviour of brain and central nervous system	1.7481972648427188e-4	1.221	eczema_child
C-D49	D47 Other neoplasms of uncertain or unknown behaviour of lymphoid, haematopoietic and related tissue	1.5657594066202229e-4	1.357	eczema_child
D50-D89	D50 Iron deficiency anaemia	0.005165342466561593	1.279	eczema_child
D50-D89	D51 Vitamin B₁₂ deficiency anaemia	2.3372163809066697e-4	1.43	eczema_child
D50-D89	D56 Thalassaemia	7.811075055731637e-4	1.344	eczema_child
D50-D89	D57 Sickle cell disorders	0.001647827131327552	1.361	eczema_child
D50-D89	D58 Other hereditary haemolytic anaemias	1.408814315551001e-4	1.211	eczema_child
D50-D89	D59 Acquired haemolytic anaemia	1.642546502719333e-4	1.265	eczema_child
D50-D89	D61 Other aplastic anaemias	8.988157416010672e-5	1.065	eczema_child
D50-D89	D63 Anaemia in chronic diseases CE	9.225901871060342e-5	1.179	eczema_child
D50-D89	D64 Other anaemias	0.0029621957224493694	1.168	eczema_child
D50-D89	D68 Other coagulation defects	3.0500581333115266e-4	1.087	eczema_child
D50-D89	D69 Purpura and other haemorrhagic conditions	9.735663867656234e-4	1.064	eczema_child
D50-D89	D70 Agranulocytosis	9.373633499174575e-4	1.135	eczema_child
D50-D89	D72 Other disorders of white blood cells	6.148953603928116e-4	1.411	eczema_child
D50-D89	D75 Other diseases of blood and blood forming organs	9.674337297093135e-5	1.181	eczema_child
D50-D89	D80 Immunodeficiency with predominantly antibody defects	4.218071943997929e-4	1.473	eczema_child
D50-D89	D84 Other immunodeficiencies	4.742139733998108e-4	1.763	eczema_child
D50-D89	D89 Other disorders involving the immune mechanism, NEC	2.449604318215288e-4	1.53	eczema_child
E	E03 Other hypothyroidism	0.0016084908139798436	1.204	eczema_child
E	E04 Other nontoxic goitre	2.0776712821097087e-4	1.242	eczema_child
E	E05 Thyrotoxicosis [hyperthyroidism]	5.390078649187444e-4	1.279	eczema_child
E	E11 Type 2 diabetes mellitus	7.310752718112224e-4	1.249	eczema_child
E	E16 Other disorders of pancreatic internal secretion	5.95755480372853e-4	1.066	eczema_child
E	E22 Hyperfunction of pituitary gland	3.0376848766364405e-4	1.35	eczema_child
E	E23 Hypofunction and other disorders of pituitary gland	5.892504632721107e-4	1.239	eczema_child
E	E27 Other disorders of adrenal gland	8.429981414596004e-4	1.457	eczema_child
E	E28 Ovarian dysfunction	0.001634322079981904	1.134	eczema_child
E	E30 Disorders of puberty, NEC	8.748473789257778e-4	1.219	eczema_child
E	E34 Other endocrine disorders	0.0010644697292871781	1.188	eczema_child
E	E46 Unspecified protein energy malnutrition	1.803943919290769e-4	1.293	eczema_child
E	E53 Deficiency of other B group vitamins	8.047144695815023e-4	1.267	eczema_child
E	E55 Vitamin D deficiency	0.003443275415025639	1.344	eczema_child
E	E61 Deficiency of other nutrient elements	7.771740131734236e-4	1.35	eczema_child
E	E66 Obesity	0.01021699623242498	1.181	eczema_child
E	E73 Lactose intolerance	0.0010282991350121116	1.359	eczema_child
E	E74 Other disorders of carbohydrate metabolism	1.808876956780983e-4	1.322	eczema_child
E	E78 Disorders of lipoprotein metabolism and other lipidaemias	2.5756082809327363e-4	1.181	eczema_child
E	E80 Disorders of porphyrin and bilirubin metabolism	1.677105104208412e-4	1.118	eczema_child
E	E83 Disorders of mineral metabolism	3.664481979948094e-4	1.076	eczema_child
E	E86 Volume depletion	0.0032372665175506477	1.125	eczema_child
E	E87 Other disorders of fluid, electrolyte and acid base balance	0.0012866994540839994	1.086	eczema_child
E	E88 Other metabolic disorders	3.2477981346664607e-4	1.156	eczema_child
E	E89 Postprocedural endocrine and metabolic disorders, NEC	7.778720202038311e-5	1.11	eczema_child
F	F05 Delirium, not induced by alcohol and other psychoactive substances	1.732119990815114e-6	1.002	eczema_child
F	F11 Mental and behavioural disorders due to use of opioids	4.103382929480212e-6	1.003	eczema_child
F	F14 Mental and behavioural disorders due to use of cocaine	4.7838741699156186e-5	1.016	eczema_child
F	F20 Schizophrenia	6.09596532290433e-6	1.003	eczema_child
F	F22 Persistent delusional disorders	1.2540488072992564e-6	1.002	eczema_child
F	F31 Bipolar affective disorder	2.1844614363083294e-4	1.071	eczema_child
F	F32 Depressive episode	0.007871322519938762	1.137	eczema_child
F	F33 Recurrent depressive disorder	7.332733717509215e-5	1.098	eczema_child
F	F40 Phobic anxiety disorders	0.0015211490837179805	1.127	eczema_child
F	F41 Other anxiety disorders	0.010480802352999783	1.162	eczema_child
F	F42 Obsessive compulsive disorder	7.433604873702404e-4	1.248	eczema_child
F	F43 Reaction to severe stress, and adjustment disorders	2.02705636353754e-5	1.004	eczema_child
F	F44 Dissociative [conversion] disorders	3.4709460786804105e-4	1.268	eczema_child
F	F45 Somatoform disorders	2.7200789463424684e-4	1.273	eczema_child
F	F50 Eating disorders	7.882063456433767e-4	1.127	eczema_child
F	F51 Nonorganic sleep disorders	2.8357446208977723e-4	1.332	eczema_child
F	F60 Specific personality disorders	1.2894696952871492e-4	1.025	eczema_child
F	F70 Mild mental retardation	1.7260562453187266e-4	1.191	eczema_child
F	F72 Severe mental retardation	3.056245650201646e-5	1.027	eczema_child
F	F79 Unspecified mental retardation	3.7003311842502773e-4	1.058	eczema_child
F	F80 Specific developmental disorders of speech and language	0.001847364076665729	1.163	eczema_child
F	F81 Specific developmental disorders of scholastic skills	0.002635686077097466	1.132	eczema_child
F	F82 Specific developmental disorder of motor function	2.4158514373813408e-4	1.124	eczema_child
F	F84 Pervasive developmental disorders	0.006977621987806347	1.215	eczema_child
F	F90 Hyperkinetic disorders	0.0027547075692546984	1.157	eczema_child
F	F91 Conduct disorders	9.497296602755895e-4	1.302	eczema_child
F	F94 Disorders of social functioning with onset specific to childhood and adolescence	1.389369163213442e-4	1.19	eczema_child
F	F95 Tic disorders	5.197240538221503e-4	1.302	eczema_child
F	F98 Other behavioural and emotional disorders with onset usually occurring in childhood and adolescence	6.78767442302423e-4	1.303	eczema_child
F	F99 Mental disorder, NOS	1.534615723936336e-4	1.095	eczema_child
G	G01 Meningitis in bacterial diseases CE	5.899315862329056e-5	1.094	eczema_child
G	G03 Meningitis DTOAUC	2.9413820125564474e-4	1.322	eczema_child
G	G04 Encephalitis, myelitis and encephalomyelitis	1.5072089180311402e-4	1.101	eczema_child
G	G25 Other extrapyramidal and movement disorders	1.4433132289176157e-4	1.075	eczema_child
G	G31 Other degenerative diseases of nervous system, NEC	2.5833822431999366e-5	1.036	eczema_child
G	G35 Multiple sclerosis	9.21405002133911e-5	1.143	eczema_child
G	G37 Other demyelinating diseases of central nervous system	2.4922676360086776e-5	1.039	eczema_child
G	G40 Epilepsy	0.0017020452627784473	1.075	eczema_child
G	G43 Migraine	0.0038380127613138765	1.197	eczema_child
G	G44 Other headache syndromes	4.942480791284994e-4	1.217	eczema_child
G	G47 Sleep disorders	0.012695929269659458	1.314	eczema_child
G	G51 Facial nerve disorders	2.8383135742515454e-4	1.088	eczema_child
G	G55 Nerve root and plexus compressions in diseases CE	2.9283715603843245e-4	1.122	eczema_child
G	G56 Mononeuropathies of upper limb	4.764399195431723e-4	1.233	eczema_child
G	G71 Primary disorders of muscles	5.629503043398302e-6	1.005	eczema_child
G	G90 Disorders of autonomic nervous system	1.0524499926624938e-5	1.013	eczema_child
G	G93 Other disorders of brain	0.0014150603536632045	1.132	eczema_child
G	G95 Other diseases of spinal cord	9.20484980114526e-5	1.082	eczema_child
G	G96 Other disorders of central nervous system	2.351563669819894e-5	1.028	eczema_child
G	G97 Postprocedural disorders of nervous system, NEC	1.545129718758053e-4	1.124	eczema_child
H00-H59	H00 Hordeolum and chalazion	0.0018066407563981045	1.196	eczema_child
H00-H59	H01 Other inflammation of eyelid	5.650411084178569e-4	1.492	eczema_child
H00-H59	H02 Other disorders of eyelid	0.001102154579785512	1.22	eczema_child
H00-H59	H03 Disorders of eyelid in diseases CE	3.049479696405517e-4	1.737	eczema_child
H00-H59	H04 Disorders of lacrimal system	9.98601569822933e-4	1.197	eczema_child
H00-H59	H05 Disorders of orbit	0.002654728838798754	1.331	eczema_child
H00-H59	H10 Conjunctivitis	0.003101342343352087	1.424	eczema_child
H00-H59	H11 Other disorders of conjunctiva	1.5236985903123185e-4	1.098	eczema_child
H00-H59	H16 Keratitis	6.877030011454601e-4	1.924	eczema_child
H00-H59	H18 Other disorders of cornea	0.002063648010514014	1.91	eczema_child
H00-H59	H20 Iridocyclitis	3.888572454760308e-4	1.395	eczema_child
H00-H59	H26 Other cataract	9.773075622395127e-4	1.596	eczema_child
H00-H59	H33 Retinal detachments and breaks	1.2540956012420553e-4	1.096	eczema_child
H00-H59	H35 Other retinal disorders	2.4473397974590454e-4	1.156	eczema_child
H00-H59	H36 Retinal disorders in diseases CE	5.6623119211813025e-5	1.095	eczema_child
H00-H59	H40 Glaucoma	2.2053572575401372e-4	1.291	eczema_child
H00-H59	H44 Disorders of globe	1.70257717732389e-4	1.249	eczema_child
H00-H59	H46 Optic neuritis	1.918840995172592e-4	1.432	eczema_child
H00-H59	H47 Other disorders of optic [2nd] nerve and visual pathways	3.922056921975936e-4	1.1	eczema_child
H00-H59	H50 Other strabismus	1.5019445353067426e-4	1.006	eczema_child
H00-H59	H52 Disorders of refraction and accommodation	6.693339328994582e-4	1.126	eczema_child
H00-H59	H53 Visual disturbances	0.0033669159757103587	1.179	eczema_child
H00-H59	H57 Other disorders of eye and adnexa	8.224933252153421e-4	1.284	eczema_child
H60-H95	H60 Otitis externa	0.0016795202904334888	1.324	eczema_child
H60-H95	H61 Other disorders of external ear	0.003775415480386185	1.256	eczema_child
H60-H95	H65 Nonsuppurative otitis media	0.015130944799990994	1.195	eczema_child
H60-H95	H66 Suppurative and unspecified otitis media	0.0064145710845302205	1.206	eczema_child
H60-H95	H69 Other disorders of Eustachian tube	5.244009808137441e-4	1.428	eczema_child
H60-H95	H70 Mastoiditis and related conditions	8.14308048634958e-5	1.041	eczema_child
H60-H95	H71 Cholesteatoma of middle ear	2.856975851580836e-4	1.065	eczema_child
H60-H95	H72 Perforation of tympanic membrane	0.0016249525593655591	1.171	eczema_child
H60-H95	H73 Other disorders of tympanic membrane	0.0016829510291186786	1.187	eczema_child
H60-H95	H74 Other disorders of middle ear and mastoid	4.84837684903493e-4	1.103	eczema_child
H60-H95	H81 Disorders of vestibular function	1.4225351172151437e-4	1.306	eczema_child
H60-H95	H83 Other diseases of inner ear	1.932348589438717e-4	1.182	eczema_child
H60-H95	H90 Conductive and sensorineural hearing loss	0.00207339301210035	1.157	eczema_child
H60-H95	H91 Other hearing loss	0.0024428252279381966	1.147	eczema_child
H60-H95	H92 Otalgia and effusion of ear	0.0015645489995431694	1.225	eczema_child
H60-H95	H93 Other disorders of ear, NEC	3.7487237122562364e-4	1.202	eczema_child
H60-H95	H95 Postprocedural disorders of ear and mastoid process, NEC	1.6348445321949216e-4	1.198	eczema_child
I	I08 Multiple valve diseases	7.432420547956961e-5	1.077	eczema_child
I	I10 Essential (primary) hypertension	0.00183426227888685	1.211	eczema_child
I	I15 Secondary hypertension	6.513826432100039e-5	1.073	eczema_child
I	I25 Chronic ischaemic heart disease	4.445429038005829e-5	1.055	eczema_child
I	I26 Pulmonary embolism	1.0143222530345536e-4	1.066	eczema_child
I	I31 Other diseases of pericardium	5.712941400160998e-5	1.022	eczema_child
I	I38 Endocarditis, valve unspecified	7.459100281767108e-5	1.087	eczema_child
I	I42 Cardiomyopathy	2.0859187776072676e-4	1.171	eczema_child
I	I44 Atrioventricular and left bundle branch block	3.3509730484082605e-4	1.286	eczema_child
I	I45 Other conduction disorders	1.2581635884528175e-4	1.032	eczema_child
I	I46 Cardiac arrest	1.1570461811540626e-4	1.077	eczema_child
I	I47 Paroxysmal tachycardia	6.298123865360689e-4	1.163	eczema_child
I	I48 Atrial fibrillation and flutter	6.91797358473173e-5	1.06	eczema_child
I	I49 Other cardiac arrhythmias	5.915594495476821e-4	1.159	eczema_child
I	I50 Heart failure	1.357817337967966e-4	1.093	eczema_child
I	I51 Complications and ill defined descriptions of heart disease	3.606418121636085e-4	1.093	eczema_child
I	I63 Cerebral infarction	8.674926446124707e-5	1.102	eczema_child
I	I67 Other cerebrovascular diseases	5.569864091766439e-5	1.075	eczema_child
I	I73 Other peripheral vascular diseases	8.665321564092881e-4	1.44	eczema_child
I	I77 Other disorders of arteries and arterioles	1.3426676205017241e-4	1.191	eczema_child
I	I78 Diseases of capillaries	1.7441632530920146e-5	1.025	eczema_child
I	I80 Phlebitis and thrombophlebitis	2.919569550312806e-4	1.154	eczema_child
I	I83 Varicose veins of lower extremities	6.563795710877155e-5	1.046	eczema_child
I	I84 Haemorrhoids	8.098245985487529e-4	1.213	eczema_child
I	I86 Varicose veins of other sites	8.154179505651034e-5	1.035	eczema_child
I	I87 Other disorders of veins	4.1028400787673544e-5	1.059	eczema_child
I	I88 Nonspecific lymphadenitis	0.003940698159487961	1.255	eczema_child
I	I89 Other noninfective disorders of lymphatic vessels and lymph nodes	1.4169150818596322e-4	1.157	eczema_child
I	I95 Hypotension	4.806326929004794e-4	1.065	eczema_child
J	J00 Acute nasopharyngitis [common cold]	0.004373359077730034	1.411	eczema_child
J	J01 Acute sinusitis	5.473045315382263e-4	1.436	eczema_child
J	J02 Acute pharyngitis	0.0030850068326808214	1.19	eczema_child
J	J03 Acute tonsillitis	0.027856348296433662	1.196	eczema_child
J	J04 Acute laryngitis and tracheitis	3.469229679406735e-4	1.322	eczema_child
J	J05 Acute obstructive laryngitis [croup] and epiglottitis	2.427640700948039e-4	1.009	eczema_child
J	J06 Acute upper respiratory infections of multiple and unspecified sites	0.02607643664024129	1.287	eczema_child
J	J10 Influenza due to identified seasonal influenza virus	0.0012804812420417002	1.23	eczema_child
J	J11 Influenza, virus not identified	2.4216341888476806e-4	1.18	eczema_child
J	J12 Viral pneumonia, NEC	4.783704990560533e-4	1.159	eczema_child
J	J13 Pneumonia due to Streptococcus pneumoniae	1.248070304562083e-4	1.177	eczema_child
J	J15 Bacterial pneumonia, NEC	4.869664897097297e-4	1.216	eczema_child
J	J18 Pneumonia, organism unspecified	0.011819952051286923	1.302	eczema_child
J	J20 Acute bronchitis	4.2297549144917733e-4	1.302	eczema_child
J	J21 Acute bronchiolitis	2.0722572968868736e-4	1.043	eczema_child
J	J22 Unspecified acute lower respiratory infection	0.02971981954743245	1.427	eczema_child
J	J30 Vasomotor and allergic rhinitis	0.034978248583535446	2.833	eczema_child
J	J31 Chronic rhinitis, nasopharyngitis and pharyngitis	0.003645760226267188	1.965	eczema_child
J	J32 Chronic sinusitis	0.0018086365650345278	1.313	eczema_child
J	J33 Nasal polyp	8.029878473058255e-4	1.407	eczema_child
J	J34 Other disorders of nose and nasal sinuses	0.01229309194680042	1.478	eczema_child
J	J35 Chronic diseases of tonsils and adenoids	0.030714789220486764	1.277	eczema_child
J	J36 Peritonsillar abscess	7.041867094651963e-4	1.111	eczema_child
J	J38 Diseases of vocal cords and larynx, NEC	7.223167003497209e-4	1.225	eczema_child
J	J39 Other diseases of upper respiratory tract	7.331956532904834e-4	1.268	eczema_child
J	J40 Bronchitis, NSAAOC	1.5539368534545124e-4	1.323	eczema_child
J	J43 Emphysema	1.5445967684860474e-4	1.21	eczema_child
J	J44 Other chronic obstructive pulmonary disease	8.174017828068672e-4	1.81	eczema_child
J	J45 Asthma	0.24102661740918363	2.497	eczema_child
J	J46 Status asthmaticus	0.011078980809246174	3.342	eczema_child
J	J47 Bronchiectasis	3.586983738766979e-4	1.293	eczema_child
J	J86 Pyothorax	1.1057908059746922e-4	1.075	eczema_child
J	J90 Pleural effusion, NEC	7.533513864914397e-4	1.106	eczema_child
J	J93 Pneumothorax	1.847488444173064e-4	1.053	eczema_child
J	J96 Respiratory failure, NEC	7.115936783710539e-4	1.205	eczema_child
J	J98 Other respiratory disorders	0.003074480782015432	1.252	eczema_child
K	K00 Disorders of tooth development and eruption	0.004246655998022788	1.144	eczema_child
K	K01 Embedded and impacted teeth	0.007865189847749414	1.18	eczema_child
K	K02 Dental caries	0.0039815136923590086	1.024	eczema_child
K	K03 Other diseases of hard tissues of teeth	1.6157410053475222e-5	1.004	eczema_child
K	K04 Diseases of pulp and periapical tissues	3.139702263456114e-5	1.001	eczema_child
K	K05 Gingivitis and periodontal diseases	0.0029259761725267297	1.211	eczema_child
K	K06 Other disorders of gingiva and edentulous alveolar ridge	2.5754434559352267e-4	1.186	eczema_child
K	K07 Dentofacial anomalies [including malocclusion]	0.005279819376563582	1.146	eczema_child
K	K08 Other disorders of teeth and supporting structures	9.871889074160919e-4	1.036	eczema_child
K	K09 Cysts of oral region, NEC	3.389482508437212e-4	1.227	eczema_child
K	K10 Other diseases of jaws	2.8000565561869036e-4	1.265	eczema_child
K	K11 Diseases of salivary glands	6.99448000173059e-4	1.163	eczema_child
K	K12 Stomatitis and related lesions	0.0015217827806671693	1.193	eczema_child
K	K13 Other diseases of lip and oral mucosa	0.0022523687707114806	1.299	eczema_child
K	K14 Diseases of tongue	7.14566379594738e-4	1.324	eczema_child
K	K20 Oesophagitis	0.002237082721430783	1.487	eczema_child
K	K21 Gastro oesophageal reflux disease	0.005501330937630481	1.233	eczema_child
K	K22 Other diseases of oesophagus	0.0011227619458232595	1.209	eczema_child
K	K25 Gastric ulcer	5.017805071442425e-4	1.301	eczema_child
K	K26 Duodenal ulcer	2.640625994376209e-4	1.209	eczema_child
K	K29 Gastritis and duodenitis	0.005919206107197285	1.227	eczema_child
K	K30 Functional dyspepsia	6.854556361160153e-4	1.189	eczema_child
K	K31 Other diseases of stomach and duodenum	3.678367170399943e-4	1.109	eczema_child
K	K35 Acute appendicitis	0.0018390797126856331	1.042	eczema_child
K	K36 Other appendicitis	2.240712184178305e-4	1.346	eczema_child
K	K37 Unspecified appendicitis	6.862944159429028e-4	1.078	eczema_child
K	K38 Other diseases of appendix	3.850545028368919e-4	1.085	eczema_child
K	K40 Inguinal hernia	3.513586446392328e-4	1.02	eczema_child
K	K42 Umbilical hernia	0.0015513942249162618	1.187	eczema_child
K	K43 Ventral hernia	4.217789044112937e-4	1.132	eczema_child
K	K44 Diaphragmatic hernia	0.002124193088634604	1.273	eczema_child
K	K50 Crohn disease [regional enteritis]	0.004527571234722935	1.799	eczema_child
K	K51 Ulcerative colitis	0.002243090792773766	1.436	eczema_child
K	K52 Other noninfective gastroenteritis and colitis	0.008205835603295911	1.224	eczema_child
K	K56 Paralytic ileus and intestinal obstruction without hernia	6.20636702309475e-4	1.084	eczema_child
K	K57 Diverticular disease of intestine	1.8515490015553267e-4	1.154	eczema_child
K	K58 Irritable bowel syndrome	0.003978502593223918	1.289	eczema_child
K	K59 Other functional intestinal disorders	0.011806453819328563	1.192	eczema_child
K	K60 Fissure and fistula of anal and rectal regions	0.0021695017453323925	1.399	eczema_child
K	K61 Abscess of anal and rectal regions	0.0014932912300831146	1.324	eczema_child
K	K62 Other diseases of anus and rectum	0.004196970922623905	1.336	eczema_child
K	K63 Other diseases of intestine	0.0025191222925753766	1.402	eczema_child
K	K64 Haemorrhoids and perianal venous thrombosis	0.0023254216513736254	1.339	eczema_child
K	K65 Peritonitis	9.272428037537858e-5	1.052	eczema_child
K	K66 Other disorders of peritoneum	8.870642994252536e-4	1.112	eczema_child
K	K75 Other inflammatory liver diseases	3.3877496481768426e-4	1.331	eczema_child
K	K76 Other diseases of liver	5.935220938569654e-4	1.118	eczema_child
K	K80 Cholelithiasis	5.143269054211324e-4	1.047	eczema_child
K	K81 Cholecystitis	1.117058522008682e-4	1.062	eczema_child
K	K83 Other diseases of biliary tract	9.972848082207141e-5	1.045	eczema_child
K	K85 Acute pancreatitis	7.417570431554897e-5	1.026	eczema_child
K	K90 Intestinal malabsorption	0.010871200185805875	2.043	eczema_child
K	K91 Postprocedural disorders of digestive system, NEC	1.9828587306512725e-4	1.061	eczema_child
K	K92 Other diseases of digestive system	0.004402071571991002	1.191	eczema_child
M	M00 Pyogenic arthritis	7.106251363494466e-4	1.401	eczema_child
M	M02 Reactive arthropathies	2.051088045867778e-4	1.125	eczema_child
M	M06 Other rheumatoid arthritis	3.7310012360220574e-4	1.29	eczema_child
M	M07 Psoriatic and enteropathic arthropathies	2.7886805431493464e-4	1.522	eczema_child
M	M08 Juvenile arthritis	0.0010801713037629046	1.339	eczema_child
M	M13 Other arthritis	9.926534708043667e-4	1.357	eczema_child
M	M16 Coxarthrosis [arthrosis of hip]	8.023906362273164e-5	1.12	eczema_child
M	M17 Gonarthrosis [arthrosis of knee]	2.45021188488692e-4	1.136	eczema_child
M	M19 Other arthrosis	3.894196144275295e-4	1.261	eczema_child
M	M20 Acquired deformities of fingers and toes	0.0010163213348944957	1.192	eczema_child
M	M22 Disorders of patella	7.488397402564362e-4	1.259	eczema_child
M	M23 Internal derangement of knee	0.0023252448595440962	1.143	eczema_child
M	M24 Other specific joint derangements	0.0018228797699198862	1.148	eczema_child
M	M25 Other joint disorders, NEC	0.007402306324593954	1.206	eczema_child
M	M30 Polyarteritis nodosa and related conditions	3.952047420665737e-4	1.277	eczema_child
M	M32 Systemic lupus erythematosus	3.7363061278605504e-4	1.733	eczema_child
M	M35 Other systemic involvement of connective tissue	0.0026193140336748097	1.43	eczema_child
M	M40 Kyphosis and lordosis	3.970895297014699e-5	1.039	eczema_child
M	M41 Scoliosis	6.557272016975747e-4	1.068	eczema_child
M	M43 Other deforming dorsopathies	8.096521284349391e-5	1.024	eczema_child
M	M46 Other inflammatory spondylopathies	6.903241811975418e-5	1.095	eczema_child
M	M47 Spondylosis	7.288413275179052e-5	1.068	eczema_child
M	M48 Other spondylopathies	1.1996851334318701e-4	1.117	eczema_child
M	M51 Other intervertebral disc disorders	0.0010573414398608416	1.241	eczema_child
M	M53 Other dorsopathies, NEC	2.276724772661748e-5	1.029	eczema_child
M	M54 Dorsalgia	0.004389348689984134	1.145	eczema_child
M	M60 Myositis	6.317034303043517e-4	1.354	eczema_child
M	M65 Synovitis and tenosynovitis	0.0021180456426710386	1.263	eczema_child
M	M67 Other disorders of synovium and tendon	0.0013378882276751062	1.125	eczema_child
M	M70 Soft tissue disorders related to use, overuse and pressure	0.00017272548079634087	1.164	eczema_child
M	M71 Other bursopathies	2.1238275143239702e-4	1.508	eczema_child
M	M72 Fibroblastic disorders	1.253966590521244e-4	1.23	eczema_child
M	M75 Shoulder lesions	3.887344177437771e-4	1.176	eczema_child
M	M76 Enthesopathies of lower limb, excluding foot	1.7411078289846174e-4	1.243	eczema_child
M	M79 Other soft tissue disorders, NEC	0.005689860848041819	1.196	eczema_child
M	M81 Osteoporosis without pathological fracture	3.2413498104853956e-4	1.385	eczema_child
M	M84 Disorders of continuity of bone	5.176293096478139e-4	1.11	eczema_child
M	M85 Other disorders of bone density and structure	3.9961370387869e-4	1.185	eczema_child
M	M86 Osteomyelitis	9.435117554901791e-4	1.361	eczema_child
M	M87 Osteonecrosis	1.5329569267799451e-4	1.217	eczema_child
M	M89 Other disorders of bone	5.525285812881441e-4	1.124	eczema_child
M	M91 Juvenile osteochondrosis of hip and pelvis	2.225438520441703e-4	1.155	eczema_child
M	M92 Other juvenile osteochondrosis	5.033290739978755e-4	1.311	eczema_child
M	M93 Other osteochondropathies	6.789105368828981e-4	1.248	eczema_child
M	M94 Other disorders of cartilage	8.150176486854234e-4	1.24	eczema_child
M	M95 Other acquired deformities of musculoskeletal system and connective tissue	2.8722539094497957e-4	1.207	eczema_child
N	N05 Unspecified nephritic syndrome	4.983263462888498e-4	1.361	eczema_child
N	N10 Acute tubulo interstitial nephritis	1.6594707095995054e-4	1.074	eczema_child
N	N12 Tubulo interstitial nephritis, NSAAOC	5.777108531296802e-4	1.047	eczema_child
N	N13 Obstructive and reflux uropathy	4.1512531118634955e-4	1.053	eczema_child
N	N17 Acute renal failure	5.438633568870273e-4	1.072	eczema_child
N	N18 Chronic kidney disease	2.8282114073857725e-4	1.139	eczema_child
N	N19 Unspecified kidney failure	1.4236967032651225e-4	1.083	eczema_child
N	N23 Unspecified renal colic	5.266173578952312e-5	1.027	eczema_child
N	N30 Cystitis	8.734527488079387e-4	1.402	eczema_child
N	N32 Other disorders of bladder	8.919192161257351e-4	1.156	eczema_child
N	N35 Urethral stricture	0.001237664097546109	1.333	eczema_child
N	N36 Other disorders of urethra	4.933734910188041e-5	1.03	eczema_child
N	N39 Other disorders of urinary system	0.005879075953723239	1.124	eczema_child
N	N43 Hydrocele and spermatocele	5.446988650764141e-4	1.046	eczema_child
N	N44 Torsion of testis	0.0012577207236770917	1.138	eczema_child
N	N45 Orchitis and epididymitis	7.652672202266498e-4	1.12	eczema_child
N	N47 Redundant prepuce, phimosis and paraphimosis	0.018367673937359233	1.454	eczema_child
N	N48 Other disorders of penis	0.005203054698488106	1.353	eczema_child
N	N49 Inflammatory disorders of male genital organs, NEC	1.1478672707538314e-4	1.129	eczema_child
N	N50 Other disorders of male genital organs	0.001839623439354076	1.118	eczema_child
N	N60 Benign mammary dysplasia	1.8638383724384723e-4	1.366	eczema_child
N	N61 Inflammatory disorders of breast	3.160303036702492e-4	1.257	eczema_child
N	N62 Hypertrophy of breast	4.592805830231018e-4	1.299	eczema_child
N	N63 Unspecified lump in breast	1.5604793164769013e-4	1.194	eczema_child
N	N64 Other disorders of breast	3.419415263777663e-4	1.365	eczema_child
N	N70 Salpingitis and oophoritis	7.977693310866704e-5	1.081	eczema_child
N	N73 Other female pelvic inflammatory diseases	7.768035819075237e-4	1.107	eczema_child
N	N76 Other inflammation of vagina and vulva	8.192152088938028e-4	1.224	eczema_child
N	N77 Vulvovaginal ulceration and inflammation in diseases CE	5.089228993905902e-4	1.103	eczema_child
N	N80 Endometriosis	0.001174488110062592	1.161	eczema_child
N	N81 Female genital prolapse	1.5977202256165944e-4	1.266	eczema_child
N	N83 Noninflammatory disorders of ovary, fallopian tube and broad ligament	0.001796378104627021	1.108	eczema_child
N	N84 Polyp of female genital tract	1.7055166793068595e-4	1.17	eczema_child
N	N85 Other noninflammatory disorders of uterus, except cervix	4.346161346055674e-4	1.167	eczema_child
N	N86 Erosion and ectropion of cervix uteri	2.437848108644841e-4	1.071	eczema_child
N	N87 Dysplasia of cervix uteri	3.1804089007712275e-4	1.133	eczema_child
N	N88 Other noninflammatory disorders of cervix uteri	4.224057877940541e-5	1.076	eczema_child
N	N89 Other noninflammatory disorders of vagina	6.467182693790703e-4	1.103	eczema_child
N	N90 Other noninflammatory disorders of vulva and perineum	6.172243943964622e-4	1.234	eczema_child
N	N91 Absent, scanty and rare menstruation	1.696946299216116e-4	1.137	eczema_child
N	N92 Excessive, frequent and irregular menstruation	0.002299105258865052	1.212	eczema_child
N	N93 Other abnormal uterine and vaginal bleeding	0.0012883285363343262	1.143	eczema_child
N	N94 Pain and other conditions associated with female genital organs and menstrual cycle	0.002045415241435512	1.24	eczema_child
N	N99 Postprocedural disorders of genitourinary system, NEC	5.868936895515593e-6	1.005	eczema_child
