# Supplementary material for: Mapping risks of health conditions in people with atopic eczema in English primary care and hospital data
Source: Nat Commun. 2025 Dec 20;17:555. doi: 10.1038/s41467-025-67247-w (PMC12808256; doi:10.1038/s41467-025-67247-w)
Supplement: Supplementary file 4 — Source Data [file 41467_2025_67247_MOESM4_ESM.zip › Figure 4 source data.csv]

chapter	outcome	estimate	conf.low	conf.high	rate_dif	pyears	event
A00-B99	B86	2.534	2.194	2.927	0.017	21922209.52498289	607
A00-B99	B00	2.519	2.379	2.668	0.106	21880239.841204654	3846
A00-B99	A46	2.163	1.721	2.719	0.005	21925282.209445585	211
A00-B99	B36	1.868	1.634	2.136	0.014	21925138.078028742	651
A00-B99	B35	1.717	1.584	1.861	0.033	21915753.867214236	1735
C00-D49	C84	2.442	2.106	2.832	0.015	21925809.059548255	545
C00-D49	C81	1.711	1.542	1.899	0.018	21919044.687200543	969
C00-D49	C03	1.465	1.12	1.918	0.002	21927834.47501711	139
C00-D49	C85	1.325	1.254	1.401	0.035	21905584.093086928	3161
C00-D49	D46	1.324	1.238	1.417	0.026	21920768.917180013	2285
D50-D89	D83	2.005	1.465	2.746	0.003	21927368.947296377	119
D50-D89	D84	1.71	1.467	1.994	0.009	21924198.042436685	464
D50-D89	D86	1.584	1.463	1.714	0.027	21912664.678986996	1617
D50-D89	D80	1.544	1.375	1.733	0.013	21921291.10198494	784
D50-D89	D55	1.497	1.17	1.915	0.003	21926417.489390828	181
E00-E89	E29	1.709	1.472	1.985	0.009	21924674.01232033	466
E00-E89	E24	1.602	1.351	1.9	0.006	21925274.513347022	357
E00-E89	E58	1.554	1.182	2.044	0.002	21927808.509240247	141
E00-E89	E27	1.486	1.403	1.573	0.047	21908264.65708419	3166
E00-E89	E22	1.476	1.388	1.569	0.043	21913837.207392197	2906
F01-F99	F71	2.159	1.757	2.654	0.007	21925682.49691992	280
F01-F99	F70	1.724	1.511	1.968	0.012	21922217.119780973	625
F01-F99	F72	1.668	1.433	1.941	0.009	21923782.19301848	485
F01-F99	F42	1.638	1.522	1.762	0.037	21914100.087611225	2087
F01-F99	F79	1.564	1.471	1.664	0.048	21905091.3100616	2891
G00-G99	G98	1.492	1.247	1.785	0.005	21926997.70568104	323
G00-G99	G59	1.486	1.338	1.651	0.013	21921548.83230664	888
G00-G99	G47	1.483	1.452	1.514	0.355	21719699.51540041	23676
G00-G99	G63	1.449	1.376	1.526	0.054	21909865.07597536	3841
G00-G99	G50	1.422	1.32	1.532	0.025	21913473.29226557	1837
H00-H59	H19	1.811	1.533	2.138	0.008	21925080.177960303	401
H00-H59	H16	1.706	1.567	1.858	0.029	21913854.140999317	1515
H00-H59	H03	1.606	1.3	1.984	0.004	21925377.590691306	247
H00-H59	H06	1.485	1.234	1.788	0.004	21925424.66255989	292
H00-H59	H13	1.469	1.201	1.798	0.004	21925390.839151267	252
H60-H95	H60	1.6	1.511	1.693	0.057	21887390.85284052	3336
H60-H95	H69	1.459	1.284	1.658	0.009	21921004.271047227	634
H60-H95	H93	1.351	1.275	1.431	0.036	21904875.00616017	3029
H60-H95	H61	1.348	1.293	1.405	0.071	21855793.642710473	5991
H60-H95	H92	1.337	1.259	1.42	0.033	21890863.838466804	2840
I00-I99	I83	1.628	1.59	1.667	0.343	21670578.349075977	19256
I00-I99	I87	1.603	1.523	1.686	0.073	21907154.60643395	4228
I00-I99	I89	1.525	1.459	1.594	0.086	21902114.49418207	5461
I00-I99	I85	1.458	1.368	1.555	0.034	21914981.81793292	2382
I00-I99	I98	1.446	1.337	1.563	0.022	21921757.823408622	1591
J00-J99	J46	2.954	2.787	3.132	0.12	21858046.89390828	3968
J00-J99	J82	2.404	2.08	2.778	0.016	21926010.90212183	600
J00-J99	J30	2.138	2.082	2.196	0.433	21805473.59890486	17750
J00-J99	J45	2.124	2.106	2.142	4.414	19787478.554414783	165066
J00-J99	J31	1.753	1.656	1.855	0.066	21890335.671457905	3383
K00-K95	K90	1.783	1.719	1.848	0.17	21835880.774811774	8443
K00-K95	K50	1.701	1.632	1.772	0.119	21845755.531827517	6324
K00-K95	K23	1.544	1.299	1.835	0.006	21926694.694045175	347
K00-K95	K60	1.521	1.465	1.579	0.115	21816665.95482546	7311
K00-K95	K51	1.51	1.457	1.564	0.125	21823817.160848733	8057
L00-L99	L20	24.72	22.444	27.227	0.273	21847402.379192337	6205
L00-L99	L30	10.298	10.1	10.5	3.288	21218578.81177276	77273
L00-L99	L26	6.479	4.303	9.756	0.005	21927886.92676249	121
L00-L99	L28	4.463	4.055	4.911	0.062	21913914.940451745	1757
L00-L99	L23	3.751	3.331	4.225	0.036	21916483.564681724	1066
M00-M99	M33	2.073	1.755	2.449	0.01	21924992.94182067	403
M00-M99	M32	1.794	1.652	1.948	0.032	21912509.152635183	1578
M00-M99	M07	1.753	1.641	1.872	0.048	21909307.70704997	2456
M00-M99	M34	1.75	1.535	1.996	0.012	21923625.45927447	605
M00-M99	M14	1.615	1.413	1.846	0.01	21924356.62149213	567
N00-N99	N16	1.606	1.291	1.997	0.004	21926838.524298426	221
N00-N99	N05	1.481	1.349	1.626	0.017	21916084.07665982	1170
N00-N99	N51	1.477	1.077	2.025	0.002	21927560.963723477	108
N00-N99	N47	1.46	1.422	1.499	0.224	21714995.75359343	15415
N00-N99	N08	1.434	1.352	1.52	0.041	21911910.272416152	2958
O00-O9A	O89	1.316	1.031	1.679	0.002	21925579.425051335	174
O00-O9A	O94	1.257	0.967	1.634	0.001	21927574.976043805	149
O00-O9A	O87	1.189	1.04	1.359	0.004	21915838.138261463	542
O00-O9A	O90	1.178	1.124	1.235	0.031	21869443.047227927	4483
O00-O9A	O01	1.171	0.918	1.494	0.001	21925630.95687885	165
Q00-Q99	Q80	2.792	1.973	3.95	0.003	21926953.908281997	119
Q00-Q99	Q90	2.769	2.46	3.117	0.025	21907474.50239562	855
Q00-Q99	Q98	1.77	1.348	2.323	0.003	21926524.670773443	149
Q00-Q99	Q96	1.617	1.227	2.133	0.002	21925796.889801502	140
Q00-Q99	Q82	1.356	1.212	1.517	0.01	21818896.186173853	802
R00-R99	R06	1.519	1.501	1.537	1.217	21014306.135523617	74870
R00-R99	R70	1.504	1.272	1.779	0.005	21923967.077344283	359
R00-R99	R89	1.483	1.274	1.727	0.007	21925356.60232717	452
R00-R99	R21	1.457	1.424	1.491	0.288	21633589.407255303	19887
R00-R99	R52	1.4	1.344	1.458	0.079	21885328.856947295	6030
S00-T88	T78	3.07	2.96	3.185	0.325	21796531.10472279	10510
S00-T88	T88	1.471	1.387	1.56	0.043	21889089.026694044	2944
S00-T88	S29	1.382	1.232	1.549	0.01	21922481.22655715	809
S00-T88	T87	1.353	1.204	1.521	0.009	21922584.646132786	716
S00-T88	S55	1.335	1.02	1.748	0.002	21927060.53661875	139
U00-U89	U80	1.488	1.418	1.562	0.07	21904983.30184805	4665
U00-U89	U84	1.401	1.016	1.932	0.001	21928356.03559206	107
U00-U89	U82	1.401	1.352	1.451	0.117	21906695.608487338	8962
U00-U89	U83	1.351	1.29	1.414	0.062	21916494.880219027	5253
U00-U89	U89	1.341	1.221	1.474	0.014	21922506.954141	1213
V00-Y99	Y56	1.8	1.57	2.063	0.012	21922292.435318276	594
V00-Y99	X58	1.601	1.468	1.747	0.025	21914927.249828883	1466
V00-Y99	Y71	1.589	1.266	1.994	0.003	21926990.899383985	200
V00-Y99	Y59	1.522	1.279	1.812	0.005	21924292.33675565	348
V00-Y99	Y40	1.507	1.439	1.578	0.077	21890384.83230664	4982
Z00-Z99	Z25	2.82	2.315	3.436	0.011	21923263.01711157	375
Z00-Z99	Z27	2.36	2.17	2.566	0.045	21890993.05407255	1707
Z00-Z99	Z01	2.341	2.266	2.417	0.308	21683859.904175226	11656
Z00-Z99	Z84	1.764	1.664	1.87	0.066	21876325.63723477	3330
Z00-Z99	Z91	1.755	1.733	1.778	1.344	21443291.594798084	66982
