# Supplementary material for: Mapping risks of health conditions in people with atopic eczema in English primary care and hospital data
Source: Nat Commun. 2025 Dec 20;17:555. doi: 10.1038/s41467-025-67247-w (PMC12808256; doi:10.1038/s41467-025-67247-w)
Supplement: Supplementary file 4 — Source Data [file 41467_2025_67247_MOESM4_ESM.zip › Figure 5 source data.csv]

chapter	outcome	estimate	conf.low	conf.high	rate_dif	pyears	event
A00-B99	B00	3.131	2.897	3.384	0.161	9874494.184804928	2331
A00-B99	B01	1.632	1.529	1.742	0.097	9860408.5229295	2482
A00-B99	B34	1.575	1.547	1.603	1.358	9290156.095824778	34560
A00-B99	B08	1.53	1.369	1.71	0.029	9896078.91854894	826
A00-B99	A07	1.518	1.098	2.098	0.004	9906974.01779603	102
C00-D49	C81	1.407	1.106	1.79	0.005	9907227.000684462	185
C00-D49	D47	1.357	0.977	1.885	0.003	9907904.930869268	101
C00-D49	D31	1.327	1.013	1.738	0.004	9907026.143737167	143
C00-D49	D12	1.257	0.965	1.638	0.003	9907531.789185489	150
C00-D49	D43	1.221	0.949	1.571	0.003	9907214.15195072	164
D50-D89	D84	1.763	1.372	2.265	0.008	9906637.637234772	186
D50-D89	D89	1.53	1.128	2.077	0.004	9907828.429842573	120
D50-D89	D80	1.473	1.18	1.838	0.007	9905745.49486653	223
D50-D89	D51	1.43	1.073	1.905	0.004	9907853.141683778	132
D50-D89	D72	1.411	1.184	1.683	0.011	9905929.921971252	358
E00-E89	E27	1.457	1.244	1.706	0.014	9904634.182067078	456
E00-E89	E73	1.359	1.195	1.545	0.018	9897659.40588638	660
E00-E89	E61	1.35	1.161	1.569	0.013	9905438.012320329	509
E00-E89	E22	1.35	1.065	1.711	0.005	9907110.22587269	199
E00-E89	E55	1.344	1.251	1.445	0.059	9893250.15195072	2279
F01-F99	F51	1.332	1.054	1.684	0.005	9906959.54277892	193
F01-F99	F98	1.303	1.123	1.513	0.012	9904024.14236824	495
F01-F99	F91	1.302	1.149	1.476	0.016	9901090.357289528	694
F01-F99	F95	1.302	1.096	1.547	0.009	9906324.536618754	380
F01-F99	F45	1.273	1.017	1.595	0.005	9907078.943189597	215
G00-G99	G03	1.322	1.057	1.653	0.005	9902304.80766598	205
G00-G99	G47	1.314	1.27	1.361	0.218	9823045.976728268	8935
G00-G99	G56	1.233	1.055	1.441	0.008	9905542.765229294	428
G00-G99	G44	1.217	1.046	1.416	0.008	9906037.823408624	470
G00-G99	G43	1.197	1.136	1.262	0.066	9884714.699520877	3948
H00-H59	H16	1.924	1.538	2.408	0.012	9905962.850102669	243
H00-H59	H18	1.91	1.675	2.179	0.035	9904444.87063655	735
H00-H59	H03	1.737	1.269	2.377	0.005	9907029.483915126	122
H00-H59	H26	1.596	1.362	1.871	0.017	9904336.602327174	444
H00-H59	H01	1.492	1.227	1.812	0.01	9904964.83504449	291
H60-H95	H69	1.428	1.178	1.731	0.009	9905401.88090349	297
H60-H95	H60	1.324	1.203	1.457	0.029	9893790.36550308	1163
H60-H95	H81	1.306	0.941	1.813	0.002	9908086.789869951	103
H60-H95	H61	1.256	1.186	1.33	0.065	9868738.579055442	3129
H60-H95	H92	1.225	1.126	1.333	0.027	9889042.658453114	1443
I00-I99	I73	1.44	1.235	1.679	0.015	9905605.94661191	481
I00-I99	I44	1.286	1.045	1.582	0.006	9906545.015742645	256
I00-I99	I88	1.255	1.186	1.329	0.068	9873934.88569473	3277
I00-I99	I84	1.213	1.083	1.358	0.014	9900266.88843258	783
I00-I99	I10	1.211	1.121	1.307	0.031	9895716.862422995	1786
J00-J99	J46	3.342	3.1	3.602	0.19	9867175.170431212	2673
J00-J99	J30	2.833	2.719	2.952	0.599	9850712.402464066	9124
J00-J99	J45	2.497	2.461	2.534	4.13	9178651.080082135	63223
J00-J99	J31	1.965	1.779	2.17	0.062	9895842.171115674	1259
J00-J99	J44	1.81	1.489	2.199	0.014	9904931.082819987	310
K00-K95	K90	2.043	1.927	2.166	0.186	9864171.066392882	3599
K00-K95	K50	1.799	1.654	1.957	0.078	9895166.702258728	1728
K00-K95	K20	1.487	1.346	1.644	0.038	9900126.830937712	1158
K00-K95	K51	1.436	1.306	1.579	0.038	9899769.894592743	1254
K00-K95	K63	1.402	1.285	1.528	0.043	9898162.88295688	1491
L00-L99	L20	18.847	16.884	21.038	0.371	9846290.277891856	3853
L00-L99	L30	9.92	9.661	10.187	3.963	9455493.423682408	41677
L00-L99	L28	6.734	4.774	9.5	0.018	9906744.646132786	208
L00-L99	L23	4.133	3.411	5.007	0.035	9902938.034223136	460
L00-L99	L21	3.223	2.24	4.639	0.008	9901002.094455851	114
M00-M99	M32	1.733	1.304	2.301	0.006	9907634.39561944	150
M00-M99	M07	1.522	1.139	2.034	0.005	9907816.980150582	138
M00-M99	M71	1.508	1.093	2.082	0.004	9907732.492813142	107
M00-M99	M35	1.43	1.309	1.562	0.045	9900221.7412731	1478
M00-M99	M00	1.401	1.195	1.643	0.012	9902078.171115674	421
N00-N99	N47	1.454	1.406	1.503	0.315	9769891.44421629	9851
N00-N99	N30	1.402	1.213	1.621	0.015	9904696.514715947	517
N00-N99	N60	1.366	1.01	1.849	0.003	9907744.197125256	118
N00-N99	N64	1.365	1.092	1.706	0.006	9907122.926762491	217
N00-N99	N05	1.361	1.133	1.635	0.009	9904922.81451061	319
O00-O9A	O14	1.119	1.023	1.225	0.014	9900544.21355236	1285
O00-O9A	O73	1.102	0.928	1.308	0.003	9906571.603011636	333
O00-O9A	O12	1.102	0.97	1.251	0.006	9904527.901437372	628
O00-O9A	O16	1.101	1	1.213	0.01	9899905.420944558	1090
O00-O9A	O61	1.095	0.943	1.272	0.004	9906082.450376457	471
Q00-Q99	Q50	1.41	1.12	1.775	0.006	9906914.442162905	214
Q00-Q99	Q12	1.253	0.967	1.625	0.003	9905338.902121834	150
Q00-Q99	Q79	1.244	1.064	1.453	0.009	9899730.546201233	451
Q00-Q99	Q82	1.195	1.033	1.382	0.008	9803611.909650924	475
Q00-Q99	Q93	1.192	1.011	1.406	0.006	9904224.815879537	398
R00-R99	R06	1.756	1.725	1.787	1.661	9306737.32238193	35908
R00-R99	R89	1.535	1.101	2.139	0.004	9907837.94661191	101
R00-R99	R22	1.423	1.334	1.518	0.078	9873120.914442165	2598
R00-R99	R05	1.375	1.322	1.43	0.192	9787907.09924709	6900
R00-R99	R39	1.313	1.185	1.455	0.025	9897917.941136207	1019
S00-T88	T78	4.809	4.569	5.063	0.566	9822579.731690625	7022
S00-T88	T88	1.402	1.228	1.601	0.018	9897524.342231348	623
S00-T88	S96	1.22	0.902	1.651	0.002	9907680.21355236	114
S00-T88	T81	1.219	1.171	1.27	0.119	9836946.954140998	6499
S00-T88	S93	1.203	0.998	1.449	0.005	9906364.728268309	299
U00-U89	U80	1.406	1.196	1.653	0.012	9903410.239561943	426
U00-U89	U89	1.327	0.997	1.767	0.003	9907231.657768652	127
U00-U89	U82	1.304	1.173	1.451	0.023	9904506.212183436	984
U00-U89	U83	1.224	1.064	1.409	0.01	9906380.572210817	564
U00-U89	U07	1.145	1.019	1.286	0.011	9907529.782340862	834
V00-Y99	X58	2.061	1.785	2.381	0.031	9901876.717316909	602
V00-Y99	W79	1.96	1.558	2.465	0.011	9905745.744010951	227
V00-Y99	Y57	1.836	1.445	2.334	0.01	9906327.30184805	210
V00-Y99	Y59	1.621	1.234	2.13	0.006	9905569.754962357	150
V00-Y99	Y44	1.404	1.026	1.92	0.003	9907887.983572897	114
Z00-Z99	Z25	3.365	2.69	4.209	0.023	9903793.514031485	324
Z00-Z99	Z27	3.248	2.938	3.589	0.096	9876365.656399729	1371
Z00-Z99	Z01	3.121	2.997	3.25	0.61	9751781.377138946	8751
Z00-Z99	Z71	2.949	2.787	3.119	0.313	9855016.678986996	4667
Z00-Z99	Z91	2.131	2.084	2.179	1.475	9729287.143052705	27043
