# Supplementary material for: Mapping risks of health conditions in people with atopic eczema in English primary care and hospital data
Source: Nat Commun. 2025 Dec 20;17:555. doi: 10.1038/s41467-025-67247-w (PMC12808256; doi:10.1038/s41467-025-67247-w)
Supplement: Supplementary file 4 — Source Data [file 41467_2025_67247_MOESM4_ESM.zip › Figure 6 source data.csv]

outcome	level_cause	estimate	conf.low	conf.high
20	A. Infectious and parasitic diseases	1.322	1.313	1.331
380	B. Respiratory infectious	1.278	1.269	1.288
420	C. Maternal conditions	1.067	1.054	1.08
490	D. Neonatal conditions	1.056	0.909	1.228
540	E. Nutritional deficiencies	1.323	1.308	1.338
610	A. Malignant neoplasms	1.094	1.084	1.105
790	B. Other neoplasms	1.157	1.145	1.169
800	C. Diabetes mellitus	1.243	1.229	1.257
810	D. Endocrine, blood, immune disorders	1.267	1.259	1.275
820	E. Mental and substance use disorders	1.221	1.213	1.229
940	F. Neurological conditions	1.241	1.231	1.251
1020	G. Sense organ diseases	1.245	1.235	1.254
1100	H. Cardiovascular diseases	1.257	1.249	1.265
1170	I. Respiratory diseases	1.624	1.614	1.634
1210	J. Digestive diseases	1.28	1.273	1.288
1260	K. Genitourinary diseases	1.22	1.212	1.228
1330	L. Skin diseases	1.958	1.943	1.972
1340	M. Musculoskeletal diseases	1.289	1.28	1.297
1400	N. Congenital anomalies	1.188	1.167	1.209
1470	O. Oral conditions	1.178	1.166	1.191
1520	A. Unintentional injuries	1.163	1.156	1.171
1600	B. Intentional injuries	1.099	1.077	1.122
30	1 Tuberculosis	1.256	1.15	1.373
40	2 STDs excluding HIV	1.135	1.103	1.168
90	f. Other STDs	1.132	1.1	1.165
110	4 Diarrhoeal diseases	1.269	1.254	1.285
170	6 Meningitis	1.129	1.036	1.231
180	7 Encephalitis	1.197	1.097	1.305
185	8 Hepatitis	1.195	1.123	1.271
190	b. Acute hepatitis B	1.199	1.125	1.278
200	c. Acute hepatitis C	1.174	1.07	1.288
210	9 Parasitic and vector diseases	1	0.851	1.175
220	a. Malaria	0.967	0.804	1.162
330	10 Intestinal nematode infections	1.206	1.065	1.366
362	d. Food-bourne trematodes	1.204	1.061	1.367
370	12 Other infectious diseases	1.359	1.349	1.37
390	1 Lower respiratory infections	1.304	1.293	1.315
400	2 Upper respiratory infections	1.251	1.235	1.267
410	3 Otitis media	1.218	1.193	1.244
530	4 Other neonatal conditions	1.011	0.864	1.184
550	1 Protein-energy malnutrition	1.2	1.123	1.283
560	2 Iodine deficiency	1.16	0.993	1.355
580	4 Iron-deficiency anaemia	1.324	1.305	1.342
590	5 Other nutritional deficiencies	1.348	1.325	1.371
620	1 Mouth and oropharynx cancers	1.162	1.092	1.236
621	a. Lip and oral cavity	1.184	1.099	1.275
623	c. Other pharynx	1.118	1.009	1.238
630	2 Oesophagus cancer	1.18	1.118	1.246
640	3 Stomach cancer	1.078	1.014	1.146
650	4 Colon and rectum cancers	0.995	0.967	1.023
660	5 Liver cancer	1.247	1.162	1.34
670	6 Pancreas cancer	1.159	1.096	1.226
680	7 Trachea, bronchus, lung cancers	1.151	1.12	1.182
690	8 Melanoma and other skin cancers	1.083	1.063	1.103
691	a. Malignant skin melanoma	0.955	0.905	1.007
692	b. Non-melanoma skin cancer	1.1	1.078	1.121
700	9 Breast cancer	1.041	1.015	1.068
710	10 Cervix uteri cancer	0.96	0.861	1.071
720	11 Corpus uteri cancer	1.043	0.981	1.109
730	12 Ovary cancer	1.03	0.965	1.1
740	13 Prostate cancer	1.057	1.03	1.086
742	14 Testicular cancer	1.044	0.89	1.224
745	15 Kidney, renal pelvis and ureter cancer	1.113	1.056	1.174
750	16 Bladder cancer	1.081	1.04	1.123
751	17 Brain and nervous system cancers	1.122	1.045	1.205
752	18 Gallbladder and biliary tract cancer	1.076	0.958	1.209
753	19 Larynx cancer	1.144	1.019	1.284
754	20 Thyroid cancer	1.062	0.956	1.181
755	21 Mesothelioma	0.98	0.876	1.098
760	22 Lymphomas, multiple myeloma	1.293	1.248	1.34
761	a. Hodgkin lymphoma	1.711	1.542	1.899
762	b. Non-Hodgkin lymphoma	1.317	1.26	1.376
763	c. Multiple myeloma	1.162	1.09	1.238
770	23 Leukaemia	1.148	1.092	1.206
780	24 Other malignant neoplasms	1.188	1.177	1.2
811	1 Thalassaemias	1.403	1.31	1.504
812	2 Sickle cell disorders and trait	1.315	1.232	1.403
813	3 Other haemoglobinopathies and haemolytic anaemias	1.34	1.227	1.463
814	4 Other endocrine, blood and immune disorders	1.266	1.258	1.274
830	1 Depressive disorders	1.368	1.353	1.384
831	a. Major depressive disorder	1.368	1.353	1.384
840	2 Bipolar disorder	1.301	1.242	1.364
850	3 Schizophrenia	1.249	1.201	1.299
860	4 Alcohol use disorders	1.201	1.178	1.226
870	5 Drug use disorders	1.135	1.099	1.172
871	a. Opioid use disorders	1.188	1.125	1.254
872	b. Cocaine use disorders	1.118	1.03	1.212
873	c. Amphetamine use disorders	1.035	0.902	1.187
874	d. Cannabis use disorders	1.081	1.027	1.138
875	e. Other drug use disorders	1.159	1.089	1.234
880	6 Anxiety disorders	1.327	1.312	1.342
890	7 Eating disorders	1.279	1.191	1.375
900	8 Autism and Asperger syndrome	1.325	1.276	1.375
910	9 Childhood behavioural disorders	1.221	1.163	1.282
911	a. Attention deficit/hyperactivity syndrome	1.216	1.153	1.282
912	b. Conduct disorder	1.244	1.114	1.39
920	10 Idiopathic intellectual disability	1.577	1.493	1.666
930	11 Other mental and behavioural disorders	1.16	1.15	1.169
950	1 Alzheimer disease and other dementias	1.096	1.08	1.113
960	2 Parkinson disease	1.069	1.032	1.107
970	3 Epilepsy	1.297	1.267	1.328
980	4 Multiple sclerosis	1.232	1.154	1.315
990	5 Migraine	1.317	1.284	1.35
1000	6 Non-migraine headache	1.329	1.244	1.419
1010	7 Other neurological conditions	1.289	1.276	1.302
1030	1 Glaucoma	1.176	1.151	1.201
1040	2 Cataracts	1.209	1.196	1.222
1050	3 Uncorrected refractive errors	1.1	1.072	1.129
1070	5 Other vision loss	1.184	1.167	1.201
1080	6 Other hearing loss	1.234	1.213	1.256
1090	7 Other sense organ disorders	1.294	1.279	1.309
1110	1 Rheumatic heart disease	1.225	1.199	1.251
1120	2 Hypertensive heart disease	1.279	1.244	1.314
1130	3 Ischaemic heart disease	1.22	1.206	1.233
1140	4 Stroke	1.156	1.141	1.172
1150	5 Cardiomyopathy, myocarditis, endocarditis	1.235	1.202	1.269
1160	6 Other circulatory diseases	1.244	1.235	1.254
1180	1 Chronic obstructive pulmonary disease	1.439	1.421	1.457
1190	2 Asthma	2.124	2.106	2.142
1200	3 Other respiratory diseases	1.332	1.322	1.343
1220	1 Peptic ulcer disease	1.261	1.234	1.288
1230	2 Cirrhosis of the liver	1.427	1.38	1.475
1240	3 Appendicitis	1.088	1.061	1.115
1241	4 Gastritis and duodenitis	1.322	1.306	1.338
1242	5 Paralytic ileus and intestinal obstruction	1.207	1.178	1.236
1244	6 Inflammatory bowel disease	1.376	1.357	1.396
1246	7 Gallbladder and biliary diseases	1.172	1.155	1.188
1248	8 Pancreatitis	1.198	1.163	1.233
1250	9 Other digestive diseases	1.3	1.292	1.308
1270	1 Kidney diseases	1.218	1.207	1.23
1272	b. Chronic kidney disease due to diabetes	1.454	1.367	1.547
1273	c. Other chronic kidney disease	1.218	1.207	1.23
1280	2 Benign prostatic hyperplasia	1.164	1.143	1.186
1290	3 Urolithiasis	1.138	1.109	1.168
1300	4 Other urinary diseases	1.229	1.218	1.239
1310	5 Infertility	0.948	0.875	1.026
1320	6 Gynecological diseases	1.193	1.18	1.206
1350	1 Rheumatoid arthritis	1.408	1.375	1.442
1360	2 Osteoarthritis	1.283	1.271	1.295
1370	3 Gout	1.359	1.328	1.391
1380	4 Back and neck pain	1.298	1.285	1.312
1390	5 Other musculoskeletal disorders	1.295	1.286	1.305
1410	1 Neural tube defects	1.284	1.113	1.481
1420	2 Cleft lip and cleft palate	1.029	0.873	1.213
1430	3 Down syndrome	2.769	2.46	3.117
1440	4 Congenital heart anomalies	1.165	1.116	1.217
1450	5 Other chromosomal anomalies	1.29	1.179	1.412
1460	6 Other congenital anomalies	1.166	1.143	1.188
1480	1 Dental caries	1.108	1.091	1.125
1490	2 Periodontal disease	1.29	1.246	1.335
1502	4 Other oral disorders	1.219	1.204	1.235
1530	1 Road injury	1.163	1.156	1.171
1540	2 Poisonings	1.126	1.08	1.175
1550	3 Falls	1.137	1.127	1.148
1560	4 Fire, heat and hot substances	1.008	0.955	1.064
1575	6 Exposure to mechanical forces	1.064	1.044	1.083
1590	8 Other unintentional injuries	1.252	1.241	1.263
1610	1 Self-harm	1.113	1.087	1.139
1620	2 Interpersonal violence	1.072	1.033	1.113
