# Supplementary material for: Mapping risks of health conditions in people with atopic eczema in English primary care and hospital data
Source: Nat Commun. 2025 Dec 20;17:555. doi: 10.1038/s41467-025-67247-w (PMC12808256; doi:10.1038/s41467-025-67247-w)
Supplement: Supplementary file 4 — Source Data [file 41467_2025_67247_MOESM4_ESM.zip › Figure 7 source data.csv]

outcome	level_cause	estimate	conf.low	conf.high
20	A. Infectious and parasitic diseases	1.382	1.365	1.4
380	B. Respiratory infectious	1.251	1.236	1.266
420	C. Maternal conditions	0.988	0.97	1.006
490	D. Neonatal conditions	1.015	0.861	1.197
540	E. Nutritional deficiencies	1.276	1.226	1.328
610	A. Malignant neoplasms	1.081	1.003	1.164
790	B. Other neoplasms	1.124	1.087	1.163
800	C. Diabetes mellitus	1.01	0.952	1.071
810	D. Endocrine, blood, immune disorders	1.17	1.149	1.191
820	E. Mental and substance use disorders	1.076	1.061	1.092
940	F. Neurological conditions	1.179	1.154	1.205
1020	G. Sense organ diseases	1.181	1.159	1.203
1100	H. Cardiovascular diseases	1.142	1.109	1.176
1170	I. Respiratory diseases	1.876	1.855	1.898
1210	J. Digestive diseases	1.187	1.17	1.205
1260	K. Genitourinary diseases	1.186	1.167	1.205
1330	L. Skin diseases	2.813	2.772	2.855
1340	M. Musculoskeletal diseases	1.171	1.151	1.191
1400	N. Congenital anomalies	1.091	1.064	1.118
1470	O. Oral conditions	1.085	1.069	1.1
1520	A. Unintentional injuries	1.057	1.045	1.069
1600	B. Intentional injuries	1.004	0.975	1.033
40	2 STDs excluding HIV	1.085	1.004	1.173
90	f. Other STDs	1.089	1.006	1.179
110	4 Diarrhoeal diseases	1.165	1.139	1.192
170	6 Meningitis	1.097	0.976	1.233
180	7 Encephalitis	1.012	0.853	1.202
185	8 Hepatitis	1.04	0.837	1.293
330	10 Intestinal nematode infections	1.167	0.996	1.368
362	d. Food-bourne trematodes	1.176	1.002	1.38
370	12 Other infectious diseases	1.474	1.453	1.495
390	1 Lower respiratory infections	1.387	1.358	1.417
400	2 Upper respiratory infections	1.218	1.2	1.236
410	3 Otitis media	1.19	1.164	1.217
530	4 Other neonatal conditions	1.021	0.869	1.2
580	4 Iron-deficiency anaemia	1.279	1.214	1.347
590	5 Other nutritional deficiencies	1.298	1.224	1.377
751	17 Brain and nervous system cancers	1.012	0.84	1.22
760	22 Lymphomas, multiple myeloma	1.338	1.126	1.59
770	23 Leukaemia	0.988	0.846	1.154
780	24 Other malignant neoplasms	1.014	0.96	1.071
811	1 Thalassaemias	1.344	1.159	1.558
812	2 Sickle cell disorders and trait	1.361	1.226	1.51
813	3 Other haemoglobinopathies and haemolytic anaemias	1.237	1.037	1.476
814	4 Other endocrine, blood and immune disorders	1.164	1.142	1.185
830	1 Depressive disorders	1.137	1.102	1.173
831	a. Major depressive disorder	1.137	1.102	1.173
840	2 Bipolar disorder	1.077	0.944	1.229
850	3 Schizophrenia	0.972	0.872	1.085
860	4 Alcohol use disorders	0.979	0.931	1.03
870	5 Drug use disorders	0.972	0.921	1.026
871	a. Opioid use disorders	0.98	0.865	1.111
872	b. Cocaine use disorders	1.016	0.886	1.165
874	d. Cannabis use disorders	0.963	0.892	1.039
875	e. Other drug use disorders	0.994	0.897	1.101
880	6 Anxiety disorders	1.156	1.125	1.187
890	7 Eating disorders	1.127	1.024	1.24
900	8 Autism and Asperger syndrome	1.215	1.167	1.266
910	9 Childhood behavioural disorders	1.172	1.112	1.235
911	a. Attention deficit/hyperactivity syndrome	1.157	1.093	1.224
912	b. Conduct disorder	1.267	1.122	1.43
920	10 Idiopathic intellectual disability	1.088	1	1.183
930	11 Other mental and behavioural disorders	1.031	1.012	1.05
970	3 Epilepsy	1.066	1.015	1.12
990	5 Migraine	1.197	1.136	1.262
1000	6 Non-migraine headache	1.217	1.046	1.416
1010	7 Other neurological conditions	1.195	1.164	1.227
1040	2 Cataracts	1.59	1.363	1.855
1050	3 Uncorrected refractive errors	1.015	0.972	1.06
1070	5 Other vision loss	1.151	1.098	1.206
1080	6 Other hearing loss	1.16	1.11	1.212
1090	7 Other sense organ disorders	1.242	1.214	1.272
1110	1 Rheumatic heart disease	0.973	0.814	1.164
1120	2 Hypertensive heart disease	1.079	0.873	1.333
1130	3 Ischaemic heart disease	1.065	0.865	1.31
1140	4 Stroke	0.988	0.862	1.133
1150	5 Cardiomyopathy, myocarditis, endocarditis	1.075	0.968	1.193
1160	6 Other circulatory diseases	1.147	1.11	1.185
1180	1 Chronic obstructive pulmonary disease	1.473	1.287	1.687
1190	2 Asthma	2.497	2.46	2.533
1200	3 Other respiratory diseases	1.412	1.39	1.436
1220	1 Peptic ulcer disease	1.261	1.106	1.438
1240	3 Appendicitis	1.052	1.018	1.087
1241	4 Gastritis and duodenitis	1.227	1.173	1.282
1242	5 Paralytic ileus and intestinal obstruction	1.084	0.994	1.183
1244	6 Inflammatory bowel disease	1.277	1.236	1.32
1246	7 Gallbladder and biliary diseases	1.051	0.986	1.121
1248	8 Pancreatitis	0.948	0.837	1.074
1250	9 Other digestive diseases	1.232	1.211	1.253
1270	1 Kidney diseases	1.067	1.023	1.112
1273	c. Other chronic kidney disease	1.066	1.022	1.112
1290	3 Urolithiasis	0.971	0.882	1.069
1300	4 Other urinary diseases	1.216	1.193	1.24
1320	6 Gynecological diseases	1.154	1.12	1.189
1350	1 Rheumatoid arthritis	1.27	1.045	1.543
1360	2 Osteoarthritis	1.181	1.054	1.324
1380	4 Back and neck pain	1.15	1.105	1.196
1390	5 Other musculoskeletal disorders	1.177	1.156	1.2
1420	2 Cleft lip and cleft palate	1.02	0.85	1.224
1440	4 Congenital heart anomalies	1.035	0.963	1.112
1450	5 Other chromosomal anomalies	1.138	1.02	1.27
1460	6 Other congenital anomalies	1.093	1.065	1.121
1480	1 Dental caries	1.024	1.004	1.044
1490	2 Periodontal disease	1.211	1.139	1.288
1502	4 Other oral disorders	1.13	1.109	1.152
1530	1 Road injury	1.057	1.045	1.069
1540	2 Poisonings	1.073	1.015	1.134
1550	3 Falls	1.022	1.004	1.041
1560	4 Fire, heat and hot substances	0.964	0.9	1.032
1575	6 Exposure to mechanical forces	1.024	0.999	1.049
1590	8 Other unintentional injuries	1.141	1.118	1.164
1610	1 Self-harm	1.003	0.97	1.038
1620	2 Interpersonal violence	1.011	0.959	1.066
