# Supplementary material for: Mapping risks of health conditions in people with atopic eczema in English primary care and hospital data
Source: Nat Commun. 2025 Dec 20;17:555. doi: 10.1038/s41467-025-67247-w (PMC12808256; doi:10.1038/s41467-025-67247-w)
Supplement: Supplementary file 4 — Source Data [file 41467_2025_67247_MOESM4_ESM.zip › Figure 8 source data.csv]

outcome	phenotype	estimate	conf.low	conf.high
930	930 Allergic reaction to food	5.584	5.282	5.903
495.2	495.2 Asthma with exacerbation	2.954	2.787	3.132
370.3	370.3 Keratoconjunctivitis	2.822	2.228	3.574
54	54 Herpes simplex	2.46	2.326	2.602
505	505 Other pulmonary inflamation ...	2.404	2.08	2.778
364.41	364.41 Keratoconus	2.359	2.125	2.618
132	132 Infestation (lice, mites)	2.277	1.99	2.606
949	949 Allergies, other	2.22	2.08	2.369
454.11	454.11 Varicose veins of lower e...	2.209	2.124	2.297
476	476 Allergic rhinitis	2.138	2.082	2.196
495	495 Asthma	2.124	2.106	2.142
288.3	288.3 Eosinophilia	2.093	1.824	2.403
946	946 Anaphylactic shock NOS	1.959	1.842	2.084
512.1	512.1 Wheezing	1.959	1.92	1.998
110.12	110.12 Althete's foot	1.891	1.657	2.158
456	456 Chronic venous insufficiency...	1.883	1.761	2.013
110.2	110.2 Dermatomycoses	1.868	1.634	2.136
557	557 Intestinal malabsorption (no...	1.783	1.719	1.848
472	472 Chronic pharyngitis and naso...	1.753	1.656	1.855
110.13	110.13 Dermatophytosis of the body	1.749	1.499	2.04
110.1	110.1 Dermatophytosis	1.732	1.614	1.859
364.9	364.9 Cornea replaced by transplant	1.732	1.497	2.003
370	370 Keratitis	1.722	1.584	1.872
255.21	255.21 Glucocorticoid deficiency	1.719	1.599	1.848
257.1	257.1 Testicular hypofunction	1.715	1.472	1.997
201	201 Hodgkin's disease	1.711	1.542	1.899
257	257 Testicular dysfunction	1.709	1.472	1.985
758.1	758.1 Chromosomal anomalies	1.708	1.588	1.837
555.1	555.1 Regional enteritis	1.701	1.632	1.772
370.1	370.1 Corneal ulcer	1.691	1.505	1.899
713.5	713.5 Arthropathy associated wit...	1.688	1.456	1.956
117.4	117.4 Aspergillosis	1.683	1.507	1.879
729.1	729.1 Rheumatism, unspecified an...	1.676	1.538	1.825
279	279 Disorders involving the immu...	1.657	1.313	2.092
279.8	279.8 Other specified disorders ...	1.644	1.309	2.063
624.1	624.1 Dystrophy of female genita...	1.643	1.477	1.827
300.3	300.3 Obsessive-compulsive disor...	1.638	1.522	1.762
454.1	454.1 Varicose veins of lower ex...	1.628	1.59	1.667
379.1	379.1 Scleritis and episcleritis	1.622	1.291	2.037
555.21	555.21 Ulcerative colitis (chronic)	1.621	1.521	1.728
561.1	561.1 Diarrhea	1.617	1.505	1.737
960	960 Poisoning by antibiotics	1.615	1.581	1.65
79.1	79.1 Varicella infection	1.614	1.516	1.718
519	519 Other diseases of respirator...	1.61	1.404	1.846
41.1	41.1 Staphylococcus infections	1.605	1.57	1.64
380.1	380.1 Otitis externa	1.604	1.516	1.698
255.11	255.11 Cushing's syndrome	1.602	1.351	1.9
962.3	962.3 Hormones and synthetic sub...	1.598	1.491	1.713
443.1	443.1 Raynaud's syndrome	1.59	1.521	1.662
961.1	961.1 Poisoning/allergy of sulfo...	1.587	1.488	1.693
446.9	446.9 Arteritis NOS	1.587	1.45	1.737
500.1	500.1 Extrinsic allergic alveolitis	1.581	1.371	1.822
117	117 Mycoses	1.571	1.405	1.758
557.1	557.1 Celiac disease	1.568	1.501	1.639
446.4	446.4 Wegener's granulomatosis	1.527	1.295	1.801
960.1	960.1 Adverse effects of antibac...	1.525	1.324	1.756
279.1	279.1 Immunity deficiency	1.521	1.383	1.673
300.4	300.4 Dysthymic disorder	1.519	1.264	1.826
961	961 Poisoning by other anti-infe...	1.517	1.421	1.619
279.11	279.11 Deficiency of humoral imm...	1.51	1.341	1.701
555.2	555.2 Ulcerative colitis	1.51	1.457	1.564
79	79 Viral infection	1.498	1.476	1.52
960.2	960.2 Allergy/adverse effect of ...	1.44	1.423	1.457
288.2	288.2 Elevated white blood cell ...	1.427	1.335	1.525
379.9	379.9 Pain, swelling or discharg...	1.412	1.278	1.561
364.1	364.1 Corneal opacity	1.412	1.257	1.586
729	729 Other disorders of soft tissues	1.405	1.378	1.433
443	443 Peripheral vascular disease	1.398	1.368	1.428
443.8	443.8 Other specified peripheral...	1.398	1.368	1.428
443.7	443.7 Peripheral angiopathy in d...	1.395	1.326	1.468
446	446 Polyarteritis nodosa and all...	1.387	1.208	1.593
364	364 Corneal opacity and other di...	1.378	1.317	1.441
512.8	512.8 Cough	1.377	1.347	1.409
624.9	624.9 stress incontinence, female	1.377	1.327	1.429
41.2	41.2 Streptococcus infection	1.377	1.34	1.415
729.3	729.3 Panniculitis	1.376	1.207	1.568
300.11	300.11 Generalized anxiety disorder	1.372	1.26	1.493
519.8	519.8 Other diseases of respirat...	1.37	1.355	1.386
279.7	279.7 Other immunological findings	1.369	1.208	1.551
500	500 Lung disease due to external...	1.367	1.218	1.534
512.9	512.9 Other dyspnea	1.355	1.3	1.412
512.7	512.7 Shortness of breath	1.353	1.331	1.376
443.9	443.9 Peripheral vascular diseas...	1.353	1.32	1.387
500.2	500.2 Pneumoconiosis	1.352	1.249	1.463
380	380 Disorders of external ear	1.347	1.293	1.405
300.1	300.1 Anxiety disorder	1.343	1.327	1.36
110.11	110.11 Dermatophytosis of nail	1.329	1.124	1.572
561	561 Symptoms involving digestive...	1.323	1.303	1.345
379	379 Other disorders of eye	1.315	1.213	1.426
561.2	561.2 Flatulence	1.314	1.266	1.364
454	454 Varicose veins	1.312	1.222	1.41
446.5	446.5 Giant cell arteritis	1.308	1.219	1.403
624.2	624.2 Atrophy of female genital ...	1.298	1.177	1.431
300.12	300.12 Agorophobia, social phobi...	1.295	1.25	1.342
41	41 Bacterial infection NOS	1.294	1.272	1.317
300.9	300.9 Posttraumatic stress disorder	1.291	1.212	1.375
380.4	380.4 Impacted cerumen	1.282	1.219	1.347
758	758 Chromosomal anomalies and ge...	1.279	1.1	1.487
300	300 Anxiety disorders	1.269	1.199	1.342
519.9	519.9 Symptoms involving respira...	1.266	1.158	1.385
962	962 Poisoning by hormones and sy...	1.265	1.156	1.384
288	288 Diseases of white blood cells	1.264	1.197	1.336
364.5	364.5 Corneal dystrophy	1.262	1.141	1.397
300.13	300.13 Phobia	1.259	1.214	1.305
446.2	446.2 Acute febrile mucocutaneou...	1.258	1.047	1.511
512	512 Other symptoms of respirator...	1.251	1.227	1.275
713	713 Arthropathy associated with ...	1.248	1.111	1.402
512.2	512.2 Painful respiration	1.247	1.132	1.374
288.11	288.11 Neutropenia	1.232	1.194	1.271
255	255 Disorders of adrenal glands	1.23	1.125	1.345
300.8	300.8 Acute reaction to stress	1.22	1.061	1.403
519.2	519.2 Respiratory complications	1.212	1.1	1.336
364.4	364.4 Corneal degenerations	1.207	1.12	1.3
379.5	379.5 Disorders of iris and cili...	1.189	1.108	1.275
364.2	364.2 Corneal edema	1.181	1.02	1.368
41.4	41.4 E. coli	1.17	1.147	1.194
379.3	379.3 Aphakia and other disorder...	1.147	1.11	1.185
79.2	79.2 Infectious mononucleosis	1.146	1.056	1.244
379.2	379.2 Disorders of vitreous body	1.125	1.073	1.179
132.1	132.1 Pediculosis and phthirus i...	1.116	0.911	1.368
379.4	379.4 Anomalies of pupillary fun...	1.077	0.949	1.223
949.1	949.1 Diaper or napkin rash	1.048	0.901	1.217
