# Supplementary material for: Mapping risks of health conditions in people with atopic eczema in English primary care and hospital data
Source: Nat Commun. 2025 Dec 20;17:555. doi: 10.1038/s41467-025-67247-w (PMC12808256; doi:10.1038/s41467-025-67247-w)
Supplement: Supplementary file 4 — Source Data [file 41467_2025_67247_MOESM4_ESM.zip › Figure 9 source data.csv]

outcome	phenotype	estimate	conf.low	conf.high
930	930 Allergic reaction to food	7.344	6.877	7.843
495.2	495.2 Asthma with exacerbation	3.342	3.1	3.602
54	54 Herpes simplex	2.998	2.778	3.235
476	476 Allergic rhinitis	2.833	2.719	2.952
946	946 Anaphylactic shock NOS	2.756	2.443	3.109
949	949 Allergies, other	2.705	2.458	2.978
495	495 Asthma	2.497	2.461	2.534
557	557 Intestinal malabsorption (no...	2.043	1.927	2.166
364.41	364.41 Keratoconus	2.005	1.73	2.324
512.1	512.1 Wheezing	1.996	1.956	2.038
1010	1010 Other tests	1.971	1.913	2.032
472	472 Chronic pharyngitis and naso...	1.965	1.779	2.17
364	364 Corneal opacity and other di...	1.91	1.675	2.179
370	370 Keratitis	1.901	1.52	2.378
941	941 Adverse reaction to serum or...	1.848	1.517	2.251
496.21	496.21 Obstructive chronic bronc...	1.81	1.489	2.199
555.1	555.1 Regional enteritis	1.799	1.654	1.957
513	513 Respiratory abnormalities	1.756	1.725	1.787
561.1	561.1 Diarrhea	1.747	1.422	2.145
41.1	41.1 Staphylococcus infections	1.703	1.613	1.799
369.2	369.2 Eye infection, viral	1.673	1.342	2.087
1015	1015 Effects of other external c...	1.665	1.619	1.712
79.1	79.1 Varicella infection	1.632	1.529	1.742
496	496 Chronic airway obstruction	1.602	1.273	2.016
556.1	556.1 Ulceration of intestine	1.599	1.361	1.878
470	470 Septal Deviations/Turbinate ...	1.56	1.481	1.643
79	79 Viral infection	1.532	1.507	1.557
555.21	555.21 Ulcerative colitis (chronic)	1.513	1.297	1.766
443.1	443.1 Raynaud's syndrome	1.513	1.286	1.78
530.1	530.1 Esophagitis, GERD and rela...	1.487	1.346	1.644
366	366 Cataract	1.487	1.282	1.725
293.1	293.1 Swelling, mass, or lump in...	1.484	1.375	1.601
722.6	722.6 Degeneration of interverte...	1.477	1.174	1.858
278.4	278.4 Abnormal weight gain	1.476	1.16	1.878
110.1	110.1 Dermatophytosis	1.476	1.218	1.79
599.9	599.9 Other abnormality of urina...	1.473	1.25	1.735
279.11	279.11 Deficiency of humoral imm...	1.457	1.165	1.824
604.1	604.1 Redundant prepuce and phim...	1.455	1.408	1.504
379.9	379.9 Pain, swelling or discharg...	1.455	1.189	1.78
279.1	279.1 Immunity deficiency	1.45	1.224	1.717
255.21	255.21 Glucocorticoid deficiency	1.448	1.206	1.738
443	443 Peripheral vascular disease	1.44	1.235	1.679
443.8	443.8 Other specified peripheral...	1.44	1.235	1.679
464	464 Acute sinusitis	1.436	1.188	1.736
555.2	555.2 Ulcerative colitis	1.436	1.306	1.579
78	78 Viral warts & HPV	1.435	1.22	1.688
519.8	519.8 Other diseases of respirat...	1.43	1.399	1.461
559	559 Ileostomy status	1.427	1.169	1.742
369.5	369.5 Conjunctivitis, infectious	1.424	1.318	1.539
960	960 Poisoning by antibiotics	1.42	1.333	1.513
512.7	512.7 Shortness of breath	1.393	1.325	1.463
557.1	557.1 Celiac disease	1.376	1.262	1.5
512.8	512.8 Cough	1.375	1.322	1.43
960.2	960.2 Allergy/adverse effect of ...	1.37	1.331	1.411
369	369 Infection of the eye	1.346	1.246	1.454
513.4	513.4 Hyperventilation	1.342	1.108	1.626
512.9	512.9 Other dyspnea	1.332	1.25	1.42
293	293 Symptoms involving head and ...	1.33	1.27	1.391
604	604 Disorders of penis	1.298	1.196	1.409
496.3	496.3 Bronchiectasis	1.293	1.058	1.58
512	512 Other symptoms of respirator...	1.252	1.175	1.334
41.2	41.2 Streptococcus infection	1.249	1.18	1.321
530.11	530.11 GERD	1.233	1.176	1.292
561	561 Symptoms involving digestive...	1.222	1.148	1.301
599.5	599.5 Frequency of urination and...	1.22	1.103	1.348
379	379 Other disorders of eye	1.203	0.998	1.45
599.4	599.4 Urinary incontinence	1.2	1.116	1.29
530.14	530.14 Reflux esophagitis	1.198	1.081	1.329
278.1	278.1 Obesity	1.181	1.145	1.219
599.3	599.3 Dysuria	1.181	1.083	1.287
722	722 Intervertebral disc disorders	1.178	1.051	1.321
561.2	561.2 Flatulence	1.163	1.044	1.295
519.9	519.9 Symptoms involving respira...	1.161	0.952	1.415
599.2	599.2 Retention of urine	1.16	1.076	1.251
79.2	79.2 Infectious mononucleosis	1.155	1.057	1.264
599	599 Other symptoms/disorders or ...	1.144	1.045	1.252
722.9	722.9 Other and unspecified disc...	1.132	0.982	1.306
41	41 Bacterial infection NOS	1.13	1.073	1.189
530.2	530.2 Esophageal bleeding (varic...	1.128	0.927	1.372
530.7	530.7 Gastroesophageal laceratio...	1.108	0.945	1.299
530.9	530.9 Heartburn	1.076	0.902	1.283
599.1	599.1 Urinary obstruction	1.053	0.968	1.145
513.3	513.3 Hypoventilation	1.051	0.891	1.24
41.4	41.4 E. coli	1.042	0.98	1.108
949.1	949.1 Diaper or napkin rash	1.009	0.839	1.214
