# Supplementary material for: Mapping risks of health conditions in people with atopic eczema in English primary care and hospital data
Source: Nat Commun. 2025 Dec 20;17:555. doi: 10.1038/s41467-025-67247-w (PMC12808256; doi:10.1038/s41467-025-67247-w)
Supplement: Supplementary file 4 — Source Data [file 41467_2025_67247_MOESM4_ESM.zip › tab-suppl-1-source-data.csv]

**Characteristic**	0	1	**Difference**	category	cohort_lab
N	14,103,462 (100%)	3,077,362 (100%)	NA		any age
Male	6,222,354 (44%)	1,376,488 (45%)	NA		any age
Age at index	27 (7, 50)	24 (5, 49)	0.05		any age
Follow-up time	4.7 (1.8, 10.0)	5.5 (2.1, 11.0)	-0.1		any age
Asthma	1,222,609 (8.7%)	521,073 (17%)	-0.25	Atopic and allergic	any age
Food allergy	92,327 (0.7%)	66,564 (2.2%)	-0.13	Atopic and allergic	any age
Allergic Rhinitis	788,710 (5.6%)	359,113 (12%)	-0.22	Atopic and allergic	any age
Allergic Conjunctivitis	103,347 (0.7%)	58,391 (1.9%)	-0.1	Atopic and allergic	any age
Eosinophilic Eosophagitis	480 (<0.1%)	227 (<0.1%)	-0.01	Atopic and allergic	any age
Alopecia Areata	23,480 (0.2%)	10,607 (0.3%)	-0.04	Immune mediated	any age
Urticaria	298,195 (2.1%)	139,207 (4.5%)	-0.13	Immune mediated	any age
Anxiety	1,060,930 (7.5%)	306,920 (10.0%)	-0.09	Mental health and substance use	any age
Depression	1,552,123 (11%)	430,690 (14%)	-0.09	Mental health and substance use	any age
Alcohol abuse	104,431 (0.7%)	29,033 (0.9%)	-0.02	Mental health and substance use	any age
Cigarette smoking	3,609,461 (26%)	865,234 (28%)	-0.06	Mental health and substance use	any age
ADHD	45,124 (0.3%)	12,043 (0.4%)	-0.01	ADHD and autism	any age
Autism	44,226 (0.3%)	15,221 (0.5%)	-0.03	ADHD and autism	any age
Hypertension	1,314,047 (9.3%)	316,381 (10%)	-0.03	Cardiovascular	any age
Coronary artery disease	640,034 (4.5%)	166,593 (5.4%)	-0.04	Cardiovascular	any age
Peripheral artery disease	77,786 (0.6%)	22,983 (0.7%)	-0.02	Cardiovascular	any age
Myocardial infarction	125,198 (0.9%)	31,140 (1.0%)	-0.01	Cardiovascular	any age
Stroke	105,289 (0.7%)	27,466 (0.9%)	-0.02	Cardiovascular	any age
Heart failure	108,327 (0.8%)	29,405 (1.0%)	-0.02	Cardiovascular	any age
Thromboembolic diseases	108,636 (0.8%)	32,983 (1.1%)	-0.03	Cardiovascular	any age
Obesity	395,015 (2.8%)	116,931 (3.8%)	-0.06	Metabolic	any age
Dyslipidemia	523,266 (3.7%)	134,710 (4.4%)	-0.03	Metabolic	any age
Diabetes mellitus	469,967 (3.3%)	117,708 (3.8%)	-0.03	Metabolic	any age
Metabolic syndrome	2,712 (<0.1%)	838 (<0.1%)	-0.01	Metabolic	any age
Hip fracture	43,575 (0.3%)	10,940 (0.4%)	-0.01	Bone health	any age
Pelvis fracture	18,629 (0.1%)	4,834 (0.2%)	-0.01	Bone health	any age
Spine fracture	27,829 (0.2%)	7,510 (0.2%)	-0.01	Bone health	any age
Wrist fracture	295,000 (2.1%)	76,181 (2.5%)	-0.03	Bone health	any age
Osteoporosis	157,486 (1.1%)	42,055 (1.4%)	-0.02	Bone health	any age
Molluscum contagiosum	146,684 (1.0%)	89,752 (2.9%)	-0.14	Skin infection	any age
Impetigo	394,360 (2.8%)	201,644 (6.6%)	-0.18	Skin infection	any age
Herpes simplex	190,422 (1.4%)	77,891 (2.5%)	-0.09	Skin infection	any age
Dermatophyte infection	629,392 (4.5%)	288,839 (9.4%)	-0.19	Skin infection	any age
Cutaneous warts	792,026 (5.6%)	297,022 (9.7%)	-0.15	Skin infection	any age
Lung cancer	8,836 (<0.1%)	2,446 (<0.1%)	-0.01	Cancer	any age
Breast cancer	74,899 (0.5%)	18,168 (0.6%)	-0.01	Cancer	any age
Prostate cancer	50,641 (0.4%)	12,245 (0.4%)	-0.01	Cancer	any age
Pancreatic cancer	1,307 (<0.1%)	352 (<0.1%)	0	Cancer	any age
Non-hodgkin lymphoma	12,300 (<0.1%)	3,328 (0.1%)	-0.01	Cancer	any age
Hodgkin lymphoma	3,325 (<0.1%)	954 (<0.1%)	0	Cancer	any age
Myeloma	3,272 (<0.1%)	748 (<0.1%)	0	Cancer	any age
CNS cancers	10,959 (<0.1%)	2,884 (<0.1%)	-0.01	Cancer	any age
Melanoma	41,371 (0.3%)	10,770 (0.3%)	-0.01	Cancer	any age
Nonmelanoma skin cancer	156,091 (1.1%)	41,308 (1.3%)	-0.02	Cancer	any age
Alzheimer's dementia	40,335 (0.3%)	9,307 (0.3%)	0	Neurological	any age
Vascular dementia	20,791 (0.1%)	4,929 (0.2%)	0	Neurological	any age
Abdominal hernia	353,442 (2.5%)	94,890 (3.1%)	-0.04	Digestive system	any age
Appendicitis	131,921 (0.9%)	32,882 (1.1%)	-0.01	Digestive system	any age
Autoimmune liver disease	4,146 (<0.1%)	1,197 (<0.1%)	-0.01	Liver	any age
Barett's oesophagus	25,032 (0.2%)	6,916 (0.2%)	-0.01	Digestive system	any age
Cholecystitis	38,343 (0.3%)	10,288 (0.3%)	-0.01	Liver	any age
Coeliac disease	24,758 (0.2%)	8,161 (0.3%)	-0.02	Digestive system	any age
Crohn's disease	20,829 (0.1%)	7,969 (0.3%)	-0.02	Digestive system	any age
Diverticular disease	188,648 (1.3%)	52,246 (1.7%)	-0.03	Digestive system	any age
Fatty liver	50,688 (0.4%)	16,009 (0.5%)	-0.02	Liver	any age
Gastritis and duodenitis	248,985 (1.8%)	78,099 (2.5%)	-0.05	Digestive system	any age
Gastro oesophageal reflux	561,049 (4.0%)	177,375 (5.8%)	-0.08	Digestive system	any age
Irritable bowel syndrome	345,139 (2.4%)	111,849 (3.6%)	-0.07	Digestive system	any age
Fibrosis/sclerosis/cirrhosis	13,958 (<0.1%)	4,331 (0.1%)	-0.01	Liver	any age
Oesophageal varices	3,296 (<0.1%)	986 (<0.1%)	-0.01	Liver	any age
Oesophageal ulcer	256,539 (1.8%)	80,121 (2.6%)	-0.05	Digestive system	any age
Pancreatitis	24,860 (0.2%)	6,576 (0.2%)	-0.01	Digestive system	any age
Peptic ulcer disease	69,376 (0.5%)	18,469 (0.6%)	-0.01	Digestive system	any age
Peritonitis	9,448 (<0.1%)	2,365 (<0.1%)	0	Digestive system	any age
Ulcerative colitis	30,640 (0.2%)	10,366 (0.3%)	-0.02	Digestive system	any age
Epilepsy	109,550 (0.8%)	31,479 (1.0%)	-0.03	Neurological	any age
Migraine	448,754 (3.2%)	134,735 (4.4%)	-0.06	Neurological	any age
Multiple sclerosis	15,974 (0.1%)	4,236 (0.1%)	-0.01	Neurological	any age
Parkinson's disease	24,898 (0.2%)	5,370 (0.2%)	0	Neurological	any age
Peripheral neuropathies	662,781 (4.7%)	191,667 (6.2%)	-0.07	Neurological	any age
COPD	191,149 (1.4%)	57,785 (1.9%)	-0.04	Immune mediated	any age
Cons. in year pre index	5,578,487 (40%)	1,645,237 (53%)	-0.28		any age
N	10,605,853 (100%)	2,167,108 (100%)	NA		18+
Male	4,431,643 (42%)	903,026 (42%)	NA		18+
Age at index	37 (23, 58)	37 (23, 59)	-0.02		18+
Follow-up time	4.4 (1.8, 9.3)	4.8 (1.9, 9.9)	-0.06		18+
Asthma	1,234,248 (12%)	495,151 (23%)	-0.3	Atopic and allergic	18+
Food allergy	85,028 (0.8%)	46,079 (2.1%)	-0.11	Atopic and allergic	18+
Allergic Rhinitis	875,117 (8.3%)	368,215 (17%)	-0.27	Atopic and allergic	18+
Allergic Conjunctivitis	120,141 (1.1%)	59,572 (2.7%)	-0.12	Atopic and allergic	18+
Eosinophilic Eosophagitis	555 (<0.1%)	256 (<0.1%)	-0.01	Atopic and allergic	18+
Alopecia Areata	25,818 (0.2%)	11,205 (0.5%)	-0.04	Immune mediated	18+
Urticaria	315,375 (3.0%)	128,031 (5.9%)	-0.14	Immune mediated	18+
Anxiety	1,122,564 (11%)	322,655 (15%)	-0.13	Mental health and substance use	18+
Depression	1,612,428 (15%)	449,111 (21%)	-0.14	Mental health and substance use	18+
Alcohol abuse	104,670 (1.0%)	29,123 (1.3%)	-0.03	Mental health and substance use	18+
Cigarette smoking	3,709,250 (35%)	893,121 (41%)	-0.13	Mental health and substance use	18+
ADHD	51,678 (0.5%)	12,103 (0.6%)	-0.01	ADHD and autism	18+
Autism	49,653 (0.5%)	13,462 (0.6%)	-0.02	ADHD and autism	18+
Hypertension	1,314,149 (12%)	316,170 (15%)	-0.06	Cardiovascular	18+
Coronary artery disease	639,324 (6.0%)	166,602 (7.7%)	-0.07	Cardiovascular	18+
Peripheral artery disease	79,447 (0.7%)	23,539 (1.1%)	-0.04	Cardiovascular	18+
Myocardial infarction	125,009 (1.2%)	31,139 (1.4%)	-0.02	Cardiovascular	18+
Stroke	104,897 (1.0%)	27,346 (1.3%)	-0.03	Cardiovascular	18+
Heart failure	107,091 (1.0%)	29,277 (1.4%)	-0.03	Cardiovascular	18+
Thromboembolic diseases	108,806 (1.0%)	33,180 (1.5%)	-0.04	Cardiovascular	18+
Obesity	402,981 (3.8%)	118,834 (5.5%)	-0.08	Metabolic	18+
Dyslipidemia	523,680 (4.9%)	134,784 (6.2%)	-0.06	Metabolic	18+
Diabetes mellitus	472,368 (4.5%)	117,877 (5.4%)	-0.05	Metabolic	18+
Metabolic syndrome	2,726 (<0.1%)	846 (<0.1%)	-0.01	Metabolic	18+
Hip fracture	43,828 (0.4%)	10,970 (0.5%)	-0.01	Bone health	18+
Pelvis fracture	19,317 (0.2%)	5,005 (0.2%)	-0.01	Bone health	18+
Spine fracture	28,833 (0.3%)	7,729 (0.4%)	-0.02	Bone health	18+
Wrist fracture	338,711 (3.2%)	83,507 (3.9%)	-0.04	Bone health	18+
Osteoporosis	158,047 (1.5%)	42,185 (1.9%)	-0.04	Bone health	18+
Molluscum contagiosum	194,304 (1.8%)	83,829 (3.9%)	-0.12	Skin infection	18+
Impetigo	432,957 (4.1%)	178,705 (8.2%)	-0.17	Skin infection	18+
Herpes simplex	202,523 (1.9%)	77,197 (3.6%)	-0.1	Skin infection	18+
Dermatophyte infection	662,551 (6.2%)	277,474 (13%)	-0.22	Skin infection	18+
Cutaneous warts	981,375 (9.3%)	322,054 (15%)	-0.17	Skin infection	18+
Lung cancer	8,678 (<0.1%)	2,436 (0.1%)	-0.01	Cancer	18+
Breast cancer	74,747 (0.7%)	18,178 (0.8%)	-0.02	Cancer	18+
Prostate cancer	50,873 (0.5%)	12,243 (0.6%)	-0.01	Cancer	18+
Pancreatic cancer	1,285 (<0.1%)	354 (<0.1%)	0	Cancer	18+
Non-hodgkin lymphoma	12,455 (0.1%)	3,333 (0.2%)	-0.01	Cancer	18+
Hodgkin lymphoma	3,456 (<0.1%)	1,010 (<0.1%)	-0.01	Cancer	18+
Myeloma	3,352 (<0.1%)	748 (<0.1%)	0	Cancer	18+
CNS cancers	10,896 (0.1%)	2,877 (0.1%)	-0.01	Cancer	18+
Melanoma	41,166 (0.4%)	10,719 (0.5%)	-0.02	Cancer	18+
Nonmelanoma skin cancer	156,122 (1.5%)	41,315 (1.9%)	-0.03	Cancer	18+
Alzheimer's dementia	40,145 (0.4%)	9,326 (0.4%)	-0.01	Neurological	18+
Vascular dementia	20,756 (0.2%)	4,922 (0.2%)	-0.01	Neurological	18+
Abdominal hernia	286,265 (2.7%)	72,461 (3.3%)	-0.04	Digestive system	18+
Appendicitis	145,789 (1.4%)	35,705 (1.6%)	-0.02	Digestive system	18+
Autoimmune liver disease	4,267 (<0.1%)	1,219 (<0.1%)	-0.01	Liver	18+
Barett's oesophagus	24,999 (0.2%)	6,939 (0.3%)	-0.02	Digestive system	18+
Cholecystitis	38,448 (0.4%)	10,335 (0.5%)	-0.02	Liver	18+
Coeliac disease	25,285 (0.2%)	8,101 (0.4%)	-0.02	Digestive system	18+
Crohn's disease	22,397 (0.2%)	8,416 (0.4%)	-0.03	Digestive system	18+
Diverticular disease	188,506 (1.8%)	52,228 (2.4%)	-0.04	Digestive system	18+
Fatty liver	51,022 (0.5%)	16,154 (0.7%)	-0.03	Liver	18+
Gastritis and duodenitis	254,816 (2.4%)	78,445 (3.6%)	-0.07	Digestive system	18+
Gastro oesophageal reflux	415,368 (3.9%)	126,694 (5.8%)	-0.09	Digestive system	18+
Irritable bowel syndrome	356,169 (3.4%)	115,391 (5.3%)	-0.1	Digestive system	18+
Fibrosis/sclerosis/cirrhosis	13,955 (0.1%)	4,318 (0.2%)	-0.02	Liver	18+
Oesophageal varices	3,317 (<0.1%)	984 (<0.1%)	-0.01	Liver	18+
Oesophageal ulcer	242,547 (2.3%)	74,675 (3.4%)	-0.07	Digestive system	18+
Pancreatitis	25,028 (0.2%)	6,648 (0.3%)	-0.01	Digestive system	18+
Peptic ulcer disease	69,170 (0.7%)	18,504 (0.9%)	-0.02	Digestive system	18+
Peritonitis	9,671 (<0.1%)	2,405 (0.1%)	-0.01	Digestive system	18+
Ulcerative colitis	31,321 (0.3%)	10,573 (0.5%)	-0.03	Digestive system	18+
Epilepsy	108,905 (1.0%)	30,926 (1.4%)	-0.04	Neurological	18+
Migraine	493,450 (4.7%)	146,192 (6.7%)	-0.09	Neurological	18+
Multiple sclerosis	15,922 (0.2%)	4,245 (0.2%)	-0.01	Neurological	18+
Parkinson's disease	24,920 (0.2%)	5,372 (0.2%)	0	Neurological	18+
Peripheral neuropathies	664,777 (6.3%)	191,806 (8.9%)	-0.1	Neurological	18+
COPD	192,222 (1.8%)	57,946 (2.7%)	-0.06	Immune mediated	18+
Cons. in year pre index	4,893,589 (46%)	1,398,020 (65%)	-0.38		18+
N	5,873,150 (100%)	1,202,474 (100%)	NA		40+
Male	2,487,358 (42%)	509,194 (42%)	NA		40+
Age at index	55 (43, 69)	56 (43, 70)	-0.03		40+
Follow-up time	5.8 (2.5, 10.8)	6.2 (2.7, 11.3)	-0.05		40+
Asthma	615,931 (10%)	225,131 (19%)	-0.23	Atopic and allergic	40+
Food allergy	28,900 (0.5%)	11,175 (0.9%)	-0.05	Atopic and allergic	40+
Allergic Rhinitis	399,891 (6.8%)	153,553 (13%)	-0.2	Atopic and allergic	40+
Allergic Conjunctivitis	60,001 (1.0%)	29,110 (2.4%)	-0.11	Atopic and allergic	40+
Eosinophilic Eosophagitis	249 (<0.1%)	102 (<0.1%)	-0.01	Atopic and allergic	40+
Alopecia Areata	13,648 (0.2%)	5,695 (0.5%)	-0.04	Immune mediated	40+
Urticaria	153,364 (2.6%)	64,373 (5.4%)	-0.14	Immune mediated	40+
Anxiety	735,641 (13%)	204,416 (17%)	-0.13	Mental health and substance use	40+
Depression	1,126,879 (19%)	304,057 (25%)	-0.15	Mental health and substance use	40+
Alcohol abuse	90,659 (1.5%)	25,208 (2.1%)	-0.04	Mental health and substance use	40+
Cigarette smoking	2,407,939 (41%)	564,196 (47%)	-0.12	Mental health and substance use	40+
ADHD	2,331 (<0.1%)	648 (<0.1%)	-0.01	ADHD and autism	40+
Autism	3,354 (<0.1%)	1,312 (0.1%)	-0.02	ADHD and autism	40+
Hypertension	1,311,220 (22%)	315,565 (26%)	-0.09	Cardiovascular	40+
Coronary artery disease	645,785 (11%)	168,509 (14%)	-0.09	Cardiovascular	40+
Peripheral artery disease	69,165 (1.2%)	20,173 (1.7%)	-0.04	Cardiovascular	40+
Myocardial infarction	123,373 (2.1%)	30,779 (2.6%)	-0.03	Cardiovascular	40+
Stroke	102,507 (1.7%)	26,766 (2.2%)	-0.03	Cardiovascular	40+
Heart failure	106,574 (1.8%)	29,024 (2.4%)	-0.04	Cardiovascular	40+
Thromboembolic diseases	102,151 (1.7%)	31,091 (2.6%)	-0.06	Cardiovascular	40+
Obesity	344,910 (5.9%)	98,421 (8.2%)	-0.09	Metabolic	40+
Dyslipidemia	517,580 (8.8%)	133,075 (11%)	-0.08	Metabolic	40+
Diabetes mellitus	453,376 (7.7%)	113,130 (9.4%)	-0.06	Metabolic	40+
Metabolic syndrome	2,609 (<0.1%)	806 (<0.1%)	-0.01	Metabolic	40+
Hip fracture	42,271 (0.7%)	10,581 (0.9%)	-0.02	Bone health	40+
Pelvis fracture	15,797 (0.3%)	4,054 (0.3%)	-0.01	Bone health	40+
Spine fracture	23,834 (0.4%)	6,443 (0.5%)	-0.02	Bone health	40+
Wrist fracture	147,902 (2.5%)	35,427 (2.9%)	-0.03	Bone health	40+
Osteoporosis	154,605 (2.6%)	40,971 (3.4%)	-0.05	Bone health	40+
Molluscum contagiosum	7,980 (0.1%)	2,920 (0.2%)	-0.02	Skin infection	40+
Impetigo	84,427 (1.4%)	36,361 (3.0%)	-0.11	Skin infection	40+
Herpes simplex	114,192 (1.9%)	41,360 (3.4%)	-0.09	Skin infection	40+
Dermatophyte infection	423,613 (7.2%)	169,264 (14%)	-0.22	Skin infection	40+
Cutaneous warts	390,155 (6.6%)	122,114 (10%)	-0.13	Skin infection	40+
Lung cancer	8,722 (0.1%)	2,421 (0.2%)	-0.01	Cancer	40+
Breast cancer	75,400 (1.3%)	18,189 (1.5%)	-0.02	Cancer	40+
Prostate cancer	50,537 (0.9%)	12,128 (1.0%)	-0.02	Cancer	40+
Pancreatic cancer	1,249 (<0.1%)	348 (<0.1%)	0	Cancer	40+
Non-hodgkin lymphoma	11,594 (0.2%)	3,134 (0.3%)	-0.01	Cancer	40+
Hodgkin lymphoma	2,226 (<0.1%)	687 (<0.1%)	-0.01	Cancer	40+
Myeloma	3,365 (<0.1%)	744 (<0.1%)	0	Cancer	40+
CNS cancers	9,322 (0.2%)	2,408 (0.2%)	-0.01	Cancer	40+
Melanoma	39,683 (0.7%)	10,136 (0.8%)	-0.02	Cancer	40+
Nonmelanoma skin cancer	156,596 (2.7%)	41,296 (3.4%)	-0.04	Cancer	40+
Alzheimer's dementia	40,453 (0.7%)	9,330 (0.8%)	-0.01	Neurological	40+
Vascular dementia	20,670 (0.4%)	4,940 (0.4%)	-0.01	Neurological	40+
Abdominal hernia	238,468 (4.1%)	59,439 (4.9%)	-0.04	Digestive system	40+
Appendicitis	61,707 (1.1%)	14,256 (1.2%)	-0.01	Digestive system	40+
Autoimmune liver disease	3,778 (<0.1%)	1,058 (<0.1%)	-0.01	Liver	40+
Barett's oesophagus	24,748 (0.4%)	6,863 (0.6%)	-0.02	Digestive system	40+
Cholecystitis	36,644 (0.6%)	9,648 (0.8%)	-0.02	Liver	40+
Coeliac disease	15,929 (0.3%)	4,961 (0.4%)	-0.02	Digestive system	40+
Crohn's disease	15,546 (0.3%)	5,242 (0.4%)	-0.03	Digestive system	40+
Diverticular disease	189,288 (3.2%)	52,332 (4.4%)	-0.06	Digestive system	40+
Fatty liver	49,350 (0.8%)	15,243 (1.3%)	-0.04	Liver	40+
Gastritis and duodenitis	202,446 (3.4%)	60,761 (5.1%)	-0.08	Digestive system	40+
Gastro oesophageal reflux	350,610 (6.0%)	105,448 (8.8%)	-0.11	Digestive system	40+
Irritable bowel syndrome	256,647 (4.4%)	80,667 (6.7%)	-0.1	Digestive system	40+
Fibrosis/sclerosis/cirrhosis	13,794 (0.2%)	4,244 (0.4%)	-0.02	Liver	40+
Oesophageal varices	3,252 (<0.1%)	953 (<0.1%)	-0.01	Liver	40+
Oesophageal ulcer	225,636 (3.8%)	68,437 (5.7%)	-0.09	Digestive system	40+
Pancreatitis	22,724 (0.4%)	5,927 (0.5%)	-0.02	Digestive system	40+
Peptic ulcer disease	66,563 (1.1%)	17,664 (1.5%)	-0.03	Digestive system	40+
Peritonitis	7,813 (0.1%)	1,901 (0.2%)	-0.01	Digestive system	40+
Ulcerative colitis	25,794 (0.4%)	8,212 (0.7%)	-0.03	Digestive system	40+
Epilepsy	67,580 (1.2%)	19,627 (1.6%)	-0.04	Neurological	40+
Migraine	279,686 (4.8%)	79,192 (6.6%)	-0.08	Neurological	40+
Multiple sclerosis	14,963 (0.3%)	3,907 (0.3%)	-0.01	Neurological	40+
Parkinson's disease	24,805 (0.4%)	5,369 (0.4%)	0	Neurological	40+
Peripheral neuropathies	633,963 (11%)	180,408 (15%)	-0.13	Neurological	40+
COPD	190,152 (3.2%)	56,912 (4.7%)	-0.08	Immune mediated	40+
Cons. in year pre index	3,207,342 (55%)	843,989 (70%)	-0.33		40+
N	6,054,252 (100%)	1,424,335 (100%)	NA		<18
Male	2,974,532 (49%)	711,754 (50%)	NA		<18
Age at index	4 (1, 13)	4 (2, 12)	0.05		<18
Follow-up time	3.9 (1.5, 9.1)	5.2 (2.0, 10.8)	-0.16		<18
Asthma	386,222 (6.4%)	192,274 (13%)	-0.24	Atopic and allergic	<18
Food allergy	46,431 (0.8%)	44,241 (3.1%)	-0.17	Atopic and allergic	<18
Allergic Rhinitis	232,553 (3.8%)	132,302 (9.3%)	-0.22	Atopic and allergic	<18
Allergic Conjunctivitis	33,224 (0.5%)	22,837 (1.6%)	-0.1	Atopic and allergic	<18
Alopecia Areata	5,888 (<0.1%)	2,898 (0.2%)	-0.03	Immune mediated	<18
Urticaria	113,247 (1.9%)	59,243 (4.2%)	-0.13	Immune mediated	<18
Anxiety	161,974 (2.7%)	47,560 (3.3%)	-0.04	Mental health and substance use	<18
Depression	177,780 (2.9%)	47,255 (3.3%)	-0.02	Mental health and substance use	<18
Alcohol abuse	4,429 (<0.1%)	979 (<0.1%)	0	Mental health and substance use	<18
Cigarette smoking	468,067 (7.7%)	121,591 (8.5%)	-0.03	Mental health and substance use	<18
ADHD	34,156 (0.6%)	8,734 (0.6%)	-0.01	ADHD and autism	<18
Autism	35,302 (0.6%)	11,363 (0.8%)	-0.03	ADHD and autism	<18
Hypertension	5,594 (<0.1%)	1,423 (<0.1%)	0	Cardiovascular	<18
Coronary artery disease	667 (<0.1%)	255 (<0.1%)	-0.01	Cardiovascular	<18
Peripheral artery disease	4,651 (<0.1%)	1,670 (0.1%)	-0.01	Cardiovascular	<18
Myocardial infarction	691 (<0.1%)	183 (<0.1%)	0	Cardiovascular	<18
Stroke	1,957 (<0.1%)	532 (<0.1%)	0	Cardiovascular	<18
Heart failure	1,267 (<0.1%)	340 (<0.1%)	0	Cardiovascular	<18
Thromboembolic diseases	3,173 (<0.1%)	910 (<0.1%)	0	Cardiovascular	<18
Obesity	28,013 (0.5%)	9,493 (0.7%)	-0.03	Metabolic	<18
Dyslipidemia	4,389 (<0.1%)	1,142 (<0.1%)	0	Metabolic	<18
Diabetes mellitus	11,467 (0.2%)	2,676 (0.2%)	0	Metabolic	<18
Hip fracture	900 (<0.1%)	223 (<0.1%)	0	Bone health	<18
Pelvis fracture	1,200 (<0.1%)	359 (<0.1%)	0	Bone health	<18
Spine fracture	1,639 (<0.1%)	420 (<0.1%)	0	Bone health	<18
Wrist fracture	82,959 (1.4%)	23,700 (1.7%)	-0.02	Bone health	<18
Osteoporosis	1,933 (<0.1%)	514 (<0.1%)	0	Bone health	<18
Molluscum contagiosum	119,971 (2.0%)	78,159 (5.5%)	-0.19	Skin infection	<18
Impetigo	249,959 (4.1%)	137,124 (9.6%)	-0.22	Skin infection	<18
Herpes simplex	47,178 (0.8%)	23,848 (1.7%)	-0.08	Skin infection	<18
Dermatophyte infection	148,086 (2.4%)	86,252 (6.1%)	-0.18	Skin infection	<18
Cutaneous warts	285,312 (4.7%)	130,243 (9.1%)	-0.18	Skin infection	<18
Non-hodgkin lymphoma	411 (<0.1%)	137 (<0.1%)	0	Cancer	<18
Hodgkin lymphoma	388 (<0.1%)	107 (<0.1%)	0	Cancer	<18
CNS cancers	1,093 (<0.1%)	270 (<0.1%)	0	Cancer	<18
Melanoma	938 (<0.1%)	446 (<0.1%)	-0.01	Cancer	<18
Abdominal hernia	107,056 (1.8%)	32,820 (2.3%)	-0.04	Digestive system	<18
Appendicitis	33,004 (0.5%)	8,863 (0.6%)	-0.01	Digestive system	<18
Cholecystitis	1,003 (<0.1%)	284 (<0.1%)	0	Liver	<18
Coeliac disease	5,922 (<0.1%)	2,061 (0.1%)	-0.01	Digestive system	<18
Crohn's disease	2,249 (<0.1%)	977 (<0.1%)	-0.01	Digestive system	<18
Fatty liver	1,776 (<0.1%)	482 (<0.1%)	0	Liver	<18
Gastritis and duodenitis	27,950 (0.5%)	10,173 (0.7%)	-0.03	Digestive system	<18
Gastro oesophageal reflux	193,570 (3.2%)	64,001 (4.5%)	-0.07	Digestive system	<18
Irritable bowel syndrome	33,226 (0.5%)	11,078 (0.8%)	-0.03	Digestive system	<18
Oesophageal ulcer	26,166 (0.4%)	9,473 (0.7%)	-0.03	Digestive system	<18
Pancreatitis	912 (<0.1%)	238 (<0.1%)	0	Digestive system	<18
Peptic ulcer disease	961 (<0.1%)	290 (<0.1%)	0	Digestive system	<18
Peritonitis	908 (<0.1%)	247 (<0.1%)	0	Digestive system	<18
Ulcerative colitis	2,109 (<0.1%)	764 (<0.1%)	-0.01	Digestive system	<18
Epilepsy	25,838 (0.4%)	6,723 (0.5%)	-0.01	Neurological	<18
Migraine	81,867 (1.4%)	26,094 (1.8%)	-0.04	Neurological	<18
Peripheral neuropathies	22,993 (0.4%)	6,640 (0.5%)	-0.01	Neurological	<18
COPD	1,942 (<0.1%)	876 (<0.1%)	-0.01	Immune mediated	<18
Cons. in year pre index	1,464,135 (24%)	487,852 (34%)	-0.22		<18
N	10,571,189 (100%)	2,435,001 (100%)	NA		hospitalised
Male	4,534,880 (43%)	1,067,196 (44%)	NA		hospitalised
Age at index	30 (6, 55)	26 (5, 53)	0.07		hospitalised
Follow-up time	4.7 (1.9, 9.4)	5.2 (2.1, 10.1)	-0.08		hospitalised
Asthma	1,084,680 (10%)	437,131 (18%)	-0.22	Atopic and allergic	hospitalised
Food allergy	77,587 (0.7%)	56,828 (2.3%)	-0.13	Atopic and allergic	hospitalised
Allergic Rhinitis	694,223 (6.6%)	299,414 (12%)	-0.2	Atopic and allergic	hospitalised
Allergic Conjunctivitis	97,505 (0.9%)	52,351 (2.1%)	-0.1	Atopic and allergic	hospitalised
Eosinophilic Eosophagitis	700 (<0.1%)	264 (<0.1%)	0	Atopic and allergic	hospitalised
Alopecia Areata	21,715 (0.2%)	9,105 (0.4%)	-0.03	Immune mediated	hospitalised
Urticaria	283,121 (2.7%)	125,424 (5.2%)	-0.13	Immune mediated	hospitalised
Anxiety	1,032,394 (9.8%)	281,310 (12%)	-0.06	Mental health and substance use	hospitalised
Depression	1,549,101 (15%)	401,815 (17%)	-0.05	Mental health and substance use	hospitalised
Alcohol abuse	113,440 (1.1%)	28,362 (1.2%)	-0.01	Mental health and substance use	hospitalised
Cigarette smoking	3,193,677 (30%)	756,990 (31%)	-0.02	Mental health and substance use	hospitalised
ADHD	39,177 (0.4%)	10,278 (0.4%)	-0.01	ADHD and autism	hospitalised
Autism	39,629 (0.4%)	13,118 (0.5%)	-0.02	ADHD and autism	hospitalised
Hypertension	1,313,426 (12%)	311,061 (13%)	-0.01	Cardiovascular	hospitalised
Coronary artery disease	690,211 (6.5%)	172,480 (7.1%)	-0.02	Cardiovascular	hospitalised
Peripheral artery disease	83,654 (0.8%)	23,354 (1.0%)	-0.02	Cardiovascular	hospitalised
Myocardial infarction	147,185 (1.4%)	33,959 (1.4%)	0	Cardiovascular	hospitalised
Stroke	120,087 (1.1%)	30,027 (1.2%)	-0.01	Cardiovascular	hospitalised
Heart failure	123,385 (1.2%)	31,916 (1.3%)	-0.01	Cardiovascular	hospitalised
Thromboembolic diseases	123,365 (1.2%)	35,211 (1.4%)	-0.02	Cardiovascular	hospitalised
Obesity	401,323 (3.8%)	114,185 (4.7%)	-0.04	Metabolic	hospitalised
Dyslipidemia	536,131 (5.1%)	134,222 (5.5%)	-0.02	Metabolic	hospitalised
Diabetes mellitus	483,228 (4.6%)	116,987 (4.8%)	-0.01	Metabolic	hospitalised
Metabolic syndrome	2,952 (<0.1%)	867 (<0.1%)	0	Metabolic	hospitalised
Hip fracture	52,147 (0.5%)	12,377 (0.5%)	0	Bone health	hospitalised
Pelvis fracture	21,182 (0.2%)	5,127 (0.2%)	0	Bone health	hospitalised
Spine fracture	31,905 (0.3%)	7,970 (0.3%)	0	Bone health	hospitalised
Wrist fracture	293,825 (2.8%)	69,994 (2.9%)	-0.01	Bone health	hospitalised
Osteoporosis	169,971 (1.6%)	44,606 (1.8%)	-0.02	Bone health	hospitalised
Molluscum contagiosum	120,247 (1.1%)	70,284 (2.9%)	-0.12	Skin infection	hospitalised
Impetigo	349,957 (3.3%)	168,333 (6.9%)	-0.16	Skin infection	hospitalised
Herpes simplex	185,290 (1.8%)	71,661 (2.9%)	-0.08	Skin infection	hospitalised
Dermatophyte infection	600,933 (5.7%)	256,233 (11%)	-0.18	Skin infection	hospitalised
Cutaneous warts	731,181 (6.9%)	255,819 (11%)	-0.13	Skin infection	hospitalised
Lung cancer	11,011 (0.1%)	2,931 (0.1%)	0	Cancer	hospitalised
Breast cancer	91,299 (0.9%)	20,295 (0.8%)	0	Cancer	hospitalised
Prostate cancer	60,101 (0.6%)	13,798 (0.6%)	0	Cancer	hospitalised
Pancreatic cancer	1,624 (<0.1%)	443 (<0.1%)	0	Cancer	hospitalised
Non-hodgkin lymphoma	15,368 (0.1%)	3,914 (0.2%)	0	Cancer	hospitalised
Hodgkin lymphoma	4,018 (<0.1%)	1,142 (<0.1%)	0	Cancer	hospitalised
Myeloma	4,449 (<0.1%)	946 (<0.1%)	0	Cancer	hospitalised
CNS cancers	13,089 (0.1%)	3,135 (0.1%)	0	Cancer	hospitalised
Melanoma	47,025 (0.4%)	11,468 (0.5%)	0	Cancer	hospitalised
Nonmelanoma skin cancer	176,412 (1.7%)	45,059 (1.9%)	-0.01	Cancer	hospitalised
Alzheimer's dementia	40,947 (0.4%)	9,603 (0.4%)	0	Neurological	hospitalised
Vascular dementia	21,458 (0.2%)	5,198 (0.2%)	0	Neurological	hospitalised
Abdominal hernia	389,682 (3.7%)	96,133 (3.9%)	-0.01	Digestive system	hospitalised
Appendicitis	156,542 (1.5%)	34,630 (1.4%)	0	Digestive system	hospitalised
Autoimmune liver disease	4,843 (<0.1%)	1,282 (<0.1%)	0	Liver	hospitalised
Barett's oesophagus	30,187 (0.3%)	7,750 (0.3%)	-0.01	Digestive system	hospitalised
Cholecystitis	46,403 (0.4%)	11,282 (0.5%)	0	Liver	hospitalised
Coeliac disease	27,021 (0.3%)	8,413 (0.3%)	-0.02	Digestive system	hospitalised
Crohn's disease	25,284 (0.2%)	8,472 (0.3%)	-0.02	Digestive system	hospitalised
Diverticular disease	217,706 (2.1%)	57,586 (2.4%)	-0.02	Digestive system	hospitalised
Fatty liver	56,315 (0.5%)	16,509 (0.7%)	-0.02	Liver	hospitalised
Gastritis and duodenitis	276,680 (2.6%)	79,448 (3.3%)	-0.04	Digestive system	hospitalised
Gastro oesophageal reflux	590,227 (5.6%)	176,166 (7.2%)	-0.07	Digestive system	hospitalised
Irritable bowel syndrome	351,337 (3.3%)	105,751 (4.3%)	-0.05	Digestive system	hospitalised
Fibrosis/sclerosis/cirrhosis	16,818 (0.2%)	4,685 (0.2%)	-0.01	Liver	hospitalised
Oesophageal varices	4,173 (<0.1%)	1,101 (<0.1%)	0	Liver	hospitalised
Oesophageal ulcer	286,158 (2.7%)	82,937 (3.4%)	-0.04	Digestive system	hospitalised
Pancreatitis	30,459 (0.3%)	7,257 (0.3%)	0	Digestive system	hospitalised
Peptic ulcer disease	79,157 (0.7%)	19,471 (0.8%)	-0.01	Digestive system	hospitalised
Peritonitis	11,593 (0.1%)	2,576 (0.1%)	0	Digestive system	hospitalised
Ulcerative colitis	36,561 (0.3%)	10,972 (0.5%)	-0.02	Digestive system	hospitalised
Epilepsy	113,365 (1.1%)	30,053 (1.2%)	-0.02	Neurological	hospitalised
Migraine	434,659 (4.1%)	122,685 (5.0%)	-0.04	Neurological	hospitalised
Multiple sclerosis	17,794 (0.2%)	4,269 (0.2%)	0	Neurological	hospitalised
Parkinson's disease	26,332 (0.2%)	5,628 (0.2%)	0	Neurological	hospitalised
Peripheral neuropathies	703,573 (6.7%)	193,371 (7.9%)	-0.05	Neurological	hospitalised
COPD	207,102 (2.0%)	60,286 (2.5%)	-0.04	Immune mediated	hospitalised
Cons. in year pre index	4,910,747 (46%)	1,360,996 (56%)	-0.19		hospitalised
