# Supplementary material for: Mapping risks of health conditions in people with atopic eczema in English primary care and hospital data
Source: Nat Commun. 2025 Dec 20;17:555. doi: 10.1038/s41467-025-67247-w (PMC12808256; doi:10.1038/s41467-025-67247-w)
Supplement: Supplementary file 4 — Source Data [file 41467_2025_67247_MOESM4_ESM.zip › tab-suppl-2-source-data.csv]

cohort_lab	outcome	chapter	event_overall	pyears_overall	rate	rate_unexposed	crude_est_rate_unexposed	observed_rate_dif	crude_rate_dif	rate_dif	estimate_crude	conf.low_crude	conf.high_crude	bonf_crude	estimate_adjusted	conf.low_adjusted	conf.high_adjusted	bonf_adjusted
any age	A02	A00-B99	1720	114221040	0.018	0.0143	0.0147	0.0037	0.0033	0.0024	1.2259	1.0468	1.4357		1.1548	0.9826	1.3572
any age	A04	A00-B99	51460	113666050	0.5142	0.4381	0.4051	0.0761	0.1091	0.0875	1.2692	1.2319	1.3077	*	1.205	1.1689	1.2423	*
any age	A05	A00-B99	520	114263960	0.0054	0.0044	0.0043	0.001	0.0011	9e-4	1.2562	0.9342	1.6893		1.2043	0.8917	1.6265
any age	A07	A00-B99	970	114252240	0.0099	0.0082	0.0081	0.0017	0.0017	0.0012	1.2144	0.9807	1.5037		1.1421	0.9172	1.4222
any age	A08	A00-B99	62940	112513630	0.6784	0.5311	0.5651	0.1473	0.1134	0.0895	1.2006	1.1697	1.2323	*	1.152	1.1219	1.1829	*
any age	A09	A00-B99	223490	112582510	2.3818	1.8908	1.8413	0.491	0.5405	0.4002	1.2935	1.2752	1.3121	*	1.202	1.1846	1.2197	*
any age	A15	A00-B99	1320	114244380	0.0119	0.0114	0.0109	5e-4	0.001	7e-4	1.092	0.903	1.3205		1.0586	0.8716	1.2856
any age	A16	A00-B99	2620	114216350	0.0278	0.0217	0.0209	0.0061	0.0069	0.006	1.3311	1.1721	1.5117	*	1.2772	1.1211	1.455	*
any age	A18	A00-B99	1360	114233310	0.013	0.0116	0.011	0.0014	0.002	0.0016	1.1862	0.9891	1.4224		1.141	0.9461	1.3762
any age	A31	A00-B99	1100	114260560	0.0121	0.0091	0.0086	0.003	0.0035	0.0025	1.4069	1.1587	1.7083	*	1.2628	1.0343	1.5419
any age	A38	A00-B99	2000	114245630	0.0214	0.0166	0.0198	0.0048	0.0016	0.0012	1.0784	0.9329	1.2465		1.0574	0.9132	1.2245
any age	A39	A00-B99	2380	114167390	0.0233	0.0203	0.022	0.003	0.0013	7e-4	1.0581	0.9232	1.2127		1.0314	0.8979	1.1848
any age	A40	A00-B99	10380	114180090	0.1089	0.0866	0.0816	0.0223	0.0273	0.0239	1.3347	1.2497	1.4255	*	1.2806	1.1977	1.3693	*
any age	A41	A00-B99	195330	113361790	1.958	1.6672	1.5649	0.2907	0.3931	0.3379	1.2512	1.2317	1.271	*	1.2086	1.1895	1.2281	*
any age	A46	A00-B99	680	114251130	0.0096	0.005	0.0044	0.0046	0.0052	0.0051	2.1635	1.7212	2.7194	*	2.1052	1.6686	2.6561	*
any age	A48	A00-B99	1020	114255470	0.0099	0.0087	0.0082	0.0012	0.0017	0.0018	1.2074	0.9787	1.4895		1.2229	0.9882	1.5133
any age	A49	A00-B99	28210	113966200	0.2952	0.2362	0.2197	0.0589	0.0755	0.0653	1.3435	1.2909	1.3983	*	1.2842	1.233	1.3376	*
any age	A63	A00-B99	940	114178580	0.0099	0.0078	0.0066	0.002	0.0032	0.0025	1.4855	1.2089	1.8254	*	1.3471	1.0882	1.6675	*
any age	A69	A00-B99	750	114260870	0.0077	0.0063	0.0061	0.0014	0.0016	0.001	1.2539	0.9882	1.5912		1.1482	0.8967	1.4702
any age	A86	A00-B99	1500	114250770	0.0133	0.0131	0.0131	2e-4	1e-4	-3e-4	1.0095	0.842	1.2104		0.975	0.8099	1.1739
any age	A87	A00-B99	3700	114154320	0.0398	0.0307	0.0305	0.0092	0.0094	0.0067	1.3068	1.174	1.4546	*	1.2019	1.0758	1.3426	*
any age	B00	A00-B99	10350	114046030	0.1758	0.0705	0.0698	0.1052	0.106	0.1008	2.5192	2.3789	2.6678	*	2.344	2.2099	2.4863	*
any age	B01	A00-B99	9210	114001710	0.1239	0.0705	0.0768	0.0534	0.0471	0.0445	1.6138	1.5163	1.7176	*	1.5601	1.4643	1.6621	*
any age	B02	A00-B99	14520	114138900	0.1586	0.1198	0.1119	0.0389	0.0467	0.04	1.4176	1.3409	1.4987	*	1.3371	1.2634	1.4152	*
any age	B07	A00-B99	6380	114112930	0.0703	0.0524	0.0499	0.0179	0.0204	0.0164	1.4093	1.3	1.5279	*	1.3043	1.2003	1.4172	*
any age	B08	A00-B99	3300	114191180	0.0434	0.0254	0.0272	0.018	0.0162	0.0149	1.5982	1.4407	1.773	*	1.5229	1.3696	1.6934	*
any age	B09	A00-B99	1460	114221410	0.016	0.012	0.0134	0.004	0.0026	0.0024	1.1908	1.0079	1.4069		1.1785	0.9949	1.396
any age	B15	A00-B99	800	114254390	0.0078	0.0068	0.0071	0.001	7e-4	5e-4	1.0977	0.8648	1.3931		1.0644	0.8334	1.3596
any age	B16	A00-B99	1380	114232470	0.0143	0.0116	0.0107	0.0028	0.0036	0.0034	1.3383	1.1242	1.5932	*	1.3077	1.0933	1.564	*
any age	B17	A00-B99	2140	114224270	0.0228	0.0178	0.0164	0.005	0.0064	0.0056	1.3902	1.2071	1.6011	*	1.3278	1.1489	1.5346	*
any age	B18	A00-B99	8820	114110750	0.0831	0.0759	0.07	0.0071	0.0131	0.0113	1.1874	1.1054	1.2756	*	1.1578	1.0754	1.2465	*
any age	B19	A00-B99	560	114260820	0.0056	0.0047	0.0048	9e-4	8e-4	3e-4	1.1587	0.8745	1.5353		1.0654	0.7958	1.4263
any age	B25	A00-B99	1720	114247760	0.0188	0.0142	0.0134	0.0046	0.0055	0.0049	1.4081	1.2059	1.6441	*	1.3497	1.1512	1.5823	*
any age	B26	A00-B99	640	114257510	0.0066	0.0054	0.0055	0.0012	0.0011	0.0011	1.1989	0.9236	1.5562		1.2064	0.9217	1.5791
any age	B27	A00-B99	6690	114156630	0.0708	0.0558	0.0617	0.015	0.009	0.0062	1.1464	1.0561	1.2444	*	1.0956	1.0066	1.1925
any age	B30	A00-B99	650	114257500	0.0071	0.0054	0.0056	0.0018	0.0015	0.001	1.2621	0.9809	1.6239		1.1585	0.8928	1.5032
any age	B33	A00-B99	470	114259950	0.005	0.004	0.004	0.001	0.001	9e-4	1.2381	0.9257	1.656		1.2216	0.9088	1.6421
any age	B34	A00-B99	138970	110561040	1.8897	1.1065	1.2265	0.7833	0.6632	0.6108	1.5407	1.5158	1.566	*	1.4776	1.4533	1.5023	*
any age	B35	A00-B99	6180	114201260	0.0792	0.0482	0.0461	0.031	0.0331	0.0289	1.7171	1.584	1.8614	*	1.5758	1.4506	1.7119	*
any age	B36	A00-B99	2280	114252190	0.0297	0.0176	0.0159	0.0121	0.0138	0.0124	1.8681	1.6336	2.1362	*	1.7205	1.4995	1.9741	*
any age	B37	A00-B99	81580	113457400	0.8675	0.6837	0.6386	0.1837	0.2288	0.1735	1.3583	1.3268	1.3906	*	1.25	1.2202	1.2804	*
any age	B44	A00-B99	3180	114242930	0.0391	0.0251	0.0232	0.014	0.0159	0.0111	1.6851	1.5092	1.8815	*	1.3967	1.2439	1.5684	*
any age	B49	A00-B99	1890	114256280	0.0228	0.015	0.014	0.0078	0.0088	0.008	1.629	1.4079	1.8849	*	1.5402	1.3271	1.7876	*
any age	B50	A00-B99	1050	114239870	0.0088	0.0093	0.0093	-4e-4	-5e-4	-3e-4	0.9514	0.7615	1.1888		0.9715	0.7713	1.2238
any age	B59	A00-B99	940	114264600	0.0108	0.0077	0.007	0.0031	0.0037	0.0033	1.5276	1.2421	1.8786	*	1.438	1.1632	1.7778	*
any age	B80	A00-B99	2610	114229070	0.028	0.0216	0.0232	0.0064	0.0048	0.0034	1.2061	1.0612	1.3707	*	1.1362	0.9966	1.2954
any age	B85	A00-B99	1080	114251810	0.0104	0.0092	0.0093	0.0012	0.0011	0.001	1.1161	0.9106	1.3681		1.1081	0.9007	1.3633
any age	B86	A00-B99	1750	114232630	0.0277	0.0124	0.0109	0.0153	0.0168	0.0166	2.5343	2.1944	2.9269	*	2.4946	2.1545	2.8884	*
any age	B90	A00-B99	740	114262250	0.0084	0.006	0.0053	0.0024	0.0031	0.0026	1.5964	1.2536	2.0328	*	1.4565	1.1363	1.8669	*
any age	B91	A00-B99	1180	114252480	0.0117	0.01	0.009	0.0018	0.0027	0.0027	1.3009	1.0693	1.5825	*	1.2979	1.0642	1.5829
any age	B94	A00-B99	2030	114246300	0.0213	0.0169	0.0162	0.0044	0.0051	0.0034	1.317	1.1376	1.5246	*	1.192	1.0246	1.3868
any age	B95	A00-B99	118310	112611290	1.3747	0.9734	0.9115	0.4013	0.4632	0.4226	1.5082	1.48	1.5369	*	1.4438	1.4163	1.4719	*
any age	B96	A00-B99	235480	111557930	2.3826	2.0458	1.9412	0.3368	0.4413	0.3544	1.2273	1.21	1.2449	*	1.1747	1.1578	1.1919	*
any age	B97	A00-B99	64700	113345550	0.7171	0.5361	0.5433	0.181	0.1738	0.1356	1.32	1.2862	1.3546	*	1.2331	1.2009	1.2663	*
any age	B98	A00-B99	23060	114109250	0.224	0.1969	0.1873	0.0271	0.0367	0.0269	1.1957	1.1435	1.2504	*	1.1364	1.0856	1.1896	*
any age	B99	A00-B99	6520	114237370	0.0658	0.055	0.0529	0.0108	0.0129	0.011	1.2446	1.1417	1.3568	*	1.2005	1.0996	1.3107	*
any age	C00	C00-D49	780	114260080	0.0067	0.0068	0.0064	-2e-4	3e-4	2e-4	1.0437	0.8092	1.3463		1.0298	0.7956	1.3329
any age	C01	C00-D49	1640	114258730	0.014	0.0144	0.0129	-5e-4	0.001	0.001	1.0792	0.909	1.2812		1.0776	0.9043	1.2842
any age	C02	C00-D49	2530	114243900	0.025	0.0215	0.0195	0.0035	0.0055	0.0052	1.2843	1.1265	1.4643	*	1.2658	1.108	1.4462	*
any age	C03	C00-D49	580	114266480	0.0063	0.0048	0.0043	0.0016	0.002	0.002	1.4654	1.1198	1.9177	*	1.4557	1.1092	1.9104	*
any age	C04	C00-D49	750	114261650	0.0069	0.0065	0.0061	4e-4	8e-4	8e-4	1.126	0.8773	1.4453		1.1408	0.8854	1.4697
any age	C05	C00-D49	820	114262400	0.008	0.0069	0.0063	0.0011	0.0018	0.0018	1.2801	1.0138	1.6164		1.2905	1.0184	1.6353
any age	C06	C00-D49	1170	114260580	0.0111	0.0101	0.0089	0.0011	0.0022	0.0021	1.25	1.0276	1.5206		1.2365	1.0129	1.5093
any age	C07	C00-D49	1180	114257890	0.01	0.0104	0.0097	-4e-4	3e-4	2e-4	1.0341	0.8424	1.2695		1.0165	0.8259	1.2512
any age	C09	C00-D49	2110	114249450	0.0178	0.0186	0.0166	-8e-4	0.0012	7e-4	1.0743	0.9231	1.2503		1.0438	0.8937	1.2192
any age	C10	C00-D49	1070	114264510	0.0093	0.0094	0.0084	-1e-4	9e-4	8e-4	1.109	0.898	1.3695		1.0911	0.8788	1.3547
any age	C11	C00-D49	560	114265080	0.0052	0.0048	0.0044	4e-4	9e-4	8e-4	1.1936	0.9001	1.5829		1.1877	0.8907	1.5838
any age	C12	C00-D49	580	114267020	0.0056	0.005	0.0045	6e-4	0.0011	0.0011	1.2418	0.9433	1.6349		1.2451	0.9401	1.649
any age	C13	C00-D49	650	114268040	0.006	0.0056	0.0052	4e-4	8e-4	0.001	1.1633	0.8899	1.5207		1.1995	0.9136	1.5749
any age	C14	C00-D49	1210	114264160	0.0104	0.0106	0.0095	-2e-4	9e-4	8e-4	1.0952	0.8968	1.3376		1.0838	0.8848	1.3276
any age	C15	C00-D49	16200	114213050	0.1487	0.1402	0.126	0.0085	0.0227	0.0217	1.1802	1.118	1.2459	*	1.1706	1.108	1.2368	*
any age	C16	C00-D49	13250	114215520	0.1144	0.1164	0.1061	-0.002	0.0083	0.0077	1.0779	1.0136	1.1462		1.0721	1.0073	1.1411
any age	C17	C00-D49	2680	114255610	0.0241	0.0233	0.0216	8e-4	0.0025	0.0022	1.1149	0.9756	1.274		1.0992	0.96	1.2585
any age	C18	C00-D49	45750	113878370	0.3773	0.4076	0.3721	-0.0302	0.0052	0.0015	1.014	0.9806	1.0486		1.0041	0.9705	1.0388
any age	C19	C00-D49	9480	114197600	0.074	0.0852	0.0779	-0.0113	-0.004	-0.0041	0.9489	0.8806	1.0225		0.9469	0.8778	1.0215
any age	C20	C00-D49	19640	114069270	0.1536	0.1766	0.159	-0.0229	-0.0053	-0.0038	0.9664	0.9176	1.0179		0.9756	0.9256	1.0283
any age	C21	C00-D49	2440	114245640	0.0209	0.0214	0.0194	-5e-4	0.0015	0.0013	1.0771	0.9352	1.2405		1.0684	0.9254	1.2336
any age	C22	C00-D49	9010	114248510	0.0878	0.0767	0.0704	0.0111	0.0174	0.0155	1.2475	1.1617	1.3396	*	1.214	1.1293	1.305	*
any age	C23	C00-D49	1320	114268220	0.011	0.0117	0.0103	-6e-4	8e-4	7e-4	1.0732	0.8825	1.305		1.0675	0.8762	1.3006
any age	C24	C00-D49	2450	114261970	0.0212	0.0215	0.0195	-3e-4	0.0017	0.0016	1.0855	0.9417	1.2512		1.0816	0.9366	1.249
any age	C25	C00-D49	15190	114243700	0.1376	0.1319	0.1187	0.0057	0.0189	0.0182	1.1592	1.0958	1.2264	*	1.1521	1.0881	1.2198	*
any age	C26	C00-D49	3390	114256370	0.0309	0.0294	0.0273	0.0015	0.0036	0.0029	1.132	1.0033	1.2773		1.1038	0.9765	1.2477
any age	C30	C00-D49	570	114264750	0.005	0.005	0.0046	-1e-4	3e-4	3e-4	1.0699	0.8005	1.4301		1.0594	0.789	1.4225
any age	C32	C00-D49	3540	114230960	0.0315	0.0308	0.0275	6e-4	0.004	0.0043	1.1437	1.0187	1.2841		1.1572	1.0287	1.3018
any age	C34	C00-D49	65460	114089990	0.5969	0.5683	0.5185	0.0286	0.0784	0.0733	1.1511	1.1204	1.1826	*	1.14	1.1092	1.1717	*
any age	C38	C00-D49	880	114266870	0.0078	0.0077	0.0073	1e-4	5e-4	6e-4	1.0711	0.8475	1.3536		1.0795	0.8504	1.3702
any age	C40	C00-D49	690	114261970	0.0061	0.0061	0.0058	0	3e-4	1e-4	1.0484	0.8037	1.3675		1.0224	0.7806	1.3391
any age	C41	C00-D49	1890	114254810	0.0181	0.0162	0.0145	0.0019	0.0036	0.0035	1.2465	1.0664	1.457	*	1.2416	1.0588	1.4558	*
any age	C43	C00-D49	18240	114055240	0.1447	0.1635	0.1516	-0.0188	-0.0069	-0.0088	0.9547	0.9047	1.0074		0.9425	0.8924	0.9955
any age	C44	C00-D49	129100	112713740	1.1564	1.1427	1.0518	0.0137	0.1047	0.0749	1.0995	1.0781	1.1215	*	1.0692	1.048	1.0908	*
any age	C45	C00-D49	4100	114262400	0.0331	0.0365	0.0337	-0.0035	-7e-4	-2e-4	0.9805	0.8755	1.098		0.9938	0.8864	1.1142
any age	C48	C00-D49	2300	114260420	0.0192	0.0204	0.0183	-0.0012	9e-4	6e-4	1.0469	0.9043	1.2118		1.0338	0.8913	1.199
any age	C49	C00-D49	4240	114229950	0.0374	0.037	0.0347	4e-4	0.0027	0.002	1.0766	0.9669	1.1988		1.0577	0.9485	1.1794
any age	C50	C00-D49	77280	113050660	0.6596	0.6892	0.6336	-0.0296	0.026	0.0249	1.0411	1.0152	1.0676	*	1.0392	1.013	1.0662	*
any age	C51	C00-D49	2060	114247150	0.0198	0.0176	0.0165	0.0022	0.0033	0.0031	1.2	1.0351	1.3911		1.1835	1.0184	1.3753
any age	C52	C00-D49	650	114266240	0.0053	0.0058	0.0055	-5e-4	-1e-4	0	0.9788	0.743	1.2894		1.0025	0.757	1.3277
any age	C53	C00-D49	4290	114206450	0.0344	0.0383	0.0359	-0.0039	-0.0014	-0.001	0.9601	0.8608	1.0708		0.9717	0.8696	1.0857
any age	C54	C00-D49	12680	114108260	0.1076	0.112	0.1032	-0.0043	0.0044	0.0057	1.0431	0.9807	1.1095		1.0558	0.9919	1.124
any age	C55	C00-D49	1740	114256580	0.0148	0.0153	0.014	-5e-4	8e-4	7e-4	1.0574	0.8952	1.249		1.0475	0.8846	1.2403
any age	C56	C00-D49	11460	114171690	0.0955	0.1015	0.0927	-0.006	0.0028	0.0033	1.0305	0.965	1.1004		1.0353	0.9686	1.1066
any age	C57	C00-D49	1270	114264240	0.0119	0.0109	0.0102	0.0011	0.0018	0.002	1.1767	0.974	1.4216		1.2031	0.9932	1.4574
any age	C60	C00-D49	980	114258200	0.0089	0.0085	0.0075	3e-4	0.0014	0.0015	1.1867	0.9511	1.4807		1.2007	0.9593	1.5029
any age	C61	C00-D49	72980	113592100	0.6285	0.6459	0.5943	-0.0174	0.0341	0.0222	1.0574	1.0297	1.0859	*	1.0366	1.0091	1.065	*
any age	C62	C00-D49	2020	114222460	0.0165	0.018	0.0158	-0.0014	7e-4	3e-4	1.0435	0.8897	1.224		1.0216	0.867	1.2038
any age	C64	C00-D49	15190	114147330	0.133	0.1331	0.1196	-1e-4	0.0134	0.0108	1.1117	1.0502	1.1767	*	1.0886	1.0275	1.1533	*
any age	C65	C00-D49	1340	114260100	0.0129	0.0114	0.0105	0.0014	0.0023	0.0025	1.2207	1.011	1.4739		1.2378	1.0229	1.4978
any age	C66	C00-D49	1870	114257520	0.0163	0.0164	0.0148	-1e-4	0.0015	0.0014	1.0991	0.9335	1.294		1.0936	0.9269	1.2904
any age	C67	C00-D49	33740	113869260	0.2937	0.2969	0.2718	-0.0032	0.0219	0.0203	1.0805	1.0396	1.123	*	1.0741	1.033	1.1168	*
any age	C68	C00-D49	720	114264870	0.0061	0.0064	0.0059	-3e-4	2e-4	1e-4	1.0309	0.7895	1.3463		1.0169	0.777	1.331
any age	C69	C00-D49	1400	114245660	0.0119	0.0124	0.0121	-5e-4	-2e-4	-5e-4	0.9805	0.8128	1.1828		0.9611	0.7938	1.1636
any age	C71	C00-D49	8490	114216660	0.0763	0.0739	0.0678	0.0024	0.0085	0.0073	1.1246	1.0439	1.2116	*	1.1065	1.0255	1.1939	*
any age	C72	C00-D49	540	114263370	0.0055	0.0046	0.0046	9e-4	9e-4	5e-4	1.1985	0.9016	1.5931		1.1082	0.825	1.4886
any age	C73	C00-D49	4310	114206790	0.0374	0.0378	0.0352	-4e-4	0.0022	0.0015	1.0623	0.9558	1.1807		1.0415	0.935	1.1601
any age	C74	C00-D49	690	114262330	0.0066	0.0059	0.0055	7e-4	0.0011	0.0011	1.1977	0.9264	1.5484		1.1896	0.9178	1.5419
any age	C75	C00-D49	720	114263440	0.0062	0.0063	0.0058	-0	4e-4	2e-4	1.0734	0.8269	1.3933		1.0405	0.7982	1.3565
any age	C76	C00-D49	2400	114252700	0.0215	0.0209	0.0195	6e-4	0.002	0.0021	1.1049	0.9592	1.2727		1.109	0.9613	1.2795
any age	C77	C00-D49	75990	113728310	0.6487	0.6728	0.6122	-0.0241	0.0366	0.038	1.0597	1.0331	1.087	*	1.0622	1.0351	1.09	*
any age	C78	C00-D49	111980	114049850	0.9577	0.9876	0.9005	-0.0299	0.0572	0.0594	1.0635	1.0413	1.0862	*	1.0661	1.0436	1.0892	*
any age	C79	C00-D49	94520	114075420	0.8163	0.8315	0.7567	-0.0152	0.0595	0.0631	1.0787	1.0542	1.1037	*	1.0838	1.0589	1.1094	*
any age	C80	C00-D49	33220	114186460	0.29	0.2911	0.2632	-0.0011	0.0269	0.026	1.1021	1.0605	1.1454	*	1.0985	1.0565	1.1423	*
any age	C81	C00-D49	3570	114211100	0.0442	0.0281	0.0258	0.0161	0.0184	0.0173	1.7109	1.5416	1.8988	*	1.6448	1.478	1.8304	*
any age	C82	C00-D49	4030	114221070	0.036	0.0351	0.0311	9e-4	0.0049	0.0034	1.158	1.0393	1.2901	*	1.1044	0.9891	1.2331
any age	C83	C00-D49	11500	114181920	0.1108	0.0983	0.0892	0.0126	0.0216	0.0189	1.2423	1.1663	1.3231	*	1.206	1.1312	1.2858	*
any age	C84	C00-D49	1600	114255930	0.0249	0.0115	0.0102	0.0134	0.0147	0.0146	2.4422	2.1061	2.8319	*	2.4139	2.0778	2.8045	*
any age	C85	C00-D49	14480	114111140	0.1443	0.1227	0.1089	0.0216	0.0354	0.0313	1.3253	1.2537	1.4009	*	1.2768	1.2066	1.351	*
any age	C88	C00-D49	1900	114257780	0.0187	0.0161	0.0146	0.0026	0.0041	0.0039	1.2798	1.0955	1.4952	*	1.2603	1.0756	1.4767	*
any age	C90	C00-D49	10050	114204890	0.091	0.0873	0.0803	0.0037	0.0107	0.0087	1.1337	1.0578	1.215	*	1.1055	1.0303	1.1862	*
any age	C91	C00-D49	10940	114159750	0.0969	0.0956	0.0902	0.0013	0.0067	0.005	1.0743	1.0045	1.1489		1.0548	0.9855	1.129
any age	C92	C00-D49	8090	114221140	0.0799	0.0687	0.0626	0.0113	0.0173	0.016	1.2765	1.1842	1.3759	*	1.2499	1.1581	1.3489	*
any age	C93	C00-D49	1040	114268110	0.0099	0.009	0.0084	9e-4	0.0014	0.0016	1.1723	0.9417	1.4594		1.1869	0.9503	1.4824
any age	C94	C00-D49	490	114268490	0.0048	0.0042	0.0038	6e-4	0.001	9e-4	1.2532	0.9212	1.7047		1.2424	0.9095	1.6971
any age	C95	C00-D49	1800	114258090	0.018	0.0152	0.0148	0.0028	0.0032	0.0029	1.2188	1.0391	1.4295		1.1932	1.0155	1.402
any age	C97	C00-D49	8550	114245010	0.0735	0.0751	0.0694	-0.0017	0.0041	0.0027	1.0585	0.9786	1.145		1.0382	0.9585	1.1244
any age	D00	C00-D49	940	114261430	0.0083	0.0082	0.0076	0	7e-4	4e-4	1.0862	0.8671	1.3605		1.0534	0.8384	1.3235
any age	D01	C00-D49	950	114259340	0.0082	0.0084	0.0074	-2e-4	8e-4	3e-4	1.1033	0.8818	1.3804		1.0374	0.8249	1.3048
any age	D02	C00-D49	940	114261100	0.0095	0.008	0.0075	0.0016	0.002	0.0018	1.2672	1.0215	1.572		1.2322	0.9886	1.5358
any age	D03	C00-D49	6960	114184000	0.0591	0.0614	0.0558	-0.0023	0.0033	0.0013	1.0598	0.9736	1.1537		1.0224	0.9379	1.1146
any age	D04	C00-D49	14400	114128590	0.1414	0.1226	0.113	0.0188	0.0285	0.0228	1.2521	1.1816	1.3267	*	1.1927	1.1245	1.265	*
any age	D05	C00-D49	12660	114042010	0.1033	0.1129	0.1027	-0.0095	6e-4	-6e-4	1.0063	0.9455	1.071		0.9945	0.9333	1.0596
any age	D06	C00-D49	10930	113899090	0.0941	0.0964	0.0896	-0.0022	0.0045	0.0028	1.0502	0.9816	1.1235		1.0311	0.9621	1.1051
any age	D07	C00-D49	3930	114205110	0.0365	0.0339	0.0304	0.0026	0.006	0.0045	1.1986	1.0764	1.3346	*	1.1425	1.0237	1.275
any age	D09	C00-D49	3550	114234110	0.0317	0.031	0.0282	7e-4	0.0035	0.0031	1.1239	0.9992	1.264		1.1071	0.9828	1.247
any age	D10	C00-D49	4090	114181840	0.0413	0.0345	0.0325	0.0068	0.0089	0.0073	1.2734	1.1492	1.411	*	1.2127	1.0914	1.3474	*
any age	D11	C00-D49	4380	114187160	0.037	0.0387	0.0355	-0.0017	0.0016	0.0013	1.0443	0.9398	1.1604		1.0376	0.9318	1.1554
any age	D12	C00-D49	123720	112693960	1.1845	1.0772	0.9777	0.1074	0.2068	0.1458	1.2115	1.1885	1.235	*	1.1403	1.1182	1.1629	*
any age	D13	C00-D49	8410	114058360	0.0801	0.0722	0.0659	0.0079	0.0142	0.0087	1.2158	1.1298	1.3083	*	1.1222	1.0409	1.2098	*
any age	D14	C00-D49	2760	114213450	0.0278	0.0233	0.0213	0.0045	0.0065	0.0052	1.3058	1.1512	1.4812	*	1.2323	1.0832	1.4019	*
any age	D15	C00-D49	1060	114258150	0.0098	0.0092	0.0085	6e-4	0.0013	0.0012	1.1513	0.9328	1.421		1.1363	0.9175	1.4073
any age	D16	C00-D49	4960	114176090	0.0512	0.0416	0.0436	0.0097	0.0076	0.0062	1.1754	1.0688	1.2927	*	1.1377	1.0321	1.2541	*
any age	D17	C00-D49	39130	113238760	0.3578	0.3426	0.3076	0.0152	0.0502	0.0338	1.1632	1.124	1.2039	*	1.1042	1.0661	1.1437	*
any age	D18	C00-D49	17970	113893460	0.1705	0.1548	0.1461	0.0157	0.0244	0.0166	1.1669	1.1092	1.2275	*	1.1075	1.0516	1.1664	*
any age	D21	C00-D49	4320	114179870	0.0433	0.0366	0.0337	0.0067	0.0096	0.008	1.2832	1.1599	1.4195	*	1.2267	1.1062	1.3603	*
any age	D22	C00-D49	40170	112843030	0.3787	0.3506	0.3322	0.0281	0.0465	0.0319	1.1399	1.1019	1.1792	*	1.0921	1.0548	1.1307	*
any age	D23	C00-D49	26120	113493750	0.2591	0.2233	0.21	0.0358	0.049	0.0383	1.2334	1.1838	1.285	*	1.1736	1.1255	1.2239	*
any age	D24	C00-D49	13600	113927600	0.1203	0.1191	0.1148	0.0011	0.0054	0.0012	1.0472	0.9866	1.1116		1.0101	0.95	1.074
any age	D25	C00-D49	64900	112701380	0.5778	0.5754	0.5418	0.0024	0.036	0.0209	1.0665	1.038	1.0958	*	1.0376	1.0092	1.0668	*
any age	D26	C00-D49	2140	114210440	0.0193	0.0186	0.0173	7e-4	0.002	0.0016	1.1165	0.964	1.2932		1.0902	0.9386	1.2663
any age	D27	C00-D49	15320	113980960	0.1325	0.1349	0.1277	-0.0024	0.0048	0.0021	1.0376	0.9807	1.0977		1.0165	0.9595	1.0768
any age	D28	C00-D49	1610	114229980	0.0158	0.0137	0.0127	0.0022	0.0031	0.0025	1.2479	1.0565	1.4738	*	1.1867	1.0011	1.4068
any age	D29	C00-D49	1270	114248200	0.012	0.0109	0.0098	0.0011	0.0022	0.0019	1.2298	1.0155	1.4893		1.1921	0.9812	1.4482
any age	D30	C00-D49	2350	114239560	0.0205	0.0206	0.0185	-1e-4	0.0021	0.0015	1.1119	0.9633	1.2834		1.0775	0.9315	1.2463
any age	D31	C00-D49	2530	114234340	0.026	0.0212	0.0204	0.0049	0.0057	0.0053	1.2781	1.1199	1.4586	*	1.2529	1.095	1.4336	*
any age	D32	C00-D49	8570	114191750	0.0776	0.0744	0.0685	0.0032	0.0091	0.0065	1.1333	1.0497	1.2235	*	1.0917	1.0097	1.1802
any age	D33	C00-D49	3400	114221500	0.0312	0.0294	0.0277	0.0018	0.0035	0.0014	1.1274	1.0019	1.2685		1.0475	0.9283	1.1819
any age	D34	C00-D49	2270	114226280	0.0197	0.0199	0.0184	-2e-4	0.0014	5e-4	1.0737	0.9287	1.2413		1.0259	0.8843	1.1901
any age	D35	C00-D49	12650	114117610	0.1149	0.1099	0.1014	0.005	0.0134	0.009	1.1324	1.0649	1.2042	*	1.0847	1.0188	1.155
any age	D36	C00-D49	6150	114135610	0.0586	0.0527	0.0481	0.0059	0.0105	0.0071	1.2183	1.1183	1.3274	*	1.138	1.042	1.2428	*
any age	D37	C00-D49	16960	114098180	0.1489	0.1486	0.1357	2e-4	0.0132	0.0096	1.0973	1.04	1.1578	*	1.0686	1.0118	1.1286
any age	D38	C00-D49	4000	114241040	0.038	0.0343	0.0312	0.0037	0.0068	0.0064	1.2193	1.096	1.3566	*	1.201	1.0778	1.3383	*
any age	D39	C00-D49	2470	114228430	0.0209	0.0217	0.0198	-8e-4	0.0011	0.0011	1.0568	0.9177	1.217		1.0571	0.9154	1.2206
any age	D40	C00-D49	830	114255000	0.0072	0.0073	0.0064	-1e-4	8e-4	7e-4	1.1198	0.8771	1.4296		1.113	0.8685	1.4264
any age	D41	C00-D49	11860	114134340	0.1038	0.1039	0.0951	-0	0.0087	0.0071	1.0916	1.023	1.1647	*	1.0733	1.005	1.1463
any age	D43	C00-D49	4130	114235150	0.038	0.0357	0.0336	0.0023	0.0044	0.0037	1.1305	1.0162	1.2577		1.1073	0.9935	1.2342
any age	D44	C00-D49	2470	114232440	0.0234	0.0212	0.02	0.0022	0.0034	0.0021	1.1683	1.0191	1.3393		1.1012	0.9578	1.2661
any age	D45	C00-D49	4420	114199650	0.0383	0.0388	0.0347	-6e-4	0.0036	0.003	1.1039	0.9944	1.2254		1.0866	0.977	1.2083
any age	D46	C00-D49	10260	114218650	0.1042	0.0864	0.0787	0.0178	0.0255	0.0232	1.3243	1.2379	1.4168	*	1.2862	1.2011	1.3773	*
any age	D47	C00-D49	16650	114171230	0.1678	0.1407	0.133	0.0271	0.0348	0.0275	1.2613	1.1961	1.33	*	1.1961	1.1331	1.2626	*
any age	D48	C00-D49	8690	114113920	0.0786	0.0756	0.0723	0.003	0.0063	0.0035	1.0866	1.0089	1.1703		1.0465	0.9704	1.1286
any age	D50	D50-D89	231860	112083610	2.4646	1.9743	1.8621	0.4904	0.6025	0.4891	1.3236	1.3051	1.3423	*	1.2476	1.2298	1.2656	*
any age	D51	D50-D89	20450	114061640	0.2138	0.1711	0.1551	0.0427	0.0587	0.0475	1.3783	1.3151	1.4446	*	1.2859	1.2257	1.3491	*
any age	D52	D50-D89	15540	114194900	0.1568	0.1312	0.1229	0.0257	0.0339	0.0297	1.2759	1.2066	1.3492	*	1.2339	1.1659	1.3058	*
any age	D53	D50-D89	4190	114241410	0.0457	0.0345	0.0322	0.0112	0.0136	0.0115	1.4213	1.2808	1.5773	*	1.3374	1.2028	1.4872	*
any age	D55	D50-D89	700	114258530	0.0083	0.0057	0.0055	0.0026	0.0027	0.0026	1.4967	1.1699	1.9147	*	1.4665	1.1382	1.8894	*
any age	D56	D50-D89	8860	114122140	0.1005	0.0722	0.0716	0.0283	0.0289	0.0269	1.4034	1.3099	1.5036	*	1.3665	1.2729	1.467	*
any age	D57	D50-D89	10180	114052440	0.1151	0.0832	0.0875	0.0319	0.0275	0.0253	1.3147	1.2319	1.403	*	1.2825	1.1995	1.3713	*
any age	D58	D50-D89	2470	114231070	0.0244	0.021	0.0202	0.0033	0.0042	0.0039	1.2074	1.0537	1.3835	*	1.1895	1.0354	1.3666
any age	D59	D50-D89	3080	114232240	0.034	0.0253	0.0236	0.0087	0.0104	0.01	1.4425	1.2831	1.6216	*	1.4153	1.2565	1.5942	*
any age	D61	D50-D89	14570	114194810	0.1489	0.1225	0.1137	0.0264	0.0352	0.0319	1.3099	1.2384	1.3854	*	1.2723	1.2017	1.347	*
any age	D62	D50-D89	7010	114145740	0.0653	0.0605	0.0578	0.0047	0.0075	0.007	1.13	1.04	1.2279	*	1.1208	1.0292	1.2206	*
any age	D63	D50-D89	22310	114142120	0.2209	0.1894	0.1723	0.0315	0.0486	0.0434	1.2824	1.2253	1.3421	*	1.2442	1.188	1.3031	*
any age	D64	D50-D89	308600	111309680	3.2346	2.662	2.4952	0.5726	0.7394	0.6338	1.2963	1.2805	1.3123	*	1.2437	1.2282	1.2593	*
any age	D65	D50-D89	1060	114264970	0.0101	0.0091	0.0085	9e-4	0.0016	0.0014	1.1865	0.9629	1.4621		1.1673	0.9435	1.4443
any age	D66	D50-D89	1140	114244450	0.011	0.0097	0.0096	0.0013	0.0014	0.0011	1.1457	0.9383	1.3989		1.1074	0.9022	1.3593
any age	D68	D50-D89	17780	114016940	0.1815	0.1499	0.1412	0.0317	0.0403	0.0289	1.2856	1.2229	1.3514	*	1.1891	1.1296	1.2516	*
any age	D69	D50-D89	53400	113746430	0.5392	0.4529	0.4379	0.0863	0.1013	0.0885	1.2313	1.1958	1.2679	*	1.1964	1.1613	1.2326	*
any age	D70	D50-D89	45520	113893820	0.447	0.3884	0.3628	0.0586	0.0842	0.0753	1.2321	1.194	1.2713	*	1.2025	1.1647	1.2415	*
any age	D72	D50-D89	9910	114193710	0.1105	0.0812	0.0774	0.0293	0.0331	0.0259	1.4271	1.3352	1.5253	*	1.3068	1.2204	1.3993	*
any age	D73	D50-D89	10330	114177740	0.1014	0.0879	0.081	0.0135	0.0204	0.0167	1.2511	1.1708	1.337	*	1.1972	1.1188	1.281	*
any age	D75	D50-D89	12720	114139920	0.1229	0.1087	0.1012	0.0141	0.0216	0.0179	1.2137	1.1425	1.2893	*	1.1705	1.1006	1.2449	*
any age	D76	D50-D89	940	114250730	0.0097	0.0078	0.0077	0.0019	0.0021	0.0017	1.2675	1.0233	1.5701		1.2046	0.9667	1.5011
any age	D80	D50-D89	2970	114229710	0.0358	0.0237	0.0232	0.0121	0.0126	0.0094	1.5435	1.3748	1.733	*	1.3557	1.2026	1.5283	*
any age	D82	D50-D89	790	114256460	0.0086	0.0066	0.0066	0.002	0.002	0.0014	1.3064	1.0366	1.6464		1.1884	0.9365	1.5081
any age	D83	D50-D89	360	114264620	0.0054	0.0026	0.0027	0.0028	0.0027	0.0023	2.0054	1.4648	2.7456	*	1.755	1.2655	2.434	*
any age	D84	D50-D89	1610	114247990	0.0212	0.0124	0.0124	0.0087	0.0088	0.0064	1.71	1.4666	1.9939	*	1.4348	1.2212	1.6857	*
any age	D86	D50-D89	6350	114175010	0.0738	0.0513	0.0466	0.0225	0.0272	0.0234	1.5838	1.4631	1.7144	*	1.4657	1.3514	1.5896	*
any age	D89	D50-D89	5210	114223090	0.0581	0.0426	0.0405	0.0155	0.0176	0.0145	1.4343	1.3105	1.5697	*	1.3319	1.2145	1.4606	*
any age	E02	E00-E89	1930	114261430	0.018	0.0166	0.0158	0.0014	0.0023	0.002	1.1433	0.9696	1.3481		1.1243	0.9507	1.3295
any age	E03	E00-E89	222190	111509480	2.3519	1.9068	1.7553	0.4451	0.5966	0.5104	1.3399	1.321	1.359	*	1.2772	1.2589	1.2958	*
any age	E04	E00-E89	23040	113951780	0.2126	0.1998	0.1853	0.0128	0.0273	0.0179	1.1473	1.0962	1.2008	*	1.0921	1.0426	1.1441	*
any age	E05	E00-E89	37470	113814430	0.3804	0.317	0.2948	0.0633	0.0856	0.0702	1.2903	1.2463	1.3359	*	1.2264	1.1838	1.2706	*
any age	E06	E00-E89	4130	114212330	0.0403	0.0352	0.0331	0.0051	0.0072	0.0059	1.2177	1.0969	1.3518	*	1.1709	1.0522	1.3031	*
any age	E07	E00-E89	6400	114196100	0.0635	0.0543	0.0505	0.0092	0.0131	0.009	1.2586	1.1568	1.3694	*	1.1652	1.0686	1.2705	*
any age	E10	E00-E89	48670	113231490	0.4859	0.4165	0.3964	0.0694	0.0895	0.0635	1.2257	1.1893	1.2632	*	1.1503	1.1153	1.1863	*
any age	E11	E00-E89	344180	109746160	3.5311	3.0414	2.813	0.4897	0.7182	0.5638	1.2553	1.241	1.2698	*	1.19	1.1761	1.204	*
any age	E13	E00-E89	4480	114235960	0.0479	0.0372	0.034	0.0108	0.0139	0.0097	1.409	1.2785	1.5529	*	1.2537	1.1336	1.3866	*
any age	E14	E00-E89	48270	113678920	0.5089	0.4046	0.3722	0.1043	0.1367	0.1034	1.3672	1.3268	1.4089	*	1.2549	1.2169	1.2941	*
any age	E16	E00-E89	57430	113875050	0.5779	0.4868	0.4615	0.0911	0.1164	0.0867	1.2522	1.2171	1.2883	*	1.1764	1.1428	1.2111	*
any age	E20	E00-E89	1540	114255280	0.017	0.0127	0.0118	0.0043	0.0052	0.0035	1.4372	1.2148	1.7003	*	1.2622	1.0598	1.5034	*
any age	E21	E00-E89	17410	114133900	0.1633	0.15	0.1399	0.0132	0.0234	0.0173	1.1675	1.1076	1.2306	*	1.1185	1.0602	1.18	*
any age	E22	E00-E89	11740	114178290	0.1326	0.0958	0.0899	0.0368	0.0428	0.0384	1.4758	1.3878	1.5694	*	1.407	1.3216	1.4979	*
any age	E23	E00-E89	6800	114166710	0.0753	0.0558	0.0543	0.0195	0.021	0.0169	1.3858	1.2811	1.499	*	1.2898	1.19	1.398	*
any age	E24	E00-E89	1380	114247680	0.0163	0.0111	0.0102	0.0052	0.0061	0.004	1.6021	1.351	1.8999	*	1.3223	1.1045	1.5831	*
any age	E26	E00-E89	810	114257610	0.0074	0.007	0.0062	5e-4	0.0013	8e-4	1.2084	0.9489	1.5388		1.1275	0.8803	1.444
any age	E27	E00-E89	12740	114155760	0.1445	0.1038	0.0973	0.0408	0.0472	0.0364	1.4856	1.4026	1.5735	*	1.3367	1.2598	1.4184	*
any age	E28	E00-E89	31970	113839200	0.3273	0.2698	0.2703	0.0575	0.057	0.032	1.2108	1.1657	1.2577	*	1.1082	1.0654	1.1528	*
any age	E29	E00-E89	1780	114247310	0.0213	0.0142	0.0124	0.0071	0.0088	0.0071	1.7091	1.4717	1.9848	*	1.4964	1.2805	1.7487	*
any age	E30	E00-E89	3170	114225040	0.0385	0.0252	0.031	0.0133	0.0074	0.0062	1.2389	1.1064	1.3872	*	1.1913	1.061	1.3377	*
any age	E34	E00-E89	6000	114180060	0.0678	0.0489	0.0551	0.0189	0.0126	0.0084	1.2289	1.1307	1.3357	*	1.141	1.0472	1.2431	*
any age	E41	E00-E89	650	114268540	0.0056	0.0057	0.0053	-1e-4	4e-4	5e-4	1.0676	0.8011	1.4227		1.0965	0.8189	1.4682
any age	E43	E00-E89	750	114267340	0.0072	0.0064	0.006	8e-4	0.0012	0.0011	1.2029	0.9368	1.5444		1.1828	0.9164	1.5266
any age	E46	E00-E89	9660	114225920	0.0923	0.0828	0.0759	0.0095	0.0164	0.0148	1.2157	1.1325	1.305	*	1.1905	1.1075	1.2796	*
any age	E51	E00-E89	930	114261790	0.0099	0.0077	0.0067	0.0022	0.0032	0.0028	1.4734	1.1903	1.8239	*	1.3895	1.1161	1.7298	*
any age	E53	E00-E89	54380	113982430	0.5593	0.4576	0.4286	0.1017	0.1307	0.1053	1.3049	1.2667	1.3443	*	1.232	1.1951	1.27	*
any age	E55	E00-E89	74830	113919860	0.8259	0.6168	0.6031	0.2091	0.2228	0.1715	1.3694	1.3358	1.4039	*	1.2621	1.2303	1.2948	*
any age	E56	E00-E89	780	114264910	0.008	0.0065	0.0063	0.0015	0.0017	0.0013	1.268	0.9954	1.6152		1.1934	0.9319	1.5281
any age	E58	E00-E89	550	114266570	0.0064	0.0044	0.0041	0.002	0.0023	0.0021	1.5539	1.1815	2.0437	*	1.4759	1.1147	1.954	*
any age	E61	E00-E89	11560	114197480	0.1294	0.0945	0.0937	0.0348	0.0357	0.0264	1.3808	1.2979	1.4691	*	1.2569	1.1791	1.3398	*
any age	E63	E00-E89	710	114265240	0.0075	0.0059	0.0058	0.0016	0.0017	0.0014	1.2958	1.0064	1.6684		1.2369	0.9558	1.6008
any age	E65	E00-E89	480	114251420	0.0052	0.0039	0.0035	0.0012	0.0016	0.0013	1.4528	1.0845	1.9461		1.3283	0.9822	1.7964
any age	E66	E00-E89	389760	110758960	4.1374	3.3716	3.1709	0.7659	0.9665	0.6871	1.3048	1.2909	1.3189	*	1.1992	1.186	1.2125	*
any age	E70	E00-E89	510	114255830	0.0058	0.0042	0.0043	0.0017	0.0015	0.0014	1.348	1.0167	1.7874		1.3023	0.9755	1.7386
any age	E72	E00-E89	880	114255440	0.0086	0.0074	0.0074	0.0012	0.0013	7e-4	1.1703	0.9349	1.465		1.0925	0.8681	1.3749
any age	E73	E00-E89	4380	114193970	0.0524	0.035	0.0372	0.0174	0.0152	0.0095	1.4078	1.2792	1.5494	*	1.222	1.1059	1.3502	*
any age	E74	E00-E89	1520	114247230	0.0166	0.0125	0.0124	0.0041	0.0043	0.0033	1.3473	1.1379	1.5951	*	1.2443	1.0461	1.4802
any age	E75	E00-E89	650	114260440	0.0066	0.0055	0.0055	0.001	0.0011	0.001	1.1982	0.927	1.5489		1.1703	0.9	1.5217
any age	E78	E00-E89	448700	108519310	4.6228	4.0175	3.7558	0.6053	0.867	0.6756	1.2308	1.2183	1.2435	*	1.1712	1.159	1.1834	*
any age	E79	E00-E89	610	114264990	0.0064	0.0051	0.0049	0.0013	0.0015	0.0013	1.3176	1.007	1.7239		1.2547	0.9547	1.6491
any age	E80	E00-E89	6170	114191470	0.059	0.0529	0.0504	0.0061	0.0086	0.0051	1.17	1.0724	1.2765	*	1.0939	1.0005	1.196
any age	E83	E00-E89	83760	113857720	0.8156	0.7166	0.6741	0.099	0.1415	0.1137	1.2099	1.1813	1.2392	*	1.1619	1.134	1.1906	*
any age	E84	E00-E89	720	114234860	0.0073	0.0061	0.0059	0.0012	0.0014	7e-4	1.2309	0.9608	1.577		1.1051	0.856	1.4269
any age	E85	E00-E89	3060	114252710	0.0299	0.026	0.0239	0.0038	0.0059	0.005	1.2484	1.1031	1.4128	*	1.1986	1.0568	1.3596	*
any age	E86	E00-E89	222050	113007960	2.1948	1.9102	1.836	0.2846	0.3588	0.3052	1.1954	1.1777	1.2135	*	1.1615	1.144	1.1794	*
any age	E87	E00-E89	330700	112670290	3.4006	2.8243	2.6485	0.5763	0.752	0.6396	1.2839	1.2685	1.2996	*	1.2317	1.2166	1.2469	*
any age	E88	E00-E89	16000	114181140	0.1641	0.1345	0.1269	0.0296	0.0372	0.0312	1.2933	1.2255	1.3649	*	1.2345	1.1685	1.3042	*
any age	E89	E00-E89	21020	114047640	0.2065	0.179	0.1657	0.0275	0.0409	0.03	1.2467	1.1902	1.3059	*	1.1698	1.1157	1.2266	*
any age	F00	F01-F99	51390	114115300	0.4639	0.4471	0.4361	0.0167	0.0278	0.0272	1.0638	1.0296	1.0992	*	1.0622	1.0276	1.0979	*
any age	F01	F01-F99	58730	114084850	0.5379	0.5093	0.4892	0.0286	0.0487	0.0406	1.0995	1.0668	1.1333	*	1.0816	1.049	1.1152	*
any age	F02	F01-F99	10210	114238310	0.0872	0.0899	0.0859	-0.0028	0.0012	0.002	1.0145	0.9441	1.09		1.0232	0.9514	1.1004
any age	F03	F01-F99	141060	113801810	1.2888	1.2278	1.2024	0.061	0.0864	0.0801	1.0719	1.0509	1.0933	*	1.0663	1.0452	1.0879	*
any age	F05	F01-F99	129730	113952600	1.2546	1.1109	1.071	0.1437	0.1836	0.1588	1.1714	1.1475	1.1958	*	1.1449	1.1213	1.1691	*
any age	F06	F01-F99	20420	114173640	0.1931	0.1754	0.1665	0.0176	0.0266	0.0219	1.1595	1.1019	1.2201	*	1.1278	1.071	1.1877	*
any age	F07	F01-F99	1390	114248780	0.0145	0.0116	0.0113	0.003	0.0032	0.0023	1.2836	1.0747	1.5331	*	1.1847	0.9854	1.4243
any age	F10	F01-F99	111920	112396930	1.0781	0.9761	0.8954	0.102	0.1827	0.1567	1.2041	1.1801	1.2286	*	1.1701	1.1461	1.1945	*
any age	F11	F01-F99	8350	114034480	0.0761	0.0725	0.0652	0.0036	0.0109	0.0056	1.1665	1.0827	1.2569	*	1.0791	0.999	1.1656
any age	F12	F01-F99	18400	114061480	0.1732	0.1585	0.1603	0.0148	0.013	0.0026	1.081	1.0271	1.1377	*	1.015	0.9624	1.0704
any age	F13	F01-F99	1870	114240750	0.019	0.0158	0.015	0.0032	0.0039	0.0023	1.2617	1.0817	1.4716	*	1.1361	0.9689	1.3322
any age	F14	F01-F99	7220	114174230	0.0664	0.0625	0.0594	0.0039	0.007	0.0024	1.1177	1.0303	1.2125	*	1.037	0.9526	1.1287
any age	F15	F01-F99	2620	114221740	0.0229	0.0229	0.0222	-0	8e-4	-6e-4	1.0346	0.9018	1.187		0.9746	0.8459	1.1229
any age	F16	F01-F99	800	114251510	0.007	0.007	0.0074	0	-4e-4	-7e-4	0.9452	0.7343	1.2167		0.914	0.7045	1.1858
any age	F17	F01-F99	533320	109366710	5.1378	4.8137	4.5532	0.3241	0.5846	0.5131	1.1284	1.1177	1.1391	*	1.1109	1.1002	1.1218	*
any age	F19	F01-F99	7920	114137290	0.0712	0.0689	0.0664	0.0023	0.0049	2e-4	1.0732	0.9926	1.1604		1.0022	0.9242	1.0868
any age	F20	F01-F99	15750	113872320	0.1579	0.1336	0.1238	0.0242	0.0341	0.0325	1.275	1.2096	1.344	*	1.2591	1.1928	1.3292	*
any age	F22	F01-F99	7080	114184140	0.0712	0.0599	0.0553	0.0113	0.0159	0.0134	1.2874	1.1879	1.3953	*	1.2324	1.1351	1.338	*
any age	F23	F01-F99	4440	114180250	0.0418	0.0382	0.0359	0.0036	0.0059	0.0048	1.163	1.0499	1.2884	*	1.1312	1.0184	1.2566
any age	F25	F01-F99	3270	114184600	0.0341	0.0273	0.0251	0.0067	0.009	0.0083	1.3575	1.2112	1.5215	*	1.3201	1.1735	1.485	*
any age	F29	F01-F99	8190	114172850	0.0825	0.0691	0.0676	0.0134	0.015	0.0114	1.2218	1.1342	1.3162	*	1.1598	1.0742	1.2523	*
any age	F30	F01-F99	2140	114212070	0.022	0.0179	0.0164	0.0041	0.0056	0.0048	1.3378	1.1606	1.5421	*	1.28	1.1069	1.4803	*
any age	F31	F01-F99	19010	113948710	0.1959	0.16	0.15	0.036	0.0459	0.0307	1.306	1.2449	1.3701	*	1.1855	1.1283	1.2456	*
any age	F32	F01-F99	352560	110591970	3.8962	3.0187	2.8447	0.8776	1.0515	0.7367	1.3696	1.3545	1.385	*	1.2332	1.219	1.2474	*
any age	F33	F01-F99	10900	114015750	0.1103	0.0921	0.0843	0.0183	0.026	0.0166	1.3084	1.2285	1.3935	*	1.1773	1.1032	1.2564	*
any age	F34	F01-F99	1830	114242170	0.0204	0.015	0.0142	0.0054	0.0063	0.004	1.4438	1.2408	1.68	*	1.2455	1.0637	1.4582	*
any age	F38	F01-F99	880	114261580	0.0091	0.0073	0.007	0.0018	0.0021	0.0014	1.3027	1.0356	1.6387		1.1871	0.9359	1.5057
any age	F39	F01-F99	1550	114252080	0.0168	0.0128	0.0127	0.004	0.0041	0.0027	1.3265	1.1196	1.5715	*	1.1952	1.0033	1.4237
any age	F40	F01-F99	34110	113960660	0.3601	0.2849	0.2861	0.0752	0.074	0.0503	1.2585	1.2138	1.3048	*	1.1624	1.1198	1.2065	*
any age	F41	F01-F99	301930	112056780	3.2854	2.5538	2.453	0.7316	0.8323	0.5563	1.3393	1.3231	1.3556	*	1.2039	1.1889	1.219	*
any age	F42	F01-F99	7540	114189110	0.0952	0.0591	0.0581	0.0361	0.0371	0.0285	1.6378	1.5223	1.762	*	1.4261	1.3215	1.5391	*
any age	F43	F01-F99	17280	114012180	0.1771	0.1455	0.1405	0.0315	0.0366	0.0169	1.2604	1.1982	1.3259	*	1.1052	1.0483	1.1651	*
any age	F44	F01-F99	4140	114219250	0.0461	0.0339	0.033	0.0122	0.0132	0.0079	1.3991	1.2636	1.5492	*	1.2069	1.0854	1.3421	*
any age	F45	F01-F99	4960	114184440	0.0555	0.0406	0.0382	0.0149	0.0173	0.0121	1.4519	1.325	1.5909	*	1.2791	1.1632	1.4066	*
any age	F48	F01-F99	1360	114251430	0.0158	0.0109	0.0102	0.0049	0.0056	0.0041	1.5485	1.3009	1.8431	*	1.3476	1.1244	1.615	*
any age	F50	F01-F99	8450	114155800	0.0939	0.0693	0.0734	0.0246	0.0205	0.0134	1.2793	1.1905	1.3746	*	1.1658	1.0822	1.2558	*
any age	F51	F01-F99	1780	114250060	0.0209	0.0143	0.0146	0.0066	0.0063	0.0048	1.4319	1.2302	1.6666	*	1.2996	1.1117	1.5191	*
any age	F52	F01-F99	2710	114223540	0.0293	0.0224	0.0197	0.0069	0.0097	0.0076	1.4904	1.3164	1.6874	*	1.3482	1.1864	1.5322	*
any age	F53	F01-F99	2660	114222820	0.0282	0.0222	0.0209	0.0061	0.0073	0.0054	1.3504	1.1881	1.5349	*	1.2357	1.0819	1.4113	*
any age	F60	F01-F99	14190	114029770	0.1548	0.1172	0.1154	0.0376	0.0394	0.0202	1.3415	1.2698	1.4173	*	1.1503	1.0859	1.2185	*
any age	F61	F01-F99	540	114260920	0.0051	0.0046	0.0045	5e-4	6e-4	-0	1.1314	0.8457	1.5135		0.9949	0.7335	1.3495
any age	F69	F01-F99	1170	114247550	0.0138	0.0094	0.0094	0.0044	0.0044	0.003	1.4698	1.2208	1.7694	*	1.2741	1.0486	1.548
any age	F70	F01-F99	2200	114226460	0.0285	0.0171	0.0165	0.0114	0.012	0.0099	1.7244	1.5107	1.9683	*	1.535	1.3371	1.7622	*
any age	F71	F01-F99	850	114252140	0.0128	0.0062	0.0059	0.0066	0.0069	0.0062	2.1594	1.7571	2.6537	*	1.9311	1.5589	2.3922	*
any age	F72	F01-F99	1670	114238650	0.0221	0.0128	0.0133	0.0093	0.0089	0.0074	1.6678	1.4334	1.9405	*	1.5076	1.2892	1.763	*
any age	F79	F01-F99	10330	114131310	0.132	0.0807	0.0844	0.0513	0.0476	0.0406	1.5644	1.471	1.6637	*	1.4436	1.3549	1.538	*
any age	F80	F01-F99	11880	114137020	0.1309	0.0978	0.1077	0.0332	0.0233	0.0184	1.216	1.1463	1.29	*	1.1638	1.0959	1.236	*
any age	F81	F01-F99	30440	113772470	0.3824	0.2402	0.2455	0.1422	0.1369	0.1173	1.5577	1.5027	1.6146	*	1.4425	1.3901	1.4969	*
any age	F82	F01-F99	1680	114245650	0.0184	0.0139	0.0154	0.0045	0.0029	0.0018	1.1901	1.0166	1.3933		1.1114	0.9451	1.3069
any age	F83	F01-F99	1530	114253820	0.0149	0.013	0.0157	0.0018	-8e-4	-0.0019	0.9499	0.7975	1.1314		0.8886	0.743	1.0628
any age	F84	F01-F99	28810	113981400	0.361	0.227	0.2725	0.134	0.0885	0.0562	1.3247	1.2759	1.3754	*	1.1843	1.1389	1.2314	*
any age	F89	F01-F99	7340	114209390	0.0762	0.0615	0.0745	0.0147	0.0017	-0.0046	1.0228	0.9468	1.105		0.943	0.871	1.0211
any age	F90	F01-F99	14870	114132570	0.1773	0.1191	0.1458	0.0582	0.0315	0.0197	1.2157	1.1526	1.2823	*	1.1248	1.0644	1.1886	*
any age	F91	F01-F99	3210	114211000	0.0374	0.0259	0.0295	0.0115	0.0079	0.006	1.2697	1.1326	1.4233	*	1.1907	1.0591	1.3387	*
any age	F94	F01-F99	610	114265240	0.0073	0.0049	0.006	0.0024	0.0013	0.001	1.2191	0.9393	1.5822		1.1529	0.8793	1.5116
any age	F95	F01-F99	1710	114253610	0.0216	0.0134	0.0156	0.0082	0.006	0.0041	1.3818	1.1848	1.6115	*	1.2329	1.0509	1.4464
any age	F98	F01-F99	2190	114238850	0.0259	0.0175	0.0196	0.0083	0.0063	0.0047	1.3206	1.1503	1.5162	*	1.2215	1.0596	1.4082	*
any age	F99	F01-F99	5910	114147030	0.0595	0.0499	0.0479	0.0095	0.0116	0.0081	1.2426	1.1388	1.3559	*	1.1571	1.0575	1.266	*
any age	G00	G00-G99	1720	114207870	0.016	0.0149	0.0143	0.0011	0.0017	0.001	1.1165	0.9483	1.3147		1.0678	0.9036	1.2619
any age	G01	G00-G99	910	114232140	0.0088	0.0077	0.0079	0.0011	9e-4	5e-4	1.1128	0.8902	1.391		1.0596	0.8431	1.3317
any age	G02	G00-G99	780	114245840	0.0075	0.0066	0.0069	9e-4	6e-4	-1e-4	1.0836	0.8475	1.3855		0.9847	0.762	1.2724
any age	G03	G00-G99	2130	114211870	0.0212	0.018	0.0171	0.0032	0.004	0.0028	1.2364	1.0702	1.4284	*	1.1548	0.9952	1.34
any age	G04	G00-G99	4690	114217390	0.0479	0.0394	0.0384	0.0085	0.0095	0.0077	1.2477	1.132	1.3753	*	1.193	1.0796	1.3183	*
any age	G05	G00-G99	1210	114254830	0.0132	0.0099	0.0093	0.0033	0.0039	0.0036	1.4151	1.1734	1.7067	*	1.3748	1.1359	1.6639	*
any age	G06	G00-G99	2080	114243350	0.0203	0.0177	0.0163	0.0026	0.0041	0.0034	1.2487	1.0775	1.447	*	1.2018	1.0333	1.3977
any age	G08	G00-G99	1160	114256880	0.0109	0.0099	0.0094	0.001	0.0015	0.0012	1.1582	0.9472	1.4163		1.124	0.9156	1.3798
any age	G09	G00-G99	1310	114246960	0.0142	0.0108	0.0104	0.0034	0.0038	0.0031	1.3628	1.1386	1.6312	*	1.2764	1.0614	1.535	*
any age	G10	G00-G99	600	114262480	0.0062	0.0051	0.0044	0.0011	0.0018	0.0018	1.4044	1.0739	1.8366		1.4232	1.0817	1.8726
any age	G11	G00-G99	2160	114242600	0.0207	0.0185	0.0177	0.0022	0.003	0.0024	1.172	1.0132	1.3555		1.1306	0.9746	1.3116
any age	G12	G00-G99	4500	114245650	0.0391	0.0395	0.0363	-4e-4	0.0028	0.0014	1.0773	0.9706	1.1958		1.0363	0.9319	1.1524
any age	G20	G00-G99	39140	114013930	0.3394	0.3442	0.3216	-0.0048	0.0179	0.0159	1.0556	1.0181	1.0944	*	1.0492	1.0115	1.0882
any age	G21	G00-G99	3400	114252110	0.0353	0.0285	0.0264	0.0068	0.0089	0.0084	1.338	1.1902	1.504	*	1.3137	1.1662	1.4798	*
any age	G23	G00-G99	2110	114261620	0.0195	0.0182	0.0167	0.0013	0.0028	0.0023	1.1683	1.0035	1.3602		1.1363	0.9733	1.3266
any age	G24	G00-G99	4860	114205480	0.0469	0.0416	0.0412	0.0053	0.0057	0.0037	1.1382	1.0325	1.2546	*	1.0854	0.9827	1.1988
any age	G25	G00-G99	22100	114103630	0.2248	0.1863	0.1753	0.0385	0.0495	0.031	1.2824	1.2251	1.3423	*	1.1597	1.1066	1.2154	*
any age	G30	G00-G99	68860	114028030	0.6228	0.5994	0.5821	0.0233	0.0407	0.0371	1.0698	1.0402	1.1003	*	1.0633	1.0335	1.0939	*
any age	G31	G00-G99	49740	114035670	0.4694	0.4283	0.4022	0.0412	0.0673	0.0571	1.1673	1.1305	1.2054	*	1.1386	1.1022	1.1762	*
any age	G32	G00-G99	790	114263120	0.0079	0.0067	0.0057	0.0013	0.0022	0.0018	1.3912	1.0995	1.7602	*	1.3007	1.021	1.6571
any age	G35	G00-G99	10520	114020700	0.101	0.0902	0.082	0.0108	0.019	0.0138	1.2319	1.1543	1.3146	*	1.1576	1.0831	1.2373	*
any age	G37	G00-G99	2930	114209940	0.0295	0.0248	0.023	0.0047	0.0065	0.0052	1.2838	1.1364	1.4503	*	1.2167	1.0732	1.3793	*
any age	G40	G00-G99	75530	112792190	0.7955	0.6397	0.6088	0.1558	0.1867	0.1366	1.3066	1.2757	1.3383	*	1.2073	1.178	1.2373	*
any age	G41	G00-G99	5770	114183590	0.0582	0.0487	0.0484	0.0095	0.0098	0.0069	1.2019	1.101	1.3122	*	1.1336	1.0363	1.2402	*
any age	G43	G00-G99	70130	113469880	0.7531	0.5859	0.5719	0.1672	0.1812	0.1054	1.3168	1.2844	1.3501	*	1.1628	1.133	1.1933	*
any age	G44	G00-G99	10050	114123630	0.1058	0.0839	0.0796	0.0219	0.0262	0.0176	1.3289	1.2445	1.4191	*	1.199	1.1204	1.2831	*
any age	G45	G00-G99	47400	113709290	0.4452	0.4102	0.3765	0.035	0.0687	0.0533	1.1824	1.1453	1.2207	*	1.1359	1.0997	1.1733	*
any age	G46	G00-G99	3110	114250730	0.0295	0.0267	0.0242	0.0028	0.0053	0.0046	1.2177	1.0736	1.381	*	1.1867	1.0449	1.3478	*
any age	G47	G00-G99	90940	113138040	1.0901	0.7357	0.7352	0.3543	0.3549	0.2665	1.4828	1.452	1.5142	*	1.3236	1.2953	1.3526	*
any age	G50	G00-G99	7720	114178330	0.0838	0.0637	0.059	0.0201	0.0249	0.0189	1.422	1.32	1.5319	*	1.2907	1.1956	1.3934	*
any age	G51	G00-G99	17200	114044900	0.1682	0.1467	0.1387	0.0215	0.0295	0.0214	1.2124	1.1514	1.2767	*	1.1458	1.0869	1.2079	*
any age	G52	G00-G99	1270	114255190	0.0126	0.0108	0.0102	0.0018	0.0024	0.0018	1.2334	1.0217	1.4891		1.1697	0.9657	1.4166
any age	G53	G00-G99	2700	114248480	0.028	0.0226	0.021	0.0055	0.007	0.0058	1.3343	1.17	1.5218	*	1.2589	1.1012	1.4392	*
any age	G54	G00-G99	4900	114205020	0.0506	0.041	0.0382	0.0095	0.0124	0.0087	1.3257	1.2064	1.4567	*	1.2067	1.0955	1.3292	*
any age	G55	G00-G99	55280	113576570	0.5457	0.4727	0.4281	0.073	0.1176	0.0799	1.2747	1.2389	1.3115	*	1.1715	1.1378	1.2062	*
any age	G56	G00-G99	82090	112484540	0.8544	0.7001	0.6335	0.1543	0.2209	0.1637	1.3486	1.3181	1.3798	*	1.237	1.2084	1.2664	*
any age	G57	G00-G99	9610	114099740	0.1006	0.0803	0.0725	0.0203	0.0281	0.0218	1.3879	1.2995	1.4824	*	1.2763	1.1931	1.3652	*
any age	G58	G00-G99	4940	114196590	0.0513	0.0413	0.0389	0.01	0.0124	0.0084	1.3184	1.2008	1.4475	*	1.1968	1.0871	1.3174	*
any age	G59	G00-G99	3720	114223160	0.0405	0.0307	0.0273	0.0098	0.0133	0.0097	1.4862	1.3375	1.6514	*	1.3147	1.1791	1.466	*
any age	G60	G00-G99	2360	114238510	0.0241	0.0199	0.0189	0.0042	0.0052	0.0035	1.278	1.1149	1.465	*	1.1675	1.015	1.3428
any age	G61	G00-G99	2940	114221830	0.0286	0.0251	0.0229	0.0035	0.0057	0.005	1.2504	1.1057	1.4141	*	1.2094	1.0669	1.3709	*
any age	G62	G00-G99	30530	114039910	0.3177	0.2559	0.2355	0.0618	0.0822	0.0594	1.3492	1.2986	1.4016	*	1.2299	1.1827	1.279	*
any age	G63	G00-G99	15950	114162100	0.1753	0.1312	0.121	0.0441	0.0543	0.0402	1.449	1.3759	1.5261	*	1.2973	1.2299	1.3684	*
any age	G70	G00-G99	2910	114230380	0.0265	0.0252	0.0237	0.0014	0.0029	0.0018	1.1221	0.9868	1.2758		1.0726	0.941	1.2225
any age	G71	G00-G99	2590	114224610	0.0253	0.022	0.0214	0.0033	0.0039	0.0032	1.1824	1.0363	1.3491		1.1468	1.0022	1.3123
any age	G72	G00-G99	3460	114233280	0.0372	0.0286	0.0264	0.0086	0.0108	0.0091	1.4092	1.2599	1.5762	*	1.3225	1.1797	1.4825	*
any age	G80	G00-G99	8700	114046970	0.0799	0.0755	0.079	0.0045	0.001	-0.0031	1.0122	0.9411	1.0886		0.963	0.8942	1.0372
any age	G81	G00-G99	56170	113743260	0.5322	0.4847	0.4548	0.0475	0.0774	0.0669	1.1701	1.1363	1.2049	*	1.1438	1.1102	1.1784	*
any age	G82	G00-G99	6180	114160580	0.0575	0.0533	0.0501	0.0043	0.0074	0.0052	1.1484	1.0532	1.2521	*	1.0989	1.0062	1.2003
any age	G83	G00-G99	8700	114178200	0.0841	0.0743	0.0695	0.0097	0.0145	0.0107	1.2091	1.1243	1.3003	*	1.1455	1.0635	1.2339	*
any age	G90	G00-G99	4610	114223450	0.0464	0.0389	0.0367	0.0075	0.0097	0.0067	1.2646	1.1451	1.3966	*	1.1681	1.0549	1.2935	*
any age	G91	G00-G99	11190	114128260	0.1069	0.0959	0.0913	0.0109	0.0155	0.0141	1.1701	1.0971	1.248	*	1.1519	1.0788	1.23	*
any age	G93	G00-G99	45820	113861400	0.4635	0.3879	0.368	0.0755	0.0955	0.067	1.2595	1.2205	1.2997	*	1.169	1.1319	1.2073	*
any age	G94	G00-G99	1690	114257180	0.0165	0.0144	0.0139	0.0021	0.0025	0.0024	1.1807	1.0017	1.3916		1.1711	0.9907	1.3844
any age	G95	G00-G99	12040	114156690	0.1145	0.1034	0.096	0.0111	0.0184	0.014	1.1917	1.1203	1.2678	*	1.1393	1.0699	1.2133	*
any age	G96	G00-G99	3850	114217310	0.0399	0.0323	0.0308	0.0076	0.0092	0.0066	1.2975	1.1674	1.4422	*	1.1978	1.0745	1.3352	*
any age	G97	G00-G99	3740	114211560	0.0373	0.0316	0.0306	0.0057	0.0067	0.0037	1.2183	1.0918	1.3595	*	1.1089	0.9901	1.2419
any age	G98	G00-G99	1280	114261690	0.0147	0.0104	0.0099	0.0043	0.0049	0.0036	1.4917	1.2465	1.785	*	1.329	1.1038	1.6002	*
any age	G99	G00-G99	18300	114091180	0.1785	0.1561	0.1415	0.0224	0.037	0.0275	1.2618	1.2006	1.3261	*	1.1819	1.1232	1.2437	*
any age	H00	H00-H59	17570	113819440	0.1829	0.1476	0.1463	0.0353	0.0366	0.0309	1.2503	1.1899	1.3138	*	1.203	1.1435	1.2655	*
any age	H01	H00-H59	11540	114128780	0.1259	0.0952	0.0887	0.0307	0.0372	0.0313	1.4189	1.334	1.5093	*	1.3309	1.2497	1.4174	*
any age	H02	H00-H59	60580	113228740	0.6212	0.5145	0.475	0.1067	0.1462	0.1213	1.3078	1.2728	1.3438	*	1.2427	1.2088	1.2776	*
any age	H03	H00-H59	890	114253930	0.0113	0.007	0.007	0.0043	0.0043	0.0037	1.6058	1.2998	1.9839	*	1.4954	1.2022	1.86	*
any age	H04	H00-H59	30700	113743620	0.3348	0.2544	0.2395	0.0804	0.0953	0.0776	1.3982	1.3473	1.451	*	1.3015	1.2531	1.3518	*
any age	H05	H00-H59	11070	114051510	0.1322	0.0887	0.0941	0.0435	0.0381	0.0347	1.4048	1.323	1.4916	*	1.3557	1.2752	1.4412	*
any age	H06	H00-H59	1190	114251230	0.0133	0.0097	0.009	0.0036	0.0043	0.004	1.4851	1.2336	1.7877	*	1.429	1.1831	1.726	*
any age	H10	H00-H59	17430	113936020	0.2014	0.1415	0.141	0.0599	0.0604	0.0508	1.4285	1.3591	1.5014	*	1.3376	1.2712	1.4075	*
any age	H11	H00-H59	12680	114076650	0.125	0.1079	0.1012	0.0171	0.0238	0.0198	1.2355	1.1635	1.312	*	1.1883	1.1176	1.2635	*
any age	H13	H00-H59	980	114251940	0.0115	0.0079	0.0078	0.0036	0.0037	0.0031	1.4694	1.2011	1.7977	*	1.3723	1.1145	1.6898	*
any age	H15	H00-H59	1150	114253710	0.0126	0.0094	0.0089	0.0032	0.0037	0.003	1.4134	1.165	1.7147	*	1.3117	1.0768	1.5979	*
any age	H16	H00-H59	5520	114185990	0.0691	0.0434	0.0405	0.0258	0.0286	0.026	1.7065	1.5673	1.858	*	1.6023	1.468	1.7489	*
any age	H17	H00-H59	3180	114231140	0.0353	0.0261	0.025	0.0092	0.0103	0.009	1.4118	1.2568	1.586	*	1.34	1.1894	1.5096	*
any age	H18	H00-H59	21950	114067940	0.2379	0.1817	0.1727	0.0562	0.0652	0.0559	1.3778	1.3171	1.4412	*	1.3075	1.2486	1.3691	*
any age	H19	H00-H59	1390	114252480	0.0183	0.0107	0.0101	0.0076	0.0082	0.0068	1.8105	1.5333	2.1379	*	1.5975	1.3445	1.8981	*
any age	H20	H00-H59	5960	114181370	0.066	0.0489	0.0461	0.0171	0.0199	0.0182	1.4322	1.317	1.5574	*	1.3806	1.2672	1.5042	*
any age	H21	H00-H59	9290	114178110	0.0874	0.0799	0.074	0.0075	0.0134	0.011	1.181	1.099	1.2692	*	1.1433	1.0626	1.2302	*
any age	H22	H00-H59	440	114265760	0.0051	0.0036	0.0035	0.0016	0.0016	0.0014	1.4607	1.0742	1.9864		1.3953	1.0178	1.9129
any age	H25	H00-H59	220680	111840070	2.1388	1.9337	1.8263	0.2051	0.3125	0.2532	1.1711	1.1538	1.1887	*	1.1343	1.1173	1.1516	*
any age	H26	H00-H59	311990	110390570	3.1528	2.7481	2.6059	0.4047	0.547	0.4489	1.2099	1.1949	1.2251	*	1.166	1.1513	1.1808	*
any age	H27	H00-H59	4460	114201180	0.0427	0.0382	0.0358	0.0045	0.0069	0.006	1.1925	1.0757	1.3219	*	1.1623000000000001	1.0469	1.2903	*
any age	H28	H00-H59	1630	114251990	0.0166	0.0137	0.0126	0.0029	0.004	0.0032	1.317	1.1167	1.5533	*	1.2376	1.045	1.4656
any age	H30	H00-H59	530	114261530	0.0057	0.0044	0.0043	0.0013	0.0014	0.0012	1.3309	1.0044	1.7635		1.2604	0.9446	1.6816
any age	H31	H00-H59	5310	114220520	0.0484	0.046	0.0436	0.0025	0.0049	0.0039	1.1113	1.0083	1.2248000000000001		1.0875	0.9854	1.2002
any age	H33	H00-H59	21100	113879380	0.179	0.1868	0.1701	-0.0078	0.0089	0.0054	1.0522	1.0028	1.1041		1.0311	0.9819	1.0829
any age	H34	H00-H59	12590	114145760	0.1178	0.1085	0.1008	0.0093	0.017	0.0145	1.169	1.0985	1.2441	*	1.1405	1.0707	1.2149	*
any age	H35	H00-H59	115730	113214060	1.0999	1.0037	0.9432	0.0962	0.1567	0.1285	1.1662	1.142	1.1908	*	1.1323	1.1085	1.1566	*
any age	H36	H00-H59	45990	113813430	0.4519	0.3927	0.3626	0.0591	0.0893	0.069	1.2463	1.2075	1.2864	*	1.1804	1.1428	1.2191	*
any age	H40	H00-H59	106080	113192320	1.0058	0.9208	0.8555	0.085	0.1503	0.1257	1.1758	1.1508	1.2013	*	1.1428	1.1182	1.168	*
any age	H43	H00-H59	21680	114020430	0.1965	0.1886	0.1746	0.0079	0.0219	0.015	1.1255	1.0737	1.1798	*	1.0827	1.0319	1.1359	*
any age	H44	H00-H59	7060	114161440	0.0713	0.0596	0.055	0.0117	0.0163	0.0136	1.2961	1.1961	1.4045	*	1.2364	1.1392	1.3418	*
any age	H46	H00-H59	2150	114239310	0.0234	0.0177	0.0171	0.0057	0.0063	0.0058	1.3675	1.1872	1.5753	*	1.3305	1.1507	1.5384	*
any age	H47	H00-H59	9550	114165530	0.0956	0.0808	0.0813	0.0148	0.0144	0.0113	1.1767	1.0977	1.2613	*	1.1341	1.0565	1.2174	*
any age	H49	H00-H59	6050	114196800	0.0541	0.0527	0.0511	0.0013	0.003	6e-4	1.0582	0.9674	1.1574		1.0111	0.9227	1.1078
any age	H50	H00-H59	28450	113669630	0.2835	0.2424	0.2642	0.0411	0.0193	0.0113	1.073	1.0315	1.1163	*	1.0417	1.0006	1.0845
any age	H51	H00-H59	1120	114254270	0.0109	0.0095	0.0092	0.0014	0.0018	0.0012	1.1958	0.9765	1.4645		1.1186	0.9079	1.3782
any age	H52	H00-H59	37710	113946940	0.351	0.3262	0.3115	0.0248	0.0396	0.0307	1.127	1.0876	1.1679	*	1.0959	1.0569	1.1363	*
any age	H53	H00-H59	75260	113343430	0.7637	0.6403	0.6157	0.1234	0.148	0.1025	1.2404	1.2103	1.2713	*	1.1551	1.1263	1.1846	*
any age	H54	H00-H59	53750	113902700	0.5222	0.46	0.4355	0.0623	0.0868	0.0718	1.1992	1.1627	1.2368	*	1.1593	1.1235	1.1962	*
any age	H55	H00-H59	5860	114198220	0.0558	0.0502	0.0496	0.0055	0.0062	0.0038	1.1241	1.0283	1.2289		1.0724	0.9789	1.1748
any age	H57	H00-H59	12420	114120420	0.1294	0.104	0.1016	0.0254	0.0278	0.021	1.2737	1.1994	1.3526	*	1.1934	1.1223	1.269	*
any age	H58	H00-H59	2390	114248580	0.0235	0.0203	0.0191	0.0032	0.0044	0.0035	1.2308	1.0698	1.4161	*	1.1773	1.0207	1.3579
any age	H59	H00-H59	4180	114207230	0.0384	0.0362	0.0329	0.0022	0.0055	0.0048	1.1686	1.0505	1.3	*	1.1439	1.0265	1.2748
any age	H60	H60-H95	12310	114030500	0.1524	0.0973	0.0953	0.0551	0.0571	0.0511	1.5995	1.5111	1.6932	*	1.504	1.4187	1.5944	*
any age	H61	H60-H95	24120	113844430	0.2741	0.1971	0.2034	0.077	0.0707	0.0625	1.3476	1.2927	1.4049	*	1.2954	1.2416	1.3515	*
any age	H65	H60-H95	68730	112511020	0.7738	0.5721	0.6405	0.2017	0.1333	0.112	1.2081	1.179	1.2378	*	1.1692	1.1407	1.1985	*
any age	H66	H60-H95	33480	113341490	0.3752	0.2764	0.2968	0.0988	0.0784	0.0659	1.2642	1.221	1.309	*	1.213	1.1708	1.2568	*
any age	H69	H60-H95	2430	114223780	0.0289	0.0195	0.0198	0.0095	0.0091	0.0077	1.459	1.284	1.658	*	1.3631	1.1949	1.5551	*
any age	H70	H60-H95	3140	114215150	0.0318	0.0265	0.0269	0.0053	0.0049	0.0037	1.1807	1.0479	1.3304	*	1.1311	1.0015	1.2775
any age	H71	H60-H95	7220	114112790	0.0697	0.0618	0.0633	0.0079	0.0064	0.0051	1.1019	1.0177	1.193		1.0786	0.9944	1.1699
any age	H72	H60-H95	14500	113917460	0.1548	0.1208	0.1245	0.034	0.0303	0.0253	1.2429	1.1772	1.3123	*	1.195	1.1305	1.2632	*
any age	H73	H60-H95	10030	114058810	0.1106	0.0826	0.0907	0.028	0.0199	0.0164	1.2197	1.1434	1.3011	*	1.1742	1.0991	1.2543	*
any age	H74	H60-H95	7430	114104090	0.077	0.0623	0.0646	0.0147	0.0124	0.0099	1.1921	1.1039	1.2874	*	1.1477	1.0609	1.2415	*
any age	H80	H60-H95	1500	114234030	0.0133	0.013	0.0122	2e-4	0.0011	9e-4	1.0904	0.9127	1.3027		1.0734	0.8953	1.2869
any age	H81	H60-H95	22090	114069080	0.2199	0.1874	0.175	0.0324	0.0448	0.0319	1.256	1.1995	1.3151	*	1.1694	1.1157	1.2257	*
any age	H83	H60-H95	9460	114127220	0.0943	0.0802	0.0747	0.0141	0.0196	0.0134	1.2621	1.1781	1.3522	*	1.1659	1.0863	1.2513	*
any age	H90	H60-H95	29430	113934360	0.3181	0.2441	0.2459	0.0739	0.0721	0.0566	1.2932	1.2441	1.3443	*	1.2165	1.1693	1.2656	*
any age	H91	H60-H95	140390	113276850	1.4069	1.1996	1.1476	0.2073	0.2593	0.208	1.2259	1.2027	1.2496	*	1.1735	1.1509	1.1965	*
any age	H92	H60-H95	11510	114042320	0.1297	0.0941	0.097	0.0357	0.0327	0.0263	1.3371	1.2591	1.4199	*	1.2542	1.1793	1.3338	*
any age	H93	H60-H95	13030	114128310	0.1383	0.1084	0.1024	0.0298	0.0359	0.0287	1.3508	1.2748	1.4313	*	1.2615	1.1889	1.3385	*
any age	H95	H60-H95	1510	114235370	0.0159	0.0126	0.0126	0.0033	0.0033	0.0031	1.2654	1.069	1.4979	*	1.2448	1.0461	1.4812
any age	I05	I00-I99	7130	114185600	0.0719	0.0602	0.0555	0.0116	0.0164	0.0129	1.296	1.1965	1.4037	*	1.2194	1.1241	1.3229	*
any age	I06	I00-I99	690	114257890	0.0071	0.0058	0.0053	0.0012	0.0018	0.0015	1.3431	1.0454	1.7254		1.2613	0.977	1.6283
any age	I07	I00-I99	18210	114186150	0.1865	0.15310000000000001	0.1426	0.0335	0.0439	0.0376	1.308	1.243	1.3764	*	1.2527	1.1893	1.3195	*
any age	I08	I00-I99	93060	113808890	0.9096	0.7958	0.749	0.1138	0.1606	0.1311	1.2144	1.1865	1.2429	*	1.1685	1.1412	1.1964	*
any age	I09	I00-I99	1060	114258150	0.0114	0.0088	0.008	0.0025	0.0034	0.003	1.4238	1.1676	1.7362	*	1.3612	1.1125	1.6654	*
any age	I10	I00-I99	923670	100710140	10.5097	8.8455	8.4633	1.6642	2.0464	1.6726	1.2418	1.2328	1.2508	*	1.1893	1.1805	1.1981	*
any age	I11	I00-I99	5330	114209680	0.0503	0.0458	0.0414	0.0046	0.0089	0.0065	1.2142	1.1045	1.3349	*	1.1496	1.044	1.2659	*
any age	I12	I00-I99	52680	113792280	0.5233	0.4486	0.4042	0.0747	0.1191	0.1048	1.2948	1.2571	1.3336	*	1.2505	1.2137	1.2885	*
any age	I13	I00-I99	2620	114262390	0.0264	0.0221	0.0203	0.0044	0.0061	0.0047	1.2992	1.1332	1.4896	*	1.2169	1.0585	1.3989	*
any age	I15	I00-I99	3980	114220120	0.0399	0.0336	0.0313	0.0063	0.0086	0.0071	1.2752	1.1472	1.4174	*	1.2171	1.0929	1.3555	*
any age	I20	I00-I99	203010	110384760	2.096	1.7775	1.6433	0.3185	0.4527	0.3439	1.2755	1.2566	1.2946	*	1.1963	1.1782	1.2146	*
any age	I21	I00-I99	138620	112614840	1.2934	1.216	1.1193	0.0773	0.174	0.1454	1.1555	1.134	1.1773	*	1.1267	1.1054	1.1484	*
any age	I22	I00-I99	12550	114094910	0.1229	0.107	0.0962	0.0159	0.0267	0.0223	1.277	1.2028	1.3558	*	1.2219	1.1499	1.2984	*
any age	I23	I00-I99	790	114259200	0.0076	0.0068	0.0061	8e-4	0.0015	0.0013	1.24	0.9764	1.5747		1.2154	0.9529	1.5503
any age	I24	I00-I99	39460	113982260	0.3871	0.3365	0.3126	0.0506	0.0746	0.0579	1.2385	1.1962	1.2823	*	1.1758	1.1349	1.2182	*
any age	I25	I00-I99	348810	109192490	3.5756	3.1027	2.9308	0.4728	0.6448	0.4966	1.22	1.206	1.2342	*	1.1613	1.1477	1.1751	*
any age	I26	I00-I99	71350	113645530	0.6462	0.6235	0.573	0.0227	0.0732	0.0488	1.1278	1.0987	1.1577	*	1.0817	1.0533	1.1109	*
any age	I27	I00-I99	43020	114049030	0.4401	0.3623	0.3325	0.0778	0.1075	0.0875	1.3234	1.2804	1.3679	*	1.2483	1.207	1.291	*
any age	I28	I00-I99	1310	114257620	0.0123	0.0113	0.0105	0.001	0.0017	8e-4	1.1647	0.962	1.4101		1.0678	0.8772	1.2999
any age	I30	I00-I99	2240	114228230	0.0217	0.0191	0.0175	0.0026	0.0041	0.0034	1.2363	1.0736	1.4236	*	1.1876	1.028	1.372
any age	I31	I00-I99	27080	114041680	0.2617	0.2316	0.2138	0.0301	0.048	0.0372	1.2243	1.1747	1.2761	*	1.1655	1.1172	1.2158	*
any age	I33	I00-I99	4440	114230360	0.0461	0.0371	0.034	0.009	0.0121	0.0106	1.355	1.2264	1.497	*	1.298	1.1723	1.4371	*
any age	I34	I00-I99	60900	113768400	0.5797	0.5248	0.4922	0.0549	0.0874	0.0656	1.1776	1.1448	1.2113	*	1.1275	1.0956	1.1604	*
any age	I35	I00-I99	88920	113628130	0.8715	0.7614	0.7108	0.1101	0.1607	0.1297	1.226	1.1975	1.2552	*	1.1748	1.1471	1.2032	*
any age	I36	I00-I99	6560	114238880	0.0646	0.0557	0.0528	0.009	0.0119	0.0088	1.2252	1.1243	1.3351	*	1.1585	1.0612	1.2647	*
any age	I37	I00-I99	7200	114227670	0.0711	0.0611	0.0583	0.01	0.0128	0.0092	1.2187	1.1226	1.3229	*	1.1491	1.0565	1.2499	*
any age	I38	I00-I99	9950	114156420	0.1017	0.0837	0.0788	0.018	0.0229	0.0191	1.2906	1.2054	1.3817	*	1.2318	1.1493	1.3202	*
any age	I40	I00-I99	750	114261620	0.0079	0.0062	0.0061	0.0017	0.0018	0.0015	1.2868	1.0074	1.6438		1.2326	0.9577	1.5864
any age	I42	I00-I99	22830	114017610	0.218	0.196	0.18	0.022	0.0379	0.028	1.2107	1.1577	1.2662	*	1.1471	1.0958	1.2009	*
any age	I43	I00-I99	960	114266280	0.0081	0.0085	0.0082	-4e-4	-1e-4	-5e-4	0.9849	0.7788	1.2456		0.9416	0.7405	1.1973
any age	I44	I00-I99	139340	113350830	1.3559	1.1992	1.1284	0.1567	0.2275	0.1829	1.2017	1.179	1.2248000000000001	*	1.1559	1.1338	1.1785	*
any age	I45	I00-I99	87760	113679790	0.8527	0.7528	0.7084	0.0999	0.1443	0.1103	1.2038	1.1754	1.2329	*	1.1486	1.121	1.1768	*
any age	I46	I00-I99	45670	114131180	0.438	0.3911	0.3564	0.0469	0.0816	0.0701	1.2289	1.1899	1.2693	*	1.1906	1.1521	1.2303	*
any age	I47	I00-I99	51050	113582230	0.4959	0.4384	0.4054	0.0575	0.0905	0.0653	1.2232	1.187	1.2605	*	1.1517	1.1169	1.1876	*
any age	I48	I00-I99	387240	111079210	3.7857	3.4145	3.2561	0.3712	0.5297	0.4247	1.1627	1.1495	1.176	*	1.1264	1.1134	1.1395	*
any age	I49	I00-I99	60360	113711580	0.5794	0.5193	0.4898	0.0601	0.0895	0.0614	1.1828	1.1498	1.2167	*	1.1184	1.0867	1.1511	*
any age	I50	I00-I99	294080	112545450	2.9918	2.5226	2.3695	0.4692	0.6223	0.5074	1.2626	1.2464	1.2791	*	1.2042	1.1885	1.2202	*
any age	I51	I00-I99	164050	113262330	1.6282	1.4056	1.3053	0.2226	0.323	0.2535	1.2474	1.2261	1.2691	*	1.1844	1.1638	1.2054	*
any age	I60	I00-I99	9660	114144600	0.0872	0.084	0.0754	0.0032	0.0117	0.0115	1.1556	1.0771	1.2398	*	1.1526	1.0731	1.2379	*
any age	I61	I00-I99	24080	114113730	0.2242	0.2079	0.1912	0.0163	0.033	0.0317	1.1727	1.1212	1.2266	*	1.1644	1.1125	1.2188	*
any age	I62	I00-I99	13830	114182210	0.1296	0.1192	0.1116	0.0104	0.018	0.016	1.1609	1.0926	1.2334	*	1.1404	1.0724	1.2127	*
any age	I63	I00-I99	113000	113453940	1.0111	0.9924	0.9279	0.0187	0.0832	0.0742	1.0897	1.0667	1.1131	*	1.0792	1.0561	1.1028	*
any age	I64	I00-I99	29380	113926560	0.267	0.2557	0.233	0.0114	0.0341	0.0305	1.1462	1.1005	1.1938	*	1.1289	1.0834	1.1763	*
any age	I65	I00-I99	27300	114004160	0.2555	0.2357	0.2177	0.0198	0.0378	0.032	1.1734	1.1252	1.2237	*	1.143	1.0953	1.1928	*
any age	I66	I00-I99	1780	114255750	0.0163	0.0154	0.0142	9e-4	0.0021	0.0016	1.1513	0.9743	1.3605		1.1113	0.9378	1.317
any age	I67	I00-I99	170160	113461500	1.635	1.4676	1.385	0.1674	0.25	0.2127	1.1805	1.1601	1.2013	*	1.1495	1.1294	1.1701	*
any age	I68	I00-I99	1000	114267090	0.0099	0.0084	0.008	0.0014	0.0018	0.0016	1.225	0.9865	1.5211		1.1962	0.96	1.4905
any age	I69	I00-I99	50450	113820340	0.4757	0.4355	0.4019	0.0402	0.0738	0.0634	1.1835	1.1475	1.2207	*	1.1539	1.1182	1.1907	*
any age	I70	I00-I99	42380	113957290	0.4195	0.3606	0.3343	0.0589	0.0852	0.074	1.255	1.2137	1.2977	*	1.2143	1.1737	1.2562	*
any age	I71	I00-I99	51970	113903530	0.4846	0.4495	0.4154	0.0351	0.0692	0.0642	1.1666	1.1312	1.2032	*	1.1527	1.1172	1.1892	*
any age	I72	I00-I99	12450	114157250	0.1166	0.1073	0.0996	0.0093	0.017	0.0141	1.1712	1.1007	1.2463	*	1.1374	1.0677	1.2116	*
any age	I73	I00-I99	93220	113349500	1.0006	0.78	0.7159	0.2206	0.2847	0.2415	1.3977	1.3676	1.4284	*	1.3181	1.2892	1.3476	*
any age	I74	I00-I99	24020	114036070	0.2247	0.2073	0.1909	0.0174	0.0338	0.027	1.177	1.1257	1.2307	*	1.1366	1.0862	1.1893	*
any age	I77	I00-I99	31750	113922830	0.3235	0.268	0.246	0.0555	0.0775	0.0671	1.3151	1.2667	1.3654	*	1.2618	1.2145	1.311	*
any age	I78	I00-I99	8230	114163730	0.0835	0.0694	0.064	0.0141	0.0195	0.0162	1.3049	1.2129	1.404	*	1.24	1.151	1.336	*
any age	I79	I00-I99	3130	114240520	0.032	0.0263	0.0239	0.0057	0.0081	0.0062	1.3382	1.1895	1.5056	*	1.2423	1.1015	1.4011	*
any age	I80	I00-I99	64000	113400140	0.6298	0.5488	0.5021	0.081	0.1277	0.1041	1.2544	1.2212	1.2885	*	1.1979	1.1656	1.2311	*
any age	I81	I00-I99	3600	114253110	0.0333	0.0311	0.0293	0.0022	0.004	0.0026	1.1374	1.0144	1.2753		1.083	0.9635	1.2173
any age	I82	I00-I99	8300	114204010	0.0798	0.071	0.066	0.0089	0.0138	0.0106	1.2092	1.1221	1.3029	*	1.1535	1.0688	1.245	*
any age	I83	I00-I99	73770	112508400	0.8886	0.6001	0.5458	0.2884	0.3428	0.3241	1.628	1.5902	1.6666	*	1.5741	1.5369	1.6122	*
any age	I84	I00-I99	115820	111349500	1.2183	0.9976	0.8914	0.2208	0.3269	0.2631	1.3667	1.3409	1.3931	*	1.2754	1.2507	1.3006	*
any age	I85	I00-I99	9960	114176370	0.1087	0.0822	0.0745	0.0265	0.0342	0.0295	1.4583	1.3676	1.5549	*	1.3721	1.2852	1.465	*
any age	I86	I00-I99	8510	114148180	0.0875	0.0715	0.0667	0.0161	0.0208	0.0159	1.3124	1.2218	1.4097	*	1.2223	1.1357	1.3156	*
any age	I87	I00-I99	16270	114150460	0.193	0.1305	0.1204	0.0625	0.0726	0.0661	1.6025	1.5227	1.6865	*	1.5211	1.4439	1.6024	*
any age	I88	I00-I99	14270	114038230	0.1708	0.1143	0.133	0.0566	0.0379	0.0337	1.2849	1.2181	1.3553	*	1.2455	1.1795	1.3151	*
any age	I89	I00-I99	21910	114120760	0.2493	0.1784	0.1635	0.0709	0.0859	0.0753	1.5252	1.4595	1.5939	*	1.4331	1.3699	1.4991	*
any age	I95	I00-I99	207390	113135460	2.0303	1.7862	1.6908	0.2442	0.3395	0.2733	1.2008	1.1823	1.2196	*	1.1556	1.1375	1.1739	*
any age	I97	I00-I99	2640	114215960	0.0261	0.0223	0.0197	0.0038	0.0065	0.0053	1.3277	1.1674	1.5101	*	1.2558	1.1009	1.4325	*
any age	I98	I00-I99	6720	114222560	0.0726	0.0556	0.0502	0.017	0.0224	0.0185	1.4455	1.3372	1.5626	*	1.3411	1.2383	1.4526	*
any age	I99	I00-I99	3840	114232630	0.0369	0.0328	0.0296	0.0041	0.0073	0.0061	1.245	1.1144	1.3909	*	1.2	1.0719	1.3434	*
any age	J00	J00-J99	13540	113939120	0.1611	0.1087	0.1146	0.0524	0.0465	0.0398	1.4062	1.3325	1.4839	*	1.3285	1.2574	1.4035	*
any age	J01	J00-J99	3390	114210530	0.0388	0.0275	0.0266	0.0113	0.0122	0.0093	1.4578	1.3053	1.628	*	1.3133	1.171	1.4728	*
any age	J02	J00-J99	25070	113831290	0.284	0.2051	0.2147	0.0788	0.0693	0.0551	1.3229	1.2701	1.3778	*	1.2406	1.1899	1.2936	*
any age	J03	J00-J99	130520	111894800	1.4909	1.0893	1.2243	0.4016	0.2666	0.2165	1.2178	1.1962	1.2397	*	1.1699	1.1488	1.1914	*
any age	J04	J00-J99	3040	114214990	0.033	0.0251	0.0246	0.0079	0.0084	0.0062	1.3406	1.1918	1.5079	*	1.2307	1.0909	1.3885	*
any age	J05	J00-J99	22750	113550870	0.2211	0.1954	0.2177	0.0257	0.0034	-0.002	1.0154	0.972	1.0607		0.991	0.9481	1.0358
any age	J06	J00-J99	86740	110834210	1.0322	0.7232	0.795	0.309	0.2371	0.1993	1.2983	1.271	1.3261	*	1.2393	1.2128	1.2664	*
any age	J10	J00-J99	20020	114149530	0.2194	0.1649	0.1631	0.0546	0.0563	0.0392	1.3453	1.2835	1.4102	*	1.2173	1.1597	1.2777	*
any age	J11	J00-J99	4260	114202770	0.046	0.0352	0.0341	0.0108	0.0119	0.009	1.349	1.2189	1.4929	*	1.242	1.1191	1.3784	*
any age	J12	J00-J99	31080	114194250	0.3231	0.2601	0.2526	0.0629	0.0705	0.0509	1.2791	1.2299	1.3302	*	1.1868	1.1401	1.2355	*
any age	J13	J00-J99	6920	114195510	0.0723	0.0578	0.0548	0.0144	0.0174	0.0127	1.318	1.2171	1.4272	*	1.2122	1.117	1.3155	*
any age	J14	J00-J99	2900	114244570	0.0299	0.0244	0.0226	0.0056	0.0074	0.0043	1.3266	1.1722	1.5015	*	1.1684	1.028	1.3281
any age	J15	J00-J99	15170	114125420	0.164	0.1256	0.119	0.0384	0.045	0.0335	1.3782	1.3063	1.4541	*	1.257	1.1898	1.3281	*
any age	J17	J00-J99	2990	114245460	0.0336	0.0244	0.0226	0.0092	0.011	0.0093	1.4854	1.3213	1.6699	*	1.3825	1.2263	1.5586	*
any age	J18	J00-J99	438130	111330990	4.5421	3.7907	3.5733	0.7513	0.9687	0.7844	1.2711	1.2578	1.2845	*	1.2087	1.1959	1.2217	*
any age	J20	J00-J99	5960	114163670	0.0619	0.0499	0.0481	0.012	0.0138	0.0096	1.2872	1.1808	1.4031	*	1.1843	1.0842	1.2937	*
any age	J21	J00-J99	5040	112463840	0.0526	0.0429	0.046	0.0097	0.0066	0.0033	1.1443	1.0453	1.2526	*	1.0662	0.9722	1.1694
any age	J22	J00-J99	285020	110816300	3.1871	2.4252	2.3387	0.7619	0.8484	0.6834	1.3628	1.3459	1.3798	*	1.273	1.2569	1.2893	*
any age	J30	J00-J99	51600	113739920	0.814	0.3682	0.3807	0.4459	0.4333	0.3437	2.1382	2.0822	2.1957	*	1.7307	1.6828	1.7799	*
any age	J31	J00-J99	11650	114053390	0.1545	0.0897	0.0882	0.0648	0.0664	0.047	1.7526	1.6557	1.8553	*	1.4369	1.3532	1.5259	*
any age	J32	J00-J99	27210	113745000	0.3015	0.2244	0.2128	0.0771	0.0887	0.0552	1.4167	1.3622	1.4733	*	1.2242	1.1752	1.2751	*
any age	J33	J00-J99	17910	113746650	0.2035	0.1465	0.13	0.0569	0.0734	0.0461	1.5646	1.4925	1.6403	*	1.2933	1.2306	1.3593	*
any age	J34	J00-J99	63770	112468740	0.7588	0.5213	0.5038	0.2375	0.255	0.196	1.5061	1.4689	1.5443	*	1.3483	1.3137	1.3837	*
any age	J35	J00-J99	101640	111518930	1.2051	0.8415	0.9381	0.3637	0.267	0.2272	1.2846	1.2593	1.3104	*	1.2324	1.2076	1.2577	*
any age	J36	J00-J99	11690	114030650	0.1124	0.1001	0.0984	0.0123	0.014	0.0111	1.1428	1.0731	1.217	*	1.1099	1.0401	1.1844	*
any age	J37	J00-J99	610	114251570	0.0065	0.0051	0.0047	0.0014	0.0018	0.0013	1.3933	1.0745	1.8068		1.2435	0.9509	1.626
any age	J38	J00-J99	20980	113877360	0.2134	0.1774	0.1642	0.036	0.0492	0.0367	1.2994	1.2415	1.36	*	1.2075	1.1524	1.2652	*
any age	J39	J00-J99	11180	114102740	0.1183	0.0932	0.0888	0.0252	0.0295	0.022	1.3325	1.2523	1.4179	*	1.2277	1.1518	1.3087	*
any age	J40	J00-J99	11910	114110590	0.131	0.0981	0.091	0.0329	0.04	0.0294	1.44	1.3568	1.5284	*	1.2896	1.2129	1.3712	*
any age	J41	J00-J99	580	114263520	0.006	0.0049	0.0042	0.0011	0.0018	0.0014	1.4367	1.0938	1.887	*	1.3161	0.9949	1.7409
any age	J42	J00-J99	4820	114204800	0.053	0.0397	0.0364	0.0133	0.0165	0.0116	1.4536	1.3241	1.5958	*	1.2808	1.1631	1.4104	*
any age	J43	J00-J99	65960	113834960	0.6863	0.5541	0.5066	0.1322	0.1797	0.1388	1.3547	1.3199	1.3904	*	1.2536	1.2207	1.2874	*
any age	J44	J00-J99	262890	111926660	2.9362	2.2088	2.0159	0.7274	0.9203	0.6563	1.4565	1.438	1.4753	*	1.2879	1.2709	1.305	*
any age	J45	J00-J99	503210	103273790	8.3419	4.0503	3.928	4.2916	4.4139	3.1599	2.1237	2.1057	2.1419	*	1.6098	1.5947	1.625	*
any age	J46	J00-J99	9490	113926720	0.1815	0.06	0.0614	0.1215	0.1201	0.1022	2.9544	2.7867	3.1322	*	2.2879	2.1467	2.4384	*
any age	J47	J00-J99	48030	113922430	0.5442	0.3924	0.3641	0.1518	0.1802	0.1228	1.4949	1.4509	1.5403	*	1.2913	1.2518	1.3321	*
any age	J61	J00-J99	6510	114232750	0.069	0.0541	0.0494	0.0148	0.0195	0.0166	1.3949	1.2829	1.5166	*	1.318	1.2106	1.435	*
any age	J67	J00-J99	1930	114256010	0.0227	0.0155	0.0141	0.0071	0.0086	0.0069	1.6075	1.391	1.8577	*	1.437	1.2374	1.6688	*
any age	J69	J00-J99	64700	114106290	0.6179	0.555	0.5285	0.063	0.0895	0.0801	1.1693	1.1367	1.2027	*	1.1489	1.1165	1.1823	*
any age	J70	J00-J99	1310	114263830	0.0146	0.0107	0.0096	0.004	0.005	0.0043	1.5209	1.2717	1.819	*	1.4165	1.1804	1.6999	*
any age	J80	J00-J99	5040	114235320	0.0533	0.0419	0.0388	0.0114	0.0145	0.0125	1.3742	1.2527	1.5075	*	1.3071	1.1892	1.4366	*
any age	J81	J00-J99	22390	114120810	0.2244	0.1895	0.1725	0.0349	0.0519	0.0452	1.3007	1.2427	1.3613	*	1.2524	1.1958	1.3118	*
any age	J82	J00-J99	1750	114259390	0.0274	0.0125	0.0114	0.0149	0.016	0.0115	2.4039	2.0803	2.7779	*	1.7236	1.4679	2.0239	*
any age	J84	J00-J99	41200	114083230	0.4522	0.3395	0.3145	0.1126	0.1377	0.1196	1.4379	1.3913	1.4861	*	1.3595	1.3146	1.4058	*
any age	J85	J00-J99	2310	114251300	0.0232	0.0195	0.0177	0.0037	0.0055	0.004	1.3108	1.1417	1.505	*	1.2092	1.0494	1.3933	*
any age	J86	J00-J99	8030	114183450	0.0781	0.0684	0.0648	0.0096	0.0133	0.0111	1.2049	1.1175	1.2991	*	1.1665	1.0805	1.2595	*
any age	J90	J00-J99	210860	113227020	2.0333	1.8215	1.7053	0.2118	0.328	0.2781	1.1923	1.1742	1.2108	*	1.1584	1.1405	1.1766	*
any age	J91	J00-J99	5070	114250760	0.0495	0.0431	0.0399	0.0063	0.0096	0.0085	1.2393	1.1237	1.3669	*	1.2062	1.0917	1.3327	*
any age	J92	J00-J99	23580	114154380	0.2315	0.2006	0.1844	0.0309	0.0471	0.041	1.2553	1.1994	1.3139	*	1.2151	1.1601	1.2727	*
any age	J93	J00-J99	20490	114050810	0.1895	0.1773	0.1655	0.0122	0.024	0.0198	1.1452	1.0912	1.2018	*	1.1164	1.0628	1.1726	*
any age	J94	J00-J99	7920	114221710	0.0749	0.068	0.0633	0.0068	0.0116	0.01	1.1835	1.0948	1.2794	*	1.1545	1.0665	1.2498	*
any age	J95	J00-J99	6590	114177850	0.0619	0.0568	0.0513	0.0051	0.0106	0.009	1.2061	1.11	1.3105	*	1.1696	1.0751	1.2724	*
any age	J96	J00-J99	134510	113785820	1.3791	1.1353	1.0452	0.2438	0.3339	0.259	1.3194	1.2951	1.3442	*	1.2312	1.208	1.2548	*
any age	J98	J00-J99	129100	113382360	1.2919	1.1021	1.0327	0.1898	0.2592	0.1907	1.251	1.2274	1.2751	*	1.1732	1.1506	1.1963	*
any age	J99	J00-J99	3890	114238600	0.0468	0.0311	0.0292	0.0157	0.0176	0.0131	1.6048	1.451	1.7748	*	1.3871	1.2493	1.5401	*
any age	K00	K00-K95	26680	113812440	0.2974	0.2194	0.2561	0.078	0.0413	0.0324	1.1612	1.1151	1.2092	*	1.1223	1.0765	1.17	*
any age	K01	K00-K95	64810	112598380	0.6886	0.5486	0.5675	0.1399	0.121	0.0935	1.2133	1.1819	1.2455	*	1.157	1.1261	1.1888	*
any age	K02	K00-K95	191290	110815100	1.9986	1.6612	1.8038	0.3375	0.1949	0.1296	1.108	1.0911	1.1252	*	1.0693	1.0527	1.0863	*
any age	K03	K00-K95	4670	114208490	0.0515	0.0384	0.0439	0.0131	0.0076	0.0054	1.1742	1.066	1.2934	*	1.1177	1.0119	1.2345
any age	K04	K00-K95	41400	113490440	0.4126	0.3534	0.3616	0.0591	0.051	0.0341	1.1409	1.1038	1.1793	*	1.09	1.0536	1.1276	*
any age	K05	K00-K95	36920	113595030	0.3878	0.31	0.3007	0.0778	0.0871	0.0692	1.2897	1.2456	1.3353	*	1.2171	1.1742	1.2617	*
any age	K06	K00-K95	4860	114196150	0.0522	0.0403	0.0377	0.0119	0.0145	0.0124	1.3843	1.2603	1.5205	*	1.3101	1.1903	1.4421	*
any age	K07	K00-K95	38970	113505900	0.4237	0.3242	0.3561	0.0995	0.0677	0.0514	1.19	1.1506	1.2307	*	1.1382	1.0994	1.1783	*
any age	K08	K00-K95	57980	113263340	0.5863	0.4942	0.4943	0.0922	0.092	0.0668	1.1862	1.1537	1.2196	*	1.1286	1.0969	1.1612	*
any age	K09	K00-K95	4320	114162120	0.0443	0.0363	0.035	0.008	0.0093	0.0087	1.2649	1.1439	1.3986	*	1.2426	1.1213	1.3771	*
any age	K10	K00-K95	5530	114199020	0.0563	0.0465	0.0452	0.0098	0.0112	0.0074	1.2473	1.1406	1.364	*	1.1516	1.0506	1.2622	*
any age	K11	K00-K95	13230	114035250	0.1398	0.1104	0.1064	0.0294	0.0334	0.0275	1.3145	1.2415	1.3918	*	1.2449	1.1742	1.3197	*
any age	K12	K00-K95	20820	114033530	0.222	0.1732	0.1715	0.0488	0.0505	0.0433	1.2947	1.2373	1.3548	*	1.2424	1.186	1.3014	*
any age	K13	K00-K95	27380	113790920	0.2992	0.2267	0.2191	0.0725	0.0801	0.0685	1.3658	1.3135	1.4202	*	1.2966	1.2458	1.3496	*
any age	K14	K00-K95	13280	114066920	0.1422	0.1103	0.1026	0.0319	0.0396	0.0312	1.3863	1.3102	1.4669	*	1.2806	1.2084	1.3571	*
any age	K20	K00-K95	81790	112805980	0.849	0.6955	0.639	0.1535	0.2101	0.1527	1.3288	1.2984	1.3599	*	1.2193	1.1907	1.2486	*
any age	K21	K00-K95	315740	109902060	3.4398	2.7372	2.5359	0.7026	0.9039	0.598	1.3564	1.3405	1.3725	*	1.2104	1.1958	1.2253	*
any age	K22	K00-K95	120180	112636160	1.2205	1.0303	0.9438	0.1901	0.2766	0.2096	1.2931	1.2683	1.3183	*	1.2074	1.1838	1.2314	*
any age	K23	K00-K95	1390	114260330	0.0158	0.0113	0.0102	0.0046	0.0056	0.0044	1.544	1.2989	1.8353	*	1.3823	1.1571	1.6512	*
any age	K25	K00-K95	59100	113430030	0.5964	0.5031	0.4611	0.0934	0.1354	0.1057	1.2935	1.2585	1.3296	*	1.2155	1.1818	1.25	*
any age	K26	K00-K95	42600	113641690	0.4046	0.3678	0.3391	0.0368	0.0655	0.0564	1.1931	1.1541	1.2335	*	1.1621	1.1234	1.2021	*
any age	K27	K00-K95	7230	114168840	0.0723	0.0612	0.0559	0.0111	0.0164	0.0119	1.294	1.1954	1.4008	*	1.1964	1.1034	1.2973	*
any age	K28	K00-K95	1040	114258320	0.0116	0.0085	0.0079	0.0031	0.0037	0.0022	1.4652	1.2001	1.789	*	1.2372	1.0042	1.5243
any age	K29	K00-K95	306110	109363150	3.3041	2.6777	2.4998	0.6264	0.8043	0.6067	1.3218	1.306	1.3377	*	1.2249	1.21	1.24	*
any age	K30	K00-K95	73680	112429780	0.7755	0.6267	0.5704	0.1489	0.2051	0.149	1.3596	1.3274	1.3926	*	1.2377	1.2076	1.2686	*
any age	K31	K00-K95	102340	113237500	1.0443	0.8703	0.8043	0.174	0.24	0.1603	1.2983	1.2716	1.3256	*	1.1813	1.1563	1.2068	*
any age	K35	K00-K95	64400	112976120	0.6168	0.5589	0.5725	0.0579	0.0443	0.0253	1.0774	1.0487	1.1068	*	1.0428	1.0143	1.0721	*
any age	K36	K00-K95	1370	114244690	0.0135	0.0116	0.0115	0.0019	0.002	0.0018	1.1731	0.9796	1.4047		1.1515	0.9585	1.3833
any age	K37	K00-K95	12120	114036730	0.1212	0.1027	0.1066	0.0185	0.0146	0.0085	1.137	1.0695	1.2087	*	1.075	1.0092	1.145
any age	K38	K00-K95	8010	114148810	0.0792	0.068	0.0687	0.0111	0.0105	0.0069	1.1521	1.0684	1.2423	*	1.0953	1.0134	1.1839
any age	K40	K00-K95	121060	111468670	1.1086	1.0807	1.0118	0.028	0.0968	0.061	1.0957	1.0741	1.1177	*	1.0582	1.037	1.0799	*
any age	K41	K00-K95	8350	114134000	0.0775	0.0721	0.0654	0.0055	0.0121	0.009	1.1852	1.0994	1.2778	*	1.1314	1.0478	1.2217	*
any age	K42	K00-K95	54130	113303900	0.5506	0.4604	0.4282	0.0902	0.1224	0.0809	1.2859	1.2497	1.3231	*	1.1721	1.1383	1.207	*
any age	K43	K00-K95	41540	113607970	0.4118	0.3546	0.3268	0.0571	0.0849	0.0576	1.2599	1.2194	1.3017	*	1.1625	1.1242	1.2021	*
any age	K44	K00-K95	295680	109862970	3.1194	2.5886	2.3869	0.5308	0.7326	0.5143	1.3069	1.2909	1.3231	*	1.1974	1.1824	1.2126	*
any age	K45	K00-K95	1930	114247050	0.0186	0.0165	0.0152	0.0021	0.0033	0.002	1.2176	1.0442	1.4198		1.1177	0.9549	1.3083
any age	K46	K00-K95	7960	114208020	0.0808	0.067	0.0617	0.0138	0.0192	0.0125	1.3104	1.2139	1.4146	*	1.1823	1.093	1.279	*
any age	K50	K00-K95	22990	113770810	0.2895	0.1813	0.1702	0.1082	0.1193	0.0929	1.7008	1.6323	1.7722	*	1.4727	1.4109	1.5371	*
any age	K51	K00-K95	32390	113601250	0.3692	0.2651	0.2445	0.1041	0.1246	0.0952	1.5097	1.4569	1.5643	*	1.3473	1.2987	1.3978	*
any age	K52	K00-K95	179030	109897870	1.9453	1.5533	1.4363	0.392	0.509	0.4112	1.3544	1.3337	1.3755	*	1.268	1.2482	1.2882	*
any age	K55	K00-K95	25930	114088570	0.2543	0.2209	0.204	0.0335	0.0504	0.0403	1.2471	1.1954	1.3009	*	1.1881	1.138	1.2403	*
any age	K56	K00-K95	80780	113496030	0.7826	0.6949	0.6485	0.0876	0.134	0.0999	1.2066	1.1779	1.2361	*	1.1463	1.1184	1.1748	*
any age	K57	K00-K95	337850	110472750	3.4229	2.971	2.7338	0.4519	0.6891	0.5066	1.2521	1.2375	1.2668	*	1.1737	1.1598	1.1878	*
any age	K58	K00-K95	96360	113076990	1.1156	0.7895	0.7447	0.3261	0.3708	0.2369	1.498	1.4672	1.5293	*	1.2696	1.2424	1.2974	*
any age	K59	K00-K95	332310	111007730	3.5266	2.8663	2.7713	0.6603	0.7553	0.5849	1.2725	1.2575	1.2877	*	1.1988	1.1844	1.2135	*
any age	K60	K00-K95	29190	113534470	0.3351	0.2386	0.2203	0.0965	0.1148	0.0973	1.5209	1.4653	1.5787	*	1.4092	1.3561	1.4643	*
any age	K61	K00-K95	18450	113826890	0.1975	0.1537	0.1418	0.0438	0.0557	0.0483	1.3931	1.3278	1.4617	*	1.3241	1.2602	1.3913	*
any age	K62	K00-K95	177520	110848840	1.8671	1.5378	1.4007	0.3293	0.4665	0.3683	1.3331	1.3124	1.354	*	1.2457	1.2259	1.2658	*
any age	K63	K00-K95	178680	112477140	1.7896	1.5407	1.4039	0.2488	0.3857	0.2804	1.2747	1.2547	1.2951	*	1.1858	1.1667	1.2052	*
any age	K64	K00-K95	126200	113775740	1.3024	1.0633	0.9939	0.2391	0.3084	0.2253	1.3103	1.2857	1.3353	*	1.2092	1.1859	1.2329	*
any age	K65	K00-K95	19400	114105660	0.1827	0.167	0.1536	0.0157	0.0291	0.0245	1.1897	1.133	1.2493	*	1.155	1.0989	1.214	*
any age	K66	K00-K95	68500	113521050	0.6586	0.5903	0.5528	0.0683	0.1058	0.0691	1.1913	1.1609	1.2226	*	1.1173	1.088	1.1474	*
any age	K70	K00-K95	22450	114021850	0.2405	0.1866	0.1666	0.053900000000000003	0.0739	0.0645	1.4437	1.3833	1.5068	*	1.3665	1.308	1.4276	*
any age	K71	K00-K95	1450	114253650	0.0154	0.0121	0.0113	0.0033	0.0041	0.0035	1.3653	1.1489	1.6226	*	1.2932	1.0841	1.5425	*
any age	K72	K00-K95	14090	114212050	0.1474	0.1176	0.1086	0.0298	0.0388	0.0326	1.3573	1.2839	1.4348	*	1.2839	1.213	1.359	*
any age	K73	K00-K95	1380	114241240	0.0152	0.0113	0.0103	0.0039	0.0049	0.0042	1.4789	1.2465	1.7546	*	1.3861	1.1642	1.6503	*
any age	K74	K00-K95	20900	114113730	0.2305	0.1719	0.1581	0.0586	0.0724	0.0601	1.4581	1.3945	1.5246	*	1.3525	1.2922	1.4157	*
any age	K75	K00-K95	13910	114143540	0.151	0.1149	0.1075	0.036	0.0434	0.0351	1.4036	1.3282	1.4833	*	1.3031	1.2314	1.3789	*
any age	K76	K00-K95	100850	113575820	1.0486	0.8498	0.7865	0.1988	0.2621	0.1942	1.3332	1.3057	1.3614	*	1.2273	1.2012	1.2539	*
any age	K80	K00-K95	191490	111433250	1.8281	1.6922	1.5724	0.1359	0.2556	0.1712	1.1626	1.1445	1.181	*	1.1033	1.0857	1.1212	*
any age	K81	K00-K95	35060	113724020	0.3335	0.3023	0.2804	0.0312	0.0531	0.0366	1.1894	1.147	1.2335	*	1.1234	1.0824	1.1659	*
any age	K82	K00-K95	26820	113922940	0.2527	0.2314	0.2143	0.0213	0.0384	0.0256	1.1791	1.1311	1.2291	*	1.1127	1.0664	1.1611	*
any age	K83	K00-K95	50290	113808320	0.4698	0.4352	0.4062	0.0346	0.0636	0.047	1.1567	1.1214	1.1931	*	1.1111	1.0766	1.1467	*
any age	K85	K00-K95	33650	113797680	0.3204	0.2898	0.267	0.0306	0.0534	0.0395	1.2	1.1564	1.2454	*	1.1406	1.0981	1.1846	*
any age	K86	K00-K95	28040	114026110	0.2712	0.2399	0.2233	0.0312	0.0479	0.0345	1.2146	1.1659	1.2654	*	1.1458	1.099	1.1947	*
any age	K90	K00-K95	28570	113768930	0.3867	0.2189	0.2169	0.1677	0.1698	0.1391	1.7826	1.7194	1.8482	*	1.562	1.5044	1.6217	*
any age	K91	K00-K95	25800	113951270	0.2615	0.218	0.2023	0.0434	0.0592	0.0438	1.2924	1.2402	1.3469	*	1.2013	1.1517	1.2531	*
any age	K92	K00-K95	224610	112058810	2.3079	1.932	1.7974	0.3759	0.5105	0.397	1.284	1.2658	1.3025	*	1.2077	1.1902	1.2255	*
any age	L00	L00-L99	720	114229250	0.0094	0.0055	0.0061	0.0038	0.0033	0.0033	1.5354	1.2241	1.926	*	1.5373000000000001	1.2229	1.9325	*
any age	L01	L00-L99	3670	114151010	0.0614	0.0252	0.0269	0.0362	0.0345	0.0322	2.2833	2.0769	2.5103	*	2.1034	1.908	2.3187	*
any age	L02	L00-L99	50310	113294260	0.5519	0.4184	0.4011	0.1336	0.1509	0.1281	1.3762	1.3369	1.4167	*	1.3022	1.2639	1.3416	*
any age	L03	L00-L99	175050	112175720	2.1229	1.4266	1.319	0.6963	0.8038	0.7331	1.6094	1.5847	1.6346	*	1.5275	1.5035	1.5519	*
any age	L04	L00-L99	5080	114164240	0.0549	0.042	0.0453	0.0128	0.0096	0.0086	1.2123	1.107	1.3277	*	1.187	1.0822	1.3019	*
any age	L05	L00-L99	17880	113734920	0.1745	0.15310000000000001	0.1519	0.0214	0.0226	0.0169	1.1486	1.0915	1.2087	*	1.107	1.0501	1.167	*
any age	L08	L00-L99	47270	113790560	0.5534	0.3826	0.3591	0.1708	0.1944	0.178	1.5412	1.4955	1.5884	*	1.4742	1.4295	1.5202	*
any age	L10	L00-L99	560	114264510	0.0082	0.0041	0.0036	0.0041	0.0046	0.0043	2.2751	1.7541	2.9508	*	2.1115	1.6161	2.7589	*
any age	L11	L00-L99	460	114264280	0.0054	0.0037	0.0032	0.0017	0.0022	0.002	1.6723	1.2413	2.2529	*	1.5693	1.1569	2.1286	*
any age	L12	L00-L99	3810	114246770	0.0646	0.0259	0.0226	0.0387	0.042	0.0411	2.8617	2.5889	3.1633	*	2.7458	2.4794	3.0407	*
any age	L13	L00-L99	680	114260200	0.0129	0.0043	0.0041	0.0086	0.0088	0.0083	3.138	2.5128	3.9188	*	2.8447	2.2627	3.5763	*
any age	L20	L00-L99	7190	113992090	0.284	0.0107	0.0115	0.2733	0.2725	0.271	24.7201	22.4442	27.2268	*	21.7401	19.7156	23.9724	*
any age	L21	L00-L99	1860	114212560	0.0354	0.0117	0.0108	0.0237	0.0246	0.024	3.2877	2.8667	3.7705	*	3.0944	2.6897	3.56	*
any age	L22	L00-L99	2060	114160750	0.0193	0.0177	0.0185	0.0017	9e-4	3e-4	1.0476	0.9015	1.2174		1.0145	0.8709	1.1818
any age	L23	L00-L99	2260	114222200	0.0486	0.013	0.013	0.0357	0.0357	0.034	3.7512	3.3308	4.2246	*	3.3277	2.9433	3.7623	*
any age	L24	L00-L99	10730	114250180	0.1186	0.088	0.0821	0.0306	0.0366	0.0334	1.4454	1.3498000000000001	1.5477	*	1.3914	1.2979	1.4917	*
any age	L25	L00-L99	2100	114239310	0.0386	0.0135	0.0129	0.0251	0.0257	0.025	2.9862	2.6278	3.3935	*	2.8351	2.4885	3.2299	*
any age	L26	L00-L99	220	114267870	0.0055	0.0011	9e-4	0.0044	0.0047	0.0046	6.4791	4.3027	9.7564	*	6.0636	3.9942	9.2052	*
any age	L27	L00-L99	10870	114129140	0.1404	0.0845	0.0802	0.0558	0.0602	0.0529	1.75	1.648	1.8584	*	1.6051	1.5091	1.7072	*
any age	L28	L00-L99	3570	114212920	0.0802	0.0196	0.018	0.0606	0.0622	0.0608	4.463	4.0554	4.9115	*	4.1379	3.7527	4.5627	*
any age	L29	L00-L99	17360	113985790	0.2224	0.1356	0.1292	0.0867	0.0931	0.0833	1.7205	1.6405	1.8045	*	1.5995	1.5228	1.68	*
any age	L30	L00-L99	109410	112014620	3.6418	0.354	0.3536	3.2878	3.2881	3.2578	10.298	10.1002	10.4996	*	9.484	9.299	9.6727	*
any age	L40	L00-L99	42900	113784710	0.6415	0.3142	0.2873	0.3273	0.3541	0.3409	2.2324	2.1685	2.2983	*	2.1339	2.0713	2.1983	*
any age	L42	L00-L99	730	114262580	0.0088	0.0058	0.0057	0.0031	0.0031	0.0027	1.5444	1.2223	1.9515	*	1.4357	1.128	1.8275	*
any age	L43	L00-L99	4550	114196140	0.067	0.0334	0.0308	0.0336	0.0362	0.034	2.1762	1.9925	2.3768	*	2.0337	1.8586	2.2253	*
any age	L44	L00-L99	260	114265110	0.005	0.0016	0.0016	0.0034	0.0034	0.0033	3.1224	2.2083	4.4149	*	2.9197	2.0485	4.1616	*
any age	L50	L00-L99	12880	114038850	0.1918	0.0942	0.0996	0.0976	0.0922	0.0746	1.9254	1.8266	2.0296	*	1.6363	1.5485	1.729	*
any age	L51	L00-L99	3180	114198300	0.035	0.0262	0.0274	0.0088	0.0076	0.006	1.276	1.1393	1.4291	*	1.2051	1.0733	1.3531	*
any age	L52	L00-L99	1260	114245010	0.015	0.0101	0.01	0.0049	0.005	0.0041	1.4946	1.2497	1.7875	*	1.377	1.1455	1.6553	*
any age	L53	L00-L99	15850	114084140	0.2041	0.1234	0.1168	0.0807	0.0872	0.0811	1.7466	1.6615	1.8361	*	1.6597	1.577	1.7467	*
any age	L55	L00-L99	540	114260680	0.0054	0.0046	0.0047	8e-4	7e-4	5e-4	1.145	0.8553	1.5329		1.0976	0.8156	1.4771
any age	L56	L00-L99	620	114260860	0.0109	0.0042	0.0039	0.0067	0.007	0.0068	2.8032	2.2248	3.5319	*	2.6504	2.0907	3.3598	*
any age	L57	L00-L99	34630	113880160	0.3565	0.2917	0.27	0.0648	0.0864	0.0724	1.3201	1.2728	1.3692	*	1.2547	1.209	1.3021	*
any age	L59	L00-L99	520	114264400	0.0057	0.0043	0.004	0.0015	0.0017	0.0016	1.4193	1.0658	1.89		1.3759	1.0238	1.8489
any age	L60	L00-L99	14740	113848160	0.1693	0.1199	0.1197	0.0494	0.0497	0.0394	1.415	1.3422	1.4917	*	1.3031	1.2341	1.376	*
any age	L63	L00-L99	720	114260800	0.0132	0.0047	0.0046	0.0085	0.0086	0.0074	2.8726	2.316	3.5629	*	2.2665	1.801	2.8522	*
any age	L65	L00-L99	2500	114241560	0.0367	0.0184	0.0184	0.0184	0.0183	0.0158	1.9913	1.764	2.2478	*	1.7512	1.5442	1.9858	*
any age	L66	L00-L99	500	114262820	0.0069	0.0038	0.004	0.0031	0.0029	0.0026	1.7268	1.3138	2.2696	*	1.6161	1.2217	2.1378	*
any age	L68	L00-L99	910	114251310	0.0096	0.0075	0.0077	0.0021	0.0019	0.0015	1.2498	1.0032	1.5571		1.1861	0.9456	1.4878
any age	L70	L00-L99	3340	114232290	0.0405	0.0266	0.0279	0.0138	0.0126	0.0099	1.4522	1.298	1.6247	*	1.3248	1.1796	1.4879	*
any age	L71	L00-L99	3530	114234320	0.0406	0.0286	0.0262	0.012	0.0144	0.0124	1.5477	1.3892	1.7242	*	1.4392	1.2884	1.6077	*
any age	L72	L00-L99	53830	112748340	0.5026	0.4714	0.4338	0.0312	0.0688	0.0503	1.1587	1.1253	1.193	*	1.1112	1.0785	1.145	*
any age	L73	L00-L99	6820	114132620	0.0811	0.0547	0.0516	0.0264	0.0295	0.0248	1.5722	1.4562	1.6973	*	1.4396	1.3301	1.5582	*
any age	L80	L00-L99	1580	114253190	0.0224	0.0118	0.0114	0.0106	0.011	0.01	1.9668	1.6867	2.2934	*	1.8023	1.5371	2.1132	*
any age	L81	L00-L99	8340	114122460	0.0869	0.0698	0.0675	0.0171	0.0194	0.016	1.2866	1.1967	1.3832	*	1.225	1.1377	1.319	*
any age	L82	L00-L99	23390	113887380	0.2247	0.2008	0.1837	0.0239	0.041	0.0308	1.2233	1.1701	1.279	*	1.1587	1.1073	1.2124	*
any age	L83	L00-L99	1600	114246470	0.0208	0.0124	0.0124	0.0084	0.0084	0.0075	1.6727	1.4298	1.9569	*	1.5631	1.3306	1.8361	*
any age	L84	L00-L99	2570	114227230	0.0289	0.021	0.0195	0.0079	0.0095	0.008	1.4854	1.3086	1.686	*	1.3854	1.2172	1.5769	*
any age	L85	L00-L99	9870	114147190	0.1165	0.0794	0.0719	0.0371	0.0446	0.041	1.6193	1.5174	1.7281	*	1.5429	1.444	1.6486	*
any age	L88	L00-L99	570	114263170	0.0069	0.0045	0.0044	0.0024	0.0025	0.0019	1.5641	1.2016	2.0361	*	1.3677	1.0407	1.7974
any age	L89	L00-L99	121870	113961150	1.1997	1.0384	0.9821	0.1614	0.2176	0.1992	1.2216	1.1966	1.2471	*	1.1991	1.1743	1.2245	*
any age	L90	L00-L99	25210	113726160	0.2569	0.2133	0.1993	0.0436	0.0576	0.0458	1.2888	1.2362	1.3436	*	1.217	1.1662	1.27	*
any age	L91	L00-L99	9360	114010680	0.101	0.0776	0.0749	0.0233	0.0261	0.0217	1.3487	1.261	1.4425	*	1.2738	1.1889	1.3647	*
any age	L92	L00-L99	7520	114106240	0.0787	0.0629	0.0606	0.0157	0.018	0.0138	1.2971	1.2024	1.3993	*	1.2119	1.1212	1.31	*
any age	L93	L00-L99	2690	114232710	0.0359	0.0206	0.0192	0.0152	0.0166	0.0144	1.8633	1.6571	2.0952	*	1.6694	1.4791	1.8841	*
any age	L94	L00-L99	2020	114241050	0.0247	0.016	0.0159	0.0087	0.0087	0.0077	1.5474	1.3458	1.7793	*	1.4546	1.2615	1.6773	*
any age	L95	L00-L99	2440	114239660	0.0302	0.0192	0.0187	0.011	0.0115	0.01	1.6147	1.4216	1.834	*	1.4976	1.3142	1.7067	*
any age	L97	L00-L99	86530	113764860	0.9902	0.7061	0.6412	0.2841	0.349	0.3263	1.5443	1.5093	1.5801	*	1.4915	1.4572	1.5266	*
any age	L98	L00-L99	73890	113100030	0.797	0.6191	0.5735	0.1779	0.2235	0.1952	1.3897	1.3562	1.4241	*	1.3243	1.2917	1.3578	*
any age	M00	M00-M99	9110	114140710	0.1032	0.0742	0.0696	0.029	0.0336	0.03	1.4836	1.3864	1.5876	*	1.4105	1.3162	1.5116	*
any age	M02	M00-M99	2370	114233040	0.0254	0.0196	0.0207	0.0057	0.0046	0.0038	1.2226	1.07	1.397	*	1.1774	1.028	1.3485
any age	M05	M00-M99	10180	114141640	0.1077	0.0848	0.0767	0.023	0.031	0.0281	1.4046	1.3169	1.4981	*	1.3524	1.2665	1.4441	*
any age	M06	M00-M99	74500	113334180	0.8026	0.6228	0.5715	0.1797	0.231	0.1899	1.4042	1.3709	1.4384	*	1.31	1.2782	1.3425	*
any age	M07	M00-M99	8830	114157050	0.1121	0.0691	0.064	0.043	0.0481	0.043	1.7527	1.6412	1.8718	*	1.6219	1.5162	1.7351	*
any age	M08	M00-M99	3230	114204690	0.0389	0.0257	0.0293	0.0131	0.0096	0.0084	1.3262	1.1865	1.4823	*	1.2762	1.1385	1.4305	*
any age	M10	M00-M99	84410	113647810	0.8789	0.7104	0.6467	0.1685	0.2322	0.1956	1.359	1.3276	1.3911	*	1.2863	1.256	1.3173	*
any age	M11	M00-M99	9460	114187290	0.0971	0.0794	0.0751	0.0177	0.022	0.0168	1.2935	1.204	1.3896	*	1.209	1.1238	1.3005	*
any age	M12	M00-M99	2050	114239420	0.0217	0.017	0.0155	0.0046	0.0061	0.0046	1.3963	1.2088	1.613	*	1.2728	1.0973	1.4764	*
any age	M13	M00-M99	213590	112162460	2.2561	1.8205	1.6813	0.4356	0.5748	0.436	1.3418	1.3224	1.3616	*	1.2396	1.2212	1.2582	*
any age	M14	M00-M99	2240	114243800	0.0259	0.0182	0.016	0.0077	0.0098	0.0082	1.6148	1.4128	1.8456	*	1.4633	1.2753	1.679	*
any age	M15	M00-M99	78160	113535800	0.8263	0.6557	0.6009	0.1707	0.2254	0.171	1.3752	1.3428	1.4083	*	1.261	1.2307	1.2921	*
any age	M16	M00-M99	131070	112378840	1.196	1.1592	1.0624	0.0368	0.1336	0.097	1.1258	1.1045	1.1475	*	1.0882	1.0673	1.1096	*
any age	M17	M00-M99	211420	110949980	2.1304	1.8517	1.7008	0.2787	0.4297	0.3222	1.2526	1.2344	1.2711	*	1.1782	1.1607	1.196	*
any age	M18	M00-M99	11530	114116800	0.1239	0.0956	0.0866	0.0283	0.0372	0.0263	1.4296	1.3463	1.5181	*	1.2698	1.1935	1.3509	*
any age	M19	M00-M99	330800	111418910	3.5519	2.83	2.6185	0.7219	0.9334	0.711	1.3565	1.3405	1.3726	*	1.2503	1.2352	1.2655	*
any age	M20	M00-M99	50220	113125210	0.5095	0.4283	0.3927	0.0812	0.1168	0.0914	1.2973	1.2599	1.3358	*	1.2186	1.1826	1.2557	*
any age	M21	M00-M99	30160	113891470	0.2989	0.2567	0.251	0.0423	0.0479	0.0315	1.1908	1.1453	1.238	*	1.1176	1.074	1.163	*
any age	M22	M00-M99	9680	114002890	0.1013	0.081	0.0767	0.0203	0.0246	0.0171	1.3213	1.2362	1.4122	*	1.2032	1.1233	1.2887	*
any age	M23	M00-M99	98050	111891390	0.9511	0.8584	0.7793	0.0927	0.1718	0.1199	1.2204	1.1947	1.2467	*	1.1443	1.1196	1.1696	*
any age	M24	M00-M99	39650	113571400	0.4011	0.3368	0.3191	0.0643	0.082	0.0583	1.2568	1.2155	1.2995	*	1.17	1.1305	1.2108	*
any age	M25	M00-M99	225360	111218950	2.379	1.9419	1.8407	0.4371	0.5384	0.3969	1.2925	1.2742	1.311	*	1.2002	1.1829	1.2178	*
any age	M30	M00-M99	2040	114229470	0.0239	0.0165	0.0172	0.0074	0.0067	0.0053	1.3874	1.2081	1.5934	*	1.2841	1.1147	1.4793	*
any age	M31	M00-M99	11970	114148760	0.1237	0.1004	0.0926	0.0234	0.0311	0.0252	1.3363	1.2572	1.4204	*	1.2552	1.1795	1.3357	*
any age	M32	M00-M99	5620	114173440	0.072	0.0438	0.0401	0.0282	0.0319	0.0277	1.7938	1.6522	1.9475	*	1.6268	1.4946	1.7706	*
any age	M33	M00-M99	1280	114251860	0.0184	0.0095	0.0089	0.0089	0.0095	0.0092	2.0727	1.7546	2.4486	*	2.0033	1.6885	2.3768	*
any age	M34	M00-M99	2210	114239620	0.0276	0.0173	0.0158	0.0103	0.0118	0.0105	1.7503	1.535	1.9958	*	1.6184	1.4143	1.8519	*
any age	M35	M00-M99	57660	113762580	0.6449	0.474	0.4493	0.1709	0.1956	0.1589	1.4353	1.3964	1.4752	*	1.3269	1.2902	1.3647	*
any age	M36	M00-M99	540	114261490	0.0056	0.0045	0.0039	0.0011	0.0017	0.0013	1.4263	1.0739	1.8943		1.2989	0.9686	1.7419
any age	M40	M00-M99	13790	114197230	0.1377	0.1168	0.1101	0.0209	0.0276	0.0209	1.2505	1.1782	1.3273	*	1.1785	1.1091	1.2523	*
any age	M41	M00-M99	39770	113936200	0.4051	0.3357	0.3268	0.0694	0.0783	0.056	1.2397	1.1977	1.2832	*	1.1604	1.1203	1.202	*
any age	M42	M00-M99	810	114261550	0.0076	0.007	0.0067	7e-4	9e-4	-2e-4	1.1341	0.8921	1.4419		0.9799	0.7632	1.258
any age	M43	M00-M99	31610	113918390	0.3221	0.2669	0.2505	0.0553	0.0716	0.0497	1.2858	1.2382	1.3352	*	1.1826	1.1377	1.2292	*
any age	M45	M00-M99	7300	114164290	0.0821	0.0596	0.0546	0.0225	0.0275	0.0231	1.5045	1.3951	1.6225	*	1.3922	1.2886	1.5043	*
any age	M46	M00-M99	24800	114021180	0.2676	0.2057	0.1889	0.0619	0.0787	0.0582	1.4168	1.3591	1.4769	*	1.2782	1.2248000000000001	1.334	*
any age	M47	M00-M99	140600	112837020	1.4807	1.1902	1.0944	0.2905	0.3863	0.2815	1.353	1.329	1.3774	*	1.2347	1.2123	1.2576	*
any age	M48	M00-M99	82960	113519610	0.8368	0.7056	0.6491	0.1312	0.1877	0.1332	1.2892	1.2592	1.3199	*	1.1892	1.1609	1.2182	*
any age	M49	M00-M99	3000	114256140	0.0267	0.0261	0.0246	6e-4	0.0021	0.0015	1.0838	0.9543	1.2307		1.0606	0.9322	1.2068
any age	M50	M00-M99	21770	114024370	0.2218	0.1836	0.1663	0.0382	0.0555	0.0403	1.3336	1.2748	1.395	*	1.2219	1.1667	1.2798	*
any age	M51	M00-M99	105880	112836700	1.0771	0.9052	0.8264	0.1719	0.2508	0.1709	1.3035	1.277	1.3305	*	1.1885	1.1637	1.2139	*
any age	M53	M00-M99	6730	114163050	0.0678	0.0569	0.054	0.0109	0.0138	0.0075	1.2552	1.1573	1.3615	*	1.1236	1.0334	1.2217	*
any age	M54	M00-M99	267020	110400930	2.8218	2.322	2.1734	0.4998	0.6483	0.4516	1.2983	1.2816	1.3153	*	1.1905	1.1748	1.2065	*
any age	M60	M00-M99	5520	114203100	0.0633	0.0447	0.0436	0.0186	0.0197	0.0176	1.4511	1.3308	1.5822	*	1.3842	1.2669	1.5123	*
any age	M62	M00-M99	23300	114043900	0.2303	0.1982	0.1884	0.0322	0.042	0.0325	1.2227	1.1683	1.2797	*	1.1642	1.1112	1.2197	*
any age	M65	M00-M99	46990	113425640	0.4989	0.3941	0.3673	0.1048	0.1316	0.1003	1.3583	1.3183	1.3995	*	1.2517	1.2139	1.2906	*
any age	M66	M00-M99	4650	114190050	0.0466	0.0393	0.0362	0.0073	0.0105	0.0081	1.2895	1.1701	1.4211	*	1.211	1.0965	1.3375	*
any age	M67	M00-M99	34180	113501310	0.3499	0.2895	0.2762	0.0604	0.0737	0.0548	1.2668	1.2226	1.3125	*	1.1859	1.1435	1.2298	*
any age	M70	M00-M99	18030	113983870	0.1957	0.1493	0.1362	0.0464	0.0595	0.0465	1.4366	1.3689	1.5077	*	1.3112	1.2477	1.3779	*
any age	M71	M00-M99	11430	114126080	0.1187	0.0957	0.0888	0.023	0.0299	0.023	1.3371	1.2559	1.4235	*	1.2399	1.1628	1.3221	*
any age	M72	M00-M99	25940	113780260	0.2297	0.2276	0.2055	0.002	0.0241	0.0167	1.1174	1.0708	1.1661	*	1.0785	1.0327	1.1264	*
any age	M75	M00-M99	72830	112974880	0.7425	0.6213	0.5647	0.1212	0.1779	0.1257	1.315	1.2834	1.3475	*	1.2037	1.174	1.2342	*
any age	M76	M00-M99	6040	114192140	0.0658	0.0498	0.0463	0.016	0.0195	0.0145	1.4215	1.3081	1.5447	*	1.283	1.1777	1.3977	*
any age	M77	M00-M99	14150	114001050	0.1556	0.1166	0.1055	0.039	0.0501	0.0385	1.4745	1.3973	1.5559	*	1.3288	1.257	1.4047	*
any age	M79	M00-M99	223590	111199670	2.4828	1.898	1.7841	0.5848	0.6987	0.5287	1.3916	1.3724	1.4112	*	1.2705	1.2525	1.2889	*
any age	M80	M00-M99	26260	114072310	0.2664	0.2216	0.2075	0.0448	0.0589	0.0472	1.2836	1.2303	1.3393	*	1.2153	1.164	1.2689	*
any age	M81	M00-M99	160120	113090090	1.6564	1.3586	1.2691	0.2978	0.3873	0.2961	1.3052	1.2829	1.3278	*	1.2177	1.1965	1.2392	*
any age	M83	M00-M99	1020	114256300	0.0106	0.0085	0.0079	0.0021	0.0027	0.0019	1.3399	1.0878	1.6503	*	1.2193	0.9838	1.5113
any age	M84	M00-M99	24110	113895630	0.2362	0.2059	0.1926	0.0303	0.0436	0.0326	1.2265	1.1742	1.2811	*	1.1598	1.1093	1.2127	*
any age	M85	M00-M99	35720	114049690	0.3729	0.2991	0.2838	0.0738	0.089	0.0623	1.3137	1.2672	1.3618	*	1.2008	1.1572	1.2459	*
any age	M86	M00-M99	16520	114088300	0.1771	0.1372	0.1294	0.0399	0.0477	0.0422	1.3682	1.2995	1.4406	*	1.3127	1.2456	1.3835	*
any age	M87	M00-M99	7040	114168920	0.0704	0.0596	0.0549	0.0108	0.0155	0.0121	1.2825	1.1843	1.3888	*	1.2076	1.1132	1.31	*
any age	M88	M00-M99	4420	114196890	0.0406	0.0382	0.0348	0.0024	0.0058	0.0047	1.1671	1.0475	1.3004	*	1.1308	1.0132	1.262
any age	M89	M00-M99	18810	113941420	0.1933	0.1584	0.1501	0.0349	0.0432	0.0326	1.2878	1.2269	1.3517	*	1.203	1.1448	1.2643	*
any age	M90	M00-M99	7280	114244340	0.0616	0.0642	0.0582	-0.0026	0.0034	0.0033	1.0585	0.9739	1.1505		1.056	0.9705	1.149
any age	M91	M00-M99	1780	114230500	0.0188	0.0149	0.0158	0.0039	0.003	0.0026	1.1929	1.0229	1.3911		1.1623000000000001	0.9938	1.3594
any age	M92	M00-M99	2640	114227410	0.031	0.0212	0.0215	0.0098	0.0096	0.0074	1.4454	1.2758	1.6376	*	1.3148	1.1553	1.4964	*
any age	M93	M00-M99	5140	114166960	0.0547	0.0427	0.0417	0.012	0.013	0.0098	1.3114	1.1964	1.4375	*	1.219	1.1092	1.3397	*
any age	M94	M00-M99	13420	114082290	0.1489	0.1103	0.1059	0.0387	0.043	0.0307	1.406	1.3294	1.487	*	1.2602	1.1891	1.3355	*
any age	M95	M00-M99	3480	114166320	0.0368	0.029	0.0271	0.0078	0.0096	0.0078	1.3551	1.2125	1.5144	*	1.2706	1.1334	1.4244	*
any age	M96	M00-M99	8910	114184610	0.091	0.0749	0.0709	0.0161	0.0201	0.0153	1.2839	1.1938	1.3808	*	1.2026	1.1166	1.2953	*
any age	M99	M00-M99	2560	114248490	0.0255	0.0217	0.0191	0.0038	0.0064	0.0043	1.3364	1.1703	1.5261	*	1.2002	1.0469	1.3759	*
any age	N00	N00-N99	590	114260870	0.0064	0.0049	0.0048	0.0015	0.0015	0.0015	1.3174	1.0057	1.7259		1.296	0.9822	1.71
any age	N02	N00-N99	7120	114131150	0.0732	0.0598	0.0555	0.0134	0.0177	0.0155	1.3197	1.2204	1.4272	*	1.2676	1.1702	1.3731	*
any age	N03	N00-N99	27140	114059330	0.276	0.2289	0.2062	0.0471	0.0698	0.0582	1.3384	1.2844	1.3946	*	1.2671	1.2152	1.3212	*
any age	N04	N00-N99	4800	114193950	0.052	0.0396	0.0387	0.0124	0.0133	0.0114	1.3447	1.2244	1.4767	*	1.2818	1.165	1.4104	*
any age	N05	N00-N99	4660	114194980	0.0534	0.0379	0.036	0.0155	0.0173	0.0157	1.4813	1.3492	1.6263	*	1.4171	1.2875	1.5597	*
any age	N08	N00-N99	12410	114162810	0.135	0.1025	0.0942	0.0325	0.0408	0.0347	1.4336	1.352	1.52	*	1.3465	1.2683	1.4295	*
any age	N10	N00-N99	5850	114176950	0.058	0.0496	0.0494	0.0084	0.0086	0.0054	1.1737	1.074	1.2826	*	1.1033	1.007	1.2089
any age	N11	N00-N99	2670	114219050	0.0261	0.0227	0.0209	0.0034	0.0052	0.0044	1.2486	1.0966	1.4216	*	1.2002	1.0514	1.3702	*
any age	N12	N00-N99	32490	113816420	0.3215	0.2769	0.2732	0.0445	0.0483	0.0301	1.1767	1.1333	1.2217	*	1.1034	1.0616	1.1469	*
any age	N13	N00-N99	68690	113613290	0.6004	0.6056	0.5657	-0.0052	0.0347	0.0273	1.0613	1.0329	1.0905	*	1.0476	1.0191	1.0769	*
any age	N14	N00-N99	960	114264240	0.01	0.008	0.0075	0.0021	0.0025	0.0022	1.3371	1.0766	1.6606	*	1.2873000000000001	1.0316	1.6063
any age	N15	N00-N99	1770	114250340	0.017	0.0151	0.0142	0.0018	0.0028	0.002	1.1984	1.0195	1.4088		1.1308	0.958	1.3348
any age	N16	N00-N99	860	114260020	0.0101	0.0069	0.0063	0.0031	0.0038	0.0035	1.6056	1.2907	1.9972	*	1.5327	1.2249	1.918	*
any age	N17	N00-N99	358760	113040440	3.545	3.0855	2.8915	0.4595	0.6535	0.5621	1.226	1.2115	1.2407	*	1.1885	1.1742	1.2029	*
any age	N18	N00-N99	300050	112886960	3.0089	2.5745	2.3865	0.4344	0.6225	0.5136	1.2608	1.2445	1.2774	*	1.2058	1.1899	1.2219	*
any age	N19	N00-N99	44610	113877480	0.4473	0.3785	0.3449	0.0688	0.1024	0.0866	1.297	1.2562	1.3392	*	1.24	1.2003	1.2809	*
any age	N20	N00-N99	54980	113371610	0.5031	0.4806	0.4384	0.0225	0.0646	0.0446	1.1474	1.1143	1.1815	*	1.0973	1.0649	1.1308	*
any age	N21	N00-N99	13520	114098760	0.1113	0.1202	0.1094	-0.0089	0.0019	2e-4	1.0173	0.9563	1.0823		1.0022	0.941	1.0673
any age	N23	N00-N99	12720	113886210	0.1181	0.1101	0.1007	0.008	0.0175	0.0092	1.1734	1.1053	1.2456	*	1.0844	1.0195	1.1534
any age	N25	N00-N99	2660	114238490	0.027	0.0224	0.0207	0.0046	0.0063	0.0055	1.3055	1.1477	1.485	*	1.2541	1.0999	1.4299	*
any age	N26	N00-N99	5200	114238570	0.0499	0.0444	0.0418	0.0055	0.0081	0.0062	1.195	1.085	1.3162	*	1.1409	1.0336	1.2593	*
any age	N27	N00-N99	2920	114237040	0.0301	0.0245	0.0231	0.0056	0.0069	0.0064	1.2991	1.1479	1.4703	*	1.2687	1.1188	1.4387	*
any age	N28	N00-N99	73690	113670770	0.7017	0.6355	0.5923	0.0662	0.1095	0.0832	1.1848	1.1547	1.2157	*	1.1345	1.1051	1.1646	*
any age	N29	N00-N99	680	114259590	0.0071	0.0056	0.0054	0.0015	0.0017	0.0016	1.3214	1.023	1.7067		1.2975	0.9993	1.6848
any age	N30	N00-N99	33960	113705020	0.3374	0.2895	0.2658	0.0479	0.0716	0.0571	1.2693	1.2241	1.3163	*	1.2037	1.1599	1.2491	*
any age	N31	N00-N99	10280	114042850	0.1092	0.0856	0.0812	0.0236	0.028	0.0208	1.3454	1.2619	1.4344	*	1.2351	1.1567	1.3189	*
any age	N32	N00-N99	99370	112750230	0.9767	0.8586	0.7948	0.1181	0.1819	0.1394	1.2289	1.2026	1.2557	*	1.1665	1.1411	1.1924	*
any age	N34	N00-N99	1740	114230940	0.0184	0.0144	0.0136	0.004	0.0048	0.0043	1.353	1.1555	1.5843	*	1.3002	1.1073	1.5268	*
any age	N35	N00-N99	34270	113608330	0.3517	0.2897	0.2676	0.062	0.0842	0.0701	1.3147	1.2685	1.3625	*	1.2487	1.204	1.2951	*
any age	N36	N00-N99	9740	114098100	0.0959	0.0829	0.078	0.013	0.0179	0.0142	1.2298	1.1488	1.3166	*	1.1737	1.095	1.2581	*
any age	N39	N00-N99	448510	109115830	4.5823	3.9969	3.8205	0.5854	0.7619	0.6099	1.1994	1.187	1.212	*	1.1535	1.1413	1.1659	*
any age	N40	N00-N99	144020	112509190	1.3877	1.2544	1.1921	0.1333	0.1956	0.1455	1.1641	1.1426	1.1859	*	1.1171	1.0962	1.1384	*
any age	N41	N00-N99	10590	114084470	0.0935	0.0927	0.0811	8e-4	0.0124	0.0083	1.1529	1.0781	1.2329	*	1.0971	1.0247	1.1748	*
any age	N42	N00-N99	13750	114059490	0.1206	0.1205	0.1083	0	0.0122	0.0075	1.113	1.0481	1.1819	*	1.0667	1.0034	1.134
any age	N43	N00-N99	21610	113825610	0.2088	0.1853	0.1855	0.0235	0.0234	0.0188	1.1261	1.0756	1.179	*	1.0988	1.0486	1.1514	*
any age	N44	N00-N99	7350	114153960	0.0848	0.0595	0.0718	0.0253	0.013	0.0116	1.1808	1.094	1.2745	*	1.1577	1.07	1.2527	*
any age	N45	N00-N99	15500	114008990	0.1548	0.1315	0.1277	0.0233	0.027	0.0206	1.2116	1.1477	1.279	*	1.1536	1.0912	1.2196	*
any age	N47	N00-N99	58760	113030600	0.7099	0.4747	0.4863	0.2352	0.2236	0.2042	1.4597	1.4218	1.4986	*	1.4037	1.3664	1.442	*
any age	N48	N00-N99	30710	113710890	0.3487	0.2514	0.2484	0.0973	0.1003	0.0893	1.4038	1.3529	1.4565	*	1.3444	1.2946	1.3961	*
any age	N49	N00-N99	3590	114215000	0.0375	0.03	0.0279	0.0075	0.0096	0.0085	1.3462	1.2052	1.5036	*	1.2941	1.1558	1.4489	*
any age	N50	N00-N99	33020	113634280	0.3356	0.2799	0.2756	0.0557	0.06	0.0469	1.2175	1.1735	1.2633	*	1.1625	1.1193	1.2073	*
any age	N51	N00-N99	450	114264070	0.0049	0.0037	0.0033	0.0013	0.0016	0.0013	1.4771	1.0773	2.0253		1.3724	0.9911	1.9003
any age	N60	N00-N99	10790	113963480	0.0997	0.0935	0.085	0.0062	0.0147	0.0116	1.1727	1.099	1.2514	*	1.1322	1.0595	1.2099	*
any age	N61	N00-N99	7260	114106170	0.0763	0.0606	0.0571	0.0157	0.0192	0.0165	1.3358	1.2369	1.4426	*	1.2755	1.1782	1.3808	*
any age	N62	N00-N99	6270	114065990	0.0634	0.053	0.0496	0.0104	0.0138	0.0109	1.2782	1.1759	1.3894	*	1.2081	1.1091	1.3159	*
any age	N63	N00-N99	11490	113955840	0.106	0.0996	0.0916	0.0064	0.0144	0.0104	1.1571	1.0852	1.2338	*	1.1087	1.0384	1.1838	*
any age	N64	N00-N99	11000	114038650	0.1084	0.0936	0.0864	0.0148	0.022	0.0174	1.2544	1.1771	1.3368	*	1.191	1.1159	1.2711	*
any age	N70	N00-N99	7890	114082010	0.0694	0.0691	0.065	3e-4	0.0044	0.0019	1.0681	0.9878	1.155		1.0285	0.9491	1.1144
any age	N71	N00-N99	3790	114181890	0.0361	0.0325	0.0309	0.0036	0.0052	0.0028	1.1698	1.0485	1.305	*	1.0834	0.9683	1.2121
any age	N72	N00-N99	7510	113992030	0.066	0.0659	0.0604	1e-4	0.0056	0.0026	1.0923	1.0087	1.1828		1.0414	0.9598	1.13
any age	N73	N00-N99	42730	113241550	0.4023	0.3714	0.3544	0.0309	0.0478	0.027	1.135	1.0982	1.1731	*	1.0721	1.0363	1.1091	*
any age	N75	N00-N99	7440	114060100	0.0653	0.0652	0.0618	1e-4	0.0035	0.0022	1.0561	0.9741	1.145		1.0354	0.9531	1.1248
any age	N76	N00-N99	11480	113999530	0.1275	0.0944	0.0918	0.0331	0.0357	0.0301	1.3884	1.3073	1.4745	*	1.3091	1.2305	1.3926	*
any age	N77	N00-N99	14070	114011200	0.146	0.118	0.1138	0.028	0.0323	0.0228	1.2837	1.2132	1.3582	*	1.1855	1.1183	1.2567	*
any age	N80	N00-N99	42360	113185470	0.3971	0.3688	0.3516	0.0283	0.0456	0.0218	1.1296	1.0927	1.1677	*	1.0582	1.0226	1.095	*
any age	N81	N00-N99	68030	112718500	0.6567	0.5908	0.5435	0.0659	0.1132	0.083	1.2082	1.1777	1.2395	*	1.1447	1.1152	1.175	*
any age	N82	N00-N99	3230	114224420	0.0333	0.0271	0.0251	0.0062	0.0082	0.0065	1.3248	1.1798	1.4877	*	1.2445	1.105	1.4015	*
any age	N83	N00-N99	70540	112757740	0.6739	0.6141	0.5948	0.0598	0.079	0.0449	1.1329	1.1041	1.1623000000000001	*	1.0715	1.0435	1.1001	*
any age	N84	N00-N99	56920	112868180	0.518	0.5011	0.4607	0.017	0.0574	0.046	1.1246	1.093	1.157	*	1.0975	1.0662	1.1298	*
any age	N85	N00-N99	45220	113342110	0.4294	0.3918	0.3656	0.0377	0.0639	0.0483	1.1747	1.1381	1.2124	*	1.1266	1.0907	1.1637	*
any age	N86	N00-N99	13580	113875230	0.1309	0.1164	0.1103	0.0145	0.0206	0.0153	1.1865	1.1195	1.2574	*	1.132	1.0663	1.2017	*
any age	N87	N00-N99	16590	113540450	0.1488	0.1455	0.1347	0.0033	0.0141	0.009	1.1049	1.0471	1.1659	*	1.0644	1.0073	1.1246
any age	N88	N00-N99	13420	113961110	0.1282	0.1152	0.1057	0.0129	0.0224	0.018	1.212	1.144	1.2841	*	1.1632	1.0964	1.2341	*
any age	N89	N00-N99	23000	113670890	0.236	0.1943	0.1836	0.0417	0.0525	0.0409	1.2859	1.2309	1.3433	*	1.2098	1.1566	1.2654	*
any age	N90	N00-N99	21160	113798310	0.2275	0.176	0.1643	0.0514	0.0632	0.0537	1.3845	1.3241	1.4476	*	1.3088	1.2503	1.37	*
any age	N91	N00-N99	2610	114203250	0.0278	0.0216	0.0216	0.0061	0.0062	0.0049	1.2882	1.1311	1.4671	*	1.2155	1.0624	1.3905	*
any age	N92	N00-N99	92940	111576480	0.9261	0.8106	0.7682	0.1155	0.158	0.108	1.2056	1.1794	1.2324	*	1.132	1.1067	1.1579	*
any age	N93	N00-N99	43170	113028540	0.422	0.3724	0.351	0.0495	0.071	0.0504	1.2023	1.1639	1.2419	*	1.1357	1.0985	1.1741	*
any age	N94	N00-N99	35030	113126440	0.3578	0.2981	0.2847	0.0597	0.0731	0.0495	1.2569	1.2131	1.3022	*	1.1606	1.1189	1.2039	*
any age	N95	N00-N99	48570	113029600	0.4803	0.4177	0.3845	0.0626	0.0958	0.08	1.2492	1.2124	1.2871	*	1.1998	1.1638	1.2369	*
any age	N96	N00-N99	680	114255380	0.0061	0.0059	0.0057	2e-4	5e-4	4e-4	1.0806	0.8275	1.411		1.0712	0.8124	1.4123000000000001
any age	N97	N00-N99	7800	113712940	0.0597	0.0707	0.064	-0.0109	-0.0043	-0.005	0.9331	0.8604	1.012		0.9232	0.8497	1.003
any age	N98	N00-N99	950	114241510	0.0065	0.0088	0.0081	-0.0023	-0.0016	-0.002	0.8027	0.6265	1.0285		0.7631	0.5925	0.9829
any age	N99	N00-N99	12220	114038560	0.1184	0.1045	0.097	0.014	0.0214	0.0176	1.2203	1.1485	1.2966	*	1.1743	1.1039	1.2491	*
any age	O00	O00-O9A	13390	113900020	0.1187	0.1172	0.114	0.0015	0.0047	0.0018	1.0414	0.98	1.1065		1.0157	0.954	1.0814
any age	O01	O00-O9A	800	114247910	0.0075	0.0068	0.0064	7e-4	0.0011	0.0012	1.1709	0.9179	1.4937		1.1902	0.9239	1.5333
any age	O02	O00-O9A	30480	113193690	0.2768	0.2675	0.2528	0.0093	0.024	0.0174	1.0951	1.0524	1.1394	*	1.0672	1.0244	1.1117	*
any age	O03	O00-O9A	46050	112760510	0.4142	0.407	0.3919	0.0072	0.0223	0.0145	1.0568	1.0231	1.0917	*	1.0363	1.0022	1.0715
any age	O04	O00-O9A	59590	112296900	0.5421	0.5279	0.529	0.0141	0.0131	0.0036	1.0247	0.9958	1.0545		1.0068	0.9775	1.0369
any age	O08	O00-O9A	4820	114155580	0.043	0.042	0.0411	0.001	0.0019	5e-4	1.047	0.9466	1.158		1.011	0.9107	1.1224
any age	O10	O00-O9A	4880	114160380	0.0454	0.0422	0.0402	0.0032	0.0052	0.004	1.1288	1.0219	1.2469		1.0955	0.9887	1.2139
any age	O11	O00-O9A	700	114254240	0.0068	0.006	0.0058	8e-4	0.001	7e-4	1.1655	0.901	1.5075		1.1153	0.8568	1.4518
any age	O12	O00-O9A	10150	113910560	0.0957	0.0875	0.0844	0.0081	0.0113	0.0075	1.1336	1.0588	1.2137	*	1.0849	1.011	1.1642
any age	O13	O00-O9A	28060	113330620	0.2558	0.2457	0.2365	0.0101	0.0193	0.0143	1.0815	1.0375	1.1274	*	1.0592	1.0148	1.1055	*
any age	O14	O00-O9A	20420	113620810	0.1892	0.1775	0.1715	0.0118	0.0177	0.013	1.1035	1.0512	1.1583	*	1.0736	1.0211	1.1288	*
any age	O15	O00-O9A	810	114244590	0.0073	0.007	0.0066	2e-4	6e-4	5e-4	1.0984	0.8586	1.4053		1.0809	0.8379	1.3945
any age	O16	O00-O9A	22710	113298600	0.2114	0.1978	0.189	0.0137	0.0224	0.0168	1.1187	1.0689	1.1707	*	1.0864	1.0366	1.1386	*
any age	O20	O00-O9A	40380	112914650	0.3707	0.3545	0.3483	0.0162	0.0224	0.0109	1.0645	1.0284	1.1018	*	1.0302	0.9943	1.0674
any age	O21	O00-O9A	28640	113456490	0.2738	0.2473	0.2476	0.0265	0.0262	0.011	1.1058	1.0616	1.1519	*	1.042	0.9988	1.087
any age	O22	O00-O9A	4560	114161090	0.0418	0.0395	0.0377	0.0023	0.0041	0.0034	1.1089	1.0006	1.229		1.0888	0.979	1.2108
any age	O23	O00-O9A	31230	113319110	0.3065	0.2683	0.2644	0.0382	0.0421	0.0301	1.1592	1.1155	1.2047	*	1.1091	1.0658	1.1541	*
any age	O24	O00-O9A	37970	113620160	0.3471	0.3311	0.3254	0.016	0.0217	0.0166	1.0668	1.0291	1.1058	*	1.0503	1.012	1.09	*
any age	O26	O00-O9A	116280	110304620	1.1892	1.0218	1.0292	0.1674	0.16	0.1126	1.1554	1.1326	1.1787	*	1.1046	1.082	1.1276	*
any age	O28	O00-O9A	11630	114067930	0.1067	0.1008	0.1008	0.0059	0.0059	0.0015	1.0585	0.9916	1.1298		1.014	0.9477	1.085
any age	O30	O00-O9A	14430	113890610	0.1213	0.128	0.1218	-0.0066	-4e-4	-0.0024	0.9966	0.9393	1.0573		0.9804	0.9223	1.0421
any age	O31	O00-O9A	810	114249620	0.0072	0.007	0.0069	2e-4	3e-4	0	1.0458	0.819	1.3354		1.0061	0.7793	1.2989
any age	O32	O00-O9A	57040	112728690	0.5098	0.5051	0.4939	0.0047	0.0159	0.0098	1.0322	1.0022	1.0632		1.0196	0.9889	1.0511
any age	O33	O00-O9A	1350	114201270	0.0121	0.0118	0.0105	3e-4	0.0016	0.0014	1.1519	0.955	1.3894		1.1319	0.934	1.3717
any age	O34	O00-O9A	93950	112009270	0.8741	0.8303	0.8025	0.0437	0.0716	0.0588	1.0892	1.0648	1.1142	*	1.0721	1.0473	1.0975	*
any age	O35	O00-O9A	14160	113953850	0.1245	0.1242	0.122	3e-4	0.0024	-4e-4	1.0197	0.9611	1.082		0.9971	0.938	1.06
any age	O36	O00-O9A	154890	110226410	1.5702	1.3655	1.4059	0.2046	0.1643	0.1167	1.1169	1.0974	1.1366	*	1.0803	1.0608	1.1002	*
any age	O40	O00-O9A	12970	114033840	0.1197	0.1123	0.1096	0.0073	0.0101	0.0062	1.092	1.0272	1.1609	*	1.0549	0.9903	1.1237
any age	O41	O00-O9A	17530	113721110	0.1598	0.1528	0.1453	0.007	0.0145	0.0113	1.1	1.0438	1.1592	*	1.0758	1.019	1.1357	*
any age	O42	O00-O9A	93460	111714650	0.8541	0.8324	0.8275	0.0217	0.0266	0.0243	1.0321	1.0086	1.0562	*	1.0293	1.0052	1.0541
any age	O43	O00-O9A	12900	113868720	0.1133	0.1133	0.1095	0	0.0038	0.0021	1.0344	0.9724	1.1004		1.019	0.956	1.0862
any age	O44	O00-O9A	8740	114036220	0.0753	0.0769	0.0734	-0.0017	0.0019	-8e-4	1.0255	0.9508	1.106		0.9889	0.9149	1.0689
any age	O45	O00-O9A	3840	114160950	0.0335	0.0337	0.033	-2e-4	5e-4	-0	1.0151	0.9056	1.1378		0.9999	0.8888	1.1249
any age	O46	O00-O9A	43420	112887170	0.4123	0.3781	0.3675	0.0342	0.0448	0.0344	1.1219	1.0855	1.1595	*	1.0912	1.0547	1.1289	*
any age	O47	O00-O9A	30950	112334650	0.2927	0.2714	0.2523	0.0213	0.0404	0.0305	1.1603	1.1165	1.2057	*	1.1164	1.0731	1.1615	*
any age	O48	O00-O9A	57620	112150800	0.5046	0.5159	0.4953	-0.0113	0.0093	0.0091	1.0189	0.9894	1.0492		1.0183	0.988	1.0496
any age	O60	O00-O9A	48180	112889580	0.4443	0.4226	0.4129	0.0217	0.0314	0.02	1.0761	1.0425	1.1107	*	1.0472	1.0135	1.0821	*
any age	O61	O00-O9A	9070	113980620	0.0822	0.079	0.0759	0.0032	0.0063	0.0039	1.0837	1.0076	1.1655		1.0495	0.9736	1.1315
any age	O62	O00-O9A	36590	113332360	0.3308	0.3209	0.3143	0.0098	0.0165	0.0154	1.0525	1.0145	1.092	*	1.0489	1.0098	1.0896
any age	O63	O00-O9A	83060	111318330	0.7424	0.747	0.7314	-0.0046	0.011	0.0058	1.0151	0.9905	1.0402		1.0079	0.9828	1.0337
any age	O64	O00-O9A	16270	113596780	0.138	0.1444	0.135	-0.0065	0.003	0.0023	1.022	0.9672	1.0799		1.0168	0.9608	1.0761
any age	O65	O00-O9A	1190	114198580	0.0094	0.0107	0.0096	-0.0012	-2e-4	-1e-4	0.9795	0.796	1.2052		0.9902	0.8007	1.2245
any age	O66	O00-O9A	15620	113743600	0.1351	0.1378	0.1335	-0.0027	0.0017	-2e-4	1.0125	0.9568	1.0714		0.9983	0.9417	1.0582
any age	O67	O00-O9A	4160	114121330	0.0354	0.0367	0.0349	-0.0013	5e-4	3e-4	1.0155	0.9106	1.1324		1.0086	0.9013	1.1287
any age	O68	O00-O9A	173530	108628640	1.6922	1.5745	1.6227	0.1177	0.0695	0.0572	1.0428	1.0254	1.0605	*	1.035	1.0171	1.0531	*
any age	O69	O00-O9A	16010	113458940	0.144	0.1404	0.1326	0.0036	0.0114	0.0105	1.086	1.0281	1.1471	*	1.0786	1.0195	1.1412	*
any age	O70	O00-O9A	232730	106299640	2.3392	2.1529	2.2618	0.1863	0.0774	0.0811	1.0342	1.0193	1.0494	*	1.0359	1.0204	1.0516	*
any age	O71	O00-O9A	14160	113835660	0.1233	0.1246	0.1216	-0.0013	0.0017	0.0012	1.0142	0.9559	1.0761		1.0101	0.9503	1.0737
any age	O72	O00-O9A	117020	111597950	1.0941	1.0377	1.0371	0.0564	0.057	0.0479	1.0549	1.0335	1.0768	*	1.0458	1.0238	1.0682	*
any age	O73	O00-O9A	8220	113964730	0.0728	0.072	0.0661	8e-4	0.0066	0.0059	1.1002	1.0192	1.1877		1.0886	1.0062	1.1777
any age	O74	O00-O9A	2230	114210570	0.0212	0.0191	0.0183	0.002	0.0029	0.0022	1.1562	1	1.3367		1.1187	0.9628	1.2999
any age	O75	O00-O9A	58240	112705400	0.528	0.514	0.5073	0.014	0.0207	0.02	1.0408	1.0109	1.0716	*	1.0394	1.0085	1.0712
any age	O80	O00-O9A	62900	111215660	0.5796	0.5623	0.5383	0.0174	0.0413	0.0466	1.0767	1.0474	1.1067	*	1.0875	1.0571	1.1187	*
any age	O81	O00-O9A	990	114158510	0.0081	0.0088	0.0075	-7e-4	6e-4	4e-4	1.075	0.8607	1.3426		1.0582	0.842	1.3301
any age	O82	O00-O9A	9060	113774780	0.079	0.0797	0.0716	-8e-4	0.0074	0.0059	1.1036	1.0261	1.1871	*	1.0806	1.0028	1.1645
any age	O85	O00-O9A	4840	114198180	0.0451	0.0417	0.042	0.0034	0.0031	0.0014	1.0742	0.9714	1.1878		1.0326	0.9301	1.1464
any age	O86	O00-O9A	17780	113820400	0.1714	0.1526	0.1488	0.0188	0.0226	0.0177	1.1519	1.0942	1.2125	*	1.1152	1.0576	1.176	*
any age	O87	O00-O9A	2590	114172450	0.0247	0.0222	0.0208	0.0025	0.0039	0.0036	1.1893	1.0405	1.3594		1.1717	1.0214	1.3441
any age	O88	O00-O9A	950	114251140	0.0092	0.0081	0.008	0.001	0.0012	6e-4	1.1492	0.9197	1.4361		1.0698	0.8493	1.3476
any age	O89	O00-O9A	760	114246810	0.0079	0.0063	0.006	0.0016	0.0019	0.0016	1.3157	1.0311	1.679		1.2542	0.9738	1.6153
any age	O90	O00-O9A	20880	113847250	0.205	0.1782	0.174	0.0268	0.031	0.0244	1.1781	1.1236	1.2353	*	1.1353	1.0808	1.1924	*
any age	O91	O00-O9A	2130	114226930	0.0188	0.0186	0.0186	2e-4	3e-4	-3e-4	1.0155	0.8711	1.1838		0.9863	0.8413	1.1564
any age	O92	O00-O9A	3220	114176540	0.0291	0.028	0.0263	0.0011	0.0028	0.0019	1.1069	0.9794	1.2511		1.0695	0.9421	1.2142
any age	O94	O00-O9A	670	114264770	0.0068	0.0056	0.0054	0.0012	0.0014	8e-4	1.2571	0.967	1.6343		1.1373	0.8625	1.4996
any age	O98	O00-O9A	7740	114083070	0.0764	0.0658	0.0662	0.0106	0.0102	0.0073	1.1545	1.0684	1.2475	*	1.1063	1.0207	1.199
any age	O99	O00-O9A	127350	110852290	1.3045	1.1114	1.1216	0.1931	0.183	0.1305	1.1631	1.1409	1.1858	*	1.1111	1.0891	1.1336	*
any age	P83	P00-P96	1660	113235600	0.017	0.0141	0.0166	0.0029	4e-4	3e-4	1.0212	0.8698	1.1989		1.0171	0.8649	1.1961
any age	Q02	Q00-Q99	2060	114217950	0.0216	0.0172	0.0196	0.0045	0.002	0.001	1.1027	0.955	1.2732		1.0495	0.9067	1.2149
any age	Q03	Q00-Q99	850	114229970	0.0085	0.0072	0.0071	0.0014	0.0014	0.0011	1.1999	0.9576	1.5034		1.1496	0.9122	1.4489
any age	Q04	Q00-Q99	2220	114196740	0.0214	0.019	0.0198	0.0024	0.0016	2e-4	1.0796	0.9353	1.2461		1.0097	0.8716	1.1696
any age	Q05	Q00-Q99	2140	114210590	0.0216	0.018	0.0167	0.0036	0.0049	0.0033	1.2927	1.1202	1.4919	*	1.1804	1.0185	1.3681
any age	Q06	Q00-Q99	650	114258070	0.0057	0.0056	0.0063	1e-4	-5e-4	-8e-4	0.9134	0.6951	1.2002		0.8777	0.6644	1.1595
any age	Q07	Q00-Q99	2530	114236140	0.0265	0.0211	0.0222	0.0055	0.0043	0.0021	1.1956	1.0479	1.364	*	1.0864	0.9486	1.2442
any age	Q10	Q00-Q99	2600	114203990	0.0278	0.0215	0.0234	0.0063	0.0045	0.0042	1.1916	1.0503	1.3519	*	1.1777	1.0361	1.3388
any age	Q12	Q00-Q99	1410	114232500	0.0143	0.0118	0.0117	0.0024	0.0026	0.0021	1.2209	1.0215	1.4592		1.1719	0.9768	1.406
any age	Q13	Q00-Q99	510	114254330	0.0055	0.0043	0.0041	0.0012	0.0014	9e-4	1.3296	0.996	1.7749		1.2051	0.8956	1.6215
any age	Q14	Q00-Q99	680	114258230	0.0065	0.0058	0.0058	7e-4	6e-4	4e-4	1.1105	0.8559	1.4408		1.07	0.8209	1.3947
any age	Q16	Q00-Q99	430	114260970	0.0047	0.0035	0.0037	0.0012	0.001	9e-4	1.2766	0.9321	1.7485		1.2386	0.9005	1.7036
any age	Q17	Q00-Q99	6290	114016810	0.0638	0.0531	0.0591	0.0107	0.0047	0.0035	1.0796	0.9933	1.1734		1.0588	0.9724	1.1529
any age	Q18	Q00-Q99	3470	114172350	0.036	0.0291	0.0309	0.0069	0.005	0.0042	1.1628	1.0405	1.2996	*	1.1309	1.0094	1.2671
any age	Q20	Q00-Q99	660	114225600	0.0058	0.0058	0.0058	1e-4	0	-1e-4	1.0065	0.7686	1.3181		0.9829	0.7454	1.296
any age	Q21	Q00-Q99	10710	113839690	0.106	0.0913	0.0912	0.0147	0.0148	0.0099	1.1623000000000001	1.0898	1.2396	*	1.103	1.0327	1.1781	*
any age	Q22	Q00-Q99	1360	114205230	0.0118	0.0119	0.0124	-1e-4	-5e-4	-5e-4	0.9562	0.7919	1.1546		0.962	0.7942	1.1654
any age	Q23	Q00-Q99	4780	114181960	0.0455	0.041	0.0397	0.0045	0.0058	0.0046	1.1465	1.0396	1.2644	*	1.1135	1.0076	1.2306
any age	Q24	Q00-Q99	3670	114156270	0.0372	0.031	0.0318	0.0062	0.0054	0.0035	1.1701	1.0486	1.3057	*	1.1028	0.9855	1.234
any age	Q25	Q00-Q99	3950	113944950	0.0375	0.034	0.0353	0.0036	0.0022	9e-4	1.0624	0.9543	1.1827		1.0254	0.9189	1.1442
any age	Q26	Q00-Q99	640	114251980	0.0064	0.0054	0.0058	0.001	6e-4	3e-4	1.108	0.8523	1.4405		1.0445	0.7983	1.3667
any age	Q27	Q00-Q99	3180	114209260	0.0305	0.0272	0.0281	0.0033	0.0024	0.0012	1.085	0.9614	1.2244		1.0422	0.9214	1.1789
any age	Q28	Q00-Q99	1700	114237990	0.0178	0.0142	0.0136	0.0037	0.0043	0.0037	1.3161	1.1224	1.5432	*	1.2659	1.0754	1.4902	*
any age	Q31	Q00-Q99	1360	114183290	0.0125	0.0118	0.0121	7e-4	4e-4	-7e-4	1.0335	0.862	1.239		0.9435	0.7833	1.1364
any age	Q32	Q00-Q99	590	114251740	0.0054	0.0051	0.0056	3e-4	-2e-4	-0.001	0.961	0.7273	1.2698		0.8489	0.6354	1.1343
any age	Q33	Q00-Q99	540	114235040	0.0051	0.0047	0.0049	4e-4	3e-4	-4e-4	1.0526	0.7874	1.4072		0.9311	0.6897	1.2571
any age	Q35	Q00-Q99	1500	114200270	0.0157	0.0125	0.0141	0.0032	0.0016	9e-4	1.1126	0.9395	1.3174		1.0598	0.8921	1.2591
any age	Q38	Q00-Q99	10400	113612180	0.1088	0.0875	0.0956	0.0213	0.0132	0.0104	1.1386	1.0675	1.2146	*	1.1059	1.0358	1.1808	*
any age	Q39	Q00-Q99	1690	114236620	0.0172	0.0143	0.0135	0.0029	0.0036	0.0025	1.2668	1.0762	1.4912	*	1.1739	0.9941	1.3861
any age	Q40	Q00-Q99	1070	114173750	0.0104	0.0091	0.0084	0.0012	0.002	0.0011	1.2386	1.0087	1.5208		1.1134	0.9011	1.3758
any age	Q43	Q00-Q99	4350	114155360	0.0434	0.0369	0.0371	0.0065	0.0062	0.0038	1.1678	1.055	1.2928	*	1.0956	0.9872	1.216
any age	Q44	Q00-Q99	1380	114244540	0.0132	0.0119	0.0115	0.0013	0.0017	0.0011	1.1457	0.9545	1.3751		1.0881	0.9034	1.3106
any age	Q45	Q00-Q99	570	114261670	0.0062	0.0047	0.0046	0.0014	0.0016	0.0012	1.3375	1.0188	1.7558		1.2366	0.9341	1.6371
any age	Q50	Q00-Q99	3050	114197920	0.0311	0.0256	0.0249	0.0055	0.0062	0.0051	1.2506	1.1081	1.4113	*	1.1947	1.0551	1.3529	*
any age	Q51	Q00-Q99	3040	114210700	0.0273	0.0265	0.0257	8e-4	0.0016	3e-4	1.0627	0.9367	1.2055		1.0125	0.8893	1.1528
any age	Q52	Q00-Q99	1600	114220550	0.0173	0.0133	0.0143	0.0041	0.003	0.0018	1.2081	1.0255	1.4232		1.1163	0.9424	1.3222
any age	Q53	Q00-Q99	13720	113693310	0.139	0.1163	0.139	0.0227	-0	-0.0032	0.9997	0.9447	1.058		0.9778	0.923	1.0358
any age	Q54	Q00-Q99	4020	114021240	0.0396	0.0343	0.0357	0.0053	0.0039	0.0038	1.1078	0.9983	1.2294		1.1056	0.9945	1.2291
any age	Q55	Q00-Q99	8670	114071870	0.0971	0.071	0.0855	0.0261	0.0115	0.0093	1.1346	1.0581	1.2166	*	1.1058	1.0296	1.1876	*
any age	Q60	Q00-Q99	2940	114218010	0.0286	0.025	0.0245	0.0036	0.0042	0.0031	1.1698	1.0324	1.3254		1.1226	0.9884	1.2751
any age	Q61	Q00-Q99	7280	114141410	0.0686	0.0626	0.059	0.0059	0.0096	0.0069	1.1621	1.0728	1.2589	*	1.1123	1.0253	1.2066
any age	Q62	Q00-Q99	1720	114068190	0.0154	0.015	0.0155	5e-4	-0	-3e-4	0.9987	0.847	1.1776		0.9831	0.831	1.1632
any age	Q63	Q00-Q99	5700	114135950	0.0563	0.0484	0.0485	0.0078	0.0078	0.0045	1.1602	1.0605	1.2693	*	1.087	0.9913	1.1919
any age	Q64	Q00-Q99	1260	114213790	0.0132	0.0106	0.0115	0.0027	0.0017	0.0011	1.1493	0.9542	1.3843		1.0871	0.8987	1.3151
any age	Q65	Q00-Q99	4710	114080300	0.0432	0.0408	0.0416	0.0024	0.0017	-5e-4	1.0406	0.9415	1.1503		0.9878	0.8914	1.0947
any age	Q66	Q00-Q99	5520	113410300	0.0609	0.0458	0.0484	0.0151	0.0125	0.0098	1.2578	1.1525	1.3728	*	1.1916	1.0895	1.3032	*
any age	Q67	Q00-Q99	3570	114163700	0.0379	0.0297	0.0317	0.0082	0.0062	0.0048	1.1951	1.0707	1.3339	*	1.1446	1.0231	1.2805
any age	Q68	Q00-Q99	1240	114224690	0.0131	0.0103	0.0109	0.0029	0.0023	0.0018	1.2086	1.0035	1.4555		1.1587	0.9583	1.401
any age	Q69	Q00-Q99	630	114162420	0.0057	0.0055	0.0063	2e-4	-6e-4	-8e-4	0.8994	0.6869	1.1775		0.8774	0.6669	1.1545
any age	Q70	Q00-Q99	600	114213280	0.0052	0.0053	0.0059	-2e-4	-8e-4	-8e-4	0.8688	0.6532	1.1554		0.8671	0.6478	1.1606
any age	Q72	Q00-Q99	540	114253520	0.0058	0.0045	0.005	0.0014	9e-4	8e-4	1.1772	0.8839	1.5678		1.149	0.8582	1.5384
any age	Q74	Q00-Q99	3740	114182900	0.0406	0.0309	0.0335	0.0097	0.0071	0.006	1.212	1.0891	1.3489	*	1.1721	1.0505	1.3078	*
any age	Q75	Q00-Q99	1990	114181440	0.0198	0.0169	0.0192	0.0029	5e-4	-2e-4	1.0267	0.8856	1.1902		0.9909	0.8528	1.1515
any age	Q76	Q00-Q99	2910	114204820	0.0292	0.0246	0.0253	0.0046	0.0039	0.0017	1.1544	1.0201	1.3064		1.0626	0.9357	1.2066
any age	Q78	Q00-Q99	1860	114236790	0.0196	0.0155	0.016	0.004	0.0035	0.0026	1.2198	1.047	1.4211		1.1531	0.9867	1.3476
any age	Q79	Q00-Q99	3700	114186580	0.042	0.0301	0.031	0.0119	0.011	0.0048	1.3537	1.2158	1.5072	*	1.1289	1.0078	1.2646
any age	Q80	Q00-Q99	280	114263110	0.0054	0.0018	0.0019	0.0037	0.0035	0.0033	2.7918	1.9734	3.9497	*	2.5768	1.8064	3.6758	*
any age	Q82	Q00-Q99	3160	113550950	0.0368	0.0257	0.0271	0.011	0.0096	0.008	1.3559	1.2116	1.5173	*	1.2793	1.1402	1.4353	*
any age	Q83	Q00-Q99	1700	114203600	0.0161	0.0147	0.0142	0.0014	0.0018	0.001	1.1289	0.9585	1.3297		1.0631	0.899	1.257
any age	Q85	Q00-Q99	2610	114216440	0.0235	0.0227	0.0231	8e-4	4e-4	-6e-4	1.0165	0.8876	1.1641		0.9739	0.8475	1.1191
any age	Q87	Q00-Q99	3680	114172710	0.0387	0.0308	0.0314	0.0079	0.0072	0.005	1.2307	1.1044	1.3716	*	1.1495	1.0282	1.2851
any age	Q89	Q00-Q99	3360	114191290	0.0327	0.0286	0.0299	0.004	0.0027	0.0017	1.0911	0.972	1.2249		1.0557	0.9383	1.1877
any age	Q90	Q00-Q99	2300	114135210	0.039	0.0156	0.0141	0.0234	0.0249	0.0245	2.7689	2.4596	3.117	*	2.6789	2.3735	3.0237	*
any age	Q92	Q00-Q99	650	114261790	0.0069	0.0054	0.0061	0.0015	8e-4	5e-4	1.1245	0.8702	1.4533		1.0743	0.8267	1.3961
any age	Q93	Q00-Q99	1770	114242640	0.0213	0.0142	0.0168	0.0071	0.0045	0.003	1.2657	1.088	1.4724	*	1.1656	0.9975	1.362
any age	Q96	Q00-Q99	500	114254210	0.0064	0.0039	0.0039	0.0024	0.0024	0.0025	1.6175	1.2268	2.1326	*	1.6499	1.2447	2.1869	*
any age	Q98	Q00-Q99	500	114258130	0.0068	0.0038	0.0038	0.003	0.003	0.0025	1.7696	1.3478	2.3235	*	1.595	1.2058	2.1099	*
any age	Q99	Q00-Q99	2120	114235370	0.0236	0.0174	0.0204	0.0062	0.0032	0.0018	1.1563	1.0046	1.3309		1.0812	0.9362	1.2488
any age	R00	R00-R99	206340	112193240	2.0659	1.7851	1.7084	0.2808	0.3576	0.2579	1.2093	1.1912	1.2277	*	1.1426	1.1252	1.1604	*
any age	R01	R00-R99	33350	113688640	0.3412	0.282	0.2816	0.0592	0.0596	0.0439	1.2116	1.1676	1.2573	*	1.1479	1.1053	1.1921	*
any age	R02	R00-R99	30180	114087600	0.2937	0.2576	0.2409	0.0361	0.0528	0.0462	1.2193	1.1718	1.2687	*	1.1866	1.1396	1.2356	*
any age	R03	R00-R99	71720	113546050	0.6928	0.617	0.5849	0.0758	0.1079	0.0854	1.1844	1.1543	1.2154	*	1.1406	1.1109	1.171	*
any age	R04	R00-R99	80700	113133360	0.8531	0.6801	0.6434	0.1731	0.2098	0.1683	1.3261	1.2955	1.3574	*	1.2458	1.2164	1.2758	*
any age	R05	R00-R99	85010	113011960	0.9535	0.7044	0.6922	0.2491	0.2612	0.2024	1.3774	1.347	1.4085	*	1.2696	1.2408	1.299	*
any age	R06	R00-R99	282150	109316170	3.5628	2.3474	2.346	1.2154	1.2168	1.067	1.5187	1.5007	1.5368	*	1.4275	1.4103	1.445	*
any age	R07	R00-R99	341950	107976700	3.6702	3.0453	2.8379	0.6249	0.8324	0.6024	1.2933	1.2787	1.3081	*	1.1964	1.1825	1.2104	*
any age	R09	R00-R99	30610	113956370	0.3162	0.2573	0.242	0.0589	0.0741	0.0561	1.3062	1.2572	1.3572	*	1.2159	1.1692	1.2645	*
any age	R10	R00-R99	498030	103240900	5.7355	4.601	4.5244	1.1345	1.2112	0.8811	1.2677	1.2558	1.2797	*	1.1815	1.1701	1.193	*
any age	R11	R00-R99	292230	109627550	3.1138	2.5582	2.5295	0.5556	0.5843	0.4218	1.231	1.2159	1.2463	*	1.1567	1.1421	1.1714	*
any age	R12	R00-R99	18070	113951110	0.1887	0.1514	0.1398	0.0373	0.049	0.0338	1.3505	1.2862	1.4179	*	1.2182	1.1585	1.281	*
any age	R13	R00-R99	133640	113119120	1.3859	1.1328	1.057	0.2531	0.3288	0.2466	1.3111	1.287	1.3356	*	1.2165	1.1936	1.2398	*
any age	R14	R00-R99	31190	113859920	0.3231	0.2622	0.2459	0.0609	0.0772	0.054	1.314	1.2656	1.3642	*	1.2006	1.1552	1.2479	*
any age	R15	R00-R99	56780	113978110	0.5535	0.485	0.4617	0.0685	0.0918	0.0764	1.1989	1.1638	1.2351	*	1.1601	1.1256	1.1957	*
any age	R16	R00-R99	21970	114065630	0.2355	0.1824	0.17	0.0531	0.0654	0.0545	1.3848	1.3249	1.4474	*	1.3013	1.2437	1.3616	*
any age	R17	R00-R99	18030	114036950	0.174	0.1543	0.1427	0.0197	0.0313	0.0277	1.2191	1.159	1.2823	*	1.1891	1.1294	1.2519	*
any age	R18	R00-R99	45510	114016960	0.4335	0.391	0.3598	0.0425	0.0737	0.0641	1.2049	1.1672	1.2439	*	1.1734	1.1359	1.212	*
any age	R19	R00-R99	172930	112074130	1.8303	1.4745	1.3708	0.3559	0.4595	0.3468	1.3352	1.3142	1.3565	*	1.2337	1.2138	1.254	*
any age	R20	R00-R99	47880	113608950	0.4853	0.4063	0.3836	0.0791	0.1018	0.0663	1.2653	1.2273	1.3045	*	1.1582	1.1224	1.1952	*
any age	R21	R00-R99	76360	112572500	0.9193	0.621	0.6308	0.2982	0.2884	0.256	1.4572	1.4242	1.491	*	1.3859	1.3538	1.4188	*
any age	R22	R00-R99	37270	113599990	0.4119	0.3081	0.2975	0.1039	0.1145	0.093	1.3848	1.3389	1.4322	*	1.2918	1.2479	1.3372	*
any age	R23	R00-R99	30470	113695690	0.3265	0.2541	0.2618	0.0723	0.0647	0.0518	1.247	1.2009	1.2949	*	1.1887	1.1439	1.2353	*
any age	R25	R00-R99	28180	113750170	0.287	0.2384	0.2323	0.0486	0.0547	0.0373	1.2356	1.187	1.2863	*	1.1492	1.1028	1.1975	*
any age	R26	R00-R99	208060	113406160	2.0694	1.7788	1.714	0.2906	0.3554	0.2918	1.2073	1.1885	1.2265	*	1.1642	1.1457	1.183	*
any age	R27	R00-R99	8710	114174010	0.0869	0.0737	0.0735	0.0132	0.0134	0.0096	1.1817	1.0993	1.2702	*	1.1243	1.0443	1.2104	*
any age	R29	R00-R99	273190	112756550	2.6908	2.359	2.2562	0.3318	0.4347	0.343	1.1927	1.176	1.2096	*	1.1461	1.1298	1.1626	*
any age	R30	R00-R99	22530	113905650	0.243	0.1871	0.1803	0.0559	0.0627	0.0473	1.3477	1.29	1.4081	*	1.242	1.1873	1.2992	*
any age	R31	R00-R99	149230	111674990	1.4491	1.3093	1.2139	0.1397	0.2352	0.1866	1.1938	1.1728	1.2151	*	1.1478	1.1272	1.1687	*
any age	R32	R00-R99	109890	113571950	1.0724	0.9426	0.8998	0.1298	0.1727	0.1399	1.1919	1.1666	1.2177	*	1.15	1.1252	1.1753	*
any age	R33	R00-R99	206830	112713930	1.9886	1.7984	1.7036	0.1901	0.285	0.2323	1.1673	1.1491	1.1857	*	1.1323	1.1144	1.1505	*
any age	R34	R00-R99	5610	114236720	0.0559	0.0475	0.046	0.0084	0.0099	0.0074	1.2143	1.108	1.3307	*	1.1524	1.0495	1.2652	*
any age	R35	R00-R99	34910	113516350	0.366	0.2937	0.2713	0.0723	0.0947	0.075	1.3491	1.3023	1.3976	*	1.2578	1.2132	1.304	*
any age	R36	R00-R99	760	114259380	0.008	0.0063	0.0063	0.0017	0.0017	0.0016	1.2781	1.0006	1.6325		1.2451	0.9696	1.5989
any age	R39	R00-R99	40110	113494870	0.4177	0.3381	0.3098	0.0796	0.1079	0.0828	1.3483	1.3046	1.3934	*	1.2473	1.206	1.2901	*
any age	R40	R00-R99	33190	114004880	0.3333	0.2812	0.2753	0.0521	0.058	0.0446	1.2108	1.1658	1.2576	*	1.1546	1.1108	1.2001	*
any age	R41	R00-R99	199520	113248680	1.928	1.7222	1.6425	0.2058	0.2854	0.2397	1.1738	1.1551	1.1928	*	1.142	1.1236	1.1608	*
any age	R42	R00-R99	111950	113041220	1.1243	0.9584	0.9095	0.1658	0.2148	0.1478	1.2362	1.2113	1.2616	*	1.1513	1.1275	1.1756	*
any age	R43	R00-R99	1500	114257410	0.0159	0.0125	0.0117	0.0034	0.0041	0.003	1.3531	1.1392	1.6072	*	1.2297	1.0288	1.4698
any age	R44	R00-R99	29420	114078790	0.2931	0.2496	0.242	0.0436	0.0511	0.0391	1.211	1.1627	1.2613	*	1.1538	1.1069	1.2028	*
any age	R45	R00-R99	67540	113855600	0.6891	0.5704	0.5796	0.1188	0.1095	0.0779	1.189	1.158	1.2209	*	1.1275	1.0973	1.1585	*
any age	R46	R00-R99	19220	114159970	0.1821	0.165	0.1608	0.0171	0.0213	0.0186	1.1323	1.0765	1.191	*	1.1135	1.0577	1.1723	*
any age	R47	R00-R99	55830	113859260	0.5317	0.4805	0.4552	0.0512	0.0766	0.0592	1.1682	1.1341	1.2034	*	1.1254	1.0919	1.1598	*
any age	R48	R00-R99	2280	114252380	0.026	0.0185	0.0201	0.0075	0.0059	0.0035	1.2905	1.1242	1.4814	*	1.1545	1.0003	1.3326
any age	R49	R00-R99	11260	114060520	0.1183	0.094	0.0874	0.0243	0.0309	0.0225	1.3538	1.2727	1.44	*	1.2347	1.1588	1.3157	*
any age	R50	R00-R99	125160	112045030	1.3322	1.0658	1.0899	0.2663	0.2423	0.1933	1.2223	1.1998	1.2453	*	1.1697	1.1476	1.1922	*
any age	R51	R00-R99	164460	111561010	1.7703	1.4035	1.3799	0.3669	0.3904	0.2688	1.283	1.2622	1.3041	*	1.179	1.1593	1.199	*
any age	R52	R00-R99	25490	113999400	0.2755	0.2112	0.1968	0.0643	0.0787	0.0564	1.4	1.344	1.4584	*	1.2575	1.2057	1.3116	*
any age	R53	R00-R99	106190	113406850	1.0761	0.9031	0.8675	0.173	0.2086	0.1614	1.2404	1.2143	1.267	*	1.1765	1.1513	1.2023	*
any age	R54	R00-R99	128060	113818500	1.2235	1.1018	1.0475	0.1217	0.1759	0.1512	1.1679	1.1441	1.1923	*	1.141	1.1174	1.1651	*
any age	R55	R00-R99	204250	111935580	2.0207	1.7779	1.6889	0.2427	0.3318	0.2607	1.1964	1.1783	1.2148	*	1.1481	1.1304	1.1661	*
any age	R56	R00-R99	96350	112250170	0.9598	0.8341	0.8435	0.1256	0.1163	0.0907	1.1379	1.1136	1.1627	*	1.1043	1.0803	1.1288	*
any age	R57	R00-R99	17300	114219960	0.1642	0.1485	0.1388	0.0157	0.0254	0.0219	1.1827	1.1218	1.247	*	1.1541	1.0937	1.2179	*
any age	R58	R00-R99	2750	114246900	0.0294	0.0228	0.0217	0.0066	0.0076	0.0068	1.3508	1.1897	1.5337	*	1.301	1.1432	1.4806	*
any age	R59	R00-R99	59160	113578790	0.6391	0.4928	0.4717	0.1463	0.1673	0.1521	1.3547	1.3188	1.3916	*	1.3124	1.2769	1.3489	*
any age	R60	R00-R99	92340	113763250	0.9552	0.7776	0.7193	0.1777	0.2359	0.1963	1.3279	1.2982	1.3584	*	1.2586	1.2299	1.288	*
any age	R61	R00-R99	10700	114111200	0.1142	0.0889	0.0841	0.0254	0.0301	0.022	1.3575	1.2745	1.4459	*	1.2384	1.1604	1.3216	*
any age	R62	R00-R99	16720	113655560	0.1707	0.1416	0.1598	0.0291	0.0108	0.0034	1.0678	1.0148	1.1235		1.0203	0.9687	1.0747
any age	R63	R00-R99	200090	112055920	2.0453	1.7238	1.6461	0.3215	0.3991	0.3136	1.2425	1.2237	1.2616	*	1.1811	1.1629	1.1996	*
any age	R64	R00-R99	5220	114260690	0.0476	0.0452	0.041	0.0024	0.0066	0.0071	1.1619	1.0509	1.2846	*	1.1749	1.0611	1.3008	*
any age	R65	R00-R99	11950	114240850	0.117	0.1016	0.0949	0.0154	0.0221	0.0177	1.2329	1.1564	1.3145	*	1.1781	1.1035	1.2577	*
any age	R68	R00-R99	19650	113923150	0.1924	0.1677	0.1586	0.0246	0.0337	0.031	1.2125	1.1532	1.2748	*	1.1918	1.1327	1.2541	*
any age	R69	R00-R99	169740	106597460	1.7835	1.5462	1.4289	0.2373	0.3546	0.291	1.2481	1.2278	1.2688	*	1.195	1.1751	1.2152	*
any age	R70	R00-R99	1440	114239870	0.0164	0.0118	0.0109	0.0046	0.0055	0.0049	1.5042	1.2717	1.7791	*	1.4288	1.2042	1.6954	*
any age	R71	R00-R99	1190	114257880	0.0114	0.0102	0.0093	0.0012	0.0021	0.0017	1.2248000000000001	1.0038	1.4943		1.1819	0.9657	1.4465
any age	R72	R00-R99	6570	114210350	0.0638	0.0561	0.0519	0.0077	0.0119	0.0099	1.2292	1.1297	1.3375	*	1.1831	1.0853	1.2897	*
any age	R73	R00-R99	24160	114027320	0.2496	0.2029	0.1904	0.0468	0.0593	0.044	1.3114	1.256	1.3692	*	1.2137	1.1612	1.2685	*
any age	R74	R00-R99	10960	114178830	0.1074	0.0933	0.0885	0.0141	0.0189	0.0137	1.2131	1.1353	1.2963	*	1.1464	1.0711	1.227	*
any age	R76	R00-R99	3080	114226880	0.0342	0.0252	0.0247	0.0089	0.0095	0.008	1.3834	1.2306	1.5552	*	1.3061	1.1586	1.4724	*
any age	R77	R00-R99	6710	114229350	0.0682	0.0564	0.0541	0.0118	0.0142	0.0106	1.2618	1.1602	1.3723	*	1.1831	1.0855	1.2894	*
any age	R78	R00-R99	900	114255170	0.0085	0.0077	0.0071	7e-4	0.0013	0.0011	1.1879	0.9469	1.4902		1.1514	0.9134	1.4515
any age	R79	R00-R99	129520	113225980	1.2888	1.1094	1.0404	0.1794	0.2484	0.1934	1.2387	1.2153	1.2626	*	1.1766	1.1539	1.1998	*
any age	R80	R00-R99	5510	114174500	0.059	0.0457	0.0443	0.0132	0.0146	0.013	1.3302	1.2172	1.4537	*	1.2832	1.172	1.4049	*
any age	R81	R00-R99	1600	114177010	0.0155	0.0136	0.0129	0.0019	0.0026	0.002	1.1995	1.0168	1.4151		1.1512	0.972	1.3635
any age	R82	R00-R99	11310	114135950	0.111	0.0963	0.0924	0.0147	0.0186	0.0141	1.2011	1.1261	1.2812	*	1.1453	1.0722	1.2235	*
any age	R83	R00-R99	490	114263100	0.0046	0.0042	0.0038	4e-4	8e-4	6e-4	1.1993	0.8856	1.624		1.141	0.835	1.5592
any age	R84	R00-R99	3660	114244720	0.0391	0.0303	0.0304	0.0088	0.0087	0.0053	1.2871	1.1538	1.4359	*	1.1578	1.0343	1.296
any age	R85	R00-R99	1960	114222400	0.021	0.0163	0.0159	0.0047	0.0051	0.0036	1.3183	1.1374	1.5279	*	1.2058	1.0361	1.4033
any age	R87	R00-R99	9950	113723210	0.0901	0.0869	0.0777	0.0032	0.0124	0.0099	1.1599	1.0832	1.2421	*	1.1233	1.0475	1.2046	*
any age	R89	R00-R99	1830	114250300	0.0206	0.015	0.0139	0.0056	0.0067	0.006	1.4832	1.2742	1.7265	*	1.4122	1.2094	1.6489	*
any age	R90	R00-R99	6170	114209920	0.0594	0.0528	0.049	0.0066	0.0104	0.0084	1.2123	1.1118	1.3218	*	1.1637	1.0648	1.2717	*
any age	R91	R00-R99	63380	113817410	0.6279	0.5399	0.4995	0.088	0.1284	0.1058	1.2571	1.2236	1.2915	*	1.2026	1.17	1.2361	*
any age	R92	R00-R99	590	114263450	0.005	0.0052	0.0046	-2e-4	4e-4	3e-4	1.0865	0.8087	1.4598		1.0596	0.7839	1.4322
any age	R93	R00-R99	64880	113674380	0.6272	0.5573	0.5168	0.0699	0.1104	0.0857	1.2136	1.1815	1.2465	*	1.1583	1.127	1.1904	*
any age	R94	R00-R99	114510	113305880	1.1554	0.9762	0.9153	0.1792	0.2401	0.1969	1.2623	1.237	1.288	*	1.2055	1.1809	1.2306	*
any age	S00	S00-T88	126580	112940920	1.2277	1.0953	1.0843	0.1325	0.1434	0.1094	1.1322	1.11	1.1549	*	1.0979	1.0759	1.1202	*
any age	S01	S00-T88	135300	112669540	1.3151	1.1736	1.1649	0.1416	0.1502	0.1202	1.129	1.1077	1.1506	*	1.1006	1.0795	1.1221	*
any age	S02	S00-T88	52400	113241270	0.4963	0.4547	0.449	0.0416	0.0473	0.0355	1.1053	1.0726	1.139	*	1.0771	1.0445	1.1108	*
any age	S03	S00-T88	2210	114240290	0.022	0.0187	0.0204	0.0033	0.0017	9e-4	1.0823	0.9392	1.2472		1.0447	0.9035	1.2079
any age	S05	S00-T88	11420	114107500	0.1058	0.0988	0.0931	0.007	0.0126	0.0102	1.1358	1.0637	1.2127	*	1.1064	1.035	1.1827	*
any age	S06	S00-T88	36390	113869270	0.3411	0.3145	0.3068	0.0266	0.0343	0.0274	1.1118	1.0713	1.1538	*	1.0872	1.0469	1.129	*
any age	S09	S00-T88	72790	112786440	0.7238	0.6267	0.6257	0.0971	0.0982	0.073	1.1569	1.1279	1.1867	*	1.1121	1.0837	1.1413	*
any age	S10	S00-T88	3900	114213540	0.0362	0.0336	0.0345	0.0026	0.0017	1e-4	1.0505	0.9392	1.175		1.0025	0.8938	1.1244
any age	S11	S00-T88	2080	114239200	0.0208	0.0175	0.0175	0.0033	0.0033	0.0024	1.1914	1.0273	1.3818		1.1285	0.9687	1.3146
any age	S12	S00-T88	8700	114194430	0.0827	0.0746	0.0702	0.0081	0.0126	0.0105	1.1791	1.0932	1.2716	*	1.1453	1.0602	1.2372	*
any age	S13	S00-T88	2320	114217790	0.0225	0.0197	0.0188	0.0027	0.0037	0.0024	1.1955	1.0385	1.3763		1.1218	0.97	1.2974
any age	S14	S00-T88	1700	114246740	0.0151	0.0148	0.0142	4e-4	0.001	0.001	1.0694	0.9011	1.2692		1.069	0.8987	1.2715
any age	S19	S00-T88	3000	114209090	0.0301	0.0253	0.0242	0.0048	0.0059	0.0039	1.2441	1.1013	1.4054	*	1.1508	1.0154	1.3042
any age	S20	S00-T88	13120	114136550	0.1282	0.1117	0.1087	0.0165	0.0195	0.0139	1.1795	1.1095	1.2538	*	1.1212	1.0534	1.1933	*
any age	S21	S00-T88	2880	114227160	0.0276	0.0247	0.0249	0.0029	0.0026	0.0016	1.1059	0.9713	1.2591		1.0615	0.9285	1.2136
any age	S22	S00-T88	42790	113855770	0.4123	0.3671	0.3404	0.0452	0.0719	0.0551	1.2113	1.1711	1.2528	*	1.1541	1.1151	1.1945	*
any age	S27	S00-T88	13690	114108850	0.124	0.119	0.1117	0.0049	0.0123	0.0095	1.1104	1.0458	1.179	*	1.0828	1.0184	1.1512
any age	S29	S00-T88	3400	114230700	0.0369	0.0281	0.0267	0.0088	0.0102	0.0079	1.3815	1.2322	1.5489	*	1.2728	1.1317	1.4314	*
any age	S30	S00-T88	25390	113987990	0.2465	0.2171	0.2093	0.0294	0.0371	0.0266	1.1772	1.127	1.2297	*	1.1211	1.0723	1.1722	*
any age	S31	S00-T88	8010	114130960	0.0786	0.0682	0.0709	0.0103	0.0076	0.0051	1.1073	1.0263	1.1948	*	1.0689	0.9888	1.1555
any age	S32	S00-T88	47250	113876780	0.438	0.4094	0.3887	0.0286	0.0493	0.0365	1.1268	1.0902	1.1647	*	1.0908	1.0548	1.128	*
any age	S33	S00-T88	600	114260130	0.0055	0.0052	0.0051	3e-4	4e-4	1e-4	1.0835	0.8114	1.4468		1.0172	0.7576	1.3657
any age	S35	S00-T88	590	114264450	0.0057	0.0051	0.0052	6e-4	4e-4	5e-4	1.0802	0.8171	1.428		1.0882	0.8173	1.4489
any age	S36	S00-T88	5840	114189370	0.0544	0.0504	0.049	0.004	0.0054	0.0046	1.1104	1.0148	1.2151		1.093	0.9965	1.1987
any age	S37	S00-T88	4310	114219690	0.0371	0.0379	0.0371	-8e-4	-0	-9e-4	0.9994	0.8951	1.1158		0.977	0.8729	1.0936
any age	S39	S00-T88	10090	114106080	0.0981	0.0862	0.0839	0.0119	0.0142	0.008	1.1696	1.0922	1.2524	*	1.0889	1.0152	1.1679
any age	S40	S00-T88	19220	114125830	0.1838	0.1647	0.1617	0.0191	0.0221	0.0147	1.1369	1.0795	1.1972	*	1.0871	1.0313	1.1459	*
any age	S41	S00-T88	7810	114195570	0.0791	0.0658	0.0648	0.0132	0.0142	0.0108	1.2198	1.1259	1.3216	*	1.1585	1.0675	1.2573	*
any age	S42	S00-T88	68860	113381550	0.6574	0.5954	0.5931	0.062	0.0644	0.0514	1.1085	1.0797	1.1381	*	1.0848	1.0561	1.1142	*
any age	S43	S00-T88	9780	114140440	0.0884	0.0851	0.0803	0.0033	0.0081	0.0057	1.1005	1.0248	1.1817	*	1.069	0.994	1.1496
any age	S44	S00-T88	550	114261770	0.0055	0.0047	0.0044	8e-4	0.0011	0.001	1.2432	0.9304	1.6611		1.211	0.8999	1.6296
any age	S46	S00-T88	4000	114229020	0.036	0.0348	0.0326	0.0012	0.0034	0.0017	1.1045	0.9883	1.2342		1.0489	0.936	1.1754
any age	S49	S00-T88	5700	114215910	0.0562	0.0484	0.0469	0.0078	0.0093	0.006	1.1987	1.093	1.3146	*	1.1202	1.0192	1.2312
any age	S50	S00-T88	21230	114116770	0.2064	0.1812	0.1783	0.0251	0.0281	0.0199	1.1577	1.1026	1.2156	*	1.1067	1.0529	1.1633	*
any age	S51	S00-T88	30580	114007980	0.3009	0.2604	0.261	0.0404	0.0398	0.0246	1.1526	1.1063	1.2008	*	1.0889	1.0442	1.1356	*
any age	S52	S00-T88	114140	112223550	1.0915	0.9994	1.0316	0.0921	0.0599	0.0385	1.058	1.0367	1.0798	*	1.0366	1.0153	1.0583	*
any age	S53	S00-T88	3250	114209060	0.0296	0.0282	0.0301	0.0014	-5e-4	-0.0014	0.9829	0.8708	1.1094		0.954	0.8431	1.0796
any age	S54	S00-T88	1370	114239230	0.0132	0.0117	0.0117	0.0015	0.0015	0.0011	1.126	0.9372	1.3528		1.0901	0.9012	1.3186
any age	S55	S00-T88	600	114258500	0.0063	0.005	0.0047	0.0013	0.0016	0.0016	1.3351	1.0197	1.7481		1.3323	1.008	1.7611
any age	S56	S00-T88	4720	114180870	0.0403	0.0416	0.0404	-0.0013	-1e-4	-7e-4	0.9972	0.8995	1.1055		0.9821	0.8834	1.0917
any age	S59	S00-T88	2430	114243250	0.0249	0.0204	0.0201	0.0045	0.0049	0.0036	1.2418	1.0806	1.427	*	1.1689	1.0138	1.3478
any age	S60	S00-T88	17040	114106760	0.1646	0.1457	0.1445	0.0189	0.0201	0.0143	1.1389	1.0795	1.2016	*	1.0953	1.037	1.1568	*
any age	S61	S00-T88	72940	113057610	0.6679	0.6398	0.6371	0.0281	0.0308	0.0114	1.0483	1.0216	1.0757	*	1.0174	0.9908	1.0446
any age	S62	S00-T88	51530	113409820	0.4701	0.4507	0.4488	0.0194	0.0213	0.0073	1.0474	1.0157	1.08	*	1.0158	0.9843	1.0482
any age	S63	S00-T88	7660	114139110	0.0734	0.0656	0.0614	0.0077	0.012	0.0092	1.1947	1.1055	1.2911	*	1.1432	1.0556	1.2382	*
any age	S64	S00-T88	10010	114049320	0.0847	0.0886	0.0846	-0.0039	1e-4	-0.0014	1.0012	0.9328	1.0746		0.9836	0.9146	1.0578
any age	S65	S00-T88	2720	114215310	0.0231	0.024	0.0226	-8e-4	6e-4	6e-4	1.0245	0.8949	1.1728		1.0286	0.8957	1.1812
any age	S66	S00-T88	18380	113853050	0.1583	0.1622	0.1535	-0.0039	0.0048	0.0011	1.0314	0.9795	1.0862		1.0068	0.9548	1.0617
any age	S67	S00-T88	2790	114200260	0.0229	0.0248	0.0262	-0.002	-0.0033	-0.0039	0.8735	0.7633	0.9998		0.8557	0.7453	0.9826
any age	S68	S00-T88	6380	114130470	0.0547	0.0562	0.056	-0.0016	-0.0013	-9e-4	0.9768	0.8954	1.0655		0.984	0.9006	1.075
any age	S69	S00-T88	6770	114177830	0.0674	0.0573	0.0557	0.01	0.0117	0.0085	1.2109	1.1144	1.3158	*	1.1453	1.0517	1.2472	*
any age	S70	S00-T88	18860	114128460	0.1811	0.1615	0.1565	0.0196	0.0246	0.0178	1.1575	1.0991	1.219	*	1.109	1.052	1.1691	*
any age	S71	S00-T88	4800	114201600	0.0471	0.0408	0.0439	0.0063	0.0032	7e-4	1.0733	0.9721	1.185		1.0161	0.9175	1.1253
any age	S72	S00-T88	128350	113226460	1.1911	1.1199	1.0806	0.0712	0.1106	0.1003	1.1023	1.0804	1.1247	*	1.0919	1.0699	1.1144	*
any age	S73	S00-T88	1830	114242960	0.0168	0.0158	0.0154	0.001	0.0014	6e-4	1.0919	0.928	1.2848		1.0363	0.878	1.2231
any age	S76	S00-T88	3980	114221130	0.037	0.0343	0.0325	0.0027	0.0045	0.0025	1.1379	1.0195	1.27		1.0739	0.9595	1.2019
any age	S79	S00-T88	9520	114195470	0.0948	0.0806	0.0759	0.0142	0.0189	0.0155	1.249	1.1626	1.3419	*	1.1961	1.112	1.2866	*
any age	S80	S00-T88	36840	113968360	0.3516	0.3165	0.308	0.0351	0.0436	0.0247	1.1416	1.1001	1.1846	*	1.0754	1.0356	1.1169	*
any age	S81	S00-T88	28110	113996560	0.2791	0.2389	0.2319	0.0402	0.0472	0.0297	1.2035	1.1537	1.2555	*	1.1189	1.0715	1.1684	*
any age	S82	S00-T88	81330	112712560	0.7477	0.7153	0.688	0.0324	0.0596	0.0378	1.0867	1.0606	1.1133	*	1.0533	1.0276	1.0797	*
any age	S83	S00-T88	10720	114056350	0.1031	0.0918	0.0895	0.0113	0.0136	0.0079	1.1522	1.0784	1.231	*	1.0825	1.0111	1.159
any age	S86	S00-T88	5340	114144630	0.0487	0.0463	0.0427	0.0024	0.006	0.0035	1.1397	1.038	1.2514	*	1.0782	0.9794	1.187
any age	S89	S00-T88	7640	114181540	0.0768	0.0646	0.0626	0.0123	0.0143	0.0103	1.2279	1.1351	1.3284	*	1.1545	1.0656	1.2508	*
any age	S90	S00-T88	9660	114170210	0.0903	0.0833	0.0811	0.007	0.0092	0.0049	1.114	1.037	1.1966	*	1.0578	0.9832	1.138
any age	S91	S00-T88	10680	114107390	0.106	0.0907	0.0948	0.0153	0.0112	0.0072	1.1179	1.0468	1.1938	*	1.0733	1.0035	1.148
any age	S92	S00-T88	16520	113997170	0.155	0.1425	0.137	0.0125	0.018	0.0114	1.1317	1.0727	1.1939	*	1.0796	1.022	1.1404	*
any age	S93	S00-T88	5220	114193160	0.0512	0.0445	0.0429	0.0067	0.0083	0.0054	1.1946	1.0876	1.3121	*	1.117	1.0147	1.2296
any age	S96	S00-T88	1280	114247900	0.012	0.011	0.0105	0.0011	0.0015	7e-4	1.1434	0.9454	1.383		1.0589	0.8693	1.2899
any age	S99	S00-T88	3990	114220780	0.0389	0.034	0.0339	0.0049	0.005	0.0021	1.1461	1.0276	1.2783		1.0562	0.9444	1.1813
any age	T00	S00-T88	8680	114200910	0.0827	0.0745	0.0737	0.0082	0.009	0.0055	1.1219	1.039	1.2115	*	1.0719	0.9909	1.1594
any age	T01	S00-T88	4150	114237960	0.0405	0.0354	0.0361	0.0052	0.0044	0.0019	1.1222	1.0045	1.2537		1.0489	0.9359	1.1755
any age	T02	S00-T88	2800	114236060	0.027	0.0239	0.023	0.0032	0.004	0.0036	1.1737	1.0325	1.3341		1.1534	1.0115	1.3153
any age	T09	S00-T88	1400	114248940	0.0138	0.0119	0.0113	0.0019	0.0025	0.0017	1.22	1.0158	1.4653		1.1412	0.9456	1.3773
any age	T11	S00-T88	5760	114220790	0.056	0.0491	0.047	0.0069	0.009	0.0058	1.1909	1.084	1.3084	*	1.1151	1.0125	1.228
any age	T13	S00-T88	3680	114228430	0.0344	0.0317	0.0295	0.0028	0.0049	0.0031	1.167	1.0376	1.3124		1.0994	0.975	1.2396
any age	T14	S00-T88	3670	114165040	0.0345	0.0315	0.0298	0.003	0.0047	0.0028	1.1562	1.0334	1.2937		1.0867	0.9691	1.2186
any age	T15	S00-T88	880	114249860	0.0082	0.0075	0.0078	7e-4	4e-4	3e-4	1.0489	0.8342	1.319		1.0338	0.8194	1.3043
any age	T16	S00-T88	8910	114111310	0.0913	0.0749	0.087	0.0164	0.0043	0.0026	1.0493	0.9787	1.125		1.0297	0.9594	1.1051
any age	T17	S00-T88	13540	114041250	0.1349	0.1149	0.1188	0.0199	0.0161	0.01	1.1354	1.0721	1.2024	*	1.0805	1.0191	1.1456	*
any age	T18	S00-T88	10690	114086140	0.1062	0.0908	0.0915	0.0154	0.0147	0.0088	1.161	1.088	1.2388	*	1.0899	1.0198	1.1648
any age	T19	S00-T88	1020	114252480	0.0101	0.0087	0.0085	0.0014	0.0016	0.001	1.1856	0.9627	1.4599		1.1089	0.8948	1.3741
any age	T20	S00-T88	4680	114165740	0.0419	0.0407	0.0425	0.0012	-6e-4	-0.0011	0.9853	0.8915	1.0891		0.9752	0.8811	1.0794
any age	T21	S00-T88	6670	114135910	0.0617	0.0577	0.0619	0.004	-2e-4	-7e-4	0.9967	0.9167	1.0836		0.9882	0.9077	1.0759
any age	T22	S00-T88	5570	114153870	0.0507	0.0484	0.0503	0.0023	4e-4	-1e-4	1.0088	0.9203	1.1058		0.9972	0.9085	1.0946
any age	T23	S00-T88	5650	114150400	0.052	0.0489	0.0513	0.0031	7e-4	-2e-4	1.0136	0.9257	1.1099		0.9962	0.9084	1.0925
any age	T24	S00-T88	4870	114182010	0.0418	0.0428	0.0453	-0.001	-0.0035	-0.0038	0.9218	0.8326	1.0206		0.9157	0.8256	1.0157
any age	T25	S00-T88	2490	114222310	0.021	0.022	0.0239	-0.001	-0.0028	-0.0037	0.8815	0.7653	1.0153		0.8494	0.7354	0.9811
any age	T29	S00-T88	1080	114248500	0.0092	0.0095	0.0099	-3e-4	-7e-4	-0.001	0.9299	0.752	1.1499		0.901	0.7252	1.1195
any age	T31	S00-T88	15310	113970280	0.1385	0.1334	0.1431	0.0051	-0.0046	-0.0068	0.9677	0.9153	1.023		0.9532	0.9008	1.0086
any age	T36	S00-T88	3430	114188880	0.0357	0.0287	0.0283	0.007	0.0074	0.0052	1.2601	1.1259	1.4104	*	1.1713	1.0431	1.3153	*
any age	T37	S00-T88	1290	114241450	0.014	0.0107	0.0107	0.0033	0.0032	0.0024	1.2997	1.0834	1.5593	*	1.2093	1.0015	1.4601
any age	T38	S00-T88	5380	114184200	0.0563	0.0449	0.0449	0.0114	0.0114	0.0071	1.2551	1.1471	1.3732	*	1.1434	1.0421	1.2546	*
any age	T39	S00-T88	64110	112832120	0.6315	0.553	0.5734	0.0784	0.058	0.0301	1.1012	1.0721	1.1311	*	1.05	1.0215	1.0793	*
any age	T40	S00-T88	27960	113812350	0.2737	0.239	0.2329	0.0347	0.0409	0.0192	1.1756	1.129	1.2241	*	1.0755	1.0314	1.1214	*
any age	T41	S00-T88	730	114260920	0.0074	0.0061	0.0063	0.0013	0.0011	4e-4	1.1753	0.9192	1.5028		1.0643	0.8249	1.3731
any age	T42	S00-T88	20040	113769620	0.1942	0.1719	0.1655	0.0223	0.0286	0.0137	1.173	1.1188	1.23	*	1.0757	1.0242	1.1297	*
any age	T43	S00-T88	32120	113520310	0.3163	0.275	0.2719	0.0413	0.0444	0.0253	1.1631	1.1203	1.2076	*	1.0869	1.0456	1.1298	*
any age	T44	S00-T88	6900	114140510	0.0677	0.0588	0.0584	0.0089	0.0092	0.006	1.1581	1.0673	1.2565	*	1.097	1.0088	1.1929
any age	T45	S00-T88	9170	114112260	0.0969	0.0764	0.0767	0.0205	0.0202	0.013	1.2632	1.1788	1.3535	*	1.155	1.0755	1.2403	*
any age	T46	S00-T88	6220	114185630	0.0605	0.0531	0.0506	0.0075	0.0099	0.0062	1.1949	1.0958	1.303	*	1.1136	1.0193	1.2166
any age	T47	S00-T88	3580	114212760	0.0354	0.0303	0.0308	0.0051	0.0047	0.0013	1.1516	1.0279	1.2902		1.038	0.9234	1.1669
any age	T48	S00-T88	1910	114224170	0.0205	0.0158	0.017	0.0047	0.0035	0.0016	1.2047	1.0381	1.398		1.0836	0.9287	1.2644
any age	T49	S00-T88	1610	114226920	0.0152	0.0138	0.0149	0.0014	3e-4	-4e-4	1.0227	0.866	1.2077		0.9753	0.8234	1.1552
any age	T50	S00-T88	8420	114035030	0.0812	0.0721	0.069	0.0092	0.0122	0.0062	1.1769	1.0933	1.2669	*	1.0829	1.0039	1.1682
any age	T51	S00-T88	26670	113639370	0.251	0.2308	0.2194	0.0202	0.0316	0.0173	1.1441	1.0975	1.1927	*	1.0738	1.0286	1.121	*
any age	T52	S00-T88	1610	114229250	0.0133	0.0143	0.0152	-0.001	-0.0019	-0.0023	0.8749	0.7352	1.0411		0.8538	0.7153	1.019
any age	T54	S00-T88	1630	114242270	0.0154	0.014	0.0157	0.0014	-4e-4	-7e-4	0.9772	0.8237	1.1594		0.9545	0.8019	1.1362
any age	T56	S00-T88	720	114255770	0.007	0.0062	0.006	8e-4	0.001	6e-4	1.1658	0.9083	1.4962		1.0984	0.8513	1.4172
any age	T58	S00-T88	600	114254090	0.0052	0.0052	0.0049	0	4e-4	4e-4	1.0757	0.8117	1.4257		1.0718	0.8043	1.4282
any age	T59	S00-T88	2130	114223220	0.0185	0.0186	0.0175	-2e-4	9e-4	4e-4	1.0533	0.9039	1.2272		1.0219	0.8739	1.1949
any age	T62	S00-T88	780	114249880	0.0082	0.0065	0.0066	0.0017	0.0016	0.0012	1.2373	0.9823	1.5585		1.1678	0.922	1.4792
any age	T63	S00-T88	1010	114246240	0.0091	0.0088	0.0083	3e-4	8e-4	2e-4	1.1008	0.8873	1.3657		1.0201	0.8175	1.273
any age	T65	S00-T88	1640	114233320	0.0154	0.0141	0.0147	0.0014	7e-4	-0	1.0472	0.8866	1.2369		0.9987	0.8428	1.1835
any age	T68	S00-T88	9510	114232630	0.087	0.0823	0.0789	0.0047	0.0081	0.0093	1.1031	1.0223	1.1903		1.1201	1.0366	1.2103	*
any age	T71	S00-T88	870	114257950	0.0076	0.0076	0.0079	0	-3e-4	-4e-4	0.963	0.7582	1.2231		0.9442	0.7378	1.2084
any age	T74	S00-T88	1580	114238740	0.0142	0.0138	0.0156	4e-4	-0.0014	-0.0024	0.9104	0.7643	1.0843		0.8563	0.7153	1.025
any age	T75	S00-T88	1080	114241720	0.0103	0.0092	0.0095	0.0011	8e-4	2e-4	1.0887	0.8863	1.3372		1.0197	0.8253	1.2599
any age	T78	S00-T88	24690	113700390	0.4822	0.1543	0.157	0.3279	0.3251	0.2926	3.0704	2.9604	3.1846	*	2.543	2.4473	2.6425	*
any age	T79	S00-T88	12940	114111220	0.1173	0.1124	0.1072	0.0048	0.0101	0.0072	1.0943	1.0273	1.1657	*	1.0658	0.9993	1.1367
any age	T80	S00-T88	5910	114184060	0.0628	0.0491	0.0471	0.0137	0.0158	0.0133	1.3349	1.2254	1.4543	*	1.2694	1.163	1.3855	*
any age	T81	S00-T88	180710	111293390	1.8862	1.561	1.46	0.3253	0.4262	0.3424	1.2919	1.2719	1.3122	*	1.2218	1.2025	1.2415	*
any age	T82	S00-T88	42800	113763580	0.4402	0.361	0.3356	0.0792	0.1046	0.0872	1.3117	1.2705	1.3543	*	1.2468	1.2069	1.2882	*
any age	T83	S00-T88	42140	113964420	0.3886	0.3653	0.3413	0.0233	0.0473	0.0386	1.1387	1.0999	1.1789	*	1.1102	1.0717	1.1501	*
any age	T84	S00-T88	56750	113346570	0.5815	0.4814	0.4432	0.1001	0.1383	0.1122	1.3121	1.2762	1.349	*	1.239	1.2043	1.2746	*
any age	T85	S00-T88	38000	113776720	0.3927	0.32	0.3017	0.0727	0.091	0.074	1.3016	1.2583	1.3465	*	1.232	1.1901	1.2755	*
any age	T86	S00-T88	5280	114190880	0.0548	0.0443	0.0411	0.0105	0.0137	0.0123	1.3332	1.2181	1.4592	*	1.289	1.1752	1.4138	*
any age	T87	S00-T88	3190	114227160	0.0327	0.0268	0.0241	0.0059	0.0085	0.0066	1.3529	1.2035	1.5207	*	1.2523	1.1105	1.4122	*
any age	T88	S00-T88	11840	114017800	0.1345	0.0965	0.0914	0.038	0.0431	0.0332	1.4709	1.387	1.5599	*	1.3282	1.2501	1.4112	*
any age	T90	S00-T88	9870	114056180	0.1018	0.0829	0.0788	0.019	0.0231	0.0188	1.2931	1.2103	1.3815	*	1.2259	1.1452	1.3122	*
any age	T91	S00-T88	4200	114187190	0.0422	0.0355	0.0325	0.0067	0.0097	0.0067	1.2983	1.1718	1.4386	*	1.1881	1.0688	1.3208	*
any age	T92	S00-T88	7940	114081110	0.0739	0.0686	0.0631	0.0052	0.0108	0.0078	1.1716	1.086	1.2639	*	1.1188	1.0351	1.2093	*
any age	T93	S00-T88	10340	114041320	0.1007	0.0883	0.0822	0.0124	0.0184	0.0129	1.2244	1.1463	1.3078	*	1.1475	1.0724	1.2279	*
any age	T94	S00-T88	900	114253490	0.0089	0.0076	0.0071	0.0014	0.0018	0.0015	1.2598	1.0078	1.575		1.2059	0.9594	1.5157
any age	T95	S00-T88	1110	114243120	0.0099	0.0097	0.0102	2e-4	-3e-4	-4e-4	0.9673	0.7869	1.1891		0.9579	0.7757	1.1829
any age	T98	S00-T88	1600	114242620	0.0157	0.0137	0.0132	0.002	0.0025	0.0014	1.1901	1.0064	1.4073		1.0974	0.9235	1.3042
any age	U07	U00-U89	52700	114218800	0.5413	0.4424	0.4274	0.0989	0.1139	0.0833	1.2665	1.2285	1.3057	*	1.1818	1.1454	1.2194	*
any age	U80	U00-U89	18650	114146070	0.213	0.1516	0.1431	0.0613	0.0699	0.0611	1.4881	1.4177	1.5621	*	1.402	1.3344	1.4731	*
any age	U81	U00-U89	1080	114265170	0.0104	0.0092	0.0087	0.0012	0.0016	0.0012	1.1857	0.9598	1.4647		1.1352	0.9154	1.4079
any age	U82	U00-U89	37090	114163650	0.4091	0.3049	0.2921	0.1042	0.117	0.099	1.4007	1.3519	1.4513	*	1.3194	1.2724	1.3682	*
any age	U83	U00-U89	22120	114211120	0.2397	0.1827	0.1775	0.057	0.0622	0.052	1.3506	1.2896	1.4145	*	1.2771	1.2181	1.339	*
any age	U84	U00-U89	450	114269520	0.0049	0.0037	0.0035	0.0012	0.0014	0.0013	1.401	1.0158	1.9323		1.3483	0.9725	1.8693
any age	U88	U00-U89	4540	114243610	0.0467	0.0381	0.0363	0.0086	0.0104	0.0084	1.2852	1.161	1.4226	*	1.2181	1.0983	1.3511	*
any age	U89	U00-U89	5180	114237580	0.0553	0.043	0.0413	0.0124	0.0141	0.0113	1.3413	1.2207	1.4737	*	1.256	1.141	1.3825	*
any age	V01	V00-Y99	690	114258600	0.0062	0.006	0.0062	1e-4	-0	-2e-4	0.9946	0.7644	1.2942		0.9617	0.7348	1.2588
any age	V02	V00-Y99	600	114257400	0.005	0.0053	0.0051	-3e-4	-1e-4	-0	0.9864	0.7397	1.3154		0.9938	0.7421	1.331
any age	V03	V00-Y99	11280	114025790	0.1019	0.0982	0.0999	0.0037	0.002	0	1.0197	0.9553	1.0884		1.0004	0.9361	1.0692
any age	V04	V00-Y99	700	114254370	0.0073	0.0058	0.0055	0.0015	0.0018	0.0015	1.3221	1.0307	1.6959		1.2663	0.9802	1.6358
any age	V09	V00-Y99	2480	114235660	0.0255	0.0208	0.0211	0.0047	0.0044	0.0029	1.2072	1.0543	1.3824	*	1.129	0.9831	1.2966
any age	V11	V00-Y99	620	114261740	0.0058	0.0053	0.0059	6e-4	-0	-3e-4	0.9965	0.7552	1.3149		0.9489	0.7149	1.2596
any age	V13	V00-Y99	3230	114208290	0.0261	0.0288	0.0288	-0.0026	-0.0027	-0.0027	0.9072	0.8	1.0288		0.9066	0.7968	1.0316
any age	V17	V00-Y99	1250	114250880	0.0112	0.0109	0.0114	3e-4	-3e-4	-4e-4	0.9762	0.8011	1.1895		0.9661	0.7891	1.1828
any age	V18	V00-Y99	19430	113897890	0.1816	0.1679	0.1781	0.0136	0.0035	-6e-4	1.0195	0.9706	1.0709		0.9969	0.9479	1.0483
any age	V19	V00-Y99	2920	114218500	0.0283	0.0249	0.0264	0.0034	0.0019	0.0012	1.0722	0.9459	1.2153		1.0452	0.9192	1.1886
any age	V23	V00-Y99	4020	114183990	0.0328	0.0358	0.034	-0.003	-0.0012	-0.0013	0.9645	0.8612	1.0802		0.9611	0.8554	1.08
any age	V27	V00-Y99	980	114249490	0.008	0.0087	0.0092	-6e-4	-0.0012	-0.0018	0.8694	0.6892	1.0966		0.8162	0.6421	1.0374
any age	V28	V00-Y99	5530	114158440	0.0462	0.049	0.0455	-0.0028	7e-4	-5e-4	1.0159	0.9236	1.1173		0.9902	0.898	1.092
any age	V29	V00-Y99	1380	114234020	0.012	0.0121	0.0115	-1e-4	5e-4	1e-4	1.0467	0.8682	1.2619		1.0081	0.831	1.2229
any age	V43	V00-Y99	9210	114052090	0.0853	0.0797	0.0749	0.0056	0.0104	0.0069	1.1395	1.061	1.2239	*	1.0874	1.0107	1.1698
any age	V44	V00-Y99	850	114249730	0.0081	0.0073	0.0068	8e-4	0.0013	8e-4	1.1896	0.9451	1.4973		1.108	0.8739	1.4048
any age	V47	V00-Y99	4250	114183920	0.0407	0.0364	0.0352	0.0043	0.0055	0.0041	1.1564	1.0416	1.284	*	1.1115	0.9983	1.2376
any age	V48	V00-Y99	5190	114189050	0.0487	0.0447	0.0429	0.004	0.0058	0.0042	1.1356	1.0323	1.2492	*	1.0944	0.9928	1.2065
any age	V49	V00-Y99	3980	114164690	0.0364	0.0345	0.0329	0.0019	0.0035	0.0025	1.1065	0.993	1.2331		1.0753	0.9622	1.2017
any age	V78	V00-Y99	1940	114248810	0.0177	0.0169	0.0155	9e-4	0.0022	0.0015	1.1449	0.9752	1.3442		1.0936	0.9294	1.2869
any age	V79	V00-Y99	660	114260040	0.0059	0.0058	0.0055	2e-4	4e-4	1e-4	1.0816	0.8251	1.418		1.026	0.7774	1.354
any age	V80	V00-Y99	5990	114148660	0.0499	0.0531	0.0527	-0.0032	-0.0028	-0.0038	0.9478	0.8646	1.0389		0.93	0.8466	1.0217
any age	V82	V00-Y99	480	114264050	0.0055	0.004	0.0039	0.0015	0.0016	0.0016	1.4193	1.0501	1.9183		1.4234	1.0474	1.9345
any age	V86	V00-Y99	1430	114252040	0.0137	0.0122	0.0127	0.0014	0.001	3e-4	1.0751	0.8963	1.2896		1.0207	0.8458	1.2317
any age	V89	V00-Y99	1790	114193790	0.0169	0.0154	0.0141	0.0015	0.0028	0.0018	1.1964	1.0202	1.403		1.1178	0.9481	1.3179
any age	W00	V00-Y99	7880	114139160	0.0695	0.069	0.0637	5e-4	0.0058	0.0045	1.0904	1.0088	1.1786		1.0699	0.9886	1.158
any age	W01	V00-Y99	163090	112375980	1.5707	1.4228	1.3815	0.1479	0.1891	0.145	1.1369	1.1173	1.1568	*	1.1017	1.0825	1.1214	*
any age	W02	V00-Y99	8990	114090990	0.0875	0.0767	0.0863	0.0108	0.0012	-7e-4	1.0134	0.9432	1.0888		0.992	0.9215	1.0678
any age	W03	V00-Y99	12540	114034150	0.1212	0.1073	0.1158	0.0139	0.0054	0.0014	1.047	0.9851	1.1128		1.0119	0.9504	1.0774
any age	W04	V00-Y99	1980	114152760	0.0187	0.017	0.0184	0.0016	2e-4	0	1.0124	0.8701	1.178		1.0016	0.8585	1.1685
any age	W05	V00-Y99	3280	114243210	0.0329	0.0277	0.0266	0.0053	0.0063	0.0052	1.2382	1.0994	1.3944	*	1.1868	1.0519	1.339	*
any age	W06	V00-Y99	38680	113959670	0.3767	0.3306	0.323	0.0461	0.0537	0.0426	1.1661	1.1246	1.2093	*	1.1274	1.0866	1.1697	*
any age	W07	V00-Y99	23040	114022370	0.2224	0.1972	0.1955	0.0253	0.027	0.0215	1.1379	1.0864	1.1919	*	1.1068	1.056	1.1601	*
any age	W08	V00-Y99	7900	114138180	0.0754	0.0678	0.0695	0.0077	0.006	0.0042	1.0857	1.0045	1.1735		1.0584	0.9782	1.1452
any age	W09	V00-Y99	23160	113882380	0.2441	0.1937	0.2322	0.0503	0.0118	0.0089	1.0509	1.0064	1.0974		1.038	0.9933	1.0847
any age	W10	V00-Y99	66850	113331210	0.6329	0.5796	0.5501	0.0533	0.0829	0.0634	1.1507	1.1204	1.1818	*	1.1113	1.0815	1.1418	*
any age	W11	V00-Y99	9730	114073200	0.0815	0.0862	0.0773	-0.0046	0.0043	0.0012	1.0552	0.9826	1.1332		1.0152	0.9441	1.0916
any age	W12	V00-Y99	590	114256110	0.0057	0.0051	0.0047	6e-4	9e-4	8e-4	1.1916	0.9035	1.5715		1.1646	0.8772	1.5462
any age	W13	V00-Y99	8370	114075130	0.0752	0.0729	0.0758	0.0022	-7e-4	-0.0024	0.9911	0.9189	1.069		0.9696	0.8973	1.0477
any age	W14	V00-Y99	2960	114202700	0.0285	0.0253	0.0288	0.0032	-3e-4	-3e-4	0.9909	0.8748	1.1225		0.9884	0.8707	1.1221
any age	W17	V00-Y99	15790	113943730	0.1491	0.1361	0.1422	0.013	0.0068	0.0029	1.0481	0.9927	1.1066		1.0201	0.9651	1.0783
any age	W18	V00-Y99	108010	113415770	1.0654	0.9255	0.8951	0.1399	0.1702	0.1369	1.1902	1.1648	1.2161	*	1.1475	1.1226	1.1729	*
any age	W19	V00-Y99	243800	112102860	2.3995	2.1211	2.0432	0.2784	0.3563	0.2949	1.1744	1.1576	1.1914	*	1.1401	1.1236	1.1569	*
any age	W20	V00-Y99	7300	114125080	0.0657	0.0635	0.064	0.0021	0.0017	-8e-4	1.0264	0.9467	1.1129		0.9882	0.9098	1.0734
any age	W21	V00-Y99	6690	114143180	0.0691	0.0561	0.0621	0.0129	0.007	0.0053	1.1128	1.0252	1.208		1.0823	0.9949	1.1774
any age	W22	V00-Y99	35960	113708720	0.352	0.3077	0.3135	0.0443	0.0385	0.0249	1.1229	1.0832	1.164	*	1.0762	1.0374	1.1164	*
any age	W23	V00-Y99	23440	113856700	0.2198	0.2026	0.215	0.0172	0.0048	6e-4	1.0225	0.9779	1.0691		1.0028	0.9583	1.0494
any age	W25	V00-Y99	11920	113960230	0.1066	0.1041	0.1042	0.0025	0.0024	-1e-4	1.0232	0.9604	1.0901		0.9991	0.9361	1.0663
any age	W26	V00-Y99	10520	114105850	0.0967	0.0911	0.0913	0.0057	0.0054	0.002	1.0589	0.9898	1.1329		1.021	0.9525	1.0944
any age	W27	V00-Y99	4890	114161880	0.0402	0.0435	0.0406	-0.0033	-4e-4	-0.0019	0.9896	0.894	1.0954		0.9541	0.8598	1.0589
any age	W28	V00-Y99	670	114256060	0.0047	0.0062	0.0055	-0.0015	-8e-4	-0.001	0.8464	0.6348	1.1285		0.8292	0.6186	1.1115
any age	W29	V00-Y99	5040	114182900	0.0407	0.0449	0.0412	-0.0042	-5e-4	-0.001	0.9881	0.8938	1.0924		0.9759	0.8805	1.0816
any age	W31	V00-Y99	4680	114163100	0.0383	0.0417	0.0377	-0.0033	6e-4	7e-4	1.0169	0.9172	1.1275		1.0188	0.9168	1.1321
any age	W34	V00-Y99	790	114249910	0.007	0.0069	0.0066	1e-4	4e-4	2e-4	1.0567	0.8252	1.3532		1.0276	0.7961	1.3265
any age	W44	V00-Y99	25020	113834870	0.2516	0.2122	0.228	0.0394	0.0235	0.0144	1.1032	1.0579	1.1505	*	1.0609	1.0164	1.1072	*
any age	W45	V00-Y99	8300	114089460	0.0785	0.0714	0.0734	0.0072	0.0051	0.0026	1.0701	0.9935	1.1527		1.0343	0.9587	1.116
any age	W46	V00-Y99	990	114264200	0.0087	0.0087	0.0081	0	6e-4	-1e-4	1.075	0.8627	1.3395		0.9867	0.7847	1.2407
any age	W49	V00-Y99	2110	114217390	0.0205	0.018	0.0172	0.0025	0.0033	0.0031	1.1915	1.0304	1.3778		1.178	1.0158	1.3661
any age	W50	V00-Y99	11980	114046680	0.1202	0.1015	0.1079	0.0187	0.0123	0.009	1.1138	1.0475	1.1843	*	1.0806	1.0143	1.1512
any age	W51	V00-Y99	9270	114083900	0.091	0.079	0.0859	0.012	0.0051	0.0024	1.0597	0.9877	1.1368		1.027	0.9556	1.1038
any age	W54	V00-Y99	12010	114086980	0.1057	0.1052	0.1076	6e-4	-0.0018	-0.0057	0.983	0.9225	1.0474		0.9491	0.8894	1.0127
any age	W55	V00-Y99	5310	114191360	0.0442	0.0471	0.0451	-0.0029	-9e-4	-0.0039	0.98	0.889	1.0804		0.9194	0.8316	1.0165
any age	W57	V00-Y99	6480	114173710	0.0715	0.0533	0.0511	0.0182	0.0204	0.017	1.3985	1.2905	1.5156	*	1.3122	1.2081	1.4253	*
any age	W60	V00-Y99	590	114261330	0.0066	0.0049	0.0049	0.0017	0.0017	0.0014	1.3519	1.0401	1.7572		1.2749	0.9723	1.6716
any age	W64	V00-Y99	1330	114257110	0.0126	0.0114	0.0121	0.0012	5e-4	4e-4	1.0436	0.863	1.262		1.032	0.8505	1.2522
any age	W78	V00-Y99	3720	114257790	0.0339	0.0323	0.031	0.0017	0.003	0.0022	1.0961	0.9736	1.234		1.0707	0.9492	1.2076
any age	W79	V00-Y99	5690	114228490	0.0593	0.0476	0.0466	0.0117	0.0127	0.0102	1.2716	1.1611	1.3926	*	1.2068	1.0998000000000001	1.3243	*
any age	W80	V00-Y99	2320	114256690	0.0221	0.0199	0.0187	0.0022	0.0033	0.0023	1.1774	1.0156	1.365		1.1173	0.9612	1.2987
any age	W84	V00-Y99	2160	114264860	0.0197	0.0188	0.0186	9e-4	0.0011	7e-4	1.057	0.9044	1.2354		1.0348	0.8837	1.2118
any age	X04	V00-Y99	700	114255340	0.006	0.0061	0.0059	-1e-4	1e-4	-1e-4	1.0196	0.782	1.3294		0.9862	0.752	1.2933
any age	X08	V00-Y99	660	114257940	0.0058	0.0058	0.0056	1e-4	2e-4	2e-4	1.0417	0.7943	1.3663		1.0393	0.7894	1.3684
any age	X09	V00-Y99	930	114250620	0.0081	0.0082	0.008	-1e-4	1e-4	-1e-4	1.0087	0.79990000000000006	1.272		0.9831	0.7755	1.2464
any age	X10	V00-Y99	4420	114173720	0.042	0.0379	0.0419	0.0041	1e-4	-4e-4	1.0035	0.9068	1.1106		0.9907	0.8936	1.0984
any age	X11	V00-Y99	1400	114237020	0.0125	0.0122	0.0128	3e-4	-4e-4	-7e-4	0.9691	0.8053	1.1663		0.9444	0.7823	1.1401
any age	X12	V00-Y99	2670	114206380	0.0241	0.0232	0.0256	9e-4	-0.0015	-0.002	0.9427	0.8245	1.0778		0.9237	0.8062	1.0584
any age	X15	V00-Y99	1860	114234120	0.018	0.0159	0.0172	0.0021	7e-4	6e-4	1.0425	0.8941	1.2155		1.0324	0.8835	1.2063
any age	X16	V00-Y99	1320	114249860	0.0116	0.0116	0.0117	1e-4	-1e-4	-4e-4	0.9945	0.8191	1.2075		0.9634	0.7918	1.1721
any age	X19	V00-Y99	860	114255330	0.0081	0.0074	0.0073	8e-4	8e-4	5e-4	1.1169	0.8865	1.4073		1.072	0.847	1.3568
any age	X23	V00-Y99	1330	114246880	0.0128	0.0114	0.0109	0.0014	0.0018	0.0011	1.1686	0.9708	1.4068		1.0917	0.9022	1.3211
any age	X31	V00-Y99	1320	114263320	0.0111	0.0117	0.0106	-5e-4	5e-4	7e-4	1.0472	0.8524	1.2865		1.0632	0.862	1.3114
any age	X40	V00-Y99	15820	113938010	0.1515	0.1359	0.141	0.0157	0.0106	0.0044	1.0748	1.0186	1.1341	*	1.03	0.9749	1.0882
any age	X41	V00-Y99	9200	114055650	0.089	0.0786	0.0771	0.0104	0.0119	0.0068	1.1545	1.0764	1.2384	*	1.083	1.0077	1.1639
any age	X42	V00-Y99	8270	114166080	0.082	0.0701	0.0674	0.0119	0.0147	0.0081	1.2175	1.1308	1.3109	*	1.11	1.0283	1.1983	*
any age	X43	V00-Y99	1940	114235500	0.018	0.0167	0.0164	0.0013	0.0017	9e-4	1.101	0.9404	1.2889		1.0538	0.8974	1.2376
any age	X44	V00-Y99	12970	114020420	0.1298	0.1099	0.1113	0.0199	0.0185	0.0111	1.1662	1.0996	1.237	*	1.0931	1.0293	1.1609	*
any age	X45	V00-Y99	3580	114181050	0.0329	0.031	0.0293	0.0019	0.0036	0.0022	1.1215	1.0004	1.2573		1.0733	0.954	1.2074
any age	X46	V00-Y99	1100	114239960	0.0091	0.0097	0.0101	-6e-4	-9e-4	-0.0012	0.9057	0.7346	1.1167		0.8835	0.7149	1.0918
any age	X47	V00-Y99	1300	114244730	0.0121	0.0112	0.0109	9e-4	0.0012	9e-4	1.1085	0.9158	1.3417		1.08	0.8887	1.3125
any age	X49	V00-Y99	5210	114144650	0.0605	0.0421	0.0448	0.0184	0.0157	0.0127	1.3517	1.2389	1.4747	*	1.2657	1.1575	1.384	*
any age	X50	V00-Y99	18770	113982060	0.1742	0.1624	0.1565	0.0118	0.0177	0.008	1.113	1.0584	1.1705	*	1.0483	0.9955	1.104
any age	X51	V00-Y99	1240	114250550	0.0116	0.0107	0.0098	9e-4	0.0018	0.0015	1.1881	0.9795	1.4411		1.1542	0.9483	1.4049
any age	X58	V00-Y99	5410	114195550	0.0669	0.0427	0.0418	0.0242	0.0251	0.0206	1.6013	1.4679	1.7467	*	1.4438	1.3195	1.5799	*
any age	X59	V00-Y99	77870	112918590	0.7813	0.6677	0.6548	0.1135	0.1265	0.0949	1.1931	1.1643	1.2227	*	1.1382	1.1102	1.167	*
any age	X60	V00-Y99	50280	113147240	0.4977	0.4316	0.4473	0.0661	0.0504	0.0266	1.1127	1.0795	1.1468	*	1.0564	1.024	1.0898	*
any age	X61	V00-Y99	34660	113448130	0.3413	0.297	0.2931	0.0442	0.0482	0.0265	1.1643	1.123	1.2072	*	1.0841	1.0444	1.1254	*
any age	X62	V00-Y99	19650	113924460	0.1917	0.168	0.1655	0.0237	0.0261	0.01	1.1579	1.1034	1.2151	*	1.0549	1.0034	1.1089
any age	X63	V00-Y99	4860	114180910	0.0481	0.0412	0.0413	0.0069	0.0068	0.0044	1.1652	1.0579	1.2834	*	1.0994	0.9951	1.2146
any age	X64	V00-Y99	17510	113879610	0.1776	0.1481	0.1486	0.0296	0.029	0.0168	1.1953	1.1364	1.2573	*	1.1048	1.0487	1.1639	*
any age	X65	V00-Y99	23830	113735250	0.2257	0.2056	0.1955	0.02	0.0302	0.0161	1.1543	1.1047	1.2061	*	1.0768	1.0291	1.1269	*
any age	X69	V00-Y99	1820	114237990	0.0176	0.0155	0.0165	0.0021	0.0011	3e-4	1.0697	0.9107	1.2565		1.0184	0.8634	1.2013
any age	X70	V00-Y99	1380	114253350	0.0123	0.012	0.0126	3e-4	-3e-4	-4e-4	0.9726	0.8062	1.1734		0.9648	0.7943	1.1719
any age	X78	V00-Y99	12040	114090340	0.1205	0.102	0.1099	0.0185	0.0106	0.0026	1.0963	1.0305	1.1662	*	1.0218	0.9585	1.0893
any age	X79	V00-Y99	470	114265450	0.005	0.0039	0.0041	0.0011	9e-4	4e-4	1.2258	0.9023	1.6655		1.0842	0.7819	1.5036
any age	X83	V00-Y99	1030	114259270	0.01	0.0088	0.0097	0.0012	3e-4	-6e-4	1.0313	0.8335	1.2761		0.9459	0.7575	1.1811
any age	X84	V00-Y99	1540	114247360	0.0144	0.0133	0.0139	0.0011	5e-4	-0.001	1.0382	0.8704	1.2384		0.937	0.7796	1.126
any age	X99	V00-Y99	5250	114156100	0.048	0.0455	0.0455	0.0025	0.0026	0.0017	1.0569	0.9603	1.1632		1.036	0.9381	1.1441
any age	Y00	V00-Y99	2670	114197940	0.0237	0.0233	0.0221	4e-4	0.0017	6e-4	1.0751	0.9399	1.2298		1.0256	0.8927	1.1782
any age	Y04	V00-Y99	23200	113652980	0.209	0.2029	0.1957	0.0061	0.0134	0.0054	1.0683	1.0209	1.1178	*	1.0268	0.9798	1.0759
any age	Y07	V00-Y99	1630	114234220	0.0145	0.0142	0.0157	2e-4	-0.0012	-0.0019	0.9208	0.7747	1.0944		0.8829	0.7398	1.0538
any age	Y08	V00-Y99	1070	114245730	0.0086	0.0095	0.0093	-0.001	-8e-4	-0.001	0.9183	0.736	1.1459		0.8952	0.713	1.1241
any age	Y09	V00-Y99	3180	114165910	0.0279	0.0279	0.0256	-0	0.0023	0.0012	1.0893	0.9637	1.2312		1.0456	0.9213	1.1867
any age	Y28	V00-Y99	800	114250470	0.0073	0.0069	0.007	4e-4	3e-4	-3e-4	1.0397	0.814	1.328		0.9643	0.7491	1.2413
any age	Y34	V00-Y99	700	114247750	0.0067	0.006	0.006	7e-4	7e-4	2e-4	1.1168	0.8638	1.4439		1.0282	0.7879	1.3417
any age	Y40	V00-Y99	19800	114043720	0.2276	0.1609	0.151	0.0667	0.0766	0.0635	1.5072	1.4391	1.5785	*	1.3867	1.3226	1.454	*
any age	Y41	V00-Y99	4020	114224040	0.0448	0.033	0.0321	0.0118	0.0126	0.0093	1.3937	1.2562	1.5463	*	1.264	1.1357	1.4068	*
any age	Y42	V00-Y99	15560	114115160	0.1732	0.1276	0.1191	0.0456	0.0541	0.0387	1.4539	1.3798	1.5319	*	1.2882	1.2203	1.3597	*
any age	Y43	V00-Y99	33250	114029700	0.3235	0.284	0.2654	0.0394	0.058	0.0504	1.2187	1.1749	1.2641	*	1.1844	1.1411	1.2293	*
any age	Y44	V00-Y99	10940	114181470	0.1093	0.0927	0.0864	0.0167	0.0229	0.0186	1.2653	1.1846	1.3514	*	1.2047	1.1267	1.2881	*
any age	Y45	V00-Y99	25310	114023280	0.2657	0.2116	0.1948	0.054	0.0708	0.0555	1.3636	1.3074	1.4223	*	1.2644	1.211	1.3201	*
any age	Y46	V00-Y99	3660	114227620	0.0397	0.0303	0.0284	0.0094	0.0113	0.0086	1.3984	1.2544	1.5589	*	1.2775	1.1425	1.4284	*
any age	Y47	V00-Y99	1900	114250440	0.0191	0.0161	0.015	0.003	0.0041	0.0028	1.2704	1.0867	1.4851	*	1.1726	0.9992	1.376
any age	Y48	V00-Y99	2200	114242900	0.0228	0.0185	0.0173	0.0043	0.0055	0.0039	1.3179	1.1449	1.5172	*	1.2049	1.0424	1.3927
any age	Y49	V00-Y99	6150	114208920	0.0642	0.0513	0.0477	0.0129	0.0166	0.0144	1.3475	1.2375	1.4671	*	1.2897	1.1825	1.4066	*
any age	Y51	V00-Y99	9440	114185110	0.0912	0.0807	0.075	0.0105	0.0162	0.0141	1.2162	1.1317	1.3071	*	1.1828	1.0995	1.2724	*
any age	Y52	V00-Y99	22410	114101370	0.2291	0.1887	0.173	0.0404	0.0561	0.0471	1.324	1.2648	1.3861	*	1.2586	1.2014	1.3185	*
any age	Y53	V00-Y99	4290	114239850	0.0467	0.0354	0.0338	0.0113	0.0129	0.0094	1.3812	1.2452	1.532	*	1.2533	1.1268	1.394	*
any age	Y54	V00-Y99	17710	114167870	0.1868	0.1476	0.1381	0.0391	0.0487	0.0399	1.3527	1.2847	1.4244	*	1.272	1.2068	1.3406	*
any age	Y55	V00-Y99	2550	114245460	0.0294	0.0207	0.0202	0.0087	0.0092	0.0064	1.4564	1.2805	1.6566	*	1.2799	1.1187	1.4643	*
any age	Y56	V00-Y99	2020	114234130	0.0271	0.0154	0.0151	0.0117	0.012	0.0104	1.7999	1.5704	2.063	*	1.6227	1.4102	1.8671	*
any age	Y57	V00-Y99	10280	114181770	0.1119	0.0848	0.0782	0.0271	0.0337	0.0263	1.431	1.3402	1.5279	*	1.3077	1.2226	1.3986	*
any age	Y59	V00-Y99	1330	114244010	0.0159	0.0106	0.0104	0.0052	0.0054	0.0046	1.5223	1.2791	1.8117	*	1.404	1.1736	1.6795	*
any age	Y60	V00-Y99	12830	114156750	0.127	0.109	0.102	0.018	0.025	0.0194	1.2449	1.1727	1.3216	*	1.18	1.1101	1.2544	*
any age	Y65	V00-Y99	1810	114249730	0.0172	0.0155	0.0143	0.0017	0.0029	0.0021	1.1992	1.0216	1.4076		1.139	0.9664	1.3424
any age	Y71	V00-Y99	790	114260210	0.0091	0.0064	0.0057	0.0027	0.0034	0.0031	1.5888	1.2661	1.9938	*	1.5123	1.2019	1.9029	*
any age	Y73	V00-Y99	780	114261840	0.0065	0.007	0.0067	-4e-4	-2e-4	-5e-4	0.9669	0.7459	1.2533		0.9269	0.7128	1.2054
any age	Y76	V00-Y99	450	114259720	0.005	0.0037	0.0037	0.0013	0.0013	0.0012	1.3488	1.0003	1.8187		1.3166	0.9694	1.7881
any age	Y77	V00-Y99	840	114262560	0.007	0.0074	0.007	-4e-4	1e-4	-1e-4	1.0092	0.7839	1.2993		0.984	0.762	1.2707
any age	Y79	V00-Y99	1820	114241430	0.0175	0.0156	0.0145	0.0019	0.0029	0.0022	1.2023	1.0247	1.4108		1.1454	0.9737	1.3474
any age	Y82	V00-Y99	680	114259610	0.0068	0.0057	0.0052	0.0011	0.0016	0.0013	1.3053	1.0118	1.684		1.2415	0.959	1.6071
any age	Y83	V00-Y99	237780	110687950	2.4831	2.0681	1.9417	0.415	0.5414	0.4262	1.2788	1.2615	1.2964	*	1.2072	1.1905	1.2242	*
any age	Y84	V00-Y99	51560	113838910	0.5094	0.4395	0.4095	0.0698	0.0999	0.0825	1.2439	1.2069	1.282	*	1.1933	1.1572	1.2306	*
any age	Y85	V00-Y99	5600	114156010	0.057	0.0472	0.0438	0.0098	0.0132	0.0105	1.3006	1.1911	1.4201	*	1.2261	1.1199	1.3424	*
any age	Y86	V00-Y99	10780	114034430	0.1022	0.0927	0.0879	0.0095	0.0142	0.0098	1.1618	1.0885	1.2401	*	1.1065	1.0349	1.1831	*
any age	Y87	V00-Y99	1770	114230000	0.0177	0.015	0.0143	0.0027	0.0034	0.0022	1.2345	1.0547	1.4449	*	1.1458	0.9736	1.3485
any age	Y88	V00-Y99	1940	114239820	0.0181	0.0167	0.0155	0.0014	0.0026	0.0012	1.1698	1.0013	1.3667		1.0729	0.9143	1.259
any age	Y89	V00-Y99	640	114257270	0.0065	0.0054	0.0051	0.0011	0.0013	0.0011	1.2588	0.9636	1.6444		1.2127	0.9227	1.5939
any age	Y90	V00-Y99	1140	114256100	0.0104	0.0098	0.0092	6e-4	0.0012	0.001	1.1343	0.9262	1.3891		1.1037	0.8976	1.357
any age	Y91	V00-Y99	2290	114222180	0.021	0.0199	0.0182	0.0011	0.0028	0.0022	1.1527	0.9985	1.3306		1.1169	0.964	1.2942
any age	Y95	V00-Y99	117620	113985260	1.1737	0.9982	0.9403	0.1755	0.2335	0.186	1.2483	1.2225	1.2746	*	1.1883	1.1633	1.2138	*
any age	Z00	Z00-Z99	5350	114100500	0.0509	0.046	0.0429	0.005	0.008	0.0056	1.1873	1.0834	1.3011	*	1.1246	1.0241	1.235
any age	Z01	Z00-Z99	31760	112840420	0.5375	0.2205	0.2297	0.317	0.3079	0.2639	2.3405	2.2661	2.4174	*	1.9646	1.8988	2.0326	*
any age	Z02	Z00-Z99	19320	114072870	0.1756	0.1678	0.1516	0.0078	0.024	0.0169	1.158	1.1001	1.219	*	1.1067	1.0503	1.166	*
any age	Z03	Z00-Z99	156740	110281390	1.729	1.3474	1.2888	0.3816	0.4402	0.3438	1.3416	1.3194	1.3641	*	1.2482	1.2271	1.2697	*
any age	Z04	Z00-Z99	29550	113115220	0.2977	0.2525	0.2444	0.0452	0.0533	0.041	1.2179	1.1717	1.266	*	1.1599	1.1149	1.2067	*
any age	Z08	Z00-Z99	44890	113470140	0.3907	0.3967	0.3609	-0.006	0.0298	0.024	1.0826	1.0476	1.1186	*	1.0656	1.0306	1.1016	*
any age	Z09	Z00-Z99	87880	112560570	0.8957	0.7533	0.7006	0.1424	0.1951	0.1448	1.2785	1.2504	1.3073	*	1.1929	1.166	1.2204	*
any age	Z11	Z00-Z99	272790	113709140	2.767	2.3116	2.2713	0.4554	0.4956	0.357	1.2182	1.202	1.2347	*	1.1482	1.1324	1.1641	*
any age	Z12	Z00-Z99	63210	113641280	0.5725	0.5524	0.4951	0.0202	0.0775	0.0602	1.1565	1.1251	1.1887	*	1.1176	1.0866	1.1494	*
any age	Z13	Z00-Z99	175920	111670540	1.8532	1.5092	1.4357	0.344	0.4175	0.328	1.2908	1.2699	1.312	*	1.215	1.1949	1.2356	*
any age	Z20	Z00-Z99	9680	114195190	0.0996	0.0813	0.0795	0.0183	0.0201	0.0157	1.2522	1.1672	1.3433	*	1.1867	1.1043	1.2752	*
any age	Z22	Z00-Z99	81500	113387010	0.8988	0.6759	0.6441	0.2228	0.2547	0.2186	1.3953	1.3633	1.4281	*	1.3213	1.2901	1.3532	*
any age	Z24	Z00-Z99	1760	114153520	0.0161	0.0152	0.0151	9e-4	0.001	0.001	1.0675	0.9055	1.2585		1.0692	0.903	1.266
any age	Z25	Z00-Z99	840	114248140	0.0171	0.005	0.0061	0.0121	0.011	0.0096	2.8201	2.3145	3.4362	*	2.2732	1.8427	2.8043	*
any age	Z27	Z00-Z99	4890	114095560	0.078	0.0345	0.033	0.0435	0.0449	0.0408	2.3599	2.1703	2.5661	*	2.1002	1.9242	2.2924	*
any age	Z29	Z00-Z99	45890	113064430	0.4686	0.3909	0.3747	0.0776	0.0939	0.0736	1.2506	1.2114	1.291	*	1.1863	1.1482	1.2256	*
any age	Z30	Z00-Z99	53370	111703510	0.4973	0.4731	0.4275	0.0242	0.0698	0.053	1.1632	1.1296	1.1978	*	1.1192	1.086	1.1534	*
any age	Z31	Z00-Z99	910	114157150	0.0078	0.0081	0.0076	-3e-4	1e-4	-2e-4	1.0178	0.8112	1.2772		0.9712	0.7689	1.2267
any age	Z32	Z00-Z99	3850	114094760	0.0378	0.0328	0.0308	0.0049	0.007	0.0055	1.2261	1.1004	1.3662	*	1.1701	1.0467	1.308	*
any age	Z33	Z00-Z99	35520	113139030	0.3616	0.3026	0.2951	0.059	0.0665	0.0456	1.2253	1.1824	1.2698	*	1.1443	1.1028	1.1873	*
any age	Z34	Z00-Z99	97020	111476280	0.9348	0.8548	0.8578	0.08	0.077	0.0561	1.0897	1.0658	1.1142	*	1.0639	1.0397	1.0886	*
any age	Z35	Z00-Z99	86100	112684920	0.8023	0.755	0.7521	0.0473	0.0502	0.0345	1.0667	1.0415	1.0925	*	1.0449	1.0194	1.071	*
any age	Z36	Z00-Z99	18140	113067420	0.1663	0.159	0.148	0.0073	0.0183	0.0152	1.1236	1.068	1.1821	*	1.1008	1.0448	1.1597	*
any age	Z37	Z00-Z99	337140	99896670	3.9628	3.2302	3.693	0.7326	0.2698	0.2309	1.0731	1.0601	1.0862	*	1.0619	1.0486	1.0754	*
any age	Z38	Z00-Z99	1010	88256730	0.0124	0.0113	0.0114	0.0011	0.001	0.001	1.0892	0.879	1.3497		1.0894	0.8756	1.3554
any age	Z39	Z00-Z99	29460	113210160	0.2712	0.2577	0.2514	0.0135	0.0198	0.0184	1.0787	1.0359	1.1232	*	1.0727	1.029	1.1184	*
any age	Z40	Z00-Z99	5720	114190700	0.0531	0.0494	0.0476	0.0037	0.0055	0.0047	1.1158	1.0199	1.2206		1.0965	1.0002	1.2021
any age	Z41	Z00-Z99	6560	114032850	0.0712	0.0542	0.0531	0.0169	0.0181	0.0161	1.3401	1.2378	1.4508	*	1.2917	1.1913	1.4006	*
any age	Z42	Z00-Z99	15180	113966600	0.1413	0.1313	0.1195	0.01	0.0218	0.0192	1.182	1.1191	1.2484	*	1.1571	1.0943	1.2236	*
any age	Z43	Z00-Z99	22450	113877910	0.2086	0.1944	0.1812	0.0142	0.0275	0.021	1.1516	1.1008	1.2047	*	1.1121	1.0622	1.1644	*
any age	Z44	Z00-Z99	490	114254290	0.005	0.0041	0.0038	9e-4	0.0012	0.0011	1.3224	0.9792	1.786		1.2755	0.9328	1.744
any age	Z45	Z00-Z99	46900	113671940	0.4511	0.4034	0.3766	0.0477	0.0745	0.0563	1.1978	1.161	1.2358	*	1.1425	1.1066	1.1795	*
any age	Z46	Z00-Z99	57850	113377840	0.5287	0.5059	0.4635	0.0228	0.0652	0.052	1.1407	1.1085	1.1739	*	1.1092	1.0773	1.142	*
any age	Z47	Z00-Z99	46750	113063620	0.4586	0.4027	0.4107	0.0558	0.0478	0.0316	1.1165	1.0824	1.1516	*	1.0739	1.0404	1.1085	*
any age	Z48	Z00-Z99	17260	113816190	0.1714	0.147	0.1426	0.0244	0.0288	0.023	1.2018	1.1426	1.2642	*	1.155	1.0969	1.2161	*
any age	Z49	Z00-Z99	8820	114166210	0.0947	0.0731	0.0658	0.0215	0.0289	0.0271	1.4398	1.3441	1.5423	*	1.4016	1.3068	1.5033	*
any age	Z50	Z00-Z99	331390	112224960	3.2627	2.879	2.7492	0.3837	0.5136	0.408	1.1868	1.1722	1.2016	*	1.1429	1.1286	1.1574	*
any age	Z51	Z00-Z99	394130	111027540	3.9104	3.4636	3.2207	0.4468	0.6896	0.5628	1.2141	1.2008	1.2276	*	1.1681	1.1551	1.1813	*
any age	Z52	Z00-Z99	2200	114227270	0.018	0.0195	0.0179	-0.0016	0	2e-4	1.0014	0.8604	1.1655		1.0089	0.8637	1.1784
any age	Z53	Z00-Z99	342090	108273730	3.7285	3.0226	2.8394	0.7059	0.8891	0.7039	1.3131	1.2984	1.3281	*	1.2327	1.2186	1.2471	*
any age	Z54	Z00-Z99	2890	114195540	0.0305	0.0241	0.0218	0.0064	0.0087	0.0081	1.397	1.2358	1.5792	*	1.3611	1.2023	1.541	*
any age	Z55	Z00-Z99	1590	114250160	0.0199	0.0125	0.015	0.0074	0.0049	0.004	1.3258	1.1285	1.5576	*	1.2484	1.0561	1.4758	*
any age	Z56	Z00-Z99	4120	114215600	0.0381	0.0356	0.0325	0.0025	0.0057	0.0032	1.1743	1.0554	1.3066	*	1.0913	0.9771	1.2189
any age	Z57	Z00-Z99	11960	114199590	0.1175	0.1017	0.0923	0.0158	0.0252	0.0207	1.2724	1.1959	1.3539	*	1.2143	1.14	1.2935	*
any age	Z58	Z00-Z99	9050	114194770	0.0977	0.0748	0.0741	0.0228	0.0235	0.0177	1.3175	1.2281	1.4134	*	1.2214	1.1365	1.3127	*
any age	Z59	Z00-Z99	9280	114159310	0.0835	0.0808	0.0769	0.0027	0.0066	0.0037	1.0857	1.0094	1.1677		1.046	0.9703	1.1277
any age	Z60	Z00-Z99	106020	113087560	1.0051	0.9214	0.8521	0.0837	0.153	0.1227	1.1795	1.1543	1.2053	*	1.1391	1.1144	1.1643	*
any age	Z61	Z00-Z99	4780	114202950	0.0475	0.0405	0.0447	0.007	0.0028	0	1.0623	0.9631	1.1718		1.0009	0.9046	1.1075
any age	Z62	Z00-Z99	1090	114246470	0.0109	0.0092	0.0108	0.0017	1e-4	-8e-4	1.0059	0.8205	1.2331		0.9323	0.7553	1.1507
any age	Z63	Z00-Z99	35170	113816780	0.3426	0.301	0.3056	0.0416	0.037	0.0154	1.1211	1.0808	1.1629	*	1.047	1.0083	1.0871
any age	Z64	Z00-Z99	900	114229890	0.0077	0.0079	0.0078	-3e-4	-1e-4	-5e-4	0.9854	0.7766	1.2502		0.942	0.737	1.204
any age	Z65	Z00-Z99	2850	114228600	0.0276	0.0243	0.0253	0.0032	0.0023	9e-4	1.0906	0.9599	1.2392		1.0352	0.907	1.1815
any age	Z71	Z00-Z99	35110	113762180	0.4494	0.2752	0.2728	0.1742	0.1766	0.1483	1.6473	1.5924	1.704	*	1.4924	1.441	1.5457	*
any age	Z72	Z00-Z99	229660	108372280	2.256	2.0861	1.8812	0.1699	0.3748	0.3206	1.1992	1.1825	1.2162	*	1.1657	1.1491	1.1825	*
any age	Z73	Z00-Z99	54930	114010380	0.5288	0.4707	0.4487	0.0581	0.0801	0.0623	1.1785	1.143	1.2152	*	1.1335	1.0987	1.1694	*
any age	Z74	Z00-Z99	42210	114016830	0.3984	0.3635	0.337	0.0349	0.0614	0.054	1.1821	1.1421	1.2236	*	1.1569	1.1172	1.1979	*
any age	Z75	Z00-Z99	83140	113864080	0.776	0.7193	0.6887	0.0567	0.0872	0.0753	1.1267	1.0984	1.1557	*	1.1075	1.0793	1.1364	*
any age	Z76	Z00-Z99	6650	113221920	0.065	0.0572	0.0542	0.0077	0.0108	0.0097	1.1992	1.1032	1.3035	*	1.1751	1.0785	1.2804	*
any age	Z80	Z00-Z99	90850	113023020	0.8507	0.7927	0.7267	0.058	0.124	0.0872	1.1706	1.1446	1.1972	*	1.1141	1.0888	1.1401	*
any age	Z81	Z00-Z99	14740	114014230	0.1553	0.1231	0.132	0.0322	0.0233	0.015	1.1763	1.1134	1.2429	*	1.1067	1.0456	1.1713	*
any age	Z82	Z00-Z99	194870	110845770	2.0798	1.6811	1.6046	0.3987	0.4752	0.3828	1.2961	1.277	1.3156	*	1.2256	1.207	1.2444	*
any age	Z83	Z00-Z99	75220	112474520	0.7949	0.6387	0.6436	0.1562	0.1512	0.1171	1.235	1.2052	1.2654	*	1.1728	1.1437	1.2026	*
any age	Z84	Z00-Z99	10920	113982680	0.1522	0.0824	0.0863	0.0698	0.0659	0.0623	1.7641	1.6644	1.8699	*	1.6923	1.5939	1.7968	*
any age	Z85	Z00-Z99	321340	110790740	3.1027	2.8519	2.6586	0.2508	0.4441	0.3603	1.1671	1.1529	1.1814	*	1.1314	1.1174	1.1455	*
any age	Z86	Z00-Z99	1016710	103940520	11.1803	9.4433	8.8775	1.737	2.3028	1.8143	1.2594	1.2508	1.268	*	1.1937	1.1854	1.2021	*
any age	Z87	Z00-Z99	537640	107644600	5.9136	4.7738	4.5867000000000004	1.1398	1.3269	0.9786	1.2893	1.2775	1.3011	*	1.1983	1.1871	1.2096	*
any age	Z88	Z00-Z99	527060	107275920	6.3281	4.5738	4.316	1.7543	2.012	1.5589	1.4662	1.453	1.4795	*	1.3269	1.3146	1.3393	*
any age	Z89	Z00-Z99	15080	114138110	0.1498	0.1279	0.1168	0.0219	0.033	0.0282	1.2826	1.2143	1.3546	*	1.2315	1.1649	1.3019	*
any age	Z90	Z00-Z99	278340	111791120	2.7665	2.4238	2.2642	0.3427	0.5023	0.3582	1.2218	1.2062	1.2377	*	1.1488	1.1337	1.164	*
any age	Z91	Z00-Z99	228630	111758600	3.1237	1.7899	1.7796	1.3338	1.3441	1.0946	1.7553	1.7325	1.7784	*	1.5395	1.5187	1.5605	*
any age	Z92	Z00-Z99	656400	108686690	6.7788	5.8623	5.4834	0.9165	1.2954	1.0069	1.2362	1.2256	1.2469	*	1.1745	1.1642	1.1848	*
any age	Z93	Z00-Z99	65200	113637850	0.6214	0.5624	0.5209	0.059	0.1004	0.0803	1.1928	1.1614	1.225	*	1.1484	1.1176	1.18	*
any age	Z94	Z00-Z99	13060	114062060	0.1368	0.1092	0.1006	0.0277	0.0362	0.032	1.36	1.2845	1.4399	*	1.3056	1.2315	1.3842	*
any age	Z95	Z00-Z99	213710	111781730	2.122	1.8616	1.7343	0.2604	0.3877	0.307	1.2235	1.2055	1.2418	*	1.1691	1.1516	1.1869	*
any age	Z96	Z00-Z99	415170	110481860	4.1766	3.6578	3.4318	0.5188	0.7448	0.5937	1.217	1.2039	1.2303	*	1.1657	1.1529	1.1786	*
any age	Z97	Z00-Z99	41380	113915180	0.4204	0.3497	0.3328	0.0707	0.0876	0.0652	1.2633	1.2215	1.3065	*	1.1836	1.1435	1.2251	*
any age	Z98	Z00-Z99	55760	113621780	0.567	0.4726	0.4391	0.0944	0.1279	0.0872	1.2912	1.2553	1.3282	*	1.1818	1.148	1.2165	*
any age	Z99	Z00-Z99	68690	113775710	0.7416	0.571	0.5336	0.1706	0.208	0.1612	1.3898	1.3552	1.4253	*	1.2777	1.2452	1.3112	*
18+	A02	A00-B99	1240	80137040	0.0183	0.015	0.0156	0.0033	0.0027	7e-4	1.1698	0.9664	1.416		1.042	0.8557	1.2689
18+	A04	A00-B99	49160	79601460	0.7597	0.5869	0.5944	0.1728	0.1653	0.115	1.2781	1.2397	1.3177	*	1.1784	1.1421	1.2158	*
18+	A05	A00-B99	460	80166580	0.0072	0.0055	0.0055	0.0017	0.0017	0.0014	1.3125	0.9578	1.7986		1.2335	0.8931	1.7037
18+	A07	A00-B99	660	80159900	0.0093	0.008	0.0078	0.0013	0.0015	4e-4	1.1916	0.9104	1.5596		1.0446	0.7908	1.3799
18+	A08	A00-B99	25100	79670080	0.3998	0.2968	0.3043	0.1029	0.0954	0.0574	1.3136	1.2586	1.371	*	1.1676	1.1172	1.2202	*
18+	A09	A00-B99	196020	78925500	3.1827	2.3333	2.4063	0.8494	0.7764	0.4569	1.3227	1.3026	1.343	*	1.1676	1.1493	1.1862	*
18+	A15	A00-B99	1240	80147010	0.0169	0.0151	0.015	0.0018	0.0019	0.0013	1.1269	0.9269	1.3701		1.0804	0.8837	1.3209
18+	A16	A00-B99	2320	80121820	0.0391	0.0268	0.0278	0.0123	0.0113	0.0091	1.4059	1.2294	1.6078	*	1.3045	1.1358	1.4982	*
18+	A18	A00-B99	1200	80137380	0.0185	0.0142	0.0137	0.0043	0.0048	0.0044	1.3493	1.1141	1.6342	*	1.3145	1.0789	1.6014	*
18+	A31	A00-B99	910	80164630	0.0166	0.0102	0.0102	0.0064	0.0064	0.0047	1.6308	1.3236	2.0092	*	1.3903	1.1189	1.7277	*
18+	A39	A00-B99	580	80128400	0.0082	0.0071	0.0075	0.0011	7e-4	5e-4	1.0953	0.8221	1.4591		1.0619	0.7916	1.4247
18+	A40	A00-B99	9550	80104470	0.1542	0.1117	0.1141	0.0426	0.0402	0.0325	1.352	1.2624	1.448	*	1.2664	1.1807	1.3584	*
18+	A41	A00-B99	189650	79399180	2.9271	2.2726	2.3291	0.6546	0.598	0.4335	1.2568	1.2369	1.277	*	1.1738	1.1548	1.1931	*
18+	A46	A00-B99	660	80154330	0.0144	0.0069	0.0068	0.0075	0.0075	0.007	2.1014	1.6652	2.6519	*	1.9526	1.5376	2.4795	*
18+	A48	A00-B99	840	80160380	0.0126	0.0101	0.01	0.0026	0.0026	0.0021	1.2625	1.0017	1.5911		1.1974	0.945	1.5171
18+	A49	A00-B99	25660	79924900	0.4132	0.3012	0.3031	0.112	0.1101	0.0829	1.3632	1.3072	1.4216	*	1.2509	1.1983	1.3058	*
18+	A63	A00-B99	880	80081650	0.0145	0.0102	0.0099	0.0042	0.0046	0.0034	1.4652	1.187	1.8085	*	1.3132	1.0557	1.6334
18+	A69	A00-B99	620	80164210	0.0091	0.0075	0.0074	0.0016	0.0017	5e-4	1.2314	0.9412	1.6111		1.0622	0.8003	1.4099
18+	A86	A00-B99	1230	80157210	0.0168	0.015	0.0154	0.0018	0.0014	1e-4	1.0883	0.8928	1.3266		1.0057	0.8198	1.2337
18+	A87	A00-B99	3120	80087040	0.0516	0.0362	0.0368	0.0154	0.0149	0.0093	1.4049	1.2523	1.5761	*	1.2204	1.0819	1.3766	*
18+	B00	A00-B99	5800	80050970	0.1261	0.061	0.0611	0.0651	0.065	0.0561	2.0643	1.9054	2.2364	*	1.8021	1.6578	1.959	*
18+	B01	A00-B99	1110	80096880	0.0183	0.0129	0.0132	0.0054	0.0051	0.0039	1.3856	1.1406	1.6831	*	1.2685	1.036	1.5531
18+	B02	A00-B99	13430	80050650	0.2229	0.1559	0.1584	0.067	0.0645	0.0499	1.4071	1.3275	1.4915	*	1.2886	1.214	1.3678	*
18+	B07	A00-B99	5300	80021600	0.0875	0.0617	0.0626	0.0258	0.025	0.0175	1.399	1.2798	1.5294	*	1.2496	1.1393	1.3705	*
18+	B08	A00-B99	490	80145560	0.0101	0.0052	0.0052	0.0048	0.0049	0.0041	1.949	1.4845	2.5589	*	1.6976	1.2702	2.2689	*
18+	B15	A00-B99	650	80157960	0.01	0.0077	0.0081	0.0023	0.0019	0.0014	1.235	0.9508	1.6042		1.1666	0.8916	1.5263
18+	B16	A00-B99	1350	80135350	0.0218	0.0158	0.0156	0.006	0.0062	0.0059	1.3947	1.1697	1.6629	*	1.3686	1.1412	1.6413	*
18+	B17	A00-B99	2030	80126740	0.0326	0.0237	0.0232	0.0089	0.0094	0.0067	1.4067	1.2179	1.6249	*	1.2582	1.0829	1.4618	*
18+	B18	A00-B99	8690	80015250	0.1275	0.1045	0.1039	0.023	0.0236	0.0146	1.227	1.1419	1.3184	*	1.1288	1.0479	1.216	*
18+	B25	A00-B99	1540	80154650	0.0252	0.018	0.018	0.0072	0.0072	0.0053	1.397	1.1853	1.6466	*	1.2661	1.0688	1.4998	*
18+	B27	A00-B99	3910	80064570	0.0555	0.0474	0.0499	0.0082	0.0056	9e-4	1.1132	1.0003	1.2387		1.0163	0.9082	1.1373
18+	B34	A00-B99	29660	79096870	0.4774	0.3529	0.3602	0.1245	0.1172	0.0629	1.3254	1.2758	1.377	*	1.1517	1.1067	1.1985	*
18+	B35	A00-B99	5530	80113490	0.1077	0.0607	0.0609	0.047	0.0468	0.0388	1.7699	1.6245	1.9283	*	1.5628	1.4302	1.7077	*
18+	B36	A00-B99	2070	80158400	0.0417	0.0224	0.0224	0.0193	0.0193	0.0166	1.8631	1.6185	2.1445	*	1.6618	1.438	1.9203	*
18+	B37	A00-B99	77500	79516330	1.2749	0.91	0.9305	0.3649	0.3444	0.2125	1.3702	1.3376	1.4035	*	1.2	1.1705	1.2303	*
18+	B44	A00-B99	2860	80146770	0.0572	0.031	0.0311	0.0262	0.0261	0.0182	1.8395	1.6397	2.0637	*	1.4655	1.2974	1.6555	*
18+	B49	A00-B99	1700	80160430	0.0295	0.0194	0.0193	0.01	0.0102	0.0084	1.5261	1.3048	1.7848	*	1.4003	1.1919	1.6452	*
18+	B50	A00-B99	800	80144800	0.0101	0.01	0.0103	1e-4	-2e-4	5e-4	0.9779	0.7603	1.2578		1.0548	0.8132	1.3682
18+	B59	A00-B99	910	80167300	0.0161	0.0104	0.0104	0.0057	0.0057	0.0049	1.5512	1.2574	1.9136	*	1.4394	1.1609	1.7846	*
18+	B80	A00-B99	1230	80140030	0.0184	0.0147	0.0148	0.0037	0.0036	0.0021	1.2402	1.0274	1.4969		1.1307	0.9305	1.3738
18+	B85	A00-B99	560	80161670	0.0082	0.0067	0.0069	0.0016	0.0013	7e-4	1.188	0.8897	1.5865		1.0945	0.813	1.4734
18+	B86	A00-B99	1480	80146040	0.0366	0.0146	0.0141	0.022	0.0225	0.0215	2.5932	2.2156	3.0351	*	2.432	2.0714	2.8554	*
18+	B90	A00-B99	730	80164240	0.0128	0.0084	0.009	0.0045	0.0038	0.0028	1.4265	1.1199	1.8169	*	1.2853	1.0018	1.6489
18+	B91	A00-B99	1190	80154460	0.018	0.0142	0.014	0.0039	0.004	0.0039	1.2873000000000001	1.0576	1.5667		1.274	1.0422	1.5574
18+	B94	A00-B99	1580	80153800	0.0245	0.0186	0.0187	0.0059	0.0058	0.0031	1.3102	1.1064	1.5515	*	1.1425	0.9587	1.3615
18+	B95	A00-B99	104630	78835720	1.835	1.2177	1.2198	0.6173	0.6152	0.5113	1.5044	1.4742	1.5351	*	1.3863	1.3578	1.4154	*
18+	B96	A00-B99	220280	77863530	3.4417	2.6963	2.7781	0.7454	0.6636	0.4302	1.2389	1.2208	1.2573	*	1.1429	1.1257	1.1602	*
18+	B97	A00-B99	42520	79817470	0.6805	0.5009	0.5263	0.1796	0.1542	0.087	1.2931	1.2507	1.3369	*	1.1465	1.1076	1.1867	*
18+	B98	A00-B99	22620	80013200	0.3363	0.2712	0.2761	0.0651	0.0602	0.0383	1.2181	1.1644	1.2743	*	1.1284	1.0773	1.182	*
18+	B99	A00-B99	6210	80145070	0.0941	0.0739	0.0745	0.0202	0.0196	0.0136	1.2639	1.1554	1.3825	*	1.1692	1.0665	1.2817	*
18+	C00	C00-D49	790	80162340	0.0103	0.0097	0.0095	6e-4	8e-4	5e-4	1.0845	0.8411	1.3982		1.0535	0.8142	1.3632
18+	C01	C00-D49	1610	80161150	0.0216	0.0198	0.0197	0.0018	0.0018	0.0011	1.0923	0.9198	1.2971		1.0534	0.8838	1.2555
18+	C02	C00-D49	2540	80146300	0.0386	0.0302	0.0294	0.0085	0.0092	0.0075	1.3118	1.1497	1.4968	*	1.2397	1.0835	1.4183	*
18+	C03	C00-D49	590	80168690	0.0098	0.0068	0.0071	0.003	0.0027	0.0027	1.3816	1.0552	1.809		1.3837	1.0528	1.8186
18+	C04	C00-D49	780	80163560	0.0106	0.0095	0.0092	0.001	0.0014	8e-4	1.154	0.9011	1.4778		1.0785	0.8378	1.3882
18+	C05	C00-D49	810	80164400	0.0125	0.0096	0.0094	0.0029	0.003	0.0028	1.3226	1.0463	1.6719		1.2856	1.0116	1.6338
18+	C06	C00-D49	1160	80162860	0.0173	0.0138	0.0139	0.0035	0.0034	0.0026	1.2441	1.0212	1.5157		1.176	0.9617	1.4381
18+	C07	C00-D49	1160	80159990	0.0149	0.0144	0.0143	5e-4	7e-4	-0	1.0485	0.8498	1.2938		0.9974	0.8049	1.2358
18+	C09	C00-D49	2070	80152020	0.0276	0.0255	0.0245	0.0021	0.003	0.0017	1.1241	0.9661	1.3079		1.0642	0.9109	1.2432
18+	C10	C00-D49	1060	80166870	0.0144	0.0129	0.0122	0.0014	0.0022	0.0013	1.1769	0.9533	1.453		1.0971	0.884	1.3616
18+	C11	C00-D49	530	80167510	0.0078	0.0064	0.0065	0.0015	0.0013	0.0011	1.2002	0.901	1.5987		1.1662	0.8718	1.5601
18+	C12	C00-D49	570	80169190	0.0086	0.0067	0.0067	0.0019	0.0019	0.0017	1.291	0.9792	1.702		1.2407	0.9343	1.6474
18+	C13	C00-D49	630	80170290	0.0093	0.0075	0.0075	0.0018	0.0018	0.0018	1.2468	0.9527	1.6317		1.2402	0.9425	1.6319
18+	C14	C00-D49	1180	80166460	0.0161	0.0145	0.0144	0.0016	0.0017	0.001	1.1151	0.911	1.3649		1.0638	0.8658	1.3072
18+	C15	C00-D49	16370	80115170	0.2298	0.1989	0.1992	0.0309	0.0306	0.0243	1.1535	1.0928	1.2176	*	1.118	1.0582	1.1812	*
18+	C16	C00-D49	13260	80117230	0.1768	0.1631	0.1659	0.0137	0.0109	0.0071	1.0659	1.0023	1.1334		1.042	0.9789	1.1091
18+	C17	C00-D49	2700	80157710	0.0371	0.0329	0.0322	0.0042	0.0049	0.0031	1.1527	1.0089	1.3171		1.0911	0.9522	1.2503
18+	C18	C00-D49	45800	79778300	0.5833	0.5721	0.5756	0.0112	0.0077	0	1.0133	0.9799	1.0479		1	0.9665	1.0347
18+	C19	C00-D49	9430	80099230	0.1142	0.1185	0.1184	-0.0044	-0.0042	-0.0042	0.9643	0.8948	1.0392		0.9647	0.8942	1.0407
18+	C20	C00-D49	19540	79971740	0.2376	0.2458	0.2454	-0.0083	-0.0078	-0.0052	0.9682	0.9193	1.0197		0.9784	0.9283	1.0313
18+	C21	C00-D49	2390	80148280	0.0323	0.0292	0.0299	0.0031	0.0024	0.0014	1.0812	0.9381	1.2462		1.0463	0.9054	1.2091
18+	C22	C00-D49	9020	80151390	0.1353	0.1076	0.1083	0.0276	0.027	0.0211	1.249	1.1629	1.3414	*	1.1847	1.1017	1.274	*
18+	C23	C00-D49	1320	80170360	0.0171	0.0163	0.0161	8e-4	0.001	6e-4	1.0608	0.8736	1.2881		1.0386	0.8532	1.2642
18+	C24	C00-D49	2450	80164240	0.0328	0.0301	0.0305	0.0027	0.0023	0.0013	1.0738	0.9316	1.2376		1.0398	0.9	1.2013
18+	C25	C00-D49	15100	80146000	0.212	0.1834	0.186	0.0287	0.0261	0.0199	1.1403	1.0778	1.2065	*	1.1036	1.042	1.1687	*
18+	C26	C00-D49	3400	80158470	0.0477	0.0413	0.0435	0.0064	0.0043	0.0023	1.0979	0.9719	1.2404		1.05	0.9272	1.1889
18+	C30	C00-D49	540	80167150	0.0075	0.0066	0.0067	0.001	8e-4	6e-4	1.1228	0.8368	1.5065		1.0862	0.8068	1.4624
18+	C32	C00-D49	3480	80133450	0.0486	0.0422	0.0415	0.0063	0.0071	0.0058	1.1717	1.0436	1.3156	*	1.1352	1.0084	1.278
18+	C34	C00-D49	65420	79991990	0.9218	0.7955	0.8006	0.1263	0.1212	0.0737	1.1514	1.1207	1.1829	*	1.0869	1.0574	1.1172	*
18+	C38	C00-D49	910	80169620	0.0116	0.0112	0.012	4e-4	-4e-4	-7e-4	0.9672	0.7638	1.2248000000000001		0.9468	0.7441	1.2046
18+	C41	C00-D49	1710	80158210	0.0249	0.0206	0.0203	0.0043	0.0046	0.0039	1.2253	1.0388	1.4452		1.1866	1.0029	1.4038
18+	C43	C00-D49	18260	79957940	0.2231	0.2295	0.2305	-0.0065	-0.0074	-0.0112	0.9679	0.9172	1.0214		0.952	0.9013	1.0056
18+	C44	C00-D49	128910	78616050	1.7964	1.6059	1.624	0.1905	0.1723	0.1114	1.1061	1.0845	1.1282	*	1.0661	1.0449	1.0877	*
18+	C45	C00-D49	4100	80164600	0.051	0.0511	0.0508	-2e-4	1e-4	3e-4	1.0024	0.8949	1.1227		1.0051	0.8962	1.1271
18+	C48	C00-D49	2250	80163070	0.0291	0.0278	0.0271	0.0013	0.002	0.0018	1.0741	0.9268	1.245		1.0662	0.9178	1.2387
18+	C49	C00-D49	3900	80134780	0.0534	0.0477	0.0474	0.0058	0.006	0.0051	1.1263	1.0074	1.2593		1.1047	0.9861	1.2375
18+	C50	C00-D49	77330	78953740	1.0236	0.9699	0.9868	0.0537	0.0368	0.0264	1.0373000000000001	1.0115	1.0637	*	1.0265	1.0005	1.0532
18+	C51	C00-D49	2070	80149550	0.0305	0.0248	0.0245	0.0057	0.006	0.0055	1.2447	1.073	1.4437	*	1.2197	1.0495	1.4175	*
18+	C52	C00-D49	660	80168560	0.0082	0.0082	0.009	-0	-9e-4	-9e-4	0.904	0.6843	1.1943		0.8996	0.6777	1.1942
18+	C53	C00-D49	4300	80108340	0.053	0.0538	0.0552	-8e-4	-0.0021	-0.0017	0.961	0.8616	1.0719		0.9682	0.8662	1.0823
18+	C54	C00-D49	12830	80010230	0.1662	0.159	0.1592	0.0072	0.007	0.0098	1.0439	0.9813	1.1104		1.0628	0.9981	1.1317
18+	C55	C00-D49	1790	80158940	0.0228	0.0222	0.0223	6e-4	4e-4	2e-4	1.0198	0.8631	1.205		1.0077	0.8498	1.1949
18+	C56	C00-D49	11460	80073480	0.1466	0.1424	0.1444	0.0042	0.0021	0.0022	1.0148	0.9502	1.0837		1.0154	0.9498	1.0856
18+	C57	C00-D49	1270	80166510	0.0185	0.0152	0.0155	0.0032	0.003	0.0033	1.1925	0.9864	1.4416		1.216	1.0034	1.4736
18+	C60	C00-D49	930	80160630	0.0137	0.0112	0.0106	0.0026	0.0031	0.0031	1.296	1.036	1.6213		1.2893	1.0272	1.6182
18+	C61	C00-D49	72820	79495220	0.9739	0.9035	0.921	0.0704	0.0529	0.0273	1.0574	1.0297	1.0859	*	1.0288	1.0014	1.057
18+	C62	C00-D49	1940	80125010	0.0243	0.0242	0.0238	2e-4	6e-4	-2e-4	1.024	0.8719	1.2027		0.9923	0.8403	1.1719
18+	C64	C00-D49	14940	80054640	0.2023	0.1833	0.1834	0.019	0.0189	0.0096	1.1031	1.0416	1.1681	*	1.0496	0.9901	1.1126
18+	C65	C00-D49	1350	80162050	0.0197	0.0162	0.0162	0.0035	0.0035	0.0031	1.2175	1.0095	1.4683		1.1838	0.9779	1.433
18+	C66	C00-D49	1880	80159820	0.0252	0.0231	0.0232	0.002	0.002	0.0013	1.0853	0.9223	1.2771		1.0544	0.8931	1.2448
18+	C67	C00-D49	33640	79771300	0.4538	0.4147	0.4176	0.0391	0.0362	0.0257	1.0867	1.0455	1.1294	*	1.0601	1.0194	1.1025	*
18+	C68	C00-D49	750	80167240	0.0095	0.0094	0.0091	1e-4	5e-4	4e-4	1.0511	0.808	1.3673		1.042	0.7987	1.3593
18+	C69	C00-D49	1350	80152360	0.0168	0.0169	0.0174	-1e-4	-6e-4	-9e-4	0.9662	0.7963	1.1723		0.9475	0.7773	1.1551
18+	C71	C00-D49	7480	80126100	0.1036	0.0912	0.0904	0.0123	0.0132	0.0107	1.1459	1.0584	1.2408	*	1.1158	1.0287	1.2103	*
18+	C73	C00-D49	4260	80108450	0.0563	0.0525	0.0531	0.0038	0.0032	0.0013	1.06	0.9525	1.1795		1.0238	0.9178	1.1419
18+	C74	C00-D49	510	80167620	0.0075	0.0062	0.0067	0.0014	8e-4	4e-4	1.1259	0.8317	1.5242		1.0562	0.7735	1.4423
18+	C75	C00-D49	680	80165830	0.0085	0.0084	0.0085	1e-4	0	-3e-4	1	0.7597	1.3162		0.9619	0.728	1.2711
18+	C76	C00-D49	2220	80156940	0.0304	0.0271	0.0275	0.0033	0.0029	0.0026	1.1051	0.9527	1.2818		1.0937	0.9408	1.2715
18+	C77	C00-D49	75680	79632510	1.0001	0.9396	0.9482	0.0605	0.0519	0.0376	1.0547	1.0282	1.0819	*	1.0391	1.0125	1.0664	*
18+	C78	C00-D49	111800	79951960	1.4739	1.3821	1.3985	0.0918	0.0754	0.0508	1.0539	1.0319	1.0764	*	1.0357	1.0137	1.0582	*
18+	C79	C00-D49	93930	79978990	1.2534	1.1574	1.1665	0.096	0.0869	0.0632	1.0745	1.05	1.0996	*	1.0531	1.0287	1.0781	*
18+	C80	C00-D49	33240	80089150	0.4466	0.4083	0.4102	0.0383	0.0364	0.0246	1.0886	1.0475	1.1314	*	1.0584	1.0178	1.1006	*
18+	C81	C00-D49	3220	80113110	0.0614	0.0356	0.0358	0.0258	0.0256	0.0242	1.7155	1.5379	1.9135	*	1.6522	1.4764	1.8488	*
18+	C82	C00-D49	4000	80123180	0.0551	0.0488	0.0501	0.0063	0.005	0.0019	1.1005	0.9873	1.2267		1.0362	0.9272	1.1581
18+	C83	C00-D49	11180	80086150	0.1673	0.1336	0.1329	0.0337	0.0344	0.0304	1.2586	1.1804	1.3421	*	1.2218	1.1445	1.3044	*
18+	C84	C00-D49	1490	80159180	0.0374	0.0146	0.0138	0.0227	0.0236	0.0232	2.7096	2.3272	3.1548	*	2.6354	2.2575	3.0765	*
18+	C85	C00-D49	14210	80014610	0.2194	0.1686	0.1672	0.0508	0.0522	0.0448	1.3119	1.2403	1.3875	*	1.2563	1.1864	1.3302	*
18+	C88	C00-D49	1900	80159950	0.0287	0.0226	0.0232	0.0061	0.0054	0.005	1.2342	1.0555	1.4432	*	1.2105	1.0326	1.419
18+	C90	C00-D49	9990	80107150	0.1402	0.1213	0.1219	0.0189	0.0183	0.0156	1.1498	1.0726	1.2326	*	1.1252	1.0484	1.2077	*
18+	C91	C00-D49	9460	80077760	0.1289	0.1159	0.1149	0.0131	0.014	0.0101	1.1222	1.0439	1.2063	*	1.0847	1.0079	1.1674
18+	C92	C00-D49	7770	80126140	0.1185	0.0923	0.0918	0.0261	0.0267	0.0243	1.291	1.196	1.3936	*	1.2583	1.1643	1.3599	*
18+	C93	C00-D49	1050	80170360	0.015	0.0127	0.0127	0.0023	0.0023	0.0018	1.1839	0.9519	1.4724		1.1377	0.9111	1.4206
18+	C94	C00-D49	460	80171030	0.0073	0.0054	0.0056	0.0019	0.0018	0.0015	1.314	0.9603	1.7979		1.2668	0.9212	1.7421
18+	C95	C00-D49	1540	80162350	0.0247	0.018	0.0184	0.0067	0.0063	0.0052	1.341	1.1267	1.5961	*	1.2687	1.062	1.5155	*
18+	C97	C00-D49	8460	80147380	0.1135	0.1038	0.1048	0.0097	0.0087	0.0044	1.0833	1.0011	1.1723		1.0408	0.9604	1.1279
18+	D00	C00-D49	960	80163610	0.0128	0.0117	0.0121	0.001	7e-4	-1e-4	1.0548	0.8437	1.3188		0.99	0.7886	1.2429
18+	D01	C00-D49	950	80161630	0.0127	0.0117	0.0114	0.001	0.0013	2e-4	1.1118	0.886	1.3951		1.0198	0.8085	1.2864
18+	D02	C00-D49	970	80163240	0.0147	0.0115	0.0122	0.0031	0.0024	0.0017	1.1997	0.9679	1.487		1.1289	0.9064	1.4059
18+	D03	C00-D49	6900	80086960	0.0911	0.0851	0.0844	0.0061	0.0067	0.0036	1.0798	0.9922	1.1752		1.041	0.955	1.1348
18+	D04	C00-D49	14350	80031760	0.2184	0.1708	0.1727	0.0475	0.0456	0.0332	1.2643	1.1931	1.3398	*	1.1791	1.1114	1.2509	*
18+	D05	C00-D49	12600	79943710	0.16	0.1571	0.159	0.0028	0.001	-6e-4	1.0064	0.9456	1.071		0.996	0.9348	1.0611
18+	D06	C00-D49	10880	79802200	0.1462	0.1341	0.1378	0.0121	0.0084	2e-4	1.0609	0.9922	1.1343		1.0011	0.9344	1.0727
18+	D07	C00-D49	3830	80108230	0.0562	0.046	0.044	0.0102	0.0122	0.0092	1.277	1.1459	1.4231	*	1.1952	1.0695	1.3356	*
18+	D09	C00-D49	3570	80136310	0.0491	0.0435	0.0437	0.0056	0.0055	0.0035	1.1256	1.0009	1.2659		1.077	0.9556	1.2139
18+	D10	C00-D49	3550	80087610	0.056	0.0418	0.042	0.0142	0.014	0.0088	1.3332	1.1952	1.4871	*	1.1876	1.06	1.3306	*
18+	D11	C00-D49	4320	80089110	0.0561	0.0535	0.0537	0.0025	0.0024	1e-4	1.0449	0.9398	1.1616		1.0011	0.8986	1.1154
18+	D12	C00-D49	123630	78593830	1.8381	1.5158	1.5164	0.3223	0.3217	0.1832	1.2121	1.1891	1.2356	*	1.1107	1.089	1.1328	*
18+	D13	C00-D49	8450	79961050	0.1228	0.102	0.1019	0.0208	0.021	0.01	1.2057	1.1203	1.2976	*	1.0888	1.0095	1.1743
18+	D14	C00-D49	2610	80117590	0.0395	0.0311	0.0304	0.0084	0.0091	0.0056	1.3006	1.1421	1.4809	*	1.1643	1.0178	1.3319
18+	D15	C00-D49	1000	80161660	0.0141	0.0121	0.0123	0.002	0.0018	0.0014	1.1484	0.9245	1.4264		1.1102	0.8901	1.3848
18+	D16	C00-D49	2990	80084290	0.0456	0.0356	0.0359	0.0101	0.0097	0.0068	1.2698	1.1253	1.4328	*	1.1753	1.0374	1.3316
18+	D17	C00-D49	38020	79151530	0.5369	0.4681	0.4632	0.0688	0.0737	0.0418	1.1592	1.1196	1.2003	*	1.0844	1.0463	1.1238	*
18+	D18	C00-D49	15290	79904850	0.2178	0.1857	0.187	0.0322	0.0308	0.0143	1.165	1.1022	1.2313	*	1.0701	1.0109	1.1328
18+	D21	C00-D49	3990	80086100	0.0621	0.0471	0.0463	0.0149	0.0158	0.012	1.342	1.209	1.4896	*	1.2405	1.1144	1.3808	*
18+	D22	C00-D49	33250	79176850	0.4685	0.4094	0.4058	0.0591	0.0627	0.0384	1.1546	1.1123	1.1986	*	1.0893	1.0482	1.132	*
18+	D23	C00-D49	21150	79455400	0.3153	0.2556	0.2508	0.0597	0.0645	0.0465	1.2571	1.2007	1.316	*	1.1732	1.1193	1.2298	*
18+	D24	C00-D49	13030	79826070	0.1719	0.1613	0.1653	0.0106	0.0066	-0.0015	1.04	0.9787	1.1052		0.9911	0.9309	1.0552
18+	D25	C00-D49	64730	78603730	0.8973	0.8075	0.8305	0.0898	0.0668	0.0412	1.0805	1.0516	1.1102	*	1.0482	1.0194	1.0777	*
18+	D26	C00-D49	2190	80112140	0.0296	0.0268	0.027	0.0028	0.0027	0.0021	1.0985	0.9487	1.2719		1.0779	0.9284	1.2515
18+	D27	C00-D49	15010	79883220	0.1991	0.1855	0.1879	0.0136	0.0112	0.0026	1.0597	1.0012	1.1216		1.013	0.9557	1.0738
18+	D28	C00-D49	1560	80133260	0.0234	0.0185	0.0186	0.0049	0.0048	0.0037	1.2557	1.0617	1.4852	*	1.187	0.9998	1.4094
18+	D29	C00-D49	1170	80151300	0.0164	0.0142	0.0135	0.0022	0.0029	0.0023	1.2138	0.9917	1.4856		1.1631	0.9456	1.4305
18+	D30	C00-D49	2350	80142180	0.0312	0.0289	0.0289	0.0024	0.0024	6e-4	1.0822	0.9368	1.25		1.0194	0.8802	1.1806
18+	D31	C00-D49	2120	80140740	0.0324	0.0252	0.025	0.0071	0.0074	0.0061	1.2957	1.1187	1.5008	*	1.2324	1.0594	1.4336	*
18+	D32	C00-D49	8640	80093100	0.1193	0.1055	0.109	0.0139	0.0103	0.0032	1.0948	1.0142	1.1818		1.0279	0.9506	1.1114
18+	D33	C00-D49	3180	80126400	0.0432	0.039	0.0399	0.0042	0.0032	-8e-4	1.0812	0.9559	1.223		0.9819	0.8653	1.1143
18+	D34	C00-D49	2270	80128250	0.0295	0.0281	0.0283	0.0014	0.0012	-7e-4	1.0441	0.9024	1.208		0.9782	0.8417	1.1367
18+	D35	C00-D49	12550	80020830	0.1755	0.1528	0.155	0.0227	0.0205	0.0089	1.1321	1.0647	1.2037	*	1.0533	0.9891	1.1218
18+	D36	C00-D49	5530	80044060	0.0807	0.0666	0.0658	0.0142	0.0149	0.0092	1.2269	1.1213	1.3425	*	1.1292	1.0295	1.2386
18+	D37	C00-D49	16780	80001960	0.2284	0.2058	0.207	0.0227	0.0215	0.0129	1.1037	1.0459	1.1648	*	1.0599	1.0033	1.1197
18+	D38	C00-D49	3970	80143440	0.058	0.0477	0.0478	0.0103	0.0102	0.0074	1.2136	1.0904	1.3508	*	1.1462	1.0279	1.2781
18+	D39	C00-D49	2360	80130930	0.0309	0.0292	0.0302	0.0017	7e-4	5e-4	1.0225	0.8848	1.1816		1.0179	0.8785	1.1794
18+	D40	C00-D49	790	80157400	0.0106	0.0097	0.0094	9e-4	0.0012	0.0011	1.1309	0.882	1.4501		1.1106	0.8618	1.4312
18+	D41	C00-D49	11780	80037680	0.1599	0.1445	0.1463	0.0154	0.0136	0.0084	1.0932	1.0245	1.1664	*	1.0554	0.988	1.1273
18+	D43	C00-D49	3580	80141700	0.0494	0.0437	0.0444	0.0057	0.005	0.0033	1.1133	0.9922	1.2493		1.0722	0.9529	1.2066
18+	D44	C00-D49	2300	80135570	0.0328	0.0279	0.0282	0.0049	0.0046	0.0021	1.1634	1.0099	1.3403		1.0694	0.9248	1.2366
18+	D45	C00-D49	4400	80102540	0.059	0.054	0.0524	0.0051	0.0066	0.0033	1.1264	1.0147	1.2505		1.0584	0.9512	1.1776
18+	D46	C00-D49	10110	80122030	0.1603	0.1188	0.1192	0.0415	0.0411	0.035	1.3449	1.2565	1.4395	*	1.2798	1.1943	1.3714	*
18+	D47	C00-D49	16380	80076130	0.2559	0.1936	0.2022	0.0623	0.0537	0.0382	1.2658	1.1998	1.3354	*	1.1753	1.1127	1.2415	*
18+	D48	C00-D49	8020	80024330	0.1099	0.0981	0.0983	0.0118	0.0116	0.0062	1.1175	1.0343	1.2073	*	1.0601	0.9795	1.1473
18+	D50	D50-D89	223670	78080690	3.67	2.691	2.778	0.979	0.892	0.6172	1.3211	1.3023	1.3401	*	1.2022	1.1846	1.22	*
18+	D51	D50-D89	20560	79963700	0.3297	0.2415	0.2435	0.0882	0.0862	0.0611	1.354	1.2918	1.4191	*	1.2274	1.1697	1.2881	*
18+	D52	D50-D89	15390	80097780	0.241	0.1816	0.1845	0.0594	0.0565	0.0427	1.3064	1.2352	1.3816	*	1.2156	1.148	1.2871	*
18+	D53	D50-D89	4040	80145140	0.0688	0.0465	0.0482	0.0223	0.0206	0.0157	1.4278	1.2843	1.5875	*	1.2962	1.1625	1.4453	*
18+	D55	D50-D89	430	80166800	0.0076	0.0049	0.0047	0.0027	0.0029	0.0025	1.6054	1.1805	2.1831	*	1.5015	1.092	2.0644
18+	D56	D50-D89	7920	80035810	0.134	0.0915	0.0942	0.0425	0.0397	0.0362	1.4215	1.3214	1.5291	*	1.3696	1.2703	1.4767	*
18+	D57	D50-D89	7490	79996600	0.1242	0.0871	0.0909	0.0371	0.0333	0.0303	1.3668	1.2666	1.4748000000000001	*	1.3228	1.2225	1.4314	*
18+	D58	D50-D89	2020	80142250	0.0305	0.024	0.0246	0.0065	0.006	0.0049	1.2422	1.0683	1.4444	*	1.1915	1.0209	1.3905
18+	D59	D50-D89	2600	80141520	0.045	0.0298	0.0306	0.0153	0.0144	0.0135	1.4701	1.2951	1.6687	*	1.4278	1.2545	1.625	*
18+	D61	D50-D89	13840	80103750	0.2186	0.1629	0.1646	0.0557	0.053900000000000003	0.045	1.3276	1.2535	1.406	*	1.2591	1.1874	1.3351	*
18+	D62	D50-D89	6890	80048390	0.0989	0.0833	0.0872	0.0156	0.0116	0.0087	1.1332	1.0426	1.2318	*	1.097	1.0067	1.1953
18+	D63	D50-D89	21970	80047120	0.3369	0.261	0.262	0.0759	0.0749	0.0582	1.2859	1.2282	1.3463	*	1.2089	1.1536	1.2669	*
18+	D64	D50-D89	302270	77299520	4.9313	3.6895	3.789	1.2418	1.1422	0.8469	1.3015	1.2854	1.3177	*	1.2073	1.1921	1.2228	*
18+	D65	D50-D89	900	80168020	0.014	0.0107	0.0112	0.0033	0.0028	0.0024	1.2538	1.003	1.5674		1.2071	0.9618	1.515
18+	D66	D50-D89	880	80152510	0.0125	0.0106	0.011	0.0019	0.0014	3e-4	1.1297	0.8955	1.4253		1.0274	0.8073	1.3076
18+	D68	D50-D89	16230	79935350	0.2542	0.1921	0.1923	0.0622	0.0619	0.038	1.322	1.2549	1.3927	*	1.1757	1.114	1.2407	*
18+	D69	D50-D89	43460	79771080	0.6655	0.5188	0.5248	0.1467	0.1407	0.1106	1.2681	1.2274	1.3101	*	1.1994	1.1601	1.24	*
18+	D70	D50-D89	41210	79850660	0.6168	0.4944	0.4979	0.1225	0.1189	0.0992	1.2389	1.1987	1.2805	*	1.1917	1.1522	1.2327	*
18+	D72	D50-D89	9080	80104200	0.1535	0.1047	0.1063	0.0488	0.0471	0.0328	1.4432	1.3459	1.5475	*	1.2721	1.1834	1.3675	*
18+	D73	D50-D89	9910	80083030	0.1493	0.1182	0.1207	0.031	0.0286	0.0192	1.2369	1.156	1.3233	*	1.1478	1.0711	1.2301	*
18+	D75	D50-D89	12550	80046470	0.1861	0.1505	0.1525	0.0356	0.0336	0.02	1.2205	1.1483	1.2973	*	1.1202	1.0522	1.1925	*
18+	D76	D50-D89	640	80157350	0.0099	0.0076	0.0073	0.0023	0.0027	0.002	1.3701	1.0557	1.7781		1.2565	0.9589	1.6465
18+	D80	D50-D89	2340	80139550	0.0421	0.0264	0.0271	0.0157	0.015	0.0103	1.5554	1.3636	1.7742	*	1.3248	1.155	1.5197	*
18+	D82	D50-D89	490	80163810	0.0082	0.0057	0.0054	0.0025	0.0027	0.002	1.5066	1.1245	2.0187	*	1.3266	0.977	1.8012
18+	D83	D50-D89	330	80167000	0.0073	0.0035	0.0036	0.0039	0.0038	0.0031	2.0515	1.4783	2.847	*	1.7481	1.24	2.4646	*
18+	D84	D50-D89	1100	80156070	0.0209	0.0122	0.0123	0.0087	0.0086	0.0054	1.6999	1.4082	2.052	*	1.3477	1.1028	1.647	*
18+	D86	D50-D89	6290	80076740	0.1119	0.0714	0.0718	0.0405	0.0401	0.0328	1.5575	1.4379	1.6871	*	1.4146	1.303	1.5359	*
18+	D89	D50-D89	4940	80127480	0.0832	0.0569	0.0587	0.0263	0.0245	0.0186	1.4169	1.2904	1.5559	*	1.2889	1.1709	1.4188	*
18+	E02	E00-E89	1850	80164040	0.0276	0.0221	0.023	0.0056	0.0046	0.0037	1.1992	1.0163	1.4149		1.1556	0.9764	1.3677
18+	E03	E00-E89	220270	77442500	3.6311	2.6745	2.718	0.9566	0.9132	0.7145	1.336	1.3171	1.3551	*	1.245	1.227	1.2632	*
18+	E04	E00-E89	22870	79854010	0.3227	0.2786	0.2856	0.0441	0.0371	0.0164	1.1298	1.0792	1.1828	*	1.0537	1.0054	1.1043
18+	E05	E00-E89	36880	79718180	0.5785	0.4377	0.4491	0.1408	0.1293	0.0889	1.288	1.2438	1.3338	*	1.1817	1.1401	1.2249	*
18+	E06	E00-E89	3960	80115030	0.0593	0.0474	0.0486	0.0119	0.0107	0.0067	1.2212	1.0979	1.3584	*	1.128	1.0104	1.2593
18+	E07	E00-E89	6230	80099420	0.0962	0.0738	0.0744	0.0224	0.0218	0.0143	1.2932	1.1872	1.4087	*	1.175	1.0761	1.2829	*
18+	E10	E00-E89	39890	79193410	0.6148	0.4798	0.4743	0.135	0.1404	0.0673	1.296	1.2538	1.3397	*	1.123	1.085	1.1622	*
18+	E11	E00-E89	343850	75646640	5.5421	4.3291	4.407	1.213	1.1351	0.6083	1.2576	1.2432	1.2721	*	1.1233	1.11	1.1367	*
18+	E13	E00-E89	4340	80138520	0.0712	0.0504	0.0512	0.0208	0.02	0.0108	1.3918	1.261	1.5361	*	1.1795	1.0638	1.3078	*
18+	E14	E00-E89	47840	79581090	0.7813	0.5624	0.5655	0.2189	0.2158	0.1232	1.3816	1.3405	1.4239	*	1.1873	1.1506	1.2251	*
18+	E16	E00-E89	51520	79856800	0.7986	0.6122	0.6267	0.1864	0.1719	0.0789	1.2743	1.2365	1.3133	*	1.1096	1.0755	1.1448	*
18+	E20	E00-E89	1410	80158600	0.0242	0.0162	0.0163	0.008	0.0079	0.0056	1.4861	1.248	1.7697	*	1.3046	1.0886	1.5634	*
18+	E21	E00-E89	17310	80037460	0.2504	0.209	0.2142	0.0414	0.0362	0.0183	1.1691	1.109	1.2325	*	1.0789	1.0222	1.1388	*
18+	E22	E00-E89	11350	80084240	0.196	0.13	0.1334	0.0659	0.0625	0.0525	1.4686	1.3794	1.5635	*	1.3662	1.2815	1.4566	*
18+	E23	E00-E89	5200	80080540	0.0862	0.0603	0.0605	0.0259	0.0258	0.0181	1.426	1.3034	1.5601	*	1.265	1.1526	1.3884	*
18+	E24	E00-E89	1300	80150800	0.0225	0.0149	0.0154	0.0076	0.0071	0.0025	1.458	1.2234	1.7376	*	1.1236	0.931	1.356
18+	E26	E00-E89	770	80160640	0.0106	0.0094	0.0091	0.0012	0.0015	4e-4	1.1626	0.9056	1.4927		1.0352	0.8	1.3396
18+	E27	E00-E89	11690	80067770	0.1995	0.1345	0.1348	0.065	0.0647	0.0435	1.4803	1.3938	1.5722	*	1.2786	1.201	1.3612	*
18+	E28	E00-E89	31030	79740110	0.4874	0.3679	0.3916	0.1195	0.0958	0.0355	1.2445	1.1982	1.2927	*	1.0786	1.0365	1.1224	*
18+	E29	E00-E89	1700	80150470	0.0314	0.019	0.0178	0.0123	0.0136	0.0094	1.7627	1.5138	2.0525	*	1.4246	1.2129	1.6733	*
18+	E34	E00-E89	1770	80110540	0.0279	0.0208	0.0213	0.007	0.0066	0.0033	1.308	1.1178	1.5306	*	1.1345	0.9634	1.3361
18+	E41	E00-E89	630	80170980	0.0085	0.0077	0.0081	9e-4	4e-4	5e-4	1.0522	0.7839	1.4123000000000001		1.0565	0.7842	1.4232
18+	E43	E00-E89	760	80169640	0.0104	0.0093	0.0096	0.0011	8e-4	-0	1.0856	0.8402	1.4026		0.9991	0.768	1.2997
18+	E46	E00-E89	9480	80130200	0.1379	0.1141	0.1169	0.0238	0.0211	0.0125	1.1803	1.0986	1.268	*	1.0996	1.0218	1.1833
18+	E51	E00-E89	940	80163950	0.015	0.011	0.0107	0.004	0.0044	0.0029	1.409	1.1386	1.7437	*	1.2348	0.9904	1.5395
18+	E53	E00-E89	54100	79884220	0.8577	0.6384	0.6549	0.2194	0.2028	0.1323	1.3097	1.2713	1.3493	*	1.1824	1.1467	1.2192	*
18+	E55	E00-E89	70300	79861030	1.1733	0.8173	0.8507	0.356	0.3226	0.2116	1.3793	1.3443	1.4152	*	1.22	1.188	1.2529	*
18+	E56	E00-E89	680	80168120	0.0109	0.008	0.0084	0.0029	0.0025	0.0013	1.2947	1.0011	1.6745		1.1385	0.8729	1.485
18+	E58	E00-E89	520	80169190	0.0087	0.006	0.0062	0.0027	0.0026	0.0017	1.4128	1.0607	1.8817		1.2479	0.9289	1.6764
18+	E61	E00-E89	10600	80106180	0.1769	0.1228	0.1277	0.0541	0.0492	0.0312	1.3856	1.2983	1.4787	*	1.2142	1.1352	1.2988	*
18+	E63	E00-E89	650	80168850	0.0101	0.0077	0.0086	0.0024	0.0014	7e-4	1.1669	0.8944	1.5223		1.0778	0.8214	1.4144
18+	E65	E00-E89	440	80153630	0.0075	0.0051	0.0049	0.0025	0.0026	0.0021	1.5405	1.1403	2.0811	*	1.3896	1.0186	1.8958
18+	E66	E00-E89	382520	76679140	6.3278	4.6999	4.8014	1.6279	1.5264	0.8477	1.3179	1.3038	1.3322	*	1.1547	1.1418	1.1677	*
18+	E72	E00-E89	610	80162480	0.0098	0.0071	0.0071	0.0027	0.0027	0.0019	1.3877	1.0659	1.8066		1.2351	0.9403	1.6225
18+	E73	E00-E89	2470	80146600	0.0407	0.0287	0.0296	0.012	0.0112	0.004	1.377	1.2072	1.5707	*	1.1073	0.9635	1.2726
18+	E74	E00-E89	1140	80155760	0.0181	0.0134	0.0135	0.0047	0.0046	0.0032	1.338	1.1011	1.6259	*	1.2172	0.9974	1.4854
18+	E78	E00-E89	448200	74422520	7.3111	5.7423	5.9373	1.5688	1.3738	0.7604	1.2314	1.2189	1.244	*	1.1161	1.1044	1.1279	*
18+	E79	E00-E89	590	80167340	0.0093	0.0069	0.0069	0.0024	0.0024	0.0016	1.347	1.0229	1.7738		1.2051	0.9081	1.5993
18+	E80	E00-E89	5590	80108470	0.0815	0.0673	0.0673	0.0141	0.0142	0.0083	1.2109	1.1056	1.3262	*	1.1134	1.0138	1.2227
18+	E83	E00-E89	81730	79797030	1.2281	0.9804	1.0081	0.2477	0.22	0.1338	1.2183	1.1891	1.2482	*	1.1223	1.0947	1.1506	*
18+	E85	E00-E89	2950	80156370	0.0439	0.0353	0.0361	0.0086	0.0078	0.0053	1.2174	1.0728	1.3816	*	1.1366	0.9986	1.2937
18+	E86	E00-E89	207200	79213790	3.124	2.5062	2.6194	0.6178	0.5045	0.3275	1.1926	1.1741	1.2114	*	1.1171	1.0994	1.1351	*
18+	E87	E00-E89	323540	78737560	5.1562	3.8837	4.0118	1.2725	1.1444	0.8023	1.2853	1.2696	1.3011	*	1.1843	1.1695	1.1992	*
18+	E88	E00-E89	14800	80099900	0.2327	0.1745	0.1768	0.0582	0.0559	0.0405	1.3159	1.2441	1.3919	*	1.211	1.1433	1.2827	*
18+	E89	E00-E89	20760	79950920	0.3164	0.2474	0.2512	0.069	0.0653	0.0394	1.2599	1.2026	1.3201	*	1.1423	1.0889	1.1984	*
18+	F00	F01-F99	51300	80017420	0.7167	0.6248	0.6746	0.0919	0.0422	0.0301	1.0625	1.0283	1.0979	*	1.0438	1.0097	1.079
18+	F01	F01-F99	58730	79987690	0.8317	0.7133	0.7581	0.1184	0.0736	0.0372	1.0971	1.0644	1.1308	*	1.0468	1.0151	1.0795	*
18+	F02	F01-F99	10280	80140290	0.1344	0.127	0.1331	0.0075	0.0013	-0.0012	1.0098	0.9398	1.085		0.991	0.9214	1.0658
18+	F03	F01-F99	141440	79704490	1.9943	1.7273	1.8748	0.267	0.1195	0.0751	1.0638	1.0429	1.085	*	1.0392	1.0185	1.0602	*
18+	F05	F01-F99	129540	79856300	1.9343	1.555	1.6535	0.3792	0.2808	0.1836	1.1698	1.1459	1.1942	*	1.1049	1.0818	1.1284	*
18+	F06	F01-F99	20330	80075900	0.2962	0.2448	0.2559	0.0514	0.0403	0.0266	1.1574	1.0999	1.2179	*	1.0989	1.0433	1.1574	*
18+	F07	F01-F99	1240	80151110	0.0196	0.0145	0.0152	0.0051	0.0044	0.0027	1.289	1.0702	1.5525	*	1.1593	0.9551	1.4071
18+	F10	F01-F99	105170	78294640	1.5783	1.2922	1.2854	0.286	0.2929	0.1604	1.2279	1.2028	1.2535	*	1.1131	1.0896	1.1371	*
18+	F11	F01-F99	8220	79936370	0.1164	0.0999	0.0984	0.0165	0.0181	-0.0055	1.1837	1.0986	1.2754	*	0.9549	0.8824	1.0334
18+	F12	F01-F99	16910	79960920	0.2366	0.2061	0.2122	0.0305	0.0245	-0.0126	1.1154	1.0585	1.1754	*	0.9493	0.8983	1.0031
18+	F13	F01-F99	1820	80143720	0.0273	0.0218	0.022	0.0055	0.0053	-6e-4	1.2418	1.0619	1.4521	*	0.9776	0.8276	1.1548
18+	F14	F01-F99	7070	80076110	0.0996	0.0859	0.0859	0.0137	0.0137	-0.0035	1.1598	1.0697	1.2575	*	0.9658	0.8868	1.0519
18+	F15	F01-F99	2380	80123500	0.0309	0.0295	0.0296	0.0014	0.0012	-0.0022	1.0416	0.9039	1.2003		0.9326	0.8045	1.0812
18+	F16	F01-F99	710	80153180	0.008	0.009	0.0092	-9e-4	-0.0012	-0.0023	0.873	0.6649	1.1463		0.7806	0.5896	1.0335
18+	F17	F01-F99	522180	75245470	7.8925	6.733	6.8616	1.1595	1.0309	0.1623	1.1502	1.1394	1.1612	*	1.021	1.011	1.0311	*
18+	F19	F01-F99	7530	80039390	0.1017	0.0925	0.0942	0.0093	0.0075	-0.0126	1.0794	0.9971	1.1685		0.8897	0.818	0.9675	*
18+	F20	F01-F99	15640	79774600	0.2409	0.1864	0.1898	0.0544	0.051	0.0355	1.2689	1.2037	1.3376	*	1.173	1.1107	1.2388	*
18+	F22	F01-F99	6980	80086630	0.1069	0.0829	0.0833	0.0239	0.0235	0.016	1.2823	1.1821	1.3909	*	1.1756	1.0813	1.2781	*
18+	F23	F01-F99	4240	80081270	0.0591	0.0516	0.0528	0.0075	0.0064	0.0028	1.1204	1.0086	1.2445		1.0495	0.9413	1.1701
18+	F25	F01-F99	3290	80086970	0.0523	0.0386	0.0389	0.0136	0.0133	0.0085	1.3428	1.1986	1.5043	*	1.1948	1.0621	1.3441	*
18+	F29	F01-F99	7820	80074980	0.1196	0.0929	0.0949	0.0267	0.0248	0.0121	1.2609	1.1692	1.3598	*	1.1122	1.0283	1.2031	*
18+	F30	F01-F99	2050	80114130	0.0328	0.024	0.0246	0.0087	0.0082	0.0058	1.3337	1.155	1.54	*	1.2145	1.0464	1.4096
18+	F31	F01-F99	18770	79851170	0.298	0.2215	0.2255	0.0765	0.0725	0.0223	1.3213	1.2595	1.386	*	1.081	1.0278	1.1369	*
18+	F32	F01-F99	344020	76481710	5.9136	4.1918	4.2852	1.7218	1.6284	0.6799	1.38	1.3646	1.3956	*	1.1299	1.1166	1.1434	*
18+	F33	F01-F99	10780	79917480	0.168	0.1278	0.1288	0.0402	0.0391	0.0111	1.3038	1.2239	1.3889	*	1.0709	1.002	1.1446
18+	F34	F01-F99	1720	80144770	0.0293	0.0198	0.02	0.0095	0.0094	0.0045	1.4699	1.2569	1.7191	*	1.1793	0.9993	1.3916
18+	F38	F01-F99	810	80163640	0.0124	0.0096	0.0097	0.0028	0.0027	0.0011	1.2735	1.002	1.6186		1.0933	0.8516	1.4035
18+	F39	F01-F99	1360	80154190	0.0224	0.0158	0.0166	0.0066	0.0058	0.0021	1.3527	1.1333	1.6147	*	1.1029	0.9151	1.3292
18+	F40	F01-F99	29180	79880880	0.4645	0.3439	0.357	0.1206	0.1075	0.054	1.3011	1.2515	1.3527	*	1.1316	1.0868	1.1783	*
18+	F41	F01-F99	289410	77972800	4.8374	3.4692	3.5841	1.3682	1.2533	0.4958	1.3497	1.3332	1.3664	*	1.1142	1.0999	1.1287	*
18+	F42	F01-F99	6670	80091320	0.1266	0.0739	0.076	0.0527	0.0506	0.0313	1.6661	1.543	1.7991	*	1.3285	1.2243	1.4415	*
18+	F43	F01-F99	16300	79913940	0.2541	0.1932	0.1987	0.0609	0.0554	0.0015	1.279	1.2146	1.3468	*	1.0061	0.9522	1.063
18+	F44	F01-F99	3700	80122590	0.0638	0.0425	0.0447	0.0214	0.0191	0.0065	1.4282	1.2849	1.5875	*	1.1141	0.9953	1.247
18+	F45	F01-F99	4560	80088620	0.0761	0.0527	0.0545	0.0234	0.0216	0.0097	1.3955	1.2685	1.5352	*	1.1462	1.0366	1.2675	*
18+	F48	F01-F99	1250	80153460	0.0216	0.0143	0.0138	0.0073	0.0077	0.0046	1.5607	1.302	1.8708	*	1.2745	1.0526	1.5431
18+	F50	F01-F99	5670	80058330	0.0888	0.067	0.0686	0.0217	0.0201	0.0066	1.293	1.1847	1.4111	*	1.0803	0.9856	1.1841
18+	F51	F01-F99	1170	80156970	0.0213	0.0132	0.0136	0.0081	0.0077	0.0051	1.5664	1.3006	1.8866	*	1.3189	1.0855	1.6025	*
18+	F52	F01-F99	2680	80126510	0.0448	0.031	0.0303	0.0137	0.0144	0.0089	1.4763	1.3031	1.6725	*	1.2491	1.0963	1.4232	*
18+	F53	F01-F99	2640	80124710	0.0432	0.0308	0.0322	0.0124	0.011	0.0052	1.3413	1.1803	1.5242	*	1.1377	0.9944	1.3017
18+	F60	F01-F99	13830	79931610	0.2313	0.1604	0.1666	0.0708	0.0647	0.01	1.3881	1.314	1.4664	*	1.0454	0.9854	1.109
18+	F61	F01-F99	520	80163070	0.0078	0.0062	0.0067	0.0016	0.0012	-2e-4	1.1724	0.879	1.5637		0.9702	0.7149	1.3166
18+	F69	F01-F99	910	80151420	0.0165	0.0102	0.0102	0.0062	0.0063	0.0035	1.6175	1.3141	1.991	*	1.2653	1.0128	1.5809
18+	F70	F01-F99	1780	80130620	0.0365	0.0191	0.0195	0.0174	0.017	0.0144	1.8714	1.6205	2.1611	*	1.6494	1.4179	1.9187	*
18+	F71	F01-F99	680	80155010	0.0163	0.0068	0.0068	0.0095	0.0095	0.009	2.4015	1.9196	3.0045	*	2.2344	1.7686	2.8228	*
18+	F72	F01-F99	1100	80144110	0.025	0.0112	0.0116	0.0138	0.0134	0.0131	2.1497	1.7995	2.5679	*	2.0933	1.7395	2.5191	*
18+	F79	F01-F99	6820	80056830	0.1418	0.073	0.075	0.0688	0.0668	0.0603	1.8912	1.7573	2.0352	*	1.7396	1.6122	1.8771	*
18+	F80	F01-F99	2960	80124610	0.047	0.0347	0.034	0.0122	0.013	0.0104	1.3822	1.222	1.5635	*	1.2861	1.1335	1.4592	*
18+	F81	F01-F99	18290	79755950	0.3755	0.1979	0.196	0.1776	0.1795	0.1659	1.9155	1.8314	2.0035	*	1.7918	1.7102	1.8772	*
18+	F84	F01-F99	8200	79985810	0.1479	0.0928	0.0959	0.0552	0.052	0.0373	1.5417	1.439	1.6518	*	1.3377	1.2439	1.4386	*
18+	F89	F01-F99	650	80159130	0.0117	0.0073	0.0076	0.0044	0.0041	0.0029	1.5331	1.2004	1.9579	*	1.331	1.0245	1.7293
18+	F90	F01-F99	4690	80072810	0.072	0.0557	0.0587	0.0163	0.0133	0.006	1.2266	1.1151	1.3492	*	1.0911	0.9867	1.2064
18+	F91	F01-F99	770	80132720	0.0113	0.0093	0.0095	0.002	0.0018	9e-4	1.1908	0.9317	1.5219		1.0831	0.8421	1.3931
18+	F95	F01-F99	550	80160130	0.0097	0.0062	0.0064	0.0035	0.0033	0.0018	1.5152	1.1581	1.9824	*	1.2306	0.9257	1.6358
18+	F98	F01-F99	580	80152410	0.009	0.0069	0.0072	0.0021	0.0018	7e-4	1.2561	0.953	1.6557		1.0791	0.8063	1.4442
18+	F99	F01-F99	5420	80049540	0.0832	0.0643	0.0654	0.0189	0.0178	0.0064	1.2713	1.1612	1.3918	*	1.084	0.9862	1.1915
18+	G00	G00-G99	1300	80145200	0.0194	0.0155	0.0162	0.0039	0.0032	0.002	1.198	0.9971	1.4394		1.1182	0.9248	1.3521
18+	G02	G00-G99	620	80163070	0.0092	0.0074	0.0077	0.0018	0.0014	4e-4	1.1853	0.9022	1.5571		1.0444	0.7838	1.3917
18+	G03	G00-G99	1540	80144640	0.0216	0.0186	0.0186	0.003	0.0031	7e-4	1.166	0.9795	1.3878		1.035	0.8638	1.24
18+	G04	G00-G99	3780	80130350	0.058	0.0448	0.0453	0.0131	0.0126	0.0082	1.2784	1.1462	1.4258	*	1.1652	1.0405	1.3049	*
18+	G05	G00-G99	960	80161550	0.0164	0.011	0.0105	0.0053	0.0058	0.0051	1.5505	1.256	1.9141	*	1.459	1.1758	1.8105	*
18+	G06	G00-G99	1790	80149230	0.0257	0.0216	0.0215	0.0041	0.0042	0.0031	1.1964	1.0185	1.4054		1.1387	0.9661	1.3421
18+	G08	G00-G99	910	80161160	0.014	0.0108	0.0106	0.0032	0.0034	0.0029	1.3204	1.0585	1.6472		1.2568	1	1.5794
18+	G09	G00-G99	960	80154610	0.0164	0.0111	0.0118	0.0053	0.0045	0.0035	1.3824	1.1233	1.7012	*	1.2693	1.0255	1.5711
18+	G10	G00-G99	620	80164800	0.0093	0.0073	0.007	0.002	0.0023	0.0026	1.3331	1.0195	1.7432		1.3903	1.0537	1.8345
18+	G11	G00-G99	1820	80147570	0.0268	0.0218	0.0215	0.005	0.0053	0.0037	1.2485	1.0658	1.4624	*	1.1589	0.9861	1.3619
18+	G12	G00-G99	4240	80151580	0.0581	0.0518	0.0519	0.0063	0.0061	0.0039	1.1181	1.005	1.244		1.0721	0.9617	1.1953
18+	G20	G00-G99	39030	79917280	0.5253	0.4805	0.4994	0.0448	0.0259	0.0116	1.0518	1.0145	1.0904	*	1.0225	0.9857	1.0606
18+	G21	G00-G99	3390	80154550	0.0545	0.0397	0.0429	0.0148	0.0116	0.009	1.2697	1.1291	1.4278	*	1.1968	1.0618	1.349	*
18+	G23	G00-G99	2110	80164420	0.0295	0.0256	0.0263	0.0039	0.0031	0.0019	1.1188	0.9598	1.3041		1.0702	0.915	1.2517
18+	G24	G00-G99	3890	80116180	0.0579	0.0466	0.0482	0.0113	0.0097	0.0051	1.2021	1.0792	1.339	*	1.0966	0.9813	1.2254
18+	G25	G00-G99	20980	80033280	0.3295	0.2476	0.2538	0.0818	0.0757	0.035	1.2983	1.2388	1.3606	*	1.119	1.0659	1.1748	*
18+	G30	G00-G99	68840	79929490	0.9626	0.8395	0.8975	0.1231	0.0652	0.0465	1.0726	1.043	1.1031	*	1.0508	1.0213	1.0811	*
18+	G31	G00-G99	49290	79945050	0.7189	0.5945	0.6088	0.1243	0.1101	0.0757	1.1808	1.1433	1.2195	*	1.1177	1.0816	1.1551	*
18+	G32	G00-G99	800	80165300	0.0121	0.0095	0.0094	0.0026	0.0027	0.0013	1.2868	1.0178	1.6269		1.1224	0.8808	1.4302
18+	G35	G00-G99	10540	79921820	0.1553	0.1269	0.127	0.0285	0.0283	0.0112	1.2229	1.146	1.305	*	1.0777	1.0076	1.1528
18+	G37	G00-G99	2670	80113840	0.0409	0.0317	0.0316	0.0092	0.0093	0.0057	1.2959	1.1406	1.4722	*	1.1629	1.0184	1.3278
18+	G40	G00-G99	62420	78853860	1.0115	0.7441	0.7436	0.2674	0.2678	0.1584	1.3602	1.3249	1.3964	*	1.1857	1.1538	1.2184	*
18+	G41	G00-G99	3840	80113080	0.0611	0.0451	0.0458	0.016	0.0153	0.0101	1.3334	1.1985	1.4836	*	1.1984	1.0735	1.3378	*
18+	G43	G00-G99	64020	79382920	1.0395	0.7562	0.7846	0.2833	0.2549	0.0768	1.3249	1.2909	1.3599	*	1.0798	1.0505	1.1099	*
18+	G44	G00-G99	9430	80026910	0.1489	0.1112	0.1135	0.0377	0.0354	0.0155	1.3118	1.2259	1.4037	*	1.1162	1.0399	1.1981	*
18+	G45	G00-G99	47120	79613830	0.6872	0.5713	0.5812	0.116	0.106	0.0639	1.1823	1.1451	1.2207	*	1.1025	1.0671	1.139	*
18+	G46	G00-G99	3070	80152960	0.0454	0.0367	0.0384	0.0087	0.007	0.0048	1.1834	1.0425	1.3434	*	1.118	0.9826	1.2719
18+	G47	G00-G99	60510	79340920	1.0919	0.6918	0.6899	0.4	0.402	0.2357	1.5827	1.5425	1.624	*	1.2753	1.241	1.3105	*
18+	G50	G00-G99	7680	80081670	0.1285	0.0889	0.0895	0.0395	0.0389	0.0231	1.4348	1.3313	1.5465	*	1.2191	1.1274	1.3182	*
18+	G51	G00-G99	15090	79965510	0.2262	0.1806	0.1822	0.0456	0.044	0.0254	1.2416	1.1749	1.3121	*	1.1263	1.0642	1.1921	*
18+	G52	G00-G99	1160	80158070	0.0183	0.0137	0.0139	0.0046	0.0044	0.0028	1.3175	1.084	1.6014	*	1.1824	0.9671	1.4456
18+	G53	G00-G99	2650	80151010	0.0419	0.0312	0.0318	0.0107	0.0101	0.0073	1.3178	1.1535	1.5056	*	1.2101	1.0561	1.3866	*
18+	G54	G00-G99	4970	80108040	0.0767	0.0589	0.0595	0.0178	0.0171	0.0072	1.2882	1.1722	1.4156	*	1.104	1.0006	1.2179
18+	G55	G00-G99	54890	79479170	0.8426	0.6579	0.6639	0.1847	0.1787	0.0807	1.2692	1.2336	1.3058	*	1.1059	1.0738	1.1391	*
18+	G56	G00-G99	82240	78384650	1.3204	0.9907	0.9887	0.3297	0.3317	0.1993	1.3355	1.3052	1.3664	*	1.1778	1.1502	1.206	*
18+	G57	G00-G99	9510	80000380	0.1528	0.1115	0.1088	0.0413	0.044	0.0304	1.4038	1.3136	1.5002	*	1.248	1.1654	1.3365	*
18+	G58	G00-G99	4760	80100780	0.0767	0.0557	0.0548	0.0209	0.0219	0.0132	1.3999	1.2734	1.5389	*	1.2078	1.0947	1.3325	*
18+	G59	G00-G99	3740	80125150	0.0625	0.0432	0.0424	0.0192	0.0201	0.0094	1.474	1.3267	1.6376	*	1.1781	1.0535	1.3174	*
18+	G60	G00-G99	2180	80141610	0.0341	0.0258	0.0269	0.0083	0.0071	0.0036	1.2645	1.0974	1.4572	*	1.1189	0.9666	1.2952
18+	G61	G00-G99	2730	80125460	0.0405	0.0327	0.0321	0.0077	0.0084	0.0066	1.2611	1.1101	1.4327	*	1.1932	1.0473	1.3594	*
18+	G62	G00-G99	30200	79943570	0.484	0.355	0.357	0.129	0.1269	0.0675	1.3555	1.3044	1.4087	*	1.162	1.1165	1.2094	*
18+	G63	G00-G99	15880	80064770	0.2696	0.183	0.1871	0.0867	0.0825	0.0374	1.4411	1.3683	1.5179	*	1.1608	1.0988	1.2264	*
18+	G70	G00-G99	2660	80136020	0.0377	0.0321	0.0324	0.0056	0.0053	0.0032	1.1652	1.0194	1.3319		1.0941	0.9544	1.2543
18+	G71	G00-G99	1790	80135240	0.0273	0.0213	0.0224	0.006	0.0049	0.0037	1.2186	1.0408	1.4269		1.1551	0.9817	1.3591
18+	G72	G00-G99	3180	80138570	0.0527	0.0368	0.0371	0.0159	0.0156	0.0114	1.4219	1.2659	1.597	*	1.2767	1.1329	1.4389	*
18+	G80	G00-G99	3500	80023650	0.0565	0.041	0.0406	0.0155	0.0159	0.014	1.3906	1.2466	1.5513	*	1.3283	1.1871	1.4863	*
18+	G81	G00-G99	53970	79669480	0.7926	0.6526	0.6662	0.14	0.1264	0.0819	1.1897	1.1547	1.2258	*	1.1152	1.0817	1.1498	*
18+	G82	G00-G99	5380	80071480	0.0789	0.0647	0.0647	0.0142	0.0142	0.0097	1.2202	1.1133	1.3373	*	1.1401	1.0375	1.2527	*
18+	G83	G00-G99	8340	80086550	0.1224	0.1002	0.1017	0.0222	0.0207	0.0098	1.203	1.1165	1.2963	*	1.0874	1.0069	1.1745
18+	G90	G00-G99	4420	80127690	0.0666	0.0527	0.0541	0.014	0.0125	0.0046	1.232	1.1134	1.3632	*	1.0747	0.9677	1.1936
18+	G91	G00-G99	9700	80064700	0.1436	0.1163	0.1184	0.0273	0.0252	0.0202	1.2127	1.1319	1.2992	*	1.1641	1.085	1.2491	*
18+	G93	G00-G99	40710	79815670	0.6277	0.4847	0.4946	0.143	0.1331	0.0672	1.2691	1.2275	1.3121	*	1.12	1.082	1.1593	*
18+	G94	G00-G99	1330	80162300	0.0192	0.016	0.0154	0.0032	0.0038	0.0034	1.2484	1.0369	1.5032		1.2156	1.0063	1.4685
18+	G95	G00-G99	11430	80062640	0.1664	0.1376	0.1369	0.0287	0.0295	0.0196	1.2152	1.1405	1.2949	*	1.1332	1.062	1.2092	*
18+	G96	G00-G99	3430	80124140	0.055	0.0401	0.0409	0.0149	0.0141	0.0083	1.3451	1.2031	1.5038	*	1.1773	1.0481	1.3224	*
18+	G97	G00-G99	3220	80116420	0.049	0.0383	0.0388	0.0107	0.0102	0.0041	1.2639	1.1244	1.4207	*	1.0905	0.9653	1.2318
18+	G98	G00-G99	1160	80164560	0.0197	0.0134	0.0135	0.0063	0.0062	0.003	1.4553	1.203	1.7605	*	1.1824	0.9664	1.4467
18+	G99	G00-G99	18070	79994670	0.2744	0.2154	0.2149	0.059	0.0595	0.0326	1.2769	1.2148	1.3421	*	1.135	1.0781	1.1949	*
18+	H00	H00-H59	11560	79772400	0.1732	0.1389	0.1365	0.0343	0.0367	0.0307	1.2688	1.1929	1.3495	*	1.2152	1.1405	1.2948	*
18+	H01	H00-H59	10800	80042890	0.1779	0.1257	0.1281	0.0522	0.0498	0.0398	1.3886	1.3022	1.4808	*	1.2884	1.2063	1.3761	*
18+	H02	H00-H59	57230	79164860	0.9039	0.6838	0.6874	0.2201	0.2166	0.1638	1.3151	1.2788	1.3523	*	1.2213	1.1869	1.2567	*
18+	H03	H00-H59	590	80158970	0.0097	0.0069	0.0069	0.0028	0.0028	0.0019	1.4052	1.0741	1.8385		1.2495	0.9451	1.6519
18+	H04	H00-H59	26580	79731600	0.4522	0.3078	0.3138	0.1444	0.1384	0.1094	1.4411	1.3848	1.4996	*	1.3193	1.2664	1.3744	*
18+	H05	H00-H59	4880	80053780	0.0826	0.0564	0.0579	0.0262	0.0247	0.0198	1.4268	1.3001	1.5658	*	1.3148	1.1946	1.4472	*
18+	H06	H00-H59	1180	80153280	0.0203	0.0136	0.014	0.0067	0.0063	0.0044	1.4525	1.207	1.7479	*	1.2777	1.0537	1.5493
18+	H10	H00-H59	11670	80047420	0.1955	0.1351	0.1366	0.0604	0.0588	0.0443	1.4306	1.3424	1.5246	*	1.293	1.211	1.3806	*
18+	H11	H00-H59	11910	79990360	0.1794	0.1423	0.145	0.0371	0.0344	0.0272	1.2375	1.163	1.3168	*	1.1784	1.1057	1.2558	*
18+	H13	H00-H59	660	80161870	0.0121	0.0073	0.0076	0.0048	0.0045	0.004	1.5878	1.2401	2.033	*	1.4983	1.1608	1.9338	*
18+	H15	H00-H59	1070	80156610	0.0183	0.0123	0.0126	0.006	0.0057	0.0041	1.4505	1.1906	1.7671	*	1.2839	1.0459	1.5761
18+	H16	H00-H59	5130	80092560	0.0948	0.0574	0.0577	0.0374	0.0371	0.0324	1.642	1.502	1.7951	*	1.5197	1.3864	1.6658	*
18+	H17	H00-H59	3010	80135600	0.0509	0.0348	0.0364	0.0162	0.0145	0.0119	1.3968	1.2394	1.5741	*	1.3046	1.1538	1.475	*
18+	H18	H00-H59	21360	79971630	0.3507	0.2491	0.257	0.1017	0.0937	0.0755	1.3647	1.3037	1.4284	*	1.2742	1.2158	1.3354	*
18+	H19	H00-H59	1300	80155570	0.0258	0.0141	0.014	0.0117	0.0118	0.0096	1.8452	1.5514	2.1946	*	1.5888	1.3261	1.9035	*
18+	H20	H00-H59	5410	80087020	0.089	0.0629	0.0646	0.0261	0.0244	0.02	1.3772	1.2604	1.5048	*	1.2902	1.1779	1.4132	*
18+	H21	H00-H59	9050	80083880	0.1316	0.109	0.112	0.0226	0.0197	0.014	1.1759	1.0932	1.2648	*	1.1193	1.0393	1.2055	*
18+	H22	H00-H59	420	80168300	0.0073	0.0048	0.005	0.0024	0.0022	0.0016	1.449	1.0581	1.9844		1.2753	0.9195	1.7687
18+	H25	H00-H59	220590	77744420	3.3374	2.7294	2.8451	0.608	0.4922	0.3507	1.173	1.1557	1.1906	*	1.1174	1.1006	1.1345	*
18+	H26	H00-H59	310740	76301420	4.9303	3.8869	4.0758	1.0434	0.8545	0.6234	1.2096	1.1947	1.2248000000000001	*	1.1447	1.1303	1.1594	*
18+	H27	H00-H59	4110	80108110	0.0618	0.0491	0.0508	0.0128	0.011	0.0084	1.2167	1.0932	1.3542	*	1.1573	1.0379	1.2906	*
18+	H28	H00-H59	1610	80154350	0.0254	0.019	0.0188	0.0065	0.0066	0.0045	1.3502	1.145	1.5923	*	1.2168	1.0273	1.4414
18+	H30	H00-H59	490	80164030	0.0077	0.0058	0.0059	0.0019	0.0017	0.0011	1.2939	0.963	1.7386		1.1748	0.8654	1.5949
18+	H31	H00-H59	5180	80123870	0.0733	0.0627	0.0651	0.0106	0.0082	0.0058	1.1265	1.0209	1.2431		1.0863	0.9828	1.2008
18+	H33	H00-H59	20280	79786420	0.2681	0.2512	0.2492	0.0169	0.0188	0.0134	1.0756	1.0244	1.1294	*	1.0527	1.0015	1.1064
18+	H34	H00-H59	12600	80048470	0.1819	0.1522	0.1559	0.0297	0.026	0.0183	1.1667	1.0963	1.2418	*	1.1116	1.0433	1.1843	*
18+	H35	H00-H59	114660	79168620	1.6923	1.3957	1.4412	0.2965	0.251	0.1844	1.1742	1.1497	1.1991	*	1.1223	1.0986	1.1466	*
18+	H36	H00-H59	45930	79714600	0.6985	0.5498	0.5585	0.1487	0.14	0.0603	1.2507	1.2117	1.2909	*	1.0945	1.0592	1.1309	*
18+	H40	H00-H59	105600	79099740	1.5526	1.2881	1.3181	0.2645	0.2345	0.1829	1.1779	1.1528	1.2035	*	1.1335	1.109	1.1586	*
18+	H43	H00-H59	21350	79925070	0.3011	0.2599	0.2675	0.0412	0.0336	0.0184	1.1255	1.0735	1.1801	*	1.065	1.0147	1.1178
18+	H44	H00-H59	6590	80085460	0.102	0.078	0.0772	0.024	0.0248	0.0204	1.3205	1.2153	1.4349	*	1.25	1.1483	1.3608	*
18+	H46	H00-H59	1960	80142220	0.0327	0.0227	0.0232	0.01	0.0095	0.007	1.4089	1.2157	1.6329	*	1.2709	1.0912	1.4801	*
18+	H47	H00-H59	7460	80079790	0.1117	0.0892	0.0911	0.0225	0.0206	0.013	1.2262	1.1334	1.3266	*	1.1311	1.0432	1.2264	*
18+	H49	H00-H59	5000	80107370	0.0681	0.0612	0.0619	0.0068	0.0062	0.0012	1.0994	0.9959	1.2137		1.0182	0.9201	1.1268
18+	H50	H00-H59	8680	79816600	0.1324	0.1037	0.1041	0.0288	0.0283	0.0211	1.2722	1.1849	1.366	*	1.1898	1.1057	1.2804	*
18+	H51	H00-H59	800	80160280	0.012	0.0095	0.0096	0.0024	0.0024	0.0013	1.2497	0.9842	1.5869		1.1216	0.8764	1.4354
18+	H52	H00-H59	34000	79881490	0.4797	0.414	0.4246	0.0658	0.0551	0.0395	1.1298	1.088	1.1733	*	1.0897	1.0486	1.1324	*
18+	H53	H00-H59	66430	79290290	1.019	0.7988	0.8168	0.2201	0.2022	0.1009	1.2475	1.2153	1.2807	*	1.1099	1.0802	1.1404	*
18+	H54	H00-H59	50990	79833400	0.7645	0.6116	0.6291	0.1529	0.1354	0.0961	1.2152	1.1771	1.2545	*	1.1439	1.1073	1.1816	*
18+	H55	H00-H59	4360	80122850	0.0637	0.0524	0.0534	0.0112	0.0102	0.0051	1.1916	1.0742	1.3219	*	1.0877	0.9775	1.2103
18+	H57	H00-H59	10630	80050920	0.1633	0.1262	0.1285	0.0371	0.0348	0.0211	1.2706	1.1896	1.3572	*	1.1481	1.0728	1.2288	*
18+	H58	H00-H59	2220	80152120	0.034	0.0263	0.027	0.0078	0.0071	0.0046	1.2614	1.0917	1.4575	*	1.1546	0.9955	1.3392
18+	H59	H00-H59	4090	80110430	0.0572	0.0497	0.0491	0.0075	0.0081	0.0066	1.1645	1.0451	1.2975	*	1.1306	1.0129	1.2618
18+	H60	H60-H95	8970	79975150	0.1718	0.0994	0.1002	0.0725	0.0716	0.0599	1.7142	1.6039	1.8321	*	1.5354	1.4332	1.6449	*
18+	H61	H60-H95	12720	79877880	0.2154	0.1471	0.1481	0.0682	0.0673	0.0553	1.4542	1.3717	1.5416	*	1.3458	1.2674	1.429	*
18+	H65	H60-H95	7060	79326880	0.1123	0.084	0.0829	0.0283	0.0294	0.0201	1.3541	1.2534	1.463	*	1.2176	1.1242	1.3187	*
18+	H66	H60-H95	8700	79756590	0.1503	0.1003	0.0983	0.0501	0.052	0.042	1.5295	1.4276	1.6385	*	1.388	1.2924	1.4907	*
18+	H69	H60-H95	1670	80133000	0.0282	0.0193	0.019	0.0089	0.0093	0.0062	1.4881	1.2705	1.743	*	1.2808	1.0861	1.5105	*
18+	H70	H60-H95	1660	80138850	0.0265	0.0194	0.0192	0.0071	0.0073	0.005	1.3799	1.1713	1.6258	*	1.2318	1.0396	1.4596
18+	H71	H60-H95	4440	80029630	0.061	0.0543	0.0544	0.0068	0.0066	0.0048	1.1213	1.0119	1.2426		1.0848	0.9759	1.2058
18+	H72	H60-H95	7880	79869510	0.1192	0.0942	0.0953	0.025	0.0239	0.0178	1.2503	1.1604	1.3473	*	1.1759	1.089	1.2698	*
18+	H73	H60-H95	3390	80021070	0.0533	0.04	0.0403	0.0133	0.013	0.0099	1.3229	1.1826	1.4797	*	1.2282	1.0941	1.3787	*
18+	H74	H60-H95	4210	80029740	0.0639	0.0501	0.0516	0.0138	0.0124	0.0088	1.2399	1.119	1.3738	*	1.1595	1.0431	1.2889	*
18+	H80	H60-H95	1440	80136440	0.0202	0.0176	0.018	0.0026	0.0021	0.0017	1.1183	0.9341	1.3387		1.0944	0.9104	1.3156
18+	H81	H60-H95	21900	79971160	0.3367	0.2603	0.2671	0.0764	0.0696	0.0422	1.2607	1.2037	1.3204	*	1.1431	1.09	1.1987	*
18+	H83	H60-H95	8840	80033850	0.1351	0.1051	0.1053	0.03	0.0298	0.0188	1.2828	1.1948	1.3772	*	1.1612	1.0792	1.2493	*
18+	H90	H60-H95	19960	79934330	0.3251	0.2335	0.239	0.0916	0.0861	0.0603	1.36	1.2967	1.4265	*	1.2278	1.1689	1.2896	*
18+	H91	H60-H95	128680	79322380	1.9768	1.5459	1.5964	0.4309	0.3805	0.2759	1.2383	1.2136	1.2635	*	1.1622	1.1386	1.1864	*
18+	H92	H60-H95	6490	80000300	0.1105	0.0747	0.0743	0.0357	0.0362	0.026	1.4872	1.3727	1.6112	*	1.3071	1.203	1.4202	*
18+	H93	H60-H95	12120	80039050	0.1961	0.1418	0.1429	0.0543	0.0532	0.0366	1.3721	1.2921	1.4572	*	1.2296	1.1556	1.3082	*
18+	H95	H60-H95	970	80140400	0.0154	0.0114	0.0114	0.004	0.0041	0.0033	1.3567	1.102	1.6702	*	1.2731	1.0269	1.5784
18+	I05	I00-I99	7070	80086800	0.1102	0.0835	0.087	0.0268	0.0232	0.0157	1.2665	1.1689	1.3722	*	1.1659	1.0742	1.2655	*
18+	I06	I00-I99	720	80160050	0.0108	0.0085	0.0086	0.0022	0.0022	0.0014	1.2495	0.974	1.6031		1.1434	0.8859	1.4757
18+	I07	I00-I99	17970	80091840	0.2831	0.2118	0.2178	0.0713	0.0653	0.0467	1.3	1.235	1.3685	*	1.1976	1.1363	1.2622	*
18+	I08	I00-I99	92780	79713320	1.4035	1.1124	1.153	0.2911	0.2505	0.1657	1.2173	1.1893	1.246	*	1.1339	1.1072	1.1611	*
18+	I09	I00-I99	1040	80160100	0.0174	0.012	0.0122	0.0054	0.0052	0.0045	1.4278	1.1685	1.7447	*	1.3466	1.0977	1.6519	*
18+	I10	I00-I99	920510	66639780	17.2141	13.0664	13.8627	4.1477	3.3514	1.9441	1.2418	1.2328	1.2508	*	1.1273	1.1189	1.1358	*
18+	I11	I00-I99	5240	80112440	0.077	0.0629	0.0639	0.0141	0.0131	0.0058	1.2056	1.0964	1.3257	*	1.082	0.9814	1.193
18+	I12	I00-I99	52310	79698950	0.8069	0.624	0.6191	0.1829	0.1878	0.129	1.3034	1.2654	1.3425	*	1.1904	1.1549	1.2269	*
18+	I13	I00-I99	2600	80164800	0.0407	0.0306	0.0315	0.0101	0.0091	0.0054	1.2895	1.1234	1.4802	*	1.1541	1.0017	1.3297
18+	I15	I00-I99	3370	80128940	0.0513	0.0401	0.0392	0.0112	0.0121	0.0074	1.3086	1.1654	1.4693	*	1.1677	1.0362	1.3158
18+	I20	I00-I99	203410	76281770	3.2877	2.5314	2.5802	0.7563	0.7075	0.3971	1.2742	1.2554	1.2933	*	1.1374	1.1201	1.1549	*
18+	I21	I00-I99	138650	78518590	2.0108	1.7128	1.7426	0.298	0.2682	0.1561	1.1539	1.1325	1.1757	*	1.0842	1.0636	1.1051	*
18+	I22	I00-I99	12540	79997550	0.1905	0.1494	0.1484	0.0411	0.0421	0.026	1.2836	1.2089	1.3629	*	1.158	1.0889	1.2314	*
18+	I23	I00-I99	790	80161780	0.0117	0.0095	0.0095	0.0022	0.0022	0.0015	1.2276	0.9669	1.5586		1.1502	0.9008	1.4688
18+	I24	I00-I99	39370	79883590	0.5988	0.47	0.479	0.1288	0.1198	0.07	1.2502	1.2075	1.2944	*	1.1323	1.0926	1.1734	*
18+	I25	I00-I99	348390	75094330	5.6312	4.4231	4.6095	1.208	1.0216	0.5688	1.2216	1.2076	1.2359	*	1.1124	1.0992	1.1257	*
18+	I26	I00-I99	71410	79547270	0.9979	0.8761	0.8888	0.1218	0.1091	0.0454	1.1227	1.0937	1.1525	*	1.0476	1.02	1.076	*
18+	I27	I00-I99	42540	79972120	0.6764	0.5008	0.5119	0.1755	0.1644	0.1095	1.3212	1.278	1.3658	*	1.1931	1.1531	1.2345	*
18+	I28	I00-I99	1120	80161690	0.0164	0.0135	0.0137	0.0029	0.0027	0.001	1.1944	0.974	1.4647		1.0627	0.8612	1.3112
18+	I30	I00-I99	2140	80131130	0.0314	0.0257	0.0262	0.0056	0.0052	0.0036	1.1993	1.0381	1.3855		1.131	0.9754	1.3115
18+	I31	I00-I99	26240	79955950	0.3894	0.315	0.3172	0.0743	0.0722	0.0443	1.2276	1.177	1.2804	*	1.1285	1.0808	1.1784	*
18+	I33	I00-I99	4320	80134200	0.0692	0.0506	0.0508	0.0187	0.0184	0.0143	1.3618	1.2303	1.5073	*	1.2593	1.1347	1.3976	*
18+	I34	I00-I99	60300	79676220	0.8868	0.7289	0.7448	0.1578	0.1419	0.0877	1.1906	1.1573	1.2248000000000001	*	1.1098	1.0781	1.1424	*
18+	I35	I00-I99	88160	79535630	1.3386	1.0589	1.0899	0.2797	0.2487	0.1627	1.2282	1.1995	1.2576	*	1.1384	1.1112	1.1662	*
18+	I36	I00-I99	6350	80142560	0.0968	0.0754	0.0798	0.0214	0.017	0.0103	1.2134	1.1124	1.3236	*	1.1197	1.0244	1.2238
18+	I37	I00-I99	6690	80134830	0.1021	0.0795	0.0812	0.0226	0.0209	0.0146	1.257	1.1546	1.3684	*	1.1665	1.0691	1.2728	*
18+	I38	I00-I99	9390	80079940	0.1469	0.1109	0.1128	0.0359	0.034	0.0241	1.3018	1.2132	1.3968	*	1.1963	1.113	1.2857	*
18+	I40	I00-I99	710	80164370	0.011	0.0084	0.0089	0.0026	0.0021	0.0018	1.2295	0.9557	1.5817		1.1912	0.9208	1.5411
18+	I42	I00-I99	22020	79937940	0.3277	0.2642	0.2654	0.0635	0.0623	0.0349	1.2347	1.1797	1.2922	*	1.1191	1.0679	1.1728	*
18+	I43	I00-I99	920	80168950	0.0121	0.0113	0.0113	8e-4	8e-4	-1e-4	1.0744	0.8469	1.3631		0.9929	0.7781	1.267
18+	I44	I00-I99	139120	79258740	2.0946	1.6822	1.7393	0.4124	0.3553	0.2333	1.2043	1.1815	1.2275	*	1.1253	1.1037	1.1475	*
18+	I45	I00-I99	86440	79590720	1.2985	1.0404	1.0754	0.2581	0.2231	0.1366	1.2075	1.1788	1.2369	*	1.1176	1.0904	1.1454	*
18+	I46	I00-I99	44890	80041190	0.6674	0.538	0.5391	0.1295	0.1283	0.0881	1.238	1.1984	1.2789	*	1.1521	1.1145	1.191	*
18+	I47	I00-I99	49570	79507640	0.7375	0.5989	0.6057	0.1386	0.1318	0.074	1.2176	1.181	1.2554	*	1.1116	1.0773	1.147	*
18+	I48	I00-I99	387130	76982860	5.9209	4.8354	5.0888	1.0855	0.8321	0.5292	1.1635	1.1503	1.1769	*	1.0982	1.0854	1.111	*
18+	I49	I00-I99	59100	79625140	0.8709	0.7145	0.7329	0.1564	0.138	0.072	1.1883	1.1548	1.2228	*	1.0901	1.0586	1.1225	*
18+	I50	I00-I99	293480	78465420	4.6476	3.5443	3.694	1.1033	0.9536	0.616	1.2582	1.242	1.2746	*	1.1528	1.1376	1.1682	*
18+	I51	I00-I99	162320	79188930	2.4974	1.9534	2.0014	0.5441	0.4961	0.3025	1.2479	1.2264	1.2697	*	1.1378	1.1178	1.1582	*
18+	I60	I00-I99	9480	80048470	0.1327	0.1153	0.1143	0.0173	0.0184	0.0152	1.161	1.0818	1.2459	*	1.1296	1.0512	1.2139	*
18+	I61	I00-I99	23720	80021680	0.3414	0.2868	0.2909	0.0546	0.0504	0.0425	1.1734	1.1215	1.2276	*	1.142	1.0907	1.1958	*
18+	I62	I00-I99	13630	80089880	0.1971	0.1644	0.1674	0.0327	0.0297	0.0232	1.1774	1.1076	1.2516	*	1.1335	1.0652	1.2063	*
18+	I63	I00-I99	112580	79364690	1.5607	1.3878	1.4272	0.1728	0.1334	0.0749	1.0935	1.0704	1.1171	*	1.0504	1.0278	1.0735	*
18+	I64	I00-I99	29280	79830210	0.4132	0.3568	0.3624	0.0564	0.0508	0.0334	1.1401	1.0946	1.1874	*	1.0879	1.0438	1.1339	*
18+	I65	I00-I99	27100	79907090	0.3945	0.3273	0.3363	0.0672	0.0582	0.0328	1.173	1.1247	1.2234	*	1.0906	1.0447	1.1385	*
18+	I66	I00-I99	1670	80158680	0.0235	0.0203	0.0205	0.0032	0.003	0.0018	1.1444	0.9628	1.3602		1.0841	0.9097	1.2919
18+	I67	I00-I99	169440	79369040	2.5284	2.05	2.1417	0.4784	0.3868	0.2498	1.1806	1.1601	1.2014	*	1.1096	1.09	1.1296	*
18+	I68	I00-I99	970	80169470	0.0151	0.0115	0.0122	0.0036	0.0029	0.0024	1.2392	0.9959	1.5419		1.1929	0.9548	1.4904
18+	I69	I00-I99	49620	79732260	0.7283	0.5995	0.6117	0.1288	0.1166	0.0705	1.1906	1.1541	1.2282	*	1.1072	1.0726	1.1429	*
18+	I70	I00-I99	42110	79860360	0.649	0.5011	0.5174	0.1478	0.1315	0.0812	1.2542	1.2129	1.2969	*	1.1431	1.1045	1.1829	*
18+	I71	I00-I99	51810	79806720	0.746	0.6284	0.638	0.1176	0.1079	0.0725	1.1692	1.1336	1.2059	*	1.1077	1.0734	1.143	*
18+	I72	I00-I99	12400	80060340	0.1797	0.1496	0.1524	0.0301	0.0273	0.015	1.1791	1.1079	1.2548	*	1.091	1.0237	1.1627	*
18+	I73	I00-I99	92740	79255430	1.5396	1.0905	1.1035	0.4491	0.4361	0.2989	1.3952	1.365	1.426	*	1.2409	1.2133	1.2691	*
18+	I74	I00-I99	24030	79940130	0.3459	0.2909	0.2964	0.0549	0.0495	0.0213	1.167	1.1161	1.2202	*	1.0657	1.0181	1.1155	*
18+	I77	I00-I99	31420	79828680	0.4955	0.3717	0.3748	0.1238	0.1207	0.0811	1.322	1.2731	1.3727	*	1.1957	1.1503	1.2428	*
18+	I78	I00-I99	7740	80069570	0.1218	0.0913	0.0904	0.0305	0.0314	0.0233	1.3477	1.25	1.4531	*	1.2363	1.1446	1.3353	*
18+	I79	I00-I99	3150	80142840	0.0495	0.0371	0.0367	0.0124	0.0128	0.0058	1.3493	1.1993	1.518	*	1.1316	1.0006	1.2798
18+	I80	I00-I99	63680	79306270	0.9675	0.7675	0.7791	0.2	0.1883	0.1301	1.2417	1.2088	1.2755	*	1.1553	1.124	1.1875	*
18+	I81	I00-I99	3590	80156140	0.0508	0.0435	0.0434	0.0073	0.0074	0.0038	1.1695	1.0419	1.3126	*	1.0816	0.9607	1.2177
18+	I82	I00-I99	8000	80109230	0.1187	0.0958	0.0979	0.0229	0.0208	0.013	1.212	1.1234	1.3075	*	1.1228	1.0386	1.2138	*
18+	I83	I00-I99	73640	78408760	1.3796	0.844	0.8476	0.5356	0.532	0.4916	1.6277	1.5899	1.6663	*	1.5535	1.5167	1.5912	*
18+	I84	I00-I99	115340	77259280	1.89	1.4068	1.3826	0.4832	0.5074	0.3699	1.367	1.341	1.3934	*	1.2434	1.2191	1.2681	*
18+	I85	I00-I99	9770	80080350	0.1658	0.1126	0.11	0.0533	0.0559	0.0429	1.508	1.4134	1.609	*	1.3491	1.2621	1.4422	*
18+	I86	I00-I99	7630	80052140	0.1193	0.0902	0.0876	0.0291	0.0317	0.0217	1.3618	1.2633	1.468	*	1.2219	1.1304	1.3208	*
18+	I87	I00-I99	16050	80056380	0.2941	0.1803	0.1828	0.1138	0.1113	0.0947	1.6089	1.5283	1.6937	*	1.4751	1.3995	1.5548	*
18+	I88	I00-I99	2590	80031900	0.0425	0.0302	0.0317	0.0123	0.0108	0.0076	1.34	1.1796	1.5222	*	1.2164	1.0656	1.3886	*
18+	I89	I00-I99	21540	80031070	0.3777	0.2458	0.248	0.1319	0.1297	0.103	1.5228	1.4565	1.5921	*	1.3748	1.3134	1.4392	*
18+	I95	I00-I99	204290	79078050	3.1057	2.4709	2.5715	0.6348	0.5342	0.3414	1.2077	1.189	1.2267	*	1.1235	1.1057	1.1416	*
18+	I97	I00-I99	2570	80121490	0.0397	0.0305	0.0295	0.0092	0.0102	0.0079	1.3441	1.1804	1.5304	*	1.2486	1.0932	1.4259	*
18+	I98	I00-I99	6690	80125740	0.1118	0.0774	0.0751	0.0344	0.0367	0.0267	1.4893	1.3774	1.6104	*	1.3139	1.2119	1.4244	*
18+	I99	I00-I99	3790	80136630	0.0557	0.0455	0.0455	0.0101	0.0102	0.006	1.224	1.0945	1.3688	*	1.1215	1	1.2578
18+	J00	J00-J99	4950	80036670	0.0785	0.0582	0.0582	0.0203	0.0204	0.0141	1.3505	1.2305	1.4823	*	1.2186	1.1065	1.342	*
18+	J01	J00-J99	2620	80115540	0.0435	0.0304	0.0316	0.0131	0.0119	0.0066	1.3778	1.2141	1.5634	*	1.1803	1.0341	1.3472
18+	J02	J00-J99	15040	79862920	0.2492	0.1752	0.1798	0.074	0.0695	0.0479	1.3864	1.315	1.4617	*	1.2378	1.1717	1.3076	*
18+	J03	J00-J99	35700	79006920	0.5787	0.4244	0.4412	0.1543	0.1375	0.0844	1.3117	1.2674	1.3575	*	1.1707	1.1293	1.2136	*
18+	J04	J00-J99	2280	80128880	0.0379	0.0264	0.0259	0.0115	0.012	0.0085	1.4651	1.2787	1.6788	*	1.2877	1.1182	1.483	*
18+	J05	J00-J99	1040	80017400	0.0142	0.0128	0.0137	0.0014	5e-4	-4e-4	1.0376	0.8384	1.2842		0.9747	0.7839	1.212
18+	J06	J00-J99	16240	79271580	0.2679	0.1912	0.1946	0.0766	0.0733	0.0416	1.3765	1.3075	1.4491	*	1.184	1.1223	1.2491	*
18+	J10	J00-J99	16600	80089790	0.2768	0.1923	0.1981	0.0845	0.0786	0.0444	1.3969	1.3261	1.4715	*	1.191	1.1281	1.2574	*
18+	J11	J00-J99	3580	80116630	0.057	0.042	0.0426	0.015	0.0145	0.0084	1.3397	1.1987	1.4973	*	1.1724	1.0445	1.316	*
18+	J12	J00-J99	29160	80131670	0.4666	0.3418	0.3631	0.1248	0.1035	0.0613	1.2851	1.2339	1.3385	*	1.1511	1.1037	1.2005	*
18+	J13	J00-J99	6450	80108650	0.1047	0.0752	0.0766	0.0295	0.0282	0.0177	1.3677	1.2597	1.4849	*	1.2028	1.1048	1.3096	*
18+	J14	J00-J99	2740	80150580	0.0441	0.0321	0.0321	0.012	0.0121	0.0053	1.3765	1.2124	1.5627	*	1.1363	0.9943	1.2985
18+	J15	J00-J99	13530	80056610	0.2254	0.1569	0.159	0.0686	0.0665	0.0437	1.4182	1.3398	1.5013	*	1.2408	1.1698	1.316	*
18+	J17	J00-J99	2800	80151940	0.0484	0.032	0.0326	0.0164	0.0159	0.0122	1.487	1.3176	1.6782	*	1.3372	1.1805	1.5146	*
18+	J18	J00-J99	409970	77814630	6.5198	4.9983	5.136	1.5215	1.3838	0.9111	1.2694	1.2556	1.2834	*	1.1625	1.1495	1.1756	*
18+	J20	J00-J99	4980	80109720	0.0776	0.0589	0.0606	0.0187	0.017	0.0084	1.2807	1.1642	1.409	*	1.1212	1.0159	1.2375
18+	J21	J00-J99	1320	79993820	0.0224	0.0152	0.0154	0.0073	0.0071	0.0039	1.4621	1.2237	1.7469	*	1.2075	1.0018	1.4555
18+	J22	J00-J99	233090	77686310	3.8639	2.8136	2.8623	1.0503	1.0016	0.6666	1.3499	1.3311	1.3691	*	1.2085	1.1911	1.2261	*
18+	J30	J00-J99	37490	79709390	0.747	0.4109	0.4236	0.3361	0.3234	0.1803	1.7633	1.7078	1.8207	*	1.3181	1.2733	1.3645	*
18+	J31	J00-J99	9050	79977450	0.171	0.1008	0.1007	0.0702	0.0703	0.0425	1.6979	1.5903	1.8126	*	1.3306	1.241	1.4266	*
18+	J32	J00-J99	24430	79663000	0.414	0.2835	0.2843	0.1305	0.1297	0.0701	1.4561	1.3975	1.5173	*	1.2038	1.1529	1.257	*
18+	J33	J00-J99	17240	79649340	0.2993	0.1985	0.1939	0.1008	0.1055	0.0599	1.544	1.4715	1.62	*	1.2501	1.1883	1.3153	*
18+	J34	J00-J99	49820	78477910	0.8708	0.5838	0.5783	0.287	0.2925	0.1942	1.5058	1.4636	1.5491	*	1.2871	1.2495	1.3259	*
18+	J35	J00-J99	17950	78443410	0.2862	0.2164	0.2205	0.0698	0.0657	0.0413	1.2982	1.2367	1.3628	*	1.1687	1.111	1.2294	*
18+	J36	J00-J99	9820	79932360	0.14	0.1192	0.1209	0.0208	0.0191	0.0139	1.1582	1.0819	1.2399	*	1.11	1.034	1.1916	*
18+	J37	J00-J99	550	80154210	0.0091	0.0064	0.0065	0.0027	0.0026	0.0012	1.399	1.0657	1.8364		1.1464	0.8614	1.5256
18+	J38	J00-J99	18780	79836750	0.2935	0.2227	0.2233	0.0708	0.0702	0.039	1.3145	1.2527	1.3793	*	1.1532	1.097	1.2121	*
18+	J39	J00-J99	9340	80035450	0.149	0.1097	0.1111	0.0393	0.0379	0.0223	1.3406	1.2522	1.4353	*	1.176	1.0957	1.2621	*
18+	J40	J00-J99	11790	80016140	0.1994	0.1361	0.1384	0.0632	0.061	0.0373	1.4409	1.3569	1.53	*	1.2298	1.1553	1.3092	*
18+	J41	J00-J99	580	80165720	0.0092	0.0069	0.0067	0.0023	0.0025	0.0014	1.3759	1.0478	1.8068		1.1768	0.8848	1.5651
18+	J42	J00-J99	4760	80108380	0.0791	0.0552	0.0559	0.0239	0.0232	0.0128	1.416	1.2884	1.5562	*	1.1926	1.0805	1.3163	*
18+	J43	J00-J99	65760	79737350	1.0588	0.7743	0.7828	0.2845	0.276	0.1589	1.3526	1.3178	1.3883	*	1.1766	1.1453	1.2088	*
18+	J44	J00-J99	262180	77840340	4.5689	3.1095	3.1427	1.4594	1.4262	0.7747	1.4538	1.4353	1.4726	*	1.2042	1.188	1.2206	*
18+	J45	J00-J99	392250	70400710	9.4084	4.7433	4.7577	4.6651	4.6507	2.4049	1.9775	1.9583	1.9969	*	1.3434	1.3284	1.3586	*
18+	J46	J00-J99	4510	79914140	0.1102	0.0448	0.0449	0.0654	0.0653	0.0393	2.4568	2.2533	2.6788	*	1.555	1.4021	1.7245	*
18+	J47	J00-J99	47260	79830350	0.8306	0.5406	0.55	0.2899	0.2806	0.1743	1.5102	1.4655	1.5564	*	1.2655	1.2263	1.3061	*
18+	J61	J00-J99	6540	80134890	0.1067	0.0762	0.0772	0.0305	0.0295	0.0226	1.3826	1.2713	1.5036	*	1.2689	1.1647	1.3824	*
18+	J67	J00-J99	1920	80158270	0.0347	0.0216	0.0217	0.0131	0.013	0.0096	1.5981	1.3816	1.8484	*	1.3845	1.1896	1.6114	*
18+	J69	J00-J99	63850	80020380	0.9421	0.7669	0.8006	0.1752	0.1415	0.1038	1.1768	1.1437	1.2108	*	1.1239	1.0918	1.1569	*
18+	J70	J00-J99	1300	80166240	0.0218	0.0151	0.0151	0.0067	0.0067	0.0047	1.4445	1.2072	1.7285	*	1.274	1.0584	1.5336
18+	J80	J00-J99	4870	80140330	0.0789	0.0569	0.0564	0.022	0.0225	0.0168	1.3995	1.2738	1.5376	*	1.2708	1.1533	1.4003	*
18+	J81	J00-J99	22160	80027380	0.3425	0.2628	0.2665	0.0797	0.0761	0.0533	1.2855	1.2279	1.3458	*	1.1844	1.1301	1.2413	*
18+	J82	J00-J99	1700	80162140	0.0405	0.0171	0.0175	0.0233	0.023	0.0143	2.3144	2.0019	2.6757	*	1.5462	1.3124	1.8217	*
18+	J84	J00-J99	40930	79988140	0.6969	0.4719	0.4797	0.225	0.2172	0.1752	1.4529	1.4057	1.5017	*	1.3358	1.2914	1.3816	*
18+	J85	J00-J99	2090	80155860	0.0331	0.0246	0.0241	0.0084	0.009	0.0062	1.3742	1.1887	1.5887	*	1.2301	1.0594	1.4284	*
18+	J86	J00-J99	6930	80102480	0.104	0.0827	0.0837	0.0212	0.0202	0.0147	1.2413	1.1444	1.3465	*	1.1645	1.0714	1.2657	*
18+	J90	J00-J99	207560	79167580	3.0893	2.5211	2.5935	0.5683	0.4958	0.3333	1.1912	1.1729	1.2098	*	1.1209	1.1034	1.1388	*
18+	J91	J00-J99	4960	80153760	0.0746	0.0591	0.0599	0.0156	0.0148	0.0109	1.2464	1.1291	1.3759	*	1.171	1.0587	1.2951	*
18+	J92	J00-J99	23420	80056920	0.3575	0.2785	0.2801	0.079	0.0775	0.0609	1.2766	1.2194	1.3364	*	1.2054	1.1505	1.263	*
18+	J93	J00-J99	19220	79965420	0.2695	0.2342	0.2368	0.0354	0.0327	0.0171	1.1382	1.0829	1.1964	*	1.0679	1.0148	1.1239
18+	J94	J00-J99	7760	80126590	0.1131	0.0934	0.0959	0.0197	0.0172	0.0104	1.1796	1.0901	1.2764	*	1.1007	1.0154	1.1932
18+	J95	J00-J99	6050	80092970	0.0881	0.0729	0.0733	0.0152	0.0148	0.009	1.2024	1.1029	1.3109	*	1.114	1.0197	1.2171
18+	J96	J00-J99	132870	79708820	2.1105	1.5715	1.607	0.539	0.5035	0.3	1.3133	1.2889	1.3381	*	1.1657	1.1434	1.1884	*
18+	J98	J00-J99	121570	79447590	1.8547	1.4603	1.4957	0.3944	0.359	0.1927	1.24	1.2157	1.2647	*	1.1159	1.0935	1.1389	*
18+	J99	J00-J99	3720	80142050	0.0696	0.0415	0.042	0.0281	0.0276	0.0203	1.6563	1.4952	1.8349	*	1.4106	1.2679	1.5695	*
18+	K00	K00-K95	6740	79806690	0.0961	0.082	0.0837	0.0141	0.0123	0.0047	1.1475	1.0572	1.2455	*	1.051	0.9648	1.1448
18+	K01	K00-K95	43140	78500620	0.6612	0.5254	0.5366	0.1358	0.1246	0.078	1.2322	1.1933	1.2724	*	1.1336	1.0964	1.1722	*
18+	K02	K00-K95	81570	77772280	1.2694	1.0009	1.018	0.2684	0.2514	0.1409	1.2469	1.2181	1.2764	*	1.1248	1.0978	1.1525	*
18+	K03	K00-K95	2060	80122560	0.0348	0.0237	0.0239	0.0111	0.011	0.0089	1.4599	1.2672	1.6818	*	1.3443	1.1609	1.5566	*
18+	K04	K00-K95	27810	79509460	0.414	0.3359	0.3394	0.0781	0.0747	0.0375	1.22	1.1719	1.2701	*	1.0995	1.0545	1.1464	*
18+	K05	K00-K95	34970	79511180	0.5674	0.4124	0.4269	0.155	0.1405	0.093	1.3292	1.2832	1.3768	*	1.1959	1.1528	1.2406	*
18+	K06	K00-K95	4150	80104060	0.0661	0.0487	0.0483	0.0174	0.0178	0.0142	1.3677	1.2349	1.5147	*	1.2737	1.1463	1.4152	*
18+	K07	K00-K95	17780	79453790	0.2675	0.2144	0.2196	0.0531	0.0478	0.0259	1.2178	1.1587	1.2799	*	1.107	1.0509	1.1661	*
18+	K08	K00-K95	42180	79275510	0.6482	0.507	0.5173	0.1411	0.1309	0.0772	1.253	1.2131	1.2942	*	1.1353	1.0979	1.174	*
18+	K09	K00-K95	3540	80078270	0.0523	0.0425	0.0414	0.0099	0.0109	0.0081	1.2634	1.1293	1.4134	*	1.1833	1.0539	1.3286	*
18+	K10	K00-K95	5110	80103760	0.0786	0.0607	0.062	0.0179	0.0166	0.0078	1.2678	1.1549	1.3918	*	1.1095	1.0073	1.2221
18+	K11	K00-K95	10620	79961330	0.1699	0.1249	0.1249	0.0449	0.0449	0.0339	1.3595	1.2754	1.4492	*	1.2491	1.1697	1.3339	*
18+	K12	K00-K95	15950	79997940	0.2538	0.1876	0.1907	0.0662	0.0632	0.0462	1.3312	1.2634	1.4027	*	1.2223	1.1582	1.29	*
18+	K13	K00-K95	22550	79730660	0.3682	0.2645	0.2671	0.1037	0.1012	0.076	1.3788	1.3205	1.4396	*	1.2602	1.2054	1.3176	*
18+	K14	K00-K95	11970	79984680	0.1939	0.1402	0.1385	0.0537	0.0555	0.0382	1.4006	1.3197	1.4864	*	1.245	1.1707	1.324	*
18+	K20	K00-K95	79860	78715280	1.2705	0.9593	0.9595	0.3112	0.311	0.19	1.3241	1.2934	1.3556	*	1.1758	1.1477	1.2047	*
18+	K21	K00-K95	307650	76400580	5.2151	3.7698	3.821	1.4453	1.394	0.7943	1.3648	1.3486	1.3812	*	1.1797	1.1651	1.1944	*
18+	K22	K00-K95	118410	78566380	1.8584	1.4313	1.4311	0.4271	0.4273	0.2843	1.2986	1.2735	1.3241	*	1.1806	1.1573	1.2045	*
18+	K23	K00-K95	1410	80162610	0.0243	0.0162	0.0162	0.0081	0.0081	0.0045	1.4975	1.2592	1.7809	*	1.2278	1.0233	1.4731
18+	K25	K00-K95	58620	79335080	0.9135	0.7012	0.7049	0.2124	0.2087	0.133	1.296	1.2608	1.3322	*	1.1704	1.1377	1.2041	*
18+	K26	K00-K95	42110	79545760	0.6176	0.5104	0.5118	0.1072	0.1059	0.0737	1.2069	1.1672	1.2479	*	1.1356	1.0975	1.175	*
18+	K27	K00-K95	7160	80071040	0.1103	0.085	0.0858	0.0253	0.0245	0.0123	1.285	1.1868	1.3912	*	1.1259	1.0371	1.2222	*
18+	K28	K00-K95	1020	80160630	0.0175	0.0116	0.012	0.0058	0.0055	0.0027	1.4618	1.1934	1.7905	*	1.1863	0.9579	1.4691
18+	K29	K00-K95	294590	75378480	4.9708	3.6768	3.735	1.294	1.2358	0.7837	1.3309	1.3148	1.3472	*	1.1872	1.1723	1.2022	*
18+	K30	K00-K95	73260	78333000	1.1923	0.8797	0.8777	0.3126	0.3146	0.2008	1.3584	1.3261	1.3915	*	1.2025	1.173	1.2328	*
18+	K31	K00-K95	100920	79149690	1.5997	1.2052	1.2241	0.3945	0.3756	0.2061	1.3068	1.2797	1.3344	*	1.1479	1.1233	1.173	*
18+	K35	K00-K95	40380	78970850	0.5508	0.5027	0.5047	0.0481	0.0461	0.0179	1.0913	1.0546	1.1292	*	1.0335	0.9976	1.0708
18+	K36	K00-K95	1000	80147490	0.0142	0.0122	0.0118	0.002	0.0024	0.0014	1.199	0.9693	1.483		1.1059	0.8877	1.3776
18+	K37	K00-K95	7580	79951510	0.1062	0.0924	0.094	0.0138	0.0122	0.001	1.1296	1.0446	1.2215	*	1.0099	0.9308	1.0957
18+	K38	K00-K95	5800	80057190	0.0826	0.0703	0.071	0.0123	0.0116	0.0048	1.164	1.0647	1.2727	*	1.0618	0.9679	1.1648
18+	K40	K00-K95	109720	77749940	1.5431	1.3825	1.3855	0.1606	0.1576	0.1121	1.1138	1.0906	1.1374	*	1.0783	1.0554	1.1017	*
18+	K41	K00-K95	8290	80037240	0.1179	0.1005	0.0998	0.0173	0.018	0.0129	1.1806	1.0945	1.2733	*	1.1233	1.0396	1.2136	*
18+	K42	K00-K95	48410	79359750	0.7521	0.5793	0.5812	0.1728	0.1708	0.094	1.2939	1.2554	1.3337	*	1.1428	1.1075	1.1791	*
18+	K43	K00-K95	39560	79538540	0.6047	0.4743	0.4745	0.1304	0.1302	0.0721	1.2744	1.2324	1.3179	*	1.1355	1.0968	1.1755	*
18+	K44	K00-K95	294760	75772100	4.8898	3.673	3.7126	1.2169	1.1772	0.7263	1.3171	1.301	1.3334	*	1.1744	1.1596	1.1894	*
18+	K45	K00-K95	1920	80149920	0.0283	0.023	0.0239	0.0053	0.0044	0.001	1.1843	1.0147	1.3822		1.0368	0.8837	1.2163
18+	K46	K00-K95	7780	80113930	0.1224	0.0916	0.0915	0.0308	0.0309	0.0165	1.338	1.2387	1.4452	*	1.1562	1.0673	1.2525	*
18+	K50	K00-K95	20710	79672650	0.3829	0.2335	0.232	0.1494	0.151	0.0997	1.6509	1.5806	1.7242	*	1.3518	1.2913	1.4152	*
[truncated: 4,348 more rows]
