# Supplementary material for: Mapping risks of health conditions in people with atopic eczema in English primary care and hospital data
Source: Nat Commun. 2025 Dec 20;17:555. doi: 10.1038/s41467-025-67247-w (PMC12808256; doi:10.1038/s41467-025-67247-w)
Supplement: Supplementary file 4 — Source Data [file 41467_2025_67247_MOESM4_ESM.zip › tab-suppl-3-source-data.csv]

outcome	estimate_crude_any age	estimate_A_any age	estimate_crude_18+	estimate_A_18+	estimate_crude_40+	estimate_A_40+	estimate_crude_<18	estimate_A_<18	estimate_crude_hospitalised	estimate_A_hospitalised	conf.low_crude_any age	conf.low_A_any age	conf.low_crude_18+	conf.low_A_18+	conf.low_crude_40+	conf.low_A_40+	conf.low_crude_<18	conf.low_A_<18	conf.low_crude_hospitalised	conf.low_A_hospitalised	conf.high_crude_any age	conf.high_A_any age	conf.high_crude_18+	conf.high_A_18+	conf.high_crude_40+	conf.high_A_40+	conf.high_crude_<18	conf.high_A_<18	conf.high_crude_hospitalised	conf.high_A_hospitalised	event_crude_any age	event_crude_18+	event_crude_40+	event_crude_<18	event_crude_hospitalised	chapter_desc
A02	1.2259	1.1548	1.1698	1.042	1.2718	1.1248	1.2493	1.2582	1.1062	1.0538	1.0468	0.9826	0.9664	0.8557	1.0233	0.8997	0.9708	0.9733	0.9319	0.885	1.4357	1.3572	1.416	1.2689	1.5806	1.4063	1.6076	1.6267	1.3131	1.2549	395	259	203	160	324	Certain infectious and parasitic diseases (A00-B99)
A04	1.2692	1.205	1.2781	1.1784	1.2753	1.1745	1.084	1.0265	1.1932	1.1542	1.2319	1.1689	1.2397	1.1421	1.2353	1.1368	0.9696	0.9149	1.1562	1.1178	1.3077	1.2423	1.3177	1.2158	1.3167	1.2135	1.2119	1.1517	1.2314	1.1918	11231	10718	9774	814	9899	Certain infectious and parasitic diseases (A00-B99)
A05	1.2562	1.2043	1.3125	1.2335	NA	NA	NA	NA	1.1881	1.195	0.9342	0.8917	0.9578	0.8931	NA	NA	NA	NA	0.8687	0.8694	1.6893	1.6265	1.7986	1.7037	NA	NA	NA	NA	1.625	1.6425	118	102	NA	NA	104	Certain infectious and parasitic diseases (A00-B99)
A07	1.2144	1.1421	1.1916	1.0446	NA	NA	1.5179	1.44	1.1686	1.138	0.9807	0.9172	0.9104	0.7908	NA	NA	1.0984	1.0345	0.9284	0.9008	1.5037	1.4222	1.5596	1.3799	NA	NA	2.0977	2.0045	1.4709	1.4377	216	132	NA	102	183	Certain infectious and parasitic diseases (A00-B99)
A08	1.2006	1.152	1.3136	1.1676	1.3144	1.1739	1.1367	1.1138	1.1519	1.1242	1.1697	1.1219	1.2586	1.1172	1.253	1.1175	1.1008	1.0782	1.1206	1.0932	1.2323	1.1829	1.371	1.2202	1.3788	1.2331	1.1736	1.1506	1.184	1.156	14673	5645	4555	9469	13130	Certain infectious and parasitic diseases (A00-B99)
A09	1.2935	1.202	1.3227	1.1676	1.2951	1.1516	1.1854	1.1358	1.2134	1.1586	1.2752	1.1846	1.3026	1.1493	1.2734	1.1317	1.1487	1.0997	1.1956	1.1413	1.3121	1.2197	1.343	1.1862	1.3173	1.1719	1.2232	1.1731	1.2314	1.1762	51508	44465	35930	10685	47052	Certain infectious and parasitic diseases (A00-B99)
A15	1.092	1.0586	1.1269	1.0804	1.2865	1.1743	NA	NA	1.1549	1.1162	0.903	0.8716	0.9269	0.8837	1.0283	0.9315	NA	NA	0.9373	0.9019	1.3205	1.2856	1.3701	1.3209	1.6095	1.4804	NA	NA	1.423	1.3815	261	240	186	NA	217	Certain infectious and parasitic diseases (A00-B99)
A16	1.3311	1.2772	1.4059	1.3045	1.4299	1.2981	NA	NA	1.3025	1.2424	1.1721	1.1211	1.2294	1.1358	1.2262	1.1082	NA	NA	1.1307	1.0743	1.5117	1.455	1.6078	1.4982	1.6676	1.5205	NA	NA	1.5005	1.4368	610	554	429	NA	497	Certain infectious and parasitic diseases (A00-B99)
A18	1.1862	1.141	1.3493	1.3145	1.3475	1.2791	NA	NA	1.2229	1.1793	0.9891	0.9461	1.1141	1.0789	1.0783	1.0192	NA	NA	0.9974	0.9568	1.4224	1.3762	1.6342	1.6014	1.6839	1.6053	NA	NA	1.4993	1.4536	286	263	193	NA	228	Certain infectious and parasitic diseases (A00-B99)
A31	1.4069	1.2628	1.6308	1.3903	1.6942	1.4301	NA	NA	1.3526	1.2095	1.1587	1.0343	1.3236	1.1189	1.3562	1.1333	NA	NA	1.1114	0.9878	1.7083	1.5419	2.0092	1.7277	2.1164	1.8045	NA	NA	1.6463	1.481	266	235	208	NA	251	Certain infectious and parasitic diseases (A00-B99)
A38	1.0784	1.0574	NA	NA	NA	NA	1.0529	1.0314	1.0325	1.0199	0.9329	0.9132	NA	NA	NA	NA	0.91	0.8899	0.8873	0.8748	1.2465	1.2245	NA	NA	NA	NA	1.2183	1.1955	1.2014	1.189	469	NA	NA	456	430	Certain infectious and parasitic diseases (A00-B99)
A39	1.0581	1.0314	1.0953	1.0619	NA	NA	1.0525	1.0373000000000001	1.0456	1.033	0.9232	0.8979	0.8221	0.7916	NA	NA	0.906	0.8909	0.8966	0.8839	1.2127	1.1848	1.4591	1.4247	NA	NA	1.2228	1.2079	1.2195	1.2073	511	116	NA	421	415	Certain infectious and parasitic diseases (A00-B99)
A40	1.3347	1.2806	1.352	1.2664	1.3862	1.2923	1.1065	1.0548	1.2622	1.243	1.2497	1.1977	1.2624	1.1807	1.2908	1.2015	0.9045	0.8576	1.1786	1.1595	1.4255	1.3693	1.448	1.3584	1.4886	1.3899	1.3536	1.2973	1.3517	1.3324	2387	2187	2041	247	2169	Certain infectious and parasitic diseases (A00-B99)
A41	1.2512	1.2086	1.2568	1.1738	1.2529	1.1681	1.1037	1.0806	1.1942	1.1789	1.2317	1.1895	1.2369	1.1548	1.2326	1.1487	1.0324	1.0088	1.1751	1.1596	1.271	1.2281	1.277	1.1931	1.2737	1.1879	1.18	1.1574	1.2137	1.1984	42650	41175	38875	2275	39444	Certain infectious and parasitic diseases (A00-B99)
A46	2.1635	2.1052	2.1014	1.9526	2.091	1.9748000000000001	NA	NA	1.9682	1.935	1.7212	1.6686	1.6652	1.5376	1.6421	1.5422	NA	NA	1.533	1.5021	2.7194	2.6561	2.6519	2.4795	2.6627	2.5286	NA	NA	2.5271	2.4926	211	204	182	NA	171	Certain infectious and parasitic diseases (A00-B99)
A48	1.2074	1.2229	1.2625	1.1974	1.2134	1.1631	NA	NA	1.2295	1.2747	0.9787	0.9882	1.0017	0.945	0.9529	0.9074	NA	NA	0.9826	1.0145	1.4895	1.5133	1.5911	1.5171	1.5452	1.4907	NA	NA	1.5383	1.6016	217	179	164	NA	190	Certain infectious and parasitic diseases (A00-B99)
A49	1.3435	1.2842	1.3632	1.2509	1.3419	1.2311	1.1886	1.1685	1.2668	1.2377	1.2909	1.233	1.3072	1.1983	1.2849	1.1776	1.0581	1.0377	1.2153	1.1865	1.3983	1.3376	1.4216	1.3058	1.4014	1.2871	1.3351	1.3159	1.3205	1.291	6459	5849	5422	740	5854	Certain infectious and parasitic diseases (A00-B99)
A63	1.4855	1.3471	1.4652	1.3132	NA	NA	NA	NA	1.4481	1.3834	1.2089	1.0882	1.187	1.0557	NA	NA	NA	NA	1.1244	1.066	1.8254	1.6675	1.8085	1.6334	NA	NA	NA	NA	1.865	1.7955	216	205	NA	NA	141	Certain infectious and parasitic diseases (A00-B99)
A69	1.2539	1.1482	1.2314	1.0622	NA	NA	NA	NA	1.1425	1.0659	0.9882	0.8967	0.9412	0.8003	NA	NA	NA	NA	0.8867	0.8213	1.5912	1.4702	1.6111	1.4099	NA	NA	NA	NA	1.4721	1.3835	169	129	NA	NA	146	Certain infectious and parasitic diseases (A00-B99)
A86	1.0095	0.975	1.0883	1.0057	1.1845	1.0764	NA	NA	1.0291	0.9884	0.842	0.8099	0.8928	0.8198	0.9525	0.86	NA	NA	0.845	0.8082	1.2104	1.1739	1.3266	1.2337	1.4729	1.3473	NA	NA	1.2534	1.2088	291	238	199	NA	243	Certain infectious and parasitic diseases (A00-B99)
A87	1.3068	1.2019	1.4049	1.2204	1.3812	1.1943	1.2654	1.2403	1.1569	1.0862	1.174	1.0758	1.2523	1.0819	1.1166	0.9574	1.06	1.0315	1.0299	0.9636	1.4546	1.3426	1.5761	1.3766	1.7084	1.4897	1.5107	1.4914	1.2996	1.2244	873	732	200	342	707	Certain infectious and parasitic diseases (A00-B99)
B00	2.5192	2.344	2.0643	1.8021	1.7341	1.54	3.1312	2.97	2.3112	2.1842	2.3789	2.2099	1.9054	1.6578	1.5761	1.3953	2.8973	2.7431	2.1735	2.0512	2.6678	2.4863	2.2364	1.959	1.9079	1.6996	3.384	3.2157	2.4576	2.3257	3846	1786	1174	2331	3252	Certain infectious and parasitic diseases (A00-B99)
B01	1.6138	1.5601	1.3856	1.2685	1.4344	1.2941	1.6316	1.5838	1.5342	1.4926	1.5163	1.4643	1.1406	1.036	1.1004	0.986	1.5286	1.4822	1.4359	1.3955	1.7176	1.6621	1.6831	1.5531	1.8698	1.6985	1.7416	1.6924	1.6391	1.5966	2710	260	139	2482	2395	Certain infectious and parasitic diseases (A00-B99)
B02	1.4176	1.3371	1.4071	1.2886	1.4036	1.2916	1.4136	1.3458	1.3189	1.258	1.3409	1.2634	1.3275	1.214	1.3216	1.2145	1.1963	1.1343	1.2446	1.186	1.4987	1.4152	1.4915	1.3678	1.4905	1.3735	1.6704	1.5968	1.3976	1.3344	3475	3158	2946	394	3139	Certain infectious and parasitic diseases (A00-B99)
B07	1.4093	1.3043	1.399	1.2496	1.394	1.2761	1.4451	1.3246	1.3249	1.2484	1.3	1.2003	1.2798	1.1393	1.26	1.1503	1.2189	1.111	1.2136	1.1411	1.5279	1.4172	1.5294	1.3705	1.5422	1.4157	1.7133	1.5792	1.4464	1.3657	1541	1240	948	379	1278	Certain infectious and parasitic diseases (A00-B99)
B08	1.5982	1.5229	1.949	1.6976	NA	NA	1.5299	1.4783	1.5409	1.4906	1.4407	1.3696	1.4845	1.2702	NA	NA	1.369	1.3203	1.3815	1.333	1.773	1.6934	2.5589	2.2689	NA	NA	1.7096	1.6552	1.7187	1.667	951	143	NA	826	862	Certain infectious and parasitic diseases (A00-B99)
B09	1.1908	1.1785	NA	NA	NA	NA	1.1591	1.1365	1.1733	1.158	1.0079	0.9949	NA	NA	NA	NA	0.9747	0.953	0.9836	0.9677	1.4069	1.396	NA	NA	NA	NA	1.3785	1.3553	1.3997	1.3858	351	NA	NA	326	315	Certain infectious and parasitic diseases (A00-B99)
B15	1.0977	1.0644	1.235	1.1666	1.3474	1.2636	NA	NA	1.065	1.0297	0.8648	0.8334	0.9508	0.8916	0.998	0.9291	NA	NA	0.8179	0.7858	1.3931	1.3596	1.6042	1.5263	1.8191	1.7183	NA	NA	1.3868	1.3493	171	142	108	NA	139	Certain infectious and parasitic diseases (A00-B99)
B16	1.3383	1.3077	1.3947	1.3686	1.544	1.4541	NA	NA	1.1682	1.1726	1.1242	1.0933	1.1697	1.1412	1.2517	1.1703	NA	NA	0.9673	0.9669	1.5932	1.564	1.6629	1.6413	1.9046	1.8067	NA	NA	1.4109	1.4221	314	309	217	NA	256	Certain infectious and parasitic diseases (A00-B99)
B17	1.3902	1.3278	1.4067	1.2582	1.5212	1.3477	NA	NA	1.2386	1.204	1.2071	1.1489	1.2179	1.0829	1.2884	1.1346	NA	NA	1.0659	1.0328	1.6011	1.5346	1.6249	1.4618	1.796	1.6008	NA	NA	1.4392	1.4035	499	463	353	NA	421	Certain infectious and parasitic diseases (A00-B99)
B18	1.1874	1.1578	1.227	1.1288	1.2979	1.1808	NA	NA	1.0733	1.0909	1.1054	1.0754	1.1419	1.0479	1.1959	1.0849	NA	NA	0.9944	1.009	1.2756	1.2465	1.3184	1.216	1.4085	1.2852	NA	NA	1.1584	1.1796	1820	1807	1396	NA	1544	Certain infectious and parasitic diseases (A00-B99)
B19	1.1587	1.0654	NA	NA	NA	NA	NA	NA	1.1792	1.1444	0.8745	0.7958	NA	NA	NA	NA	NA	NA	0.8692	0.8363	1.5353	1.4263	NA	NA	NA	NA	NA	NA	1.5998000000000001	1.5662	123	NA	NA	NA	102	Certain infectious and parasitic diseases (A00-B99)
B25	1.4081	1.3497	1.397	1.2661	1.4451	1.3247	NA	NA	1.2298	1.1846	1.2059	1.1512	1.1853	1.0688	1.1926	1.0868	NA	NA	1.0466	1.0051	1.6441	1.5823	1.6466	1.4998	1.7511	1.6146	NA	NA	1.445	1.3961	413	357	264	NA	367	Certain infectious and parasitic diseases (A00-B99)
B26	1.1989	1.2064	NA	NA	NA	NA	NA	NA	1.1277	1.0757	0.9236	0.9217	NA	NA	NA	NA	NA	NA	0.8358	0.7915	1.5562	1.5791	NA	NA	NA	NA	NA	NA	1.5215	1.4619	144	NA	NA	NA	109	Certain infectious and parasitic diseases (A00-B99)
B27	1.1464	1.0956	1.1132	1.0163	NA	NA	1.1555	1.1041	1.0801	1.039	1.0561	1.0066	1.0003	0.9082	NA	NA	1.0566	1.0066	0.9791	0.9388	1.2444	1.1925	1.2387	1.1373	NA	NA	1.2636	1.211	1.1915	1.1499	1551	787	NA	1319	1099	Certain infectious and parasitic diseases (A00-B99)
B30	1.2621	1.1585	NA	NA	NA	NA	NA	NA	1.1633	1.0893	0.9809	0.8928	NA	NA	NA	NA	NA	NA	0.8955	0.8325	1.6239	1.5032	NA	NA	NA	NA	NA	NA	1.5112	1.4255	156	NA	NA	NA	144	Certain infectious and parasitic diseases (A00-B99)
B33	1.2381	1.2216	NA	NA	NA	NA	NA	NA	NA	NA	0.9257	0.9088	NA	NA	NA	NA	NA	NA	NA	NA	1.656	1.6421	NA	NA	NA	NA	NA	NA	NA	NA	109	NA	NA	NA	NA	Certain infectious and parasitic diseases (A00-B99)
B34	1.5407	1.4776	1.3254	1.1517	1.3297	1.1577	1.575	1.5263	1.4872	1.4368	1.5158	1.4533	1.2758	1.1067	1.2651	1.0993	1.5474	1.4991	1.4618	1.4117	1.566	1.5023	1.377	1.1985	1.3976	1.2191	1.603	1.554	1.5131	1.4622	40130	6707	3879	34560	35691	Certain infectious and parasitic diseases (A00-B99)
B35	1.7171	1.5758	1.7699	1.5628	1.7127	1.5245	1.4685	1.3767	1.6471	1.5489	1.584	1.4506	1.6245	1.4302	1.5654	1.3895	1.1863	1.1039	1.514	1.4212	1.8614	1.7119	1.9283	1.7077	1.8739	1.6727	1.8179	1.7168	1.7919	1.6881	1735	1527	1376	248	1546	Certain infectious and parasitic diseases (A00-B99)
B36	1.8681	1.7205	1.8631	1.6618	1.7726	1.5813	NA	NA	1.6767	1.5982	1.6336	1.4995	1.6185	1.438	1.5318	1.3607	NA	NA	1.4625	1.3902	2.1362	1.9741	2.1445	1.9203	2.0511	1.8376	NA	NA	1.9223	1.8372	651	592	538	NA	596	Certain infectious and parasitic diseases (A00-B99)
B37	1.3583	1.25	1.3702	1.2	1.3771	1.2108	1.1145	1.062	1.2592	1.1853	1.3268	1.2202	1.3376	1.1705	1.3413	1.1783	1.0374	0.9863	1.2289	1.1562	1.3906	1.2804	1.4035	1.2303	1.4138	1.2442	1.1972	1.1435	1.2902	1.2151	18911	17959	15080	1965	17282	Certain infectious and parasitic diseases (A00-B99)
B44	1.6851	1.3967	1.8395	1.4655	1.8954	1.4992	NA	NA	1.5142	1.269	1.5092	1.2439	1.6397	1.2974	1.6804	1.3188	NA	NA	1.3517	1.1265	1.8815	1.5684	2.0637	1.6555	2.1378	1.7043	NA	NA	1.6963	1.4294	857	811	745	NA	784	Certain infectious and parasitic diseases (A00-B99)
B49	1.629	1.5402	1.5261	1.4003	1.5145	1.39	NA	NA	1.5137	1.4502	1.4079	1.3271	1.3048	1.1919	1.286	1.1755	NA	NA	1.3032	1.2454	1.8849	1.7876	1.7848	1.6452	1.7836	1.6436	NA	NA	1.7582	1.6887	500	418	376	NA	461	Certain infectious and parasitic diseases (A00-B99)
B50	0.9514	0.9715	0.9779	1.0548	NA	NA	NA	NA	0.8285	0.8593	0.7615	0.7713	0.7603	0.8132	NA	NA	NA	NA	0.6252	0.6456	1.1888	1.2238	1.2578	1.3682	NA	NA	NA	NA	1.0979	1.1436	194	143	NA	NA	116	Certain infectious and parasitic diseases (A00-B99)
B59	1.5276	1.438	1.5512	1.4394	1.3942	1.2999	NA	NA	1.3563	1.2993	1.2421	1.1632	1.2574	1.1609	1.1231	1.0406	NA	NA	1.0946	1.0441	1.8786	1.7778	1.9136	1.7846	1.7307	1.6237	NA	NA	1.6805	1.617	236	228	205	NA	210	Certain infectious and parasitic diseases (A00-B99)
B80	1.2061	1.1362	1.2402	1.1307	1.2086	1.1381	1.1784	1.1246	1.1613	1.1077	1.0612	0.9966	1.0274	0.9305	0.9456	0.8826	1.0036	0.9547	1.0128	0.963	1.3707	1.2954	1.4969	1.3738	1.5449	1.4676	1.3837	1.3247	1.3315	1.2742	614	261	148	405	532	Certain infectious and parasitic diseases (A00-B99)
B85	1.1161	1.1081	1.188	1.0945	NA	NA	0.9463	0.9467	1.0364	1.027	0.9106	0.9007	0.8897	0.813	NA	NA	0.7117	0.7094	0.8285	0.8183	1.3681	1.3633	1.5865	1.4734	NA	NA	1.2582	1.2634	1.2964	1.289	228	117	NA	115	189	Certain infectious and parasitic diseases (A00-B99)
B86	2.5343	2.4946	2.5932	2.432	2.6536	2.494	NA	NA	2.1858	2.2029	2.1944	2.1545	2.2156	2.0714	2.2571	2.1138	NA	NA	1.8732	1.8812	2.9269	2.8884	3.0351	2.8554	3.1197	2.9425	NA	NA	2.5506	2.5796	607	519	496	NA	516	Certain infectious and parasitic diseases (A00-B99)
B90	1.5964	1.4565	1.4265	1.2853	1.3935	1.251	NA	NA	1.4135	1.3083	1.2536	1.1363	1.1199	1.0018	1.0844	0.9667	NA	NA	1.1068	1.0193	2.0328	1.8669	1.8169	1.6489	1.7907	1.6189	NA	NA	1.8051	1.6794	184	182	167	NA	171	Certain infectious and parasitic diseases (A00-B99)
B91	1.3009	1.2979	1.2873000000000001	1.274	1.3274	1.2936	NA	NA	1.1392	1.1639	1.0693	1.0642	1.0576	1.0422	1.0872	1.0555	NA	NA	0.9222	0.9386	1.5825	1.5829	1.5667	1.5574	1.6206	1.5854	NA	NA	1.4073	1.4432	257	256	250	NA	210	Certain infectious and parasitic diseases (A00-B99)
B94	1.317	1.192	1.3102	1.1425	1.3326	1.1685	1.2255	1.2459	1.2419	1.1776	1.1376	1.0246	1.1064	0.9587	1.1098	0.9662	0.931	0.9389	1.0679	1.0092	1.5246	1.3868	1.5515	1.3615	1.6001	1.4131	1.6131	1.6533	1.4442	1.3741	468	348	296	137	438	Certain infectious and parasitic diseases (A00-B99)
B95	1.5082	1.4438	1.5044	1.3863	1.4964	1.3773	1.4988	1.4513	1.4118	1.3825	1.48	1.4163	1.4742	1.3578	1.4637	1.3465	1.4329	1.3857	1.3839	1.3548	1.5369	1.4719	1.5351	1.4154	1.5299	1.4089	1.5677	1.5198	1.4402	1.4109	29775	25667	21484	5462	26256	Certain infectious and parasitic diseases (A00-B99)
B96	1.2273	1.1747	1.2389	1.1429	1.2431	1.1469	1.0701	1.0425	1.165	1.1388	1.21	1.1578	1.2208	1.1257	1.224	1.1289	1.0236	0.9961	1.1478	1.1216	1.2449	1.1919	1.2573	1.1602	1.2625	1.1652	1.1187	1.091	1.1826	1.1562	51288	47700	43442	5099	46091	Certain infectious and parasitic diseases (A00-B99)
B97	1.32	1.2331	1.2931	1.1465	1.2974	1.1417	1.3388	1.2838	1.2544	1.1926	1.2862	1.2009	1.2507	1.1076	1.2504	1.0989	1.2871	1.2332	1.2209	1.1601	1.3546	1.2663	1.3369	1.1867	1.3461	1.1861	1.3927	1.3366	1.2888	1.226	15607	9623	7862	6512	14153	Certain infectious and parasitic diseases (A00-B99)
B98	1.1957	1.1364	1.2181	1.1284	1.211	1.1208	1.0148	0.9954	1.1292	1.0951	1.1435	1.0856	1.1644	1.0773	1.1549	1.0675	0.822	0.7986	1.0774	1.0439	1.2504	1.1896	1.2743	1.182	1.2698	1.1767	1.2527	1.2408	1.1834	1.1487	4905	4763	4267	248	4320	Certain infectious and parasitic diseases (A00-B99)
B99	1.2446	1.2005	1.2639	1.1692	1.2094	1.1234	1.2455	1.1766	1.2043	1.1937	1.1417	1.0996	1.1554	1.0665	1.1017	1.0212	0.9493	0.8899	1.102	1.0907	1.3568	1.3107	1.3825	1.2817	1.3276	1.2359	1.634	1.5558	1.316	1.3064	1443	1335	1229	144	1356	Certain infectious and parasitic diseases (A00-B99)
C00	1.0437	1.0298	1.0845	1.0535	1.1014	1.0549	NA	NA	1.0426	1.0324	0.8092	0.7956	0.8411	0.8142	0.8519	0.8123	NA	NA	0.798	0.7888	1.3463	1.3329	1.3982	1.3632	1.4239	1.3699	NA	NA	1.3623	1.3512	146	146	144	NA	128	Neoplasms (C00-D49)
C01	1.0792	1.0776	1.0923	1.0534	1.0691	1.0413	NA	NA	1.1233	1.1658	0.909	0.9043	0.9198	0.8838	0.9	0.874	NA	NA	0.9347	0.9669	1.2812	1.2842	1.2971	1.2555	1.2698	1.2405	NA	NA	1.3499	1.4056	306	306	303	NA	266	Neoplasms (C00-D49)
C02	1.2843	1.2658	1.3118	1.2397	1.3227	1.2714	NA	NA	1.3003	1.305	1.1265	1.108	1.1497	1.0835	1.157	1.1092	NA	NA	1.1276	1.1296	1.4643	1.4462	1.4968	1.4183	1.5122	1.4574	NA	NA	1.4994	1.5077	548	548	530	NA	473	Neoplasms (C00-D49)
C03	1.4654	1.4557	1.3816	1.3837	1.4404	1.4167	NA	NA	1.3201	1.3201	1.1198	1.1092	1.0552	1.0528	1.088	1.0663	NA	NA	0.9897	0.9835	1.9177	1.9104	1.809	1.8186	1.9069	1.8821	NA	NA	1.7607	1.7718	139	139	132	NA	118	Neoplasms (C00-D49)
C04	1.126	1.1408	1.154	1.0785	1.1171	1.0595	NA	NA	1.0975	1.1288	0.8773	0.8854	0.9011	0.8378	0.8682	0.8203	NA	NA	0.8412	0.86240000000000006	1.4453	1.4697	1.4778	1.3882	1.4373	1.3686	NA	NA	1.432	1.4774	151	150	145	NA	128	Neoplasms (C00-D49)
C05	1.2801	1.2905	1.3226	1.2856	1.3244	1.267	NA	NA	1.1426	1.2003	1.0138	1.0184	1.0463	1.0116	1.0434	0.9931	NA	NA	0.8858	0.9263	1.6164	1.6353	1.6719	1.6338	1.6811	1.6165	NA	NA	1.4738	1.5552	176	177	168	NA	147	Neoplasms (C00-D49)
C06	1.25	1.2365	1.2441	1.176	1.2093	1.1292	NA	NA	1.1835	1.1857	1.0276	1.0129	1.0212	0.9617	0.9884	0.9183	NA	NA	0.9598	0.9582	1.5206	1.5093	1.5157	1.4381	1.4796	1.3886	NA	NA	1.4593	1.4673	244	246	233	NA	214	Neoplasms (C00-D49)
C07	1.0341	1.0165	1.0485	0.9974	1.0057	0.9686	NA	NA	1.0435	1.0321	0.8424	0.8259	0.8498	0.8049	0.8091	0.7761	NA	NA	0.8317	0.8187	1.2695	1.2512	1.2938	1.2358	1.2501	1.2089	NA	NA	1.3094	1.3011	219	212	192	NA	184	Neoplasms (C00-D49)
C09	1.0743	1.0438	1.1241	1.0642	1.1478	1.0867	NA	NA	1.065	1.0773	0.9231	0.8937	0.9661	0.9109	0.9869	0.9303	NA	NA	0.9016	0.9089	1.2503	1.2192	1.3079	1.2432	1.3349	1.2695	NA	NA	1.2582	1.2769	391	391	391	NA	316	Neoplasms (C00-D49)
C10	1.109	1.0911	1.1769	1.0971	1.1642	1.0859	NA	NA	1.0809	1.092	0.898	0.8788	0.9533	0.884	0.9418	0.8735	NA	NA	0.8622	0.8673	1.3695	1.3547	1.453	1.3616	1.4393	1.35	NA	NA	1.3551	1.375	204	204	203	NA	176	Neoplasms (C00-D49)
C11	1.1936	1.1877	1.2002	1.1662	1.3609	1.3106	NA	NA	NA	NA	0.9001	0.8907	0.901	0.8718	1.0126	0.9686	NA	NA	NA	NA	1.5829	1.5838	1.5987	1.5601	1.8289	1.7735	NA	NA	NA	NA	115	111	108	NA	NA	Neoplasms (C00-D49)
C12	1.2418	1.2451	1.291	1.2407	1.3518	1.3108	NA	NA	1.2578	1.3315	0.9433	0.9401	0.9792	0.9343	1.0248	0.9872	NA	NA	0.9322	0.982	1.6349	1.649	1.702	1.6474	1.783	1.7405	NA	NA	1.6972	1.8053	122	122	122	NA	103	Neoplasms (C00-D49)
C13	1.1633	1.1995	1.2468	1.2402	1.2214	1.2023	NA	NA	1.1898	1.3035	0.8899	0.9136	0.9527	0.9425	0.9326	0.9122	NA	NA	0.8947	0.9734	1.5207	1.5749	1.6317	1.6319	1.5997	1.5846	NA	NA	1.5822	1.7456	132	132	132	NA	116	Neoplasms (C00-D49)
C14	1.0952	1.0838	1.1151	1.0638	1.0614	1.0004	NA	NA	0.9566	0.971	0.8968	0.8848	0.911	0.8658	0.8669	0.8135	NA	NA	0.7727	0.7826	1.3376	1.3276	1.3649	1.3072	1.2996	1.2301	NA	NA	1.1843	1.2047	228	228	227	NA	196	Neoplasms (C00-D49)
C15	1.1802	1.1706	1.1535	1.118	1.1653	1.1303	NA	NA	1.1333	1.1359	1.118	1.108	1.0928	1.0582	1.1038	1.0697	NA	NA	1.0681	1.0699	1.2459	1.2368	1.2176	1.1812	1.2302	1.1943	NA	NA	1.2023	1.2061	3259	3259	3242	NA	2722	Neoplasms (C00-D49)
C16	1.0779	1.0721	1.0659	1.042	1.087	1.0583	NA	NA	1.063	1.0639	1.0136	1.0073	1.0023	0.9789	1.0219	0.9939	NA	NA	0.9939	0.9939	1.1462	1.1411	1.1334	1.1091	1.1563	1.1268	NA	NA	1.1368	1.1387	2508	2508	2476	NA	2102	Neoplasms (C00-D49)
C17	1.1149	1.0992	1.1527	1.0911	1.1315	1.0954	NA	NA	1.0793	1.0705	0.9756	0.96	1.0089	0.9522	0.9892	0.9552	NA	NA	0.9374	0.9282	1.274	1.2585	1.3171	1.2503	1.2943	1.256	NA	NA	1.2427	1.2345	528	527	520	NA	468	Neoplasms (C00-D49)
C18	1.014	1.0041	1.0133	1	1.0117	0.9963	NA	NA	0.9977	0.9953	0.9806	0.9705	0.9799	0.9665	0.9781	0.9627	NA	NA	0.9615	0.9588	1.0486	1.0388	1.0479	1.0347	1.0464	1.031	NA	NA	1.0352	1.0333	8255	8246	8116	NA	6819	Neoplasms (C00-D49)
C19	0.9489	0.9469	0.9643	0.9647	0.9629	0.964	NA	NA	0.9424	0.954	0.8806	0.8778	0.8948	0.8942	0.8927	0.8927	NA	NA	0.868	0.8777	1.0225	1.0215	1.0392	1.0407	1.0387	1.0411	NA	NA	1.0232	1.0369	1621	1619	1583	NA	1334	Neoplasms (C00-D49)
C20	0.9664	0.9756	0.9682	0.9784	0.9666	0.973	NA	NA	0.9526	0.9673	0.9176	0.9256	0.9193	0.9283	0.9175	0.9229	NA	NA	0.8983	0.9114	1.0179	1.0283	1.0197	1.0313	1.0183	1.0259	NA	NA	1.0102	1.0266	3365	3365	3318	NA	2627	Neoplasms (C00-D49)
C21	1.0771	1.0684	1.0812	1.0463	1.0882	1.0465	NA	NA	1.0381	1.0369	0.9352	0.9254	0.9381	0.9054	0.9441	0.9052	NA	NA	0.8906	0.8877	1.2405	1.2336	1.2462	1.2091	1.2543	1.2098	NA	NA	1.2101	1.2113	458	458	451	NA	390	Neoplasms (C00-D49)
C22	1.2475	1.214	1.249	1.1847	1.2298	1.1667	NA	NA	1.1791	1.1713	1.1617	1.1293	1.1629	1.1017	1.1447	1.0844	NA	NA	1.0933	1.085	1.3396	1.305	1.3414	1.274	1.3212	1.2552	NA	NA	1.2716	1.2644	1925	1919	1894	NA	1708	Neoplasms (C00-D49)
C23	1.0732	1.0675	1.0608	1.0386	1.0589	1.0472	NA	NA	1.0275	1.0392	0.8825	0.8762	0.8736	0.8532	0.8696	0.8574	NA	NA	0.828	0.8358	1.305	1.3006	1.2881	1.2642	1.2893	1.279	NA	NA	1.275	1.2921	242	242	242	NA	204	Neoplasms (C00-D49)
C24	1.0855	1.0816	1.0738	1.0398	1.0667	1.0231	NA	NA	1.0429	1.0254	0.9417	0.9366	0.9316	0.9	0.9244	0.8845	NA	NA	0.8927	0.8763	1.2512	1.249	1.2376	1.2013	1.2308	1.1833	NA	NA	1.2183	1.2	464	465	458	NA	389	Neoplasms (C00-D49)
C25	1.1592	1.1521	1.1403	1.1036	1.1489	1.1118	NA	NA	1.1326	1.1348	1.0958	1.0881	1.0778	1.042	1.0857	1.0494	NA	NA	1.0656	1.0667	1.2264	1.2198	1.2065	1.1687	1.2159	1.1778	NA	NA	1.204	1.2074	3016	3008	2998	NA	2573	Neoplasms (C00-D49)
C26	1.132	1.1038	1.0979	1.05	1.1173	1.0763	NA	NA	1.0598	1.0477	1.0033	0.9765	0.9719	0.9272	0.9882	0.9501	NA	NA	0.9348	0.9228	1.2773	1.2477	1.2404	1.1889	1.2633	1.2193	NA	NA	1.2015	1.1895	678	677	659	NA	626	Neoplasms (C00-D49)
C30	1.0699	1.0594	1.1228	1.0862	1.1612	1.1199	NA	NA	NA	NA	0.8005	0.789	0.8368	0.8068	0.862	0.8271	NA	NA	NA	NA	1.4301	1.4225	1.5065	1.4624	1.5643	1.5164	NA	NA	NA	NA	109	107	107	NA	NA	Neoplasms (C00-D49)
C32	1.1437	1.1572	1.1717	1.1352	1.1566	1.1169	NA	NA	1.0783	1.1089	1.0187	1.0287	1.0436	1.0084	1.0293	0.9916	NA	NA	0.951	0.9762	1.2841	1.3018	1.3156	1.278	1.2996	1.2581	NA	NA	1.2226	1.2596	690	689	680	NA	586	Neoplasms (C00-D49)
C34	1.1511	1.14	1.1514	1.0869	1.1534	1.0901	NA	NA	1.1097	1.1195	1.1204	1.1092	1.1207	1.0574	1.1226	1.0605	NA	NA	1.0778	1.0869	1.1826	1.1717	1.1829	1.1172	1.185	1.1206	NA	NA	1.1426	1.1531	13074	13057	13024	NA	11181	Neoplasms (C00-D49)
C38	1.0711	1.0795	0.9672	0.9468	0.9994	0.9872	NA	NA	1.0232	1.0377	0.8475	0.8504	0.7638	0.7441	0.7856	0.7734	NA	NA	0.7955	0.8047	1.3536	1.3702	1.2248000000000001	1.2046	1.2714	1.26	NA	NA	1.316	1.3381	171	165	157	NA	144	Neoplasms (C00-D49)
C40	1.0484	1.0224	NA	NA	NA	NA	NA	NA	1.0173	1.0385	0.8037	0.7806	NA	NA	NA	NA	NA	NA	0.7545	0.7662	1.3675	1.3391	NA	NA	NA	NA	NA	NA	1.3716	1.4077	134	NA	NA	NA	104	Neoplasms (C00-D49)
C41	1.2465	1.2416	1.2253	1.1866	1.2092	1.167	NA	NA	1.1848	1.1853	1.0664	1.0588	1.0388	1.0029	1.016	0.977	NA	NA	0.9995	0.9959	1.457	1.4558	1.4452	1.4038	1.4392	1.394	NA	NA	1.4045	1.4107	397	353	316	NA	332	Neoplasms (C00-D49)
C43	0.9547	0.9425	0.9679	0.952	0.9553	0.938	NA	NA	0.9663	0.9596	0.9047	0.8924	0.9172	0.9013	0.9032	0.8861	NA	NA	0.9116	0.9046	1.0074	0.9955	1.0214	1.0056	1.0103	0.9931	NA	NA	1.0241	1.0179	3170	3159	2886	NA	2682	Neoplasms (C00-D49)
C44	1.0995	1.0692	1.1061	1.0661	1.1033	1.0628	NA	NA	1.0556	1.0341	1.0781	1.048	1.0845	1.0449	1.0816	1.0415	NA	NA	1.0332	1.0118	1.1215	1.0908	1.1282	1.0877	1.1255	1.0845	NA	NA	1.0784	1.0568	25094	25077	24709	NA	21264	Neoplasms (C00-D49)
C45	0.9805	0.9938	1.0024	1.0051	1.0126	1.0195	NA	NA	1.0244	1.0442	0.8755	0.8864	0.8949	0.8962	0.9045	0.9094	NA	NA	0.905	0.9211	1.098	1.1142	1.1227	1.1271	1.1337	1.1431	NA	NA	1.1594	1.1836	725	723	725	NA	614	Neoplasms (C00-D49)
C48	1.0469	1.0338	1.0741	1.0662	1.0605	1.0418	NA	NA	1.0437	1.0329	0.9043	0.8913	0.9268	0.9178	0.9144	0.8962	NA	NA	0.8895	0.8785	1.2118	1.199	1.245	1.2387	1.23	1.2109	NA	NA	1.2246	1.2145	420	413	409	NA	351	Neoplasms (C00-D49)
C49	1.0766	1.0577	1.1263	1.1047	1.1282	1.0871	NA	NA	1.1015	1.0948	0.9669	0.9485	1.0074	0.9861	1.0031	0.9646	NA	NA	0.9798	0.9724	1.1988	1.1794	1.2593	1.2375	1.2689	1.225	NA	NA	1.2384	1.2326	820	758	682	NA	697	Neoplasms (C00-D49)
C50	1.0411	1.0392	1.0373000000000001	1.0265	1.0331	1.021	NA	NA	1.0227	1.0312	1.0152	1.013	1.0115	1.0005	1.007	0.9947	NA	NA	0.9943	1.0022	1.0676	1.0662	1.0637	1.0532	1.0599	1.0479	NA	NA	1.0519	1.0611	14359	14360	13755	NA	11473	Neoplasms (C00-D49)
C51	1.2	1.1835	1.2447	1.2197	1.2665	1.2229	NA	NA	1.2125	1.202	1.0351	1.0184	1.073	1.0495	1.09	1.0499	NA	NA	1.03	1.0187	1.3911	1.3753	1.4437	1.4175	1.4716	1.4245	NA	NA	1.4272	1.4183	434	433	424	NA	361	Neoplasms (C00-D49)
C52	0.9788	1.0025	0.904	0.8996	0.9193	0.9281	NA	NA	0.9266	0.9269	0.743	0.757	0.6843	0.6777	0.6953	0.6992	NA	NA	0.6899	0.6874	1.2894	1.3277	1.1943	1.1942	1.2153	1.2318	NA	NA	1.2445	1.2496	117	116	114	NA	103	Neoplasms (C00-D49)
C53	0.9601	0.9717	0.961	0.9682	0.9604	0.9841	NA	NA	1.0161	1.0503	0.8608	0.8696	0.8616	0.8662	0.8444	0.8631	NA	NA	0.9007	0.9291	1.0708	1.0857	1.0719	1.0823	1.0924	1.122	NA	NA	1.1461	1.1873	755	752	523	NA	615	Neoplasms (C00-D49)
C54	1.0431	1.0558	1.0439	1.0628	1.0291	1.0463	NA	NA	1.0297	1.0441	0.9807	0.9919	0.9813	0.9981	0.9673	0.9825	NA	NA	0.9599	0.9724	1.1095	1.124	1.1104	1.1317	1.0948	1.1143	NA	NA	1.1046	1.1212	2358	2355	2327	NA	1822	Neoplasms (C00-D49)
C55	1.0574	1.0475	1.0198	1.0077	1.0085	1.0072	NA	NA	0.9588	0.9535	0.8952	0.8846	0.8631	0.8498	0.8516	0.848	NA	NA	0.7971	0.7906	1.249	1.2403	1.205	1.1949	1.1942	1.1963	NA	NA	1.1534	1.1499	325	323	315	NA	263	Neoplasms (C00-D49)
C56	1.0305	1.0353	1.0148	1.0154	1.022	1.0243	NA	NA	1.0025	1.0078	0.965	0.9686	0.9502	0.9498	0.9557	0.9567	NA	NA	0.931	0.935	1.1004	1.1066	1.0837	1.0856	1.0929	1.0967	NA	NA	1.0795	1.0864	2094	2078	1979	NA	1630	Neoplasms (C00-D49)
C57	1.1767	1.2031	1.1925	1.216	1.1931	1.2127	NA	NA	1.152	1.1709	0.974	0.9932	0.9864	1.0034	0.9876	1.001	NA	NA	0.936	0.9494	1.4216	1.4574	1.4416	1.4736	1.4414	1.4692	NA	NA	1.4177	1.4441	262	262	260	NA	215	Neoplasms (C00-D49)
C60	1.1867	1.2007	1.296	1.2893	1.2104	1.2432	NA	NA	1.1674	1.2106	0.9511	0.9593	1.036	1.0272	0.9674	0.9888	NA	NA	0.9151	0.9439	1.4807	1.5029	1.6213	1.6182	1.5143	1.5632	NA	NA	1.4893	1.5528	195	195	190	NA	162	Neoplasms (C00-D49)
C61	1.0574	1.0366	1.0574	1.0288	1.0539	1.025	NA	NA	1.0059	0.9986	1.0297	1.0091	1.0297	1.0014	1.0263	0.9976	NA	NA	0.9772	0.9697	1.0859	1.065	1.0859	1.057	1.0823	1.053	NA	NA	1.0355	1.0283	13721	13725	13723	NA	11486	Neoplasms (C00-D49)
C62	1.0435	1.0216	1.024	0.9923	0.9876	0.9519	NA	NA	1.0189	1.0278	0.8897	0.867	0.8719	0.8403	0.7754	0.7429	NA	NA	0.8402	0.8437	1.224	1.2038	1.2027	1.1719	1.258	1.2197	NA	NA	1.2356	1.252	362	345	146	NA	242	Neoplasms (C00-D49)
C64	1.1117	1.0886	1.1031	1.0496	1.1132	1.0586	NA	NA	1.0577	1.0543	1.0502	1.0275	1.0416	0.9901	1.0508	0.9981	NA	NA	0.9948	0.9909	1.1767	1.1533	1.1681	1.1126	1.1793	1.1228	NA	NA	1.1245	1.1218	2914	2867	2824	NA	2501	Neoplasms (C00-D49)
C65	1.2207	1.2378	1.2175	1.1838	1.2241	1.2107	NA	NA	1.113	1.1514	1.011	1.0229	1.0095	0.9779	1.0136	0.9994	NA	NA	0.9114	0.939	1.4739	1.4978	1.4683	1.433	1.4785	1.4665	NA	NA	1.3592	1.412	282	280	277	NA	241	Neoplasms (C00-D49)
C66	1.0991	1.0936	1.0853	1.0544	1.0843	1.0433	NA	NA	0.9885	0.9956	0.9335	0.9269	0.9223	0.8931	0.922	0.8848	NA	NA	0.8332	0.8369	1.294	1.2904	1.2771	1.2448	1.2753	1.2302	NA	NA	1.1727	1.1845	357	357	357	NA	316	Neoplasms (C00-D49)
C67	1.0805	1.0741	1.0867	1.0601	1.0837	1.0604	NA	NA	1.0294	1.0335	1.0396	1.033	1.0455	1.0194	1.0425	1.0195	NA	NA	0.9868	0.9903	1.123	1.1168	1.1294	1.1025	1.1264	1.1029	NA	NA	1.0737	1.0786	6425	6415	6366	NA	5376	Neoplasms (C00-D49)
C68	1.0309	1.0169	1.0511	1.042	1.1085	1.0983	NA	NA	0.9366	0.9504	0.7895	0.777	0.808	0.7987	0.8514	0.841	NA	NA	0.7117	0.7196	1.3463	1.331	1.3673	1.3593	1.4431	1.4343	NA	NA	1.2325	1.2552	134	135	132	NA	118	Neoplasms (C00-D49)
C69	0.9805	0.9611	0.9662	0.9475	1.0315	1.0013	NA	NA	0.9645	0.9706	0.8128	0.7938	0.7963	0.7773	0.8436	0.8148	NA	NA	0.787	0.7901	1.1828	1.1636	1.1723	1.1551	1.2612	1.2305	NA	NA	1.1819	1.1923	261	238	222	NA	221	Neoplasms (C00-D49)
C71	1.1246	1.1065	1.1459	1.1158	1.1303	1.1027	0.9878	1.0155	1.0922	1.086	1.0439	1.0255	1.0584	1.0287	1.0406	1.0134	0.8094	0.8283	1.0047	0.9976	1.2116	1.1939	1.2408	1.2103	1.2279	1.1998	1.2054	1.2448	1.1873	1.1822	1672	1469	1338	243	1326	Neoplasms (C00-D49)
C72	1.1985	1.1082	NA	NA	NA	NA	NA	NA	NA	NA	0.9016	0.825	NA	NA	NA	NA	NA	NA	NA	NA	1.5931	1.4886	NA	NA	NA	NA	NA	NA	NA	NA	120	NA	NA	NA	NA	Neoplasms (C00-D49)
C73	1.0623	1.0415	1.06	1.0238	1.0634	1.0338	NA	NA	1.0229	1.0143	0.9558	0.935	0.9525	0.9178	0.9436	0.9153	NA	NA	0.9114	0.9018	1.1807	1.1601	1.1795	1.1419	1.1984	1.1677	NA	NA	1.1479	1.1408	819	798	618	NA	675	Neoplasms (C00-D49)
C74	1.1977	1.1896	1.1259	1.0562	NA	NA	NA	NA	1.0861	1.0827	0.9264	0.9178	0.8317	0.7735	NA	NA	NA	NA	0.8289	0.8234	1.5484	1.5419	1.5242	1.4423	NA	NA	NA	NA	1.4232	1.4237	145	107	NA	NA	129	Neoplasms (C00-D49)
C75	1.0734	1.0405	1	0.9619	1.0671	1.0003	NA	NA	0.9905	1.0018	0.8269	0.7982	0.7597	0.728	0.8051	0.751	NA	NA	0.754	0.76	1.3933	1.3565	1.3162	1.2711	1.4144	1.3324	NA	NA	1.3013	1.3204	137	121	112	NA	121	Neoplasms (C00-D49)
C76	1.1049	1.109	1.1051	1.0937	1.0738	1.0608	NA	NA	1.0872	1.0943	0.9592	0.9613	0.9527	0.9408	0.9242	0.9109	NA	NA	0.9344	0.9388	1.2727	1.2795	1.2818	1.2715	1.2476	1.2354	NA	NA	1.265	1.2756	472	431	415	NA	412	Neoplasms (C00-D49)
C77	1.0597	1.0622	1.0547	1.0391	1.0529	1.04	1.1391	1.1428	1.0374	1.0539	1.0331	1.0351	1.0282	1.0125	1.026	1.013	0.8597	0.8555	1.0091	1.0247	1.087	1.09	1.0819	1.0664	1.0805	1.0678	1.5094	1.5266	1.0664	1.0838	14180	14120	13563	140	11924	Neoplasms (C00-D49)
C78	1.0635	1.0661	1.0539	1.0357	1.0612	1.0443	1.0116	1.0294	1.0475	1.0675	1.0413	1.0436	1.0319	1.0137	1.0389	1.022	0.7757	0.783	1.0241	1.0434	1.0862	1.0892	1.0764	1.0582	1.084	1.0672	1.3193	1.3532	1.0714	1.0921	20975	20875	20532	147	18290	Neoplasms (C00-D49)
C79	1.0787	1.0838	1.0745	1.0531	1.0779	1.0576	0.9799	0.986	1.0508	1.0782	1.0542	1.0589	1.05	1.0287	1.0532	1.0329	0.7661	0.7662	1.0255	1.0519	1.1037	1.1094	1.0996	1.0781	1.1032	1.0829	1.2535	1.2687	1.0768	1.1052	17880	17755	17443	168	15788	Neoplasms (C00-D49)
C80	1.1021	1.0985	1.0886	1.0584	1.1004	1.0743	NA	NA	1.0861	1.0921	1.0605	1.0565	1.0475	1.0178	1.0585	1.0327	NA	NA	1.0415	1.0467	1.1454	1.1423	1.1314	1.1006	1.1438	1.1175	NA	NA	1.1326	1.1395	6357	6332	6242	NA	5385	Neoplasms (C00-D49)
C81	1.7109	1.6448	1.7155	1.6522	1.622	1.5235	1.4072	1.3293	1.4626	1.4255	1.5416	1.478	1.5379	1.4764	1.4234	1.3335	1.1063	1.0357	1.2956	1.26	1.8988	1.8304	1.9135	1.8488	1.8482	1.7406	1.79	1.7061	1.6511	1.6127	969	870	588	185	701	Neoplasms (C00-D49)
C82	1.158	1.1044	1.1005	1.0362	1.0985	1.047	NA	NA	1.0431	1.0184	1.0393	0.9891	0.9873	0.9272	0.9839	0.9359	NA	NA	0.928	0.9042	1.2901	1.2331	1.2267	1.1581	1.2266	1.1713	NA	NA	1.1726	1.147	790	782	744	NA	658	Neoplasms (C00-D49)
C83	1.2423	1.206	1.2586	1.2218	1.2283	1.186	NA	NA	1.191	1.169	1.1663	1.1312	1.1804	1.1445	1.1506	1.1096	NA	NA	1.1129	1.0914	1.3231	1.2858	1.3421	1.3044	1.3113	1.2676	NA	NA	1.2745	1.2523	2429	2371	2250	NA	2081	Neoplasms (C00-D49)
C84	2.4422	2.4139	2.7096	2.6354	2.5605	2.4778	NA	NA	2.1534	2.1748	2.1061	2.0778	2.3272	2.2575	2.1893	2.1138	NA	NA	1.8308	1.8436	2.8319	2.8045	3.1548	3.0765	2.9947	2.9045	NA	NA	2.5329	2.5656	545	530	489	NA	437	Neoplasms (C00-D49)
C85	1.3253	1.2768	1.3119	1.2563	1.3	1.2339	NA	NA	1.228	1.206	1.2537	1.2066	1.2403	1.1864	1.2272	1.1635	NA	NA	1.1561	1.1343	1.4009	1.351	1.3875	1.3302	1.3771	1.3086	NA	NA	1.3044	1.2821	3161	3108	2917	NA	2644	Neoplasms (C00-D49)
C88	1.2798	1.2603	1.2342	1.2105	1.2846	1.2421	NA	NA	1.1363	1.1225	1.0955	1.0756	1.0555	1.0326	1.0955	1.0564	NA	NA	0.9639	0.9498	1.4952	1.4767	1.4432	1.419	1.5062	1.4604	NA	NA	1.3396	1.3267	410	407	395	NA	365	Neoplasms (C00-D49)
C90	1.1337	1.1055	1.1498	1.1252	1.1373	1.1036	NA	NA	1.1015	1.0836	1.0578	1.0303	1.0726	1.0484	1.0609	1.028	NA	NA	1.0216	1.0038	1.215	1.1862	1.2326	1.2077	1.2193	1.1847	NA	NA	1.1876	1.1696	1995	1988	1969	NA	1686	Neoplasms (C00-D49)
C91	1.0743	1.0548	1.1222	1.0847	1.0939	1.0529	0.9651	0.9679	1.0395	1.0283	1.0045	0.9855	1.0439	1.0079	1.0164	0.977	0.8123	0.8121	0.966	0.9547	1.1489	1.129	1.2063	1.1674	1.1773	1.1347	1.1465	1.1535	1.1186	1.1076	2123	1828	1763	321	1756	Neoplasms (C00-D49)
C92	1.2765	1.2499	1.291	1.2583	1.2829	1.2498	1.0943	1.0992	1.2434	1.2408	1.1842	1.1581	1.196	1.1643	1.1854	1.153	0.805	0.7998	1.1464	1.1428	1.3759	1.3489	1.3936	1.3599	1.3883	1.3546	1.4875	1.5105	1.3486	1.3473	1752	1680	1574	107	1488	Neoplasms (C00-D49)
C93	1.1723	1.1869	1.1839	1.1377	1.0981	1.0683	NA	NA	1.1137	1.1468	0.9417	0.9503	0.9519	0.9111	0.8799	0.8528	NA	NA	0.8873	0.9109	1.4594	1.4824	1.4724	1.4206	1.3703	1.3383	NA	NA	1.3979	1.4437	216	213	211	NA	199	Neoplasms (C00-D49)
C94	1.2532	1.2424	1.314	1.2668	1.2253	1.172	NA	NA	NA	NA	0.9212	0.9095	0.9603	0.9212	0.8955	0.8522	NA	NA	NA	NA	1.7047	1.6971	1.7979	1.7421	1.6765	1.6119	NA	NA	NA	NA	105	104	103	NA	NA	Neoplasms (C00-D49)
C95	1.2188	1.1932	1.341	1.2687	1.3201	1.2355	NA	NA	1.1718	1.1604	1.0391	1.0155	1.1267	1.062	1.1068	1.0314	NA	NA	0.9921	0.9801	1.4295	1.402	1.5961	1.5155	1.5745	1.48	NA	NA	1.3841	1.374	395	351	336	NA	357	Neoplasms (C00-D49)
C97	1.0585	1.0382	1.0833	1.0408	1.0538	1.0162	NA	NA	1.0161	1.0083	0.9786	0.9585	1.0011	0.9604	0.974	0.9378	NA	NA	0.9374	0.9291	1.145	1.1244	1.1723	1.1279	1.1401	1.1011	NA	NA	1.1013	1.0943	1611	1610	1596	NA	1510	Neoplasms (C00-D49)
D00	1.0862	1.0534	1.0548	0.99	1.0689	0.9751	NA	NA	1.0244	1.015	0.8671	0.8384	0.8437	0.7886	0.8533	0.7736	NA	NA	0.8116	0.8028	1.3605	1.3235	1.3188	1.2429	1.3389	1.229	NA	NA	1.2932	1.2831	181	181	179	NA	168	Neoplasms (C00-D49)
D01	1.1033	1.0374	1.1118	1.0198	1.1279	1.0362	NA	NA	1.0015	0.9596	0.8818	0.8249	0.886	0.8085	0.8947	0.8174	NA	NA	0.7921	0.7563	1.3804	1.3048	1.3951	1.2864	1.4218	1.3136	NA	NA	1.2663	1.2176	180	180	170	NA	162	Neoplasms (C00-D49)
D02	1.2672	1.2322	1.1997	1.1289	1.2218	1.1433	NA	NA	1.1392	1.1313	1.0215	0.9886	0.9679	0.9064	0.9828	0.9151	NA	NA	0.9068	0.8976	1.572	1.5358	1.487	1.4059	1.519	1.4284	NA	NA	1.4311	1.4259	209	208	203	NA	184	Neoplasms (C00-D49)
D03	1.0598	1.0224	1.0798	1.041	1.0768	1.0414	NA	NA	1.0225	0.997	0.9736	0.9379	0.9922	0.955	0.9868	0.9527	NA	NA	0.9327	0.908	1.1537	1.1146	1.1752	1.1348	1.175	1.1383	NA	NA	1.1208	1.0947	1295	1292	1226	NA	1095	Neoplasms (C00-D49)
D04	1.2521	1.1927	1.2643	1.1791	1.2637	1.1725	NA	NA	1.2037	1.1593	1.1816	1.1245	1.1931	1.1114	1.1921	1.1048	NA	NA	1.1331	1.0904	1.3267	1.265	1.3398	1.2509	1.3395	1.2444	NA	NA	1.2788	1.2327	3098	3093	3069	NA	2827	Neoplasms (C00-D49)
D05	1.0063	0.9945	1.0064	0.996	0.9971	0.9824	NA	NA	0.9609	0.9579	0.9455	0.9333	0.9456	0.9348	0.9362	0.9213	NA	NA	0.8967	0.8929	1.071	1.0596	1.071	1.0611	1.062	1.0475	NA	NA	1.0298	1.0276	2263	2265	2184	NA	1812	Neoplasms (C00-D49)
D06	1.0502	1.0311	1.0609	1.0011	1.0276	0.9898	0.9214	0.922	0.994	1.0047	0.9816	0.9621	0.9922	0.9344	0.8958	0.8592	0.7714	0.7663	0.9231	0.9312	1.1235	1.1051	1.1343	1.0727	1.1787	1.1403	1.1005	1.1093	1.0705	1.0839	2060	2068	455	308	1642	Neoplasms (C00-D49)
D07	1.1986	1.1425	1.277	1.1952	1.222	1.1574	NA	NA	1.1345	1.1026	1.0764	1.0237	1.1459	1.0695	1.0925	1.0316	NA	NA	1.012	0.9816	1.3346	1.275	1.4231	1.3356	1.3669	1.2984	NA	NA	1.2718	1.2385	799	797	738	NA	700	Neoplasms (C00-D49)
D09	1.1239	1.1071	1.1256	1.077	1.1329	1.0958	NA	NA	1.0546	1.0517	0.9992	0.9828	1.0009	0.9556	1.0075	0.9726	NA	NA	0.9339	0.9301	1.264	1.247	1.2659	1.2139	1.274	1.2346	NA	NA	1.1908	1.1891	694	697	693	NA	635	Neoplasms (C00-D49)
D10	1.2734	1.2127	1.3332	1.1876	1.3544	1.2092	1.1395	1.1269	1.252	1.2034	1.1492	1.0914	1.1952	1.06	1.1932	1.0605	0.8983	0.8826	1.1169	1.0706	1.411	1.3474	1.4871	1.3306	1.5374	1.3787	1.4454	1.4389	1.4033	1.3527	906	794	577	181	728	Neoplasms (C00-D49)
D11	1.0443	1.0376	1.0449	1.0011	1.0382	0.9889	NA	NA	1.0209	1.023	0.9398	0.9318	0.9398	0.8986	0.9273	0.8809	NA	NA	0.9089	0.9091	1.1604	1.1554	1.1616	1.1154	1.1623000000000001	1.1101	NA	NA	1.1467	1.1513	812	795	689	NA	664	Neoplasms (C00-D49)
D12	1.2115	1.1403	1.2121	1.1107	1.2071	1.1063	1.2571	1.2227	1.1341	1.0928	1.1885	1.1182	1.1891	1.089	1.1839	1.0844	0.9646	0.9287	1.1112	1.0703	1.235	1.1629	1.2356	1.1328	1.2308	1.1285	1.6383	1.6096	1.1575	1.1158	25696	25649	24951	150	22280	Neoplasms (C00-D49)
D13	1.2158	1.1222	1.2057	1.0888	1.21	1.0893	NA	NA	1.1002	1.0392	1.1298	1.0409	1.1203	1.0095	1.1211	1.007	NA	NA	1.0165	0.9587	1.3083	1.2098	1.2976	1.1743	1.3059	1.1782	NA	NA	1.1907	1.1265	1755	1739	1613	NA	1479	Neoplasms (C00-D49)
D14	1.3058	1.2323	1.3006	1.1643	1.3173	1.2208	NA	NA	1.1597	1.1202	1.1512	1.0832	1.1421	1.0178	1.1366	1.0492	NA	NA	1.0096	0.9728	1.4812	1.4019	1.4809	1.3319	1.5268	1.4204	NA	NA	1.3321	1.2901	609	560	433	NA	489	Neoplasms (C00-D49)
D15	1.1513	1.1363	1.1484	1.1102	1.1592	1.1176	NA	NA	1.0655	1.0558	0.9328	0.9175	0.9245	0.8901	0.9265	0.8894	NA	NA	0.847	0.8375	1.421	1.4073	1.4264	1.3848	1.4505	1.4042	NA	NA	1.3403	1.3308	214	200	186	NA	176	Neoplasms (C00-D49)
D16	1.1754	1.1377	1.2698	1.1753	1.1966	1.0932	1.0687	1.0553	1.0843	1.0487	1.0688	1.0321	1.1253	1.0374	1.0258	0.9324	0.9363	0.9216	0.975	0.9409	1.2927	1.2541	1.4328	1.3316	1.3959	1.2817	1.2197	1.2084	1.2058	1.1688	1123	647	390	604	878	Neoplasms (C00-D49)
D17	1.1632	1.1042	1.1592	1.0844	1.1318	1.0614	1.1317	1.0686	1.0732	1.0336	1.124	1.0661	1.1196	1.0463	1.0894	1.0206	0.9843	0.9252	1.0331	0.9942	1.2039	1.1437	1.2003	1.1238	1.1759	1.1038	1.3012	1.2343	1.1148	1.0745	7797	7547	6147	516	6248	Neoplasms (C00-D49)
D18	1.1669	1.1075	1.165	1.0701	1.1863	1.0857	1.143	1.1325	1.1095	1.0719	1.1092	1.0516	1.1022	1.0109	1.1165	1.02	1.0226	1.011	1.0512	1.0145	1.2275	1.1664	1.2313	1.1328	1.2605	1.1557	1.2776	1.2686	1.1711	1.1326	3729	3083	2567	790	3237	Neoplasms (C00-D49)
D21	1.2832	1.2267	1.342	1.2405	1.2517	1.1655	NA	NA	1.2109	1.1627	1.1599	1.1062	1.209	1.1144	1.1162	1.0362	NA	NA	1.0836	1.038	1.4195	1.3603	1.4896	1.3808	1.4036	1.311	NA	NA	1.3533	1.3023	949	880	712	NA	765	Neoplasms (C00-D49)
D22	1.1399	1.0921	1.1546	1.0893	1.1104	1.046	1.1487	1.107	1.0741	1.0431	1.1019	1.0548	1.1123	1.0482	1.0572	0.9946	1.0783	1.0373000000000001	1.0336	1.003	1.1792	1.1307	1.1986	1.132	1.1662	1.1	1.2238	1.1815	1.1161	1.0849	8229	6589	3685	2539	6285	Neoplasms (C00-D49)
D23	1.2334	1.1736	1.2571	1.1732	1.2588	1.172	1.1422	1.1106	1.1342	1.0941	1.1838	1.1255	1.2007	1.1193	1.1961	1.1122	1.0503	1.0193	1.0833	1.0441	1.285	1.2239	1.316	1.2298	1.3249	1.2351	1.2421	1.21	1.1874	1.1465	5653	4444	3532	1395	4449	Neoplasms (C00-D49)
D24	1.0472	1.0101	1.04	0.9911	1.024	0.9803	1.129	1.1159	0.9934	0.9691	0.9866	0.95	0.9787	0.9309	0.9438	0.9015	0.9962	0.979	0.9281	0.9041	1.1116	1.074	1.1052	1.0552	1.1111	1.066	1.2797	1.2718	1.0633	1.0389	2632	2432	1299	675	1975	Neoplasms (C00-D49)
D25	1.0665	1.0376	1.0805	1.0482	1.0864	1.0506	1.1366	1.1176	1.0578	1.0324	1.038	1.0092	1.0516	1.0194	1.0551	1.0196	0.8944	0.8698	1.0263	1.001	1.0958	1.0668	1.1102	1.0777	1.1186	1.0826	1.4444	1.436	1.0904	1.0649	12552	12549	10372	190	9894	Neoplasms (C00-D49)
D26	1.1165	1.0902	1.0985	1.0779	1.0838	1.0393	NA	NA	1.0939	1.0663	0.964	0.9386	0.9487	0.9284	0.9222	0.8811	NA	NA	0.9299	0.9036	1.2932	1.2663	1.2719	1.2515	1.2737	1.2259	NA	NA	1.2868	1.2583	424	420	330	NA	342	Neoplasms (C00-D49)
D27	1.0376	1.0165	1.0597	1.013	1.0371	0.9939	1.0737	1.041	1.0255	1.0086	0.9807	0.9595	1.0012	0.9557	0.9689	0.9272	0.9023	0.8696	0.9639	0.9468	1.0977	1.0768	1.1216	1.0738	1.1101	1.0655	1.2776	1.2463	1.091	1.0745	2900	2818	1877	349	2332	Neoplasms (C00-D49)
D28	1.2479	1.1867	1.2557	1.187	1.1439	1.1109	NA	NA	1.2021	1.1663	1.0565	1.0011	1.0617	0.9998	0.9343	0.9011	NA	NA	1.0048	0.9721	1.4738	1.4068	1.4852	1.4094	1.4005	1.3696	NA	NA	1.4381	1.3992	347	332	218	NA	287	Neoplasms (C00-D49)
D29	1.2298	1.1921	1.2138	1.1631	1.1404	1.1043	NA	NA	1.1689	1.1351	1.0155	0.9812	0.9917	0.9456	0.919	0.8867	NA	NA	0.9505	0.92	1.4893	1.4482	1.4856	1.4305	1.4152	1.3753	NA	NA	1.4374	1.4004	263	232	208	NA	225	Neoplasms (C00-D49)
D30	1.1119	1.0775	1.0822	1.0194	1.0841	1.0329	NA	NA	1.0286	1.0077	0.9633	0.9315	0.9368	0.8802	0.9353	0.889	NA	NA	0.8849	0.8656	1.2834	1.2463	1.25	1.1806	1.2567	1.2	NA	NA	1.1956	1.1731	450	443	422	NA	400	Neoplasms (C00-D49)
D31	1.2781	1.2529	1.2957	1.2324	1.2588	1.1965	1.3269	1.2888	1.2828	1.2598	1.1199	1.095	1.1187	1.0594	1.0749	1.0174	1.0132	0.9767	1.1123	1.0897	1.4586	1.4336	1.5008	1.4336	1.4742	1.4071	1.7377	1.7008	1.4794	1.4565	571	459	394	143	495	Neoplasms (C00-D49)
D32	1.1333	1.0917	1.0948	1.0279	1.1145	1.0492	NA	NA	1.0893	1.0742	1.0497	1.0097	1.0142	0.9506	1.0307	0.9687	NA	NA	1.0051	0.9899	1.2235	1.1802	1.1818	1.1114	1.2052	1.1365	NA	NA	1.1807	1.1657	1701	1692	1611	NA	1525	Neoplasms (C00-D49)
D33	1.1274	1.0475	1.0812	0.9819	1.1103	1.0206	NA	NA	1.0275	0.986	1.0019	0.9283	0.9559	0.8653	0.9737	0.8921	NA	NA	0.906	0.8673	1.2685	1.1819	1.223	1.1143	1.2662	1.1677	NA	NA	1.1652	1.1209	685	612	539	NA	594	Neoplasms (C00-D49)
D34	1.0737	1.0259	1.0441	0.9782	1.0432	1.0042	NA	NA	1.0587	1.0116	0.9287	0.8843	0.9024	0.8417	0.8865	0.8499	NA	NA	0.9073	0.8632	1.2413	1.1901	1.208	1.1367	1.2275	1.1865	NA	NA	1.2353	1.1855	432	419	333	NA	381	Neoplasms (C00-D49)
D35	1.1324	1.0847	1.1321	1.0533	1.1254	1.0445	NA	NA	1.0366	1.0116	1.0649	1.0188	1.0647	0.9891	1.0546	0.9772	NA	NA	0.9713	0.9468	1.2042	1.155	1.2037	1.1218	1.201	1.1164	NA	NA	1.1062	1.0807	2516	2486	2196	NA	2170	Neoplasms (C00-D49)
D36	1.2183	1.138	1.2269	1.1292	1.2399	1.1347	1.0416	0.9941	1.1215	1.082	1.1183	1.042	1.1213	1.0295	1.1206	1.0225	0.8384	0.7942	1.0216	0.9836	1.3274	1.2428	1.3425	1.2386	1.3719	1.2593	1.2939	1.2444	1.2311	1.1903	1284	1144	903	213	1064	Neoplasms (C00-D49)
D37	1.0973	1.0686	1.1037	1.0599	1.1081	1.0559	NA	NA	1.0948	1.0875	1.04	1.0118	1.0459	1.0033	1.0491	0.9986	NA	NA	1.0333	1.0256	1.1578	1.1286	1.1648	1.1197	1.1704	1.1165	NA	NA	1.1598	1.1531	3261	3236	3142	NA	2802	Neoplasms (C00-D49)
D38	1.2193	1.201	1.2136	1.1462	1.2014	1.1397	NA	NA	1.1516	1.1665	1.096	1.0778	1.0904	1.0279	1.0777	1.0203	NA	NA	1.0269	1.0388	1.3566	1.3383	1.3508	1.2781	1.3394	1.273	NA	NA	1.2913	1.3099	833	823	792	NA	707	Neoplasms (C00-D49)
D39	1.0568	1.0571	1.0225	1.0179	0.9722	0.9376	NA	NA	1.0915	1.1152	0.9177	0.9154	0.8848	0.8785	0.8256	0.7936	NA	NA	0.9325	0.9503	1.217	1.2206	1.1816	1.1794	1.1448	1.1077	NA	NA	1.2776	1.3088	459	438	329	NA	373	Neoplasms (C00-D49)
D40	1.1198	1.113	1.1309	1.1106	1.2087	1.1677	NA	NA	1.1257	1.1123	0.8771	0.8685	0.882	0.8618	0.9173	0.8828	NA	NA	0.8611	0.848	1.4296	1.4264	1.4501	1.4312	1.5926	1.5445	NA	NA	1.4716	1.4589	158	151	122	NA	130	Neoplasms (C00-D49)
D41	1.0916	1.0733	1.0932	1.0554	1.1009	1.0646	NA	NA	1.0193	1.0195	1.023	1.005	1.0245	0.988	1.0314	0.9963	NA	NA	0.9507	0.9501	1.1647	1.1463	1.1664	1.1273	1.1751	1.1375	NA	NA	1.0928	1.0939	2275	2266	2225	NA	1938	Neoplasms (C00-D49)
D43	1.1305	1.1073	1.1133	1.0722	1.0641	1.0079	1.2209	1.2266	1.0863	1.0811	1.0162	0.9935	0.9922	0.9529	0.9415	0.8893	0.9489	0.948	0.9677	0.9611	1.2577	1.2342	1.2493	1.2066	1.2025	1.1423	1.571	1.5871	1.2193	1.2159	833	701	611	164	702	Neoplasms (C00-D49)
D44	1.1683	1.1012	1.1634	1.0694	1.2628	1.1559	NA	NA	1.0849	1.0576	1.0191	0.9578	1.0099	0.9248	1.0824	0.9866	NA	NA	0.9379	0.9118	1.3393	1.2661	1.3403	1.2366	1.4733	1.3542	NA	NA	1.255	1.2267	512	465	395	NA	439	Neoplasms (C00-D49)
D45	1.1039	1.0866	1.1264	1.0584	1.0642	0.9957	NA	NA	1.0627	1.0415	0.9944	0.977	1.0147	0.9512	0.9552	0.8914	NA	NA	0.9492	0.9286	1.2254	1.2083	1.2505	1.1776	1.1856	1.1122	NA	NA	1.1897	1.168	839	837	776	NA	704	Neoplasms (C00-D49)
D46	1.3243	1.2862	1.3449	1.2798	1.3273	1.2615	NA	NA	1.2588	1.2436	1.2379	1.2011	1.2565	1.1943	1.2398	1.1769	NA	NA	1.1728	1.1575	1.4168	1.3773	1.4395	1.3714	1.4209	1.3521	NA	NA	1.3513	1.3361	2285	2273	2247	NA	2056	Neoplasms (C00-D49)
D47	1.2613	1.1961	1.2658	1.1753	1.2543	1.1609	1.3572	1.2991	1.1934	1.1553	1.1961	1.1331	1.1998	1.1127	1.1878	1.0978	0.9774	0.9247	1.1298	1.0927	1.33	1.2626	1.3354	1.2415	1.3247	1.2277	1.8846	1.825	1.2605	1.2214	3677	3627	3488	101	3408	Neoplasms (C00-D49)
D48	1.0866	1.0465	1.1175	1.0601	1.1051	1.0515	0.9314	0.9231	1.0269	1.0061	1.0089	0.9704	1.0343	0.9795	1.016	0.965	0.7545	0.7439	0.9465	0.9263	1.1703	1.1286	1.2073	1.1473	1.202	1.1457	1.1497	1.1456	1.1141	1.0928	1721	1557	1319	229	1400	Neoplasms (C00-D49)
D50	1.3236	1.2476	1.3211	1.2022	1.322	1.2002	1.2788	1.2431	1.2531	1.2036	1.3051	1.2298	1.3023	1.1846	1.3023	1.1818	1.2139	1.1781	1.2349	1.1858	1.3423	1.2656	1.3401	1.22	1.342	1.2189	1.3472	1.3116	1.2716	1.2217	53162	50841	45714	4007	47985	Diseases of the blood and blood-forming organs and certain disorders involving the immune mechanism (D50-D89)
D51	1.3783	1.2859	1.354	1.2274	1.3625	1.2413	1.4298	1.3311	1.2896	1.2271	1.3151	1.2257	1.2918	1.1697	1.2974	1.1806	1.0728	0.986	1.2278	1.1673	1.4446	1.3491	1.4191	1.2881	1.4309	1.3052	1.9054	1.7971	1.3544	1.29	4681	4667	4277	132	4210	Diseases of the blood and blood-forming organs and certain disorders involving the immune mechanism (D50-D89)
D52	1.2759	1.2339	1.3064	1.2156	1.3005	1.2043	NA	NA	1.247	1.2373	1.2066	1.1659	1.2352	1.148	1.228	1.1359	NA	NA	1.1772	1.167	1.3492	1.3058	1.3816	1.2871	1.3772	1.2769	NA	NA	1.3211	1.3118	3437	3417	3254	NA	3181	Diseases of the blood and blood-forming organs and certain disorders involving the immune mechanism (D50-D89)
D53	1.4213	1.3374	1.4278	1.2962	1.5304	1.3749	NA	NA	1.3459	1.3039	1.2808	1.2028	1.2843	1.1625	1.3721	1.2288	NA	NA	1.2091	1.1696	1.5773	1.4872	1.5875	1.4453	1.7068	1.5385	NA	NA	1.4983	1.4536	1003	976	937	NA	928	Diseases of the blood and blood-forming organs and certain disorders involving the immune mechanism (D50-D89)
D55	1.4967	1.4665	1.6054	1.5015	NA	NA	NA	NA	1.4025	1.4071	1.1699	1.1382	1.1805	1.092	NA	NA	NA	NA	1.079	1.0795	1.9147	1.8894	2.1831	2.0644	NA	NA	NA	NA	1.8231	1.8342	181	108	NA	NA	157	Diseases of the blood and blood-forming organs and certain disorders involving the immune mechanism (D50-D89)
D56	1.4034	1.3665	1.4215	1.3696	1.5424	1.4182	1.3439	1.3109	1.2686	1.2544	1.3099	1.2729	1.3214	1.2703	1.4018	1.2845	1.1589	1.1248	1.1778	1.1622	1.5036	1.467	1.5291	1.4767	1.6971	1.5658	1.5584	1.5277	1.3664	1.354	2201	1898	1101	518	1811	Diseases of the blood and blood-forming organs and certain disorders involving the immune mechanism (D50-D89)
D57	1.3147	1.2825	1.3668	1.3228	1.2975	1.2261	1.3607	1.3586	1.2183	1.2076	1.2319	1.1995	1.2666	1.2225	1.167	1.0987	1.2264	1.2207	1.1342	1.1223	1.403	1.3713	1.4748000000000001	1.4314	1.4425	1.3683	1.5097	1.5121	1.3087	1.2994	2519	1759	859	1054	1979	Diseases of the blood and blood-forming organs and certain disorders involving the immune mechanism (D50-D89)
D58	1.2074	1.1895	1.2422	1.1915	1.176	1.1246	1.2115	1.1964	1.1691	1.1676	1.0537	1.0354	1.0683	1.0209	0.9881	0.941	0.9219	0.9042	1.0121	1.0085	1.3835	1.3666	1.4444	1.3905	1.3995	1.3439	1.5919	1.583	1.3505	1.3518	534	433	317	137	466	Diseases of the blood and blood-forming organs and certain disorders involving the immune mechanism (D50-D89)
D59	1.4425	1.4153	1.4701	1.4278	1.4294	1.3758	1.2652	1.2506	1.3579	1.363	1.2831	1.2565	1.2951	1.2545	1.2496	1.2001	0.9596	0.9369	1.1989	1.2011	1.6216	1.5942	1.6687	1.625	1.635	1.5773	1.6682	1.6694	1.5381	1.5468	745	639	566	133	654	Diseases of the blood and blood-forming organs and certain disorders involving the immune mechanism (D50-D89)
D61	1.3099	1.2723	1.3276	1.2591	1.2975	1.2197	1.0653	1.0368	1.2505	1.2374	1.2384	1.2017	1.2535	1.1874	1.2224	1.1476	0.8728	0.8448	1.1804	1.1669	1.3854	1.347	1.406	1.3351	1.3773	1.2963	1.3001	1.2724	1.3248	1.3121	3263	3099	2850	249	2999	Diseases of the blood and blood-forming organs and certain disorders involving the immune mechanism (D50-D89)
D62	1.13	1.1208	1.1332	1.097	1.1816	1.1193	0.9879	0.9828	1.0748	1.0828	1.04	1.0292	1.0426	1.0067	1.0489	0.9912	0.793	0.7834	0.9816	0.9868	1.2279	1.2206	1.2318	1.1953	1.3311	1.264	1.2306	1.233	1.1769	1.188	1430	1401	686	211	1170	Diseases of the blood and blood-forming organs and certain disorders involving the immune mechanism (D50-D89)
D63	1.2824	1.2442	1.2859	1.2089	1.2681	1.1835	1.1793	1.1558	1.2045	1.198	1.2253	1.188	1.2282	1.1536	1.2103	1.1285	0.8573	0.8339	1.1489	1.142	1.3421	1.3031	1.3463	1.2669	1.3287	1.2412	1.6222	1.6019	1.2629	1.2568	4840	4774	4591	103	4427	Diseases of the blood and blood-forming organs and certain disorders involving the immune mechanism (D50-D89)
D64	1.2963	1.2437	1.3015	1.2073	1.3023	1.2074	1.1685	1.1415	1.2274	1.1988	1.2805	1.2282	1.2854	1.1921	1.2856	1.1915	1.1057	1.0783	1.2117	1.1832	1.3123	1.2593	1.3177	1.2228	1.3193	1.2235	1.2348	1.2085	1.2433	1.2147	69443	67794	61959	3476	62148	Diseases of the blood and blood-forming organs and certain disorders involving the immune mechanism (D50-D89)
D65	1.1865	1.1673	1.2538	1.2071	1.2076	1.1706	NA	NA	1.1612	1.1666	0.9629	0.9435	1.003	0.9618	0.954	0.922	NA	NA	0.9289	0.9315	1.4621	1.4443	1.5674	1.515	1.5285	1.4863	NA	NA	1.4516	1.4609	221	199	174	NA	190	Diseases of the blood and blood-forming organs and certain disorders involving the immune mechanism (D50-D89)
D66	1.1457	1.1074	1.1297	1.0274	1.1848	1.088	NA	NA	1.2028	1.1731	0.9383	0.9022	0.8955	0.8073	0.8956	0.8164	NA	NA	0.966	0.9374	1.3989	1.3593	1.4253	1.3076	1.5674	1.4501	NA	NA	1.4977	1.468	242	177	121	NA	204	Diseases of the blood and blood-forming organs and certain disorders involving the immune mechanism (D50-D89)
D68	1.2856	1.1891	1.322	1.1757	1.3384	1.1816	1.0865	1.0255	1.1855	1.1281	1.2229	1.1296	1.2549	1.114	1.2594	1.1096	0.9571	0.8997	1.1252	1.0694	1.3514	1.2516	1.3927	1.2407	1.4224	1.2583	1.2334	1.1689	1.249	1.19	3974	3599	2602	650	3500	Diseases of the blood and blood-forming organs and certain disorders involving the immune mechanism (D50-D89)
D69	1.2313	1.1964	1.2681	1.1994	1.2833	1.2025	1.0638	1.0583	1.1758	1.1672	1.1958	1.1613	1.2274	1.1601	1.2391	1.1602	1.0015	0.9952	1.1402	1.1312	1.2679	1.2326	1.3101	1.24	1.3291	1.2464	1.1299	1.1253	1.2126	1.2044	11780	9406	8184	2747	10458	Diseases of the blood and blood-forming organs and certain disorders involving the immune mechanism (D50-D89)
D70	1.2321	1.2025	1.2389	1.1917	1.233	1.1899	1.1352	1.1113	1.1763	1.1696	1.194	1.1647	1.1987	1.1522	1.191	1.1485	1.0403	1.0159	1.1377	1.1306	1.2713	1.2415	1.2805	1.2327	1.2765	1.2327	1.2388	1.2156	1.2162	1.2099	9777	8724	7840	1334	8508	Diseases of the blood and blood-forming organs and certain disorders involving the immune mechanism (D50-D89)
D72	1.4271	1.3068	1.4432	1.2721	1.3975	1.2507	1.4115	1.314	1.3487	1.2587	1.3352	1.2204	1.3459	1.1834	1.2965	1.1577	1.1835	1.0951	1.2586	1.1725	1.5253	1.3993	1.5475	1.3675	1.5064	1.3512	1.6833	1.5766	1.4453	1.3511	2421	2176	1866	358	2199	Diseases of the blood and blood-forming organs and certain disorders involving the immune mechanism (D50-D89)
D73	1.2511	1.1972	1.2369	1.1478	1.2584	1.1573	0.9246	0.9504	1.161	1.1427	1.1708	1.1188	1.156	1.0711	1.172	1.0757	0.7223	0.7383	1.084	1.0657	1.337	1.281	1.3233	1.2301	1.3513	1.2451	1.1836	1.2233	1.2434	1.2253	2222	2116	1898	169	2030	Diseases of the blood and blood-forming organs and certain disorders involving the immune mechanism (D50-D89)
D75	1.2137	1.1705	1.2205	1.1202	1.2117	1.1162	1.1813	1.119	1.1608	1.1463	1.1425	1.1006	1.1483	1.0522	1.1375	1.0462	0.864	0.8058	1.0894	1.0748	1.2893	1.2449	1.2973	1.1925	1.2908	1.1909	1.6152	1.5539	1.2368	1.2226	2692	2637	2448	107	2406	Diseases of the blood and blood-forming organs and certain disorders involving the immune mechanism (D50-D89)
D76	1.2675	1.2046	1.3701	1.2565	1.3833	1.2697	NA	NA	1.2776	1.214	1.0233	0.9667	1.0557	0.9589	1.0317	0.9377	NA	NA	1.0116	0.9556	1.5701	1.5011	1.7781	1.6465	1.8546	1.7192	NA	NA	1.6136	1.5424	213	141	108	NA	178	Diseases of the blood and blood-forming organs and certain disorders involving the immune mechanism (D50-D89)
D80	1.5435	1.3557	1.5554	1.3248	1.4625	1.2111	1.4728	1.3349	1.4428	1.3025	1.3748	1.2026	1.3636	1.155	1.2684	1.0427	1.1803	1.0629	1.2826	1.1541	1.733	1.5283	1.7742	1.5197	1.6863	1.4066	1.8378	1.6765	1.6229	1.4699	784	597	494	223	735	Diseases of the blood and blood-forming organs and certain disorders involving the immune mechanism (D50-D89)
D82	1.3064	1.1884	1.5066	1.3266	NA	NA	NA	NA	1.2719	1.1878	1.0366	0.9365	1.1245	0.977	NA	NA	NA	NA	0.9962	0.9246	1.6464	1.5081	2.0187	1.8012	NA	NA	NA	NA	1.624	1.5259	188	116	NA	NA	169	Diseases of the blood and blood-forming organs and certain disorders involving the immune mechanism (D50-D89)
D83	2.0054	1.755	2.0515	1.7481	NA	NA	NA	NA	1.7407	1.546	1.4648	1.2655	1.4783	1.24	NA	NA	NA	NA	1.2777	1.1234	2.7456	2.434	2.847	2.4646	NA	NA	NA	NA	2.3716	2.1277	119	104	NA	NA	114	Diseases of the blood and blood-forming organs and certain disorders involving the immune mechanism (D50-D89)
D84	1.71	1.4348	1.6999	1.3477	1.7503	1.3767	1.7629	1.5857	1.5504	1.3276	1.4666	1.2212	1.4082	1.1028	1.419	1.099	1.3721	1.2235	1.3247	1.1266	1.9939	1.6857	2.052	1.647	2.159	1.7247	2.265	2.0551	1.8145	1.5644	464	296	234	186	433	Diseases of the blood and blood-forming organs and certain disorders involving the immune mechanism (D50-D89)
D86	1.5838	1.4657	1.5575	1.4146	1.5076	1.3458	NA	NA	1.4333	1.3434	1.4631	1.3514	1.4379	1.303	1.3858	1.2334	NA	NA	1.3185	1.2334	1.7144	1.5896	1.6871	1.5359	1.6401	1.4684	NA	NA	1.5582	1.4633	1617	1586	1381	NA	1402	Diseases of the blood and blood-forming organs and certain disorders involving the immune mechanism (D50-D89)
D89	1.4343	1.3319	1.4169	1.2889	1.4114	1.2786	1.5303	1.3742	1.3233	1.2566	1.3105	1.2145	1.2904	1.1709	1.2815	1.1579	1.1277	0.9971	1.2041	1.1414	1.5697	1.4606	1.5559	1.4188	1.5545	1.4118	2.0766	1.8938	1.4542	1.3834	1274	1180	1098	120	1133	Diseases of the blood and blood-forming organs and certain disorders involving the immune mechanism (D50-D89)
E02	1.1433	1.1243	1.1992	1.1556	1.1109	1.0704	NA	NA	1.1056	1.1054	0.9696	0.9507	1.0163	0.9764	0.9315	0.8945	NA	NA	0.933	0.9303	1.3481	1.3295	1.4149	1.3677	1.3249	1.281	NA	NA	1.3101	1.3134	395	392	347	NA	364	Endocrine, nutritional and metabolic diseases (E00-E89)
E03	1.3399	1.2772	1.336	1.245	1.3334	1.2407	1.2036	1.1831	1.2608	1.2183	1.321	1.2589	1.3171	1.227	1.3136	1.2219	1.11	1.0881	1.2414	1.1992	1.359	1.2958	1.3551	1.2632	1.3535	1.2599	1.3051	1.2863	1.2805	1.2376	50515	49910	44793	1612	41507	Endocrine, nutritional and metabolic diseases (E00-E89)
E04	1.1473	1.0921	1.1298	1.0537	1.1181	1.0418	1.242	1.242	1.0919	1.0634	1.0962	1.0426	1.0792	1.0054	1.0651	0.9913	0.9763	0.9682	1.0403	1.0123	1.2008	1.1441	1.1828	1.1043	1.1738	1.095	1.58	1.5933	1.1461	1.1171	4652	4564	4023	181	4054	Endocrine, nutritional and metabolic diseases (E00-E89)
E05	1.2903	1.2264	1.288	1.1817	1.2713	1.1677	1.2793	1.2358	1.2085	1.1637	1.2463	1.1838	1.2438	1.1401	1.2244	1.1235	1.0905	1.047	1.165	1.1211	1.3359	1.2706	1.3338	1.2249	1.3201	1.2137	1.5009	1.4587	1.2536	1.2079	8314	8168	6931	419	7289	Endocrine, nutritional and metabolic diseases (E00-E89)
E06	1.2177	1.1709	1.2212	1.128	1.2386	1.1557	NA	NA	1.1967	1.1427	1.0969	1.0522	1.0979	1.0104	1.0972	1.0207	NA	NA	1.0724	1.0211	1.3518	1.3031	1.3584	1.2593	1.3981	1.3084	NA	NA	1.3355	1.2788	883	841	636	NA	787	Endocrine, nutritional and metabolic diseases (E00-E89)
E07	1.2586	1.1652	1.2932	1.175	1.2693	1.1479	NA	NA	1.1778	1.1094	1.1568	1.0686	1.1872	1.0761	1.1597	1.0462	NA	NA	1.0788	1.0143	1.3694	1.2705	1.4087	1.2829	1.3892	1.2595	NA	NA	1.2859	1.2135	1392	1364	1204	NA	1266	Endocrine, nutritional and metabolic diseases (E00-E89)
E10	1.2257	1.1503	1.296	1.123	1.3171	1.1277	0.9695	0.9611	1.144	1.1097	1.1893	1.1153	1.2538	1.085	1.271	1.0867	0.9082	0.8989	1.1066	1.0728	1.2632	1.1863	1.3397	1.1622	1.3648	1.1703	1.035	1.0275	1.1826	1.1478	10587	8646	7458	2324	8645	Endocrine, nutritional and metabolic diseases (E00-E89)
E11	1.2553	1.19	1.2576	1.1233	1.2467	1.1108	1.2492	1.2326	1.1982	1.1606	1.241	1.1761	1.2432	1.11	1.2323	1.0975	1.0949	1.0751	1.1829	1.1455	1.2698	1.204	1.2721	1.1367	1.2614	1.1243	1.4251	1.4132	1.2138	1.1759	74974	74783	72124	622	59224	Endocrine, nutritional and metabolic diseases (E00-E89)
E13	1.409	1.2537	1.3918	1.1795	1.4329	1.212	NA	NA	1.2861	1.1918	1.2785	1.1336	1.261	1.0638	1.2901	1.086	NA	NA	1.1644	1.0762	1.5529	1.3866	1.5361	1.3078	1.5915	1.3527	NA	NA	1.4206	1.3198	1051	1010	890	NA	972	Endocrine, nutritional and metabolic diseases (E00-E89)
E14	1.3672	1.2549	1.3816	1.1873	1.3698	1.1703	0.9206	0.9199	1.2692	1.2069	1.3268	1.2169	1.3405	1.1506	1.328	1.1332	0.7466	0.7416	1.2302	1.169	1.4089	1.2941	1.4239	1.2251	1.4128	1.2087	1.1351	1.1411	1.3094	1.2459	11113	11014	10369	228	10005	Endocrine, nutritional and metabolic diseases (E00-E89)
E16	1.2522	1.1764	1.2743	1.1096	1.27	1.1005	1.0659	1.0545	1.162	1.1352	1.2171	1.1428	1.2365	1.0755	1.2309	1.0655	0.9866	0.9745	1.1288	1.1022	1.2883	1.2111	1.3133	1.1448	1.3102	1.1368	1.1516	1.1411	1.1962	1.1691	12636	11294	10504	1633	11955	Endocrine, nutritional and metabolic diseases (E00-E89)
E20	1.4372	1.2622	1.4861	1.3046	1.5302	1.3333	NA	NA	1.3168	1.228	1.2148	1.0598	1.248	1.0886	1.2699	1.0981	NA	NA	1.1103	1.0304	1.7003	1.5034	1.7697	1.5634	1.8439	1.6189	NA	NA	1.5616	1.4636	372	343	302	NA	349	Endocrine, nutritional and metabolic diseases (E00-E89)
E21	1.1675	1.1185	1.1691	1.0789	1.1592	1.0736	NA	NA	1.0849	1.0595	1.1076	1.0602	1.109	1.0222	1.0984	1.0161	NA	NA	1.0273	1.0024	1.2306	1.18	1.2325	1.1388	1.2232	1.1344	NA	NA	1.1458	1.1198	3577	3548	3397	NA	3267	Endocrine, nutritional and metabolic diseases (E00-E89)
E22	1.4758	1.407	1.4686	1.3662	1.5092	1.4076	1.3497	1.2789	1.3892	1.344	1.3878	1.3216	1.3794	1.2815	1.4138	1.3169	1.0648	1.0016	1.3033	1.2596	1.5694	1.4979	1.5635	1.4566	1.611	1.5047	1.7109	1.633	1.4807	1.434	2906	2778	2574	199	2627	Endocrine, nutritional and metabolic diseases (E00-E89)
E23	1.3858	1.2898	1.426	1.265	1.4866	1.3316	1.2386	1.185	1.2508	1.1984	1.2811	1.19	1.3034	1.1526	1.3434	1.1994	1.073	1.0221	1.1521	1.1017	1.499	1.398	1.5601	1.3884	1.6451	1.4784	1.4298	1.3739	1.358	1.3037	1650	1222	958	519	1470	Endocrine, nutritional and metabolic diseases (E00-E89)
E24	1.6021	1.3223	1.458	1.1236	1.6131	1.2384	NA	NA	1.3986	1.2065	1.351	1.1045	1.2234	0.931	1.3291	1.006	NA	NA	1.1746	1.0052	1.8999	1.5831	1.7376	1.356	1.9579	1.5244	NA	NA	1.6652	1.448	357	319	263	NA	327	Endocrine, nutritional and metabolic diseases (E00-E89)
E26	1.2084	1.1275	1.1626	1.0352	1.1423	0.9749	NA	NA	1.1599	1.1386	0.9489	0.8803	0.9056	0.8	0.8715	0.7345	NA	NA	0.8976	0.8767	1.5388	1.444	1.4927	1.3396	1.4971	1.294	NA	NA	1.4987	1.4789	163	150	124	NA	142	Endocrine, nutritional and metabolic diseases (E00-E89)
E27	1.4856	1.3367	1.4803	1.2786	1.4451	1.2512	1.4572	1.3172	1.3658	1.2662	1.4026	1.2598	1.3938	1.201	1.3555	1.1707	1.2443	1.1181	1.2877	1.192	1.5735	1.4184	1.5722	1.3612	1.5407	1.3372	1.7064	1.5518	1.4487	1.3452	3166	2827	2446	456	2935	Endocrine, nutritional and metabolic diseases (E00-E89)
E28	1.2108	1.1082	1.2445	1.0786	1.2649	1.0458	1.1345	1.1031	1.1771	1.1083	1.1657	1.0654	1.1982	1.0365	1.1496	0.9459	1.06	1.0278	1.1296	1.0623	1.2577	1.1528	1.2927	1.1224	1.3917	1.1563	1.2142	1.1839	1.2265	1.1563	7155	6884	991	2338	5846	Endocrine, nutritional and metabolic diseases (E00-E89)
E29	1.7091	1.4964	1.7627	1.4246	1.7649	1.3981	NA	NA	1.4538	1.3245	1.4717	1.2805	1.5138	1.2129	1.4986	1.175	NA	NA	1.2479	1.1319	1.9848	1.7487	2.0525	1.6733	2.0784	1.6636	NA	NA	1.6936	1.5498	466	445	385	NA	430	Endocrine, nutritional and metabolic diseases (E00-E89)
E30	1.2389	1.1913	NA	NA	NA	NA	1.2187	1.1715	1.1501	1.125	1.1064	1.061	NA	NA	NA	NA	1.0875	1.0425	1.0172	0.9926	1.3872	1.3377	NA	NA	NA	NA	1.3658	1.3166	1.3002	1.275	843	NA	NA	827	725	Endocrine, nutritional and metabolic diseases (E00-E89)
E34	1.2289	1.141	1.308	1.1345	1.392	1.2254	1.1881	1.11	1.1615	1.1113	1.1307	1.0472	1.1178	0.9634	1.1421	0.9984	1.0798	1.0061	1.0636	1.0156	1.3357	1.2431	1.5306	1.3361	1.6965	1.504	1.3073	1.2246	1.2683	1.2161	1485	395	242	1140	1328	Endocrine, nutritional and metabolic diseases (E00-E89)
E41	1.0676	1.0965	1.0522	1.0565	1.1007	1.0931	NA	NA	1.1546	1.1962	0.8011	0.8189	0.7839	0.7842	0.8197	0.8091	NA	NA	0.8618	0.8899	1.4227	1.4682	1.4123000000000001	1.4232	1.478	1.4768	NA	NA	1.547	1.608	123	121	113	NA	118	Endocrine, nutritional and metabolic diseases (E00-E89)
E43	1.2029	1.1828	1.0856	0.9991	1.2395	1.2038	NA	NA	1.1103	1.1323	0.9368	0.9164	0.8402	0.768	0.9422	0.9081	NA	NA	0.8591	0.8728	1.5444	1.5266	1.4026	1.2997	1.6306	1.596	NA	NA	1.4349	1.4691	158	148	130	NA	149	Endocrine, nutritional and metabolic diseases (E00-E89)
E46	1.2157	1.1905	1.1803	1.0996	1.1566	1.0906	1.2934	1.255	1.1595	1.1673	1.1325	1.1075	1.0986	1.0218	1.0728	1.0099	0.9689	0.9307	1.0776	1.0835	1.305	1.2796	1.268	1.1833	1.247	1.1777	1.7266	1.6923	1.2477	1.2576	2023	1956	1779	135	1874	Endocrine, nutritional and metabolic diseases (E00-E89)
E51	1.4734	1.3895	1.409	1.2348	1.4767	1.2779	NA	NA	1.3609	1.3774	1.1903	1.1161	1.1386	0.9904	1.1861	1.0171	NA	NA	1.0913	1.0992	1.8239	1.7298	1.7437	1.5395	1.8384	1.6057	NA	NA	1.6973	1.726	216	213	200	NA	197	Endocrine, nutritional and metabolic diseases (E00-E89)
E53	1.3049	1.232	1.3097	1.1824	1.2838	1.168	1.2671	1.19	1.2391	1.1935	1.2667	1.1951	1.2713	1.1467	1.2438	1.1307	1.1103	1.0366	1.202	1.1571	1.3443	1.27	1.3493	1.2192	1.325	1.2065	1.4459	1.366	1.2774	1.2311	12236	12126	10701	648	11410	Endocrine, nutritional and metabolic diseases (E00-E89)
E55	1.3694	1.2621	1.3793	1.22	1.3546	1.2014	1.3443	1.2569	1.297	1.2256	1.3358	1.2303	1.3443	1.188	1.3177	1.1676	1.2505	1.1659	1.2645	1.1942	1.4039	1.2948	1.4152	1.2529	1.3925	1.2361	1.4451	1.355	1.3303	1.2578	18051	16575	14208	2279	16868	Endocrine, nutritional and metabolic diseases (E00-E89)
E56	1.268	1.1934	1.2947	1.1385	1.2109	1.0991	NA	NA	1.2053	1.1832	0.9954	0.9319	1.0011	0.8729	0.9182	0.8274	NA	NA	0.9426	0.9206	1.6152	1.5281	1.6745	1.485	1.5969	1.4602	NA	NA	1.5412	1.5207	176	155	132	NA	165	Endocrine, nutritional and metabolic diseases (E00-E89)
E58	1.5539	1.4759	1.4128	1.2479	NA	NA	NA	NA	1.5511	1.4977	1.1815	1.1147	1.0607	0.9289	NA	NA	NA	NA	1.1705	1.126	2.0437	1.954	1.8817	1.6764	NA	NA	NA	NA	2.0555	1.992	141	124	NA	NA	134	Endocrine, nutritional and metabolic diseases (E00-E89)
E61	1.3808	1.2569	1.3856	1.2142	1.3897	1.2206	1.3498000000000001	1.2688	1.2706	1.1921	1.2979	1.1791	1.2983	1.1352	1.2943	1.1341	1.1613	1.0857	1.1931	1.1177	1.4691	1.3398	1.4787	1.2988	1.4921	1.3138	1.5688	1.4827	1.3532	1.2715	2835	2508	2090	509	2635	Endocrine, nutritional and metabolic diseases (E00-E89)
E63	1.2958	1.2369	1.1669	1.0778	1.4639	1.3249	NA	NA	1.2303	1.1781	1.0064	0.9558	0.8944	0.8214	1.1063	0.9928	NA	NA	0.9526	0.9076	1.6684	1.6008	1.5223	1.4144	1.9372	1.7681	NA	NA	1.589	1.5293	165	143	134	NA	157	Endocrine, nutritional and metabolic diseases (E00-E89)
E65	1.4528	1.3283	1.5405	1.3896	NA	NA	NA	NA	NA	NA	1.0845	0.9822	1.1403	1.0186	NA	NA	NA	NA	NA	NA	1.9461	1.7964	2.0811	1.8958	NA	NA	NA	NA	NA	NA	113	107	NA	NA	NA	Endocrine, nutritional and metabolic diseases (E00-E89)
E66	1.3048	1.1992	1.3179	1.1547	1.3244	1.1481	1.1811	1.1336	1.2246	1.1546	1.2909	1.186	1.3038	1.1418	1.3077	1.1331	1.1446	1.0973	1.2109	1.1413	1.3189	1.2125	1.3322	1.1677	1.3413	1.1633	1.2186	1.1711	1.2385	1.168	88230	86031	60487	11250	77698	Endocrine, nutritional and metabolic diseases (E00-E89)
E70	1.348	1.3023	NA	NA	NA	NA	NA	NA	1.2488	1.2198	1.0167	0.9755	NA	NA	NA	NA	NA	NA	0.9073	0.8813	1.7874	1.7386	NA	NA	NA	NA	NA	NA	1.7188	1.6883	128	NA	NA	NA	101	Endocrine, nutritional and metabolic diseases (E00-E89)
E72	1.1703	1.0925	1.3877	1.2351	1.5236	1.386	NA	NA	1.1343	1.1245	0.9349	0.8681	1.0659	0.9403	1.117	1.0092	NA	NA	0.8984	0.8869	1.465	1.3749	1.8066	1.6225	2.0783	1.9036	NA	NA	1.4321	1.4258	189	139	104	NA	175	Endocrine, nutritional and metabolic diseases (E00-E89)
E73	1.4078	1.222	1.377	1.1073	1.3502	1.0951	1.3591	1.2321	1.3161	1.1628	1.2792	1.1059	1.2072	0.9635	1.144	0.9196	1.1952	1.079	1.1908	1.0483	1.5494	1.3502	1.5707	1.2726	1.5935	1.3041	1.5454	1.4071	1.4545	1.2898	1148	578	356	660	1014	Endocrine, nutritional and metabolic diseases (E00-E89)
E74	1.3473	1.2443	1.338	1.2172	1.3682	1.253	1.3222	1.2181	1.2862	1.2299	1.1379	1.0461	1.1011	0.9974	1.1041	1.0064	0.9836	0.8945	1.079	1.0283	1.5951	1.4802	1.6259	1.4854	1.6954	1.56	1.7774	1.6587	1.5332	1.4711	365	257	210	126	324	Endocrine, nutritional and metabolic diseases (E00-E89)
E75	1.1982	1.1703	NA	NA	NA	NA	NA	NA	1.1133	1.1235	0.927	0.9	NA	NA	NA	NA	NA	NA	0.8447	0.85	1.5489	1.5217	NA	NA	NA	NA	NA	NA	1.4674	1.485	144	NA	NA	NA	125	Endocrine, nutritional and metabolic diseases (E00-E89)
E78	1.2308	1.1712	1.2314	1.1161	1.2301	1.1095	1.1812	1.1554	1.1531	1.123	1.2183	1.159	1.2189	1.1044	1.2175	1.0978	0.9752	0.9477	1.1403	1.1104	1.2435	1.1834	1.244	1.1279	1.2428	1.1213	1.4307	1.4086	1.1659	1.1357	97183	97116	95613	285	82546	Endocrine, nutritional and metabolic diseases (E00-E89)
E79	1.3176	1.2547	1.347	1.2051	1.4304	1.2451	NA	NA	1.1898	1.1299	1.007	0.9547	1.0229	0.9081	1.0652	0.9163	NA	NA	0.8981	0.8496	1.7239	1.6491	1.7738	1.5993	1.9208	1.6919	NA	NA	1.5762	1.5026	141	132	115	NA	123	Endocrine, nutritional and metabolic diseases (E00-E89)
E80	1.17	1.0939	1.2109	1.1134	1.2145	1.1323	1.1178	1.0494	1.0813	1.0291	1.0724	1.0005	1.1056	1.0138	1.0907	1.0146	0.9181	0.8558	0.986	0.9365	1.2765	1.196	1.3262	1.2227	1.3522	1.2636	1.361	1.2867	1.1857	1.1308	1292	1155	824	270	1115	Endocrine, nutritional and metabolic diseases (E00-E89)
E83	1.2099	1.1619	1.2183	1.1223	1.2003	1.1046	1.0765	1.0612	1.1468	1.1318	1.1813	1.134	1.1891	1.0947	1.1706	1.0767	0.965	0.9479	1.1187	1.1036	1.2392	1.1906	1.2482	1.1506	1.2307	1.1334	1.2008	1.1881	1.1755	1.1606	17831	17352	16193	875	16376	Endocrine, nutritional and metabolic diseases (E00-E89)
E84	1.2309	1.1051	NA	NA	NA	NA	NA	NA	1.1434	1.0297	0.9608	0.856	NA	NA	NA	NA	NA	NA	0.8741	0.7803	1.577	1.4269	NA	NA	NA	NA	NA	NA	1.4956	1.3589	160	NA	NA	NA	134	Endocrine, nutritional and metabolic diseases (E00-E89)
E85	1.2484	1.1986	1.2174	1.1366	1.1831	1.0975	NA	NA	1.1794	1.138	1.1031	1.0568	1.0728	0.9986	1.0398	0.9615	NA	NA	1.0368	0.9979	1.4128	1.3596	1.3816	1.2937	1.346	1.2526	NA	NA	1.3417	1.2978	655	623	590	NA	596	Endocrine, nutritional and metabolic diseases (E00-E89)
E86	1.1954	1.1615	1.1926	1.1171	1.188	1.117	1.1254	1.0979	1.1401	1.1291	1.1777	1.144	1.1741	1.0994	1.1689	1.0987	1.0755	1.0482	1.1225	1.1114	1.2135	1.1794	1.2114	1.1351	1.2074	1.1357	1.1777	1.15	1.1579	1.147	47668	43859	41005	4893	43955	Endocrine, nutritional and metabolic diseases (E00-E89)
E87	1.2839	1.2317	1.2853	1.1843	1.2833	1.1808	1.0859	1.0601	1.2206	1.1964	1.2685	1.2166	1.2696	1.1695	1.2674	1.1658	1.0211	0.9951	1.2054	1.1813	1.2996	1.2469	1.3011	1.1992	1.2995	1.196	1.1549	1.1294	1.236	1.2117	73651	71910	69111	2751	67831	Endocrine, nutritional and metabolic diseases (E00-E89)
E88	1.2933	1.2345	1.3159	1.211	1.3071	1.2005	1.1562	1.1179	1.2282	1.198	1.2255	1.1685	1.2441	1.1433	1.2327	1.1305	0.9859	0.9498	1.1618	1.1321	1.3649	1.3042	1.3919	1.2827	1.386	1.2747	1.3558	1.3157	1.2984	1.2677	3596	3299	3016	408	3317	Endocrine, nutritional and metabolic diseases (E00-E89)
E89	1.2467	1.1698	1.2599	1.1423	1.2511	1.1316	1.1102	1.0922	1.1528	1.1084	1.1902	1.1157	1.2026	1.0889	1.1914	1.076	0.8383	0.8129	1.0992	1.0559	1.3059	1.2266	1.3201	1.1984	1.3138	1.1899	1.4705	1.4674	1.2091	1.1636	4522	4479	4023	133	4194	Endocrine, nutritional and metabolic diseases (E00-E89)
F00	1.0638	1.0622	1.0625	1.0438	1.0669	1.0477	NA	NA	1.0505	1.0482	1.0296	1.0276	1.0283	1.0097	1.0324	1.0133	NA	NA	1.0154	1.0126	1.0992	1.0979	1.0979	1.079	1.1024	1.0832	NA	NA	1.0869	1.085	10162	10154	10158	NA	9384	Mental, Behavioral and Neurodevelopmental disorders (F01-F99)
F01	1.0995	1.0816	1.0971	1.0468	1.0882	1.0355	NA	NA	1.064	1.0607	1.0668	1.049	1.0644	1.0151	1.0558	1.0041	NA	NA	1.0314	1.0278	1.1333	1.1152	1.1308	1.0795	1.1216	1.0678	NA	NA	1.0977	1.0946	11780	11779	11773	NA	11049	Mental, Behavioral and Neurodevelopmental disorders (F01-F99)
F02	1.0145	1.0232	1.0098	0.991	1.0213	1.0021	NA	NA	0.9526	0.9721	0.9441	0.9514	0.9398	0.9214	0.9504	0.9314	NA	NA	0.8846	0.9018	1.09	1.1004	1.085	1.0658	1.0975	1.0781	NA	NA	1.0259	1.0479	1911	1907	1898	NA	1762	Mental, Behavioral and Neurodevelopmental disorders (F01-F99)
F03	1.0719	1.0663	1.0638	1.0392	1.069	1.0426	NA	NA	1.0394	1.0435	1.0509	1.0452	1.0429	1.0185	1.048	1.0218	NA	NA	1.0182	1.022	1.0933	1.0879	1.085	1.0602	1.0904	1.0637	NA	NA	1.061	1.0655	28174	28162	28133	NA	25894	Mental, Behavioral and Neurodevelopmental disorders (F01-F99)
F05	1.1714	1.1449	1.1698	1.1049	1.1703	1.1034	1.0018	1.0133	1.1401	1.1328	1.1475	1.1213	1.1459	1.0818	1.1462	1.0803	0.7747	0.7782	1.1163	1.1088	1.1958	1.1691	1.1942	1.1284	1.1948	1.127	1.2956	1.3194	1.1644	1.1572	27443	27341	27145	161	26053	Mental, Behavioral and Neurodevelopmental disorders (F01-F99)
F06	1.1595	1.1278	1.1574	1.0989	1.168	1.1052	NA	NA	1.0979	1.093	1.1019	1.071	1.0999	1.0433	1.1092	1.0486	NA	NA	1.042	1.0366	1.2201	1.1877	1.2179	1.1574	1.2299	1.165	NA	NA	1.1569	1.1525	4231	4198	4118	NA	3968	Mental, Behavioral and Neurodevelopmental disorders (F01-F99)
F07	1.2836	1.1847	1.289	1.1593	1.3504	1.2256	NA	NA	1.091	1.0805	1.0747	0.9854	1.0702	0.9551	1.0881	0.9808	NA	NA	0.9049	0.8924	1.5331	1.4243	1.5525	1.4071	1.6759	1.5314	NA	NA	1.3154	1.3083	319	278	207	NA	271	Mental, Behavioral and Neurodevelopmental disorders (F01-F99)
F10	1.2041	1.1701	1.2279	1.1131	1.2618	1.1522	0.9837	0.9708	1.1364	1.1493	1.1801	1.1461	1.2028	1.0896	1.2321	1.1243	0.9342	0.9202	1.1113	1.1233	1.2286	1.1945	1.2535	1.1371	1.2923	1.1808	1.0359	1.0242	1.1621	1.1758	23382	22021	16404	3621	18640	Mental, Behavioral and Neurodevelopmental disorders (F01-F99)
F11	1.1665	1.0791	1.1837	0.9549	1.3043	1.0492	1.0035	1.0713	1.071	1.0554	1.0827	0.999	1.0986	0.8824	1.1746	0.9393	0.8063	0.8528	0.9883	0.9717	1.2569	1.1656	1.2754	1.0334	1.4483	1.172	1.2489	1.3457	1.1606	1.1464	1667	1649	834	200	1382	Mental, Behavioral and Neurodevelopmental disorders (F01-F99)
F12	1.081	1.015	1.1154	0.9493	1.2803	1.0552	0.9629	0.9669	0.952	0.9602	1.0271	0.9624	1.0585	0.8983	1.1654	0.9556	0.8923	0.8931	0.9006	0.9068	1.1377	1.0704	1.1754	1.0031	1.4066	1.1653	1.0392	1.0467	1.0063	1.0168	3794	3351	1033	1749	3051	Mental, Behavioral and Neurodevelopmental disorders (F01-F99)
F13	1.2617	1.1361	1.2418	0.9776	1.4231	1.1367	NA	NA	1.0954	1.0551	1.0817	0.9689	1.0619	0.8276	1.1632	0.9178	NA	NA	0.9335	0.8948	1.4716	1.3322	1.4521	1.1548	1.7409	1.408	NA	NA	1.2854	1.244	416	387	236	NA	367	Mental, Behavioral and Neurodevelopmental disorders (F01-F99)
F14	1.1177	1.037	1.1598	0.9658	1.4153	1.133	1.0156	1.0265	0.977	0.9911	1.0303	0.9526	1.0697	0.8868	1.2167	0.9654	0.8857	0.8904	0.8958	0.9064	1.2125	1.1287	1.2575	1.0519	1.6464	1.3298	1.1645	1.1834	1.0656	1.0838	1455	1412	404	530	1208	Mental, Behavioral and Neurodevelopmental disorders (F01-F99)
F15	1.0346	0.9746	1.0416	0.9326	1.1581	0.9846	0.9485	0.9196	0.9286	0.9431	0.9018	0.8459	0.9039	0.8045	0.9056	0.7618	0.7613	0.7317	0.7991	0.8082	1.187	1.1229	1.2003	1.0812	1.481	1.2726	1.1817	1.1559	1.0792	1.1006	503	438	148	200	403	Mental, Behavioral and Neurodevelopmental disorders (F01-F99)
F16	0.9452	0.914	0.873	0.7806	NA	NA	NA	NA	0.8678	0.8796	0.7343	0.7045	0.6649	0.5896	NA	NA	NA	NA	0.6589	0.662	1.2167	1.1858	1.1463	1.0335	NA	NA	NA	NA	1.143	1.1687	153	114	NA	NA	120	Mental, Behavioral and Neurodevelopmental disorders (F01-F99)
F17	1.1284	1.1109	1.1502	1.021	1.1522	1.041	0.9915	0.9981	1.0613	1.0916	1.1177	1.1002	1.1394	1.011	1.1385	1.0283	0.9698	0.9756	1.0505	1.0801	1.1391	1.1218	1.1612	1.0311	1.1661	1.054	1.0136	1.0212	1.0723	1.1031	108659	105861	64812	21247	90044	Mental, Behavioral and Neurodevelopmental disorders (F01-F99)
F19	1.0732	1.0022	1.0794	0.8897	1.2215	0.9603	0.9273	0.9568	0.9641	0.9827	0.9926	0.9242	0.9971	0.818	1.0729	0.8366	0.8076	0.8285	0.888	0.9028	1.1604	1.0868	1.1685	0.9675	1.3907	1.1023	1.0648	1.105	1.0466	1.0696	1561	1442	535	525	1355	Mental, Behavioral and Neurodevelopmental disorders (F01-F99)
F20	1.275	1.2591	1.2689	1.173	1.3159	1.2538	1.0033	1.0382	1.1469	1.1692	1.2096	1.1928	1.2037	1.1107	1.2376	1.1771	0.8405	0.8625	1.0816	1.1011	1.344	1.3292	1.3376	1.2388	1.3992	1.3354	1.1977	1.2498	1.2161	1.2415	3454	3406	2516	313	2702	Mental, Behavioral and Neurodevelopmental disorders (F01-F99)
F22	1.2874	1.2324	1.2823	1.1756	1.3249	1.2167	1.0019	0.9854	1.1941	1.1862	1.1879	1.1351	1.1821	1.0813	1.2134	1.1116	0.7376	0.717	1.0972	1.0881	1.3953	1.338	1.3909	1.2781	1.4466	1.3318	1.3609	1.3542	1.2995	1.2931	1560	1515	1291	113	1372	Mental, Behavioral and Neurodevelopmental disorders (F01-F99)
F23	1.163	1.1312	1.1204	1.0495	1.2843	1.1997	0.9371	0.9294	1.0711	1.0809	1.0499	1.0184	1.0086	0.9413	1.1182	1.0403	0.7485	0.7359	0.9559	0.9617	1.2884	1.2566	1.2445	1.1701	1.4751	1.3836	1.1732	1.1737	1.2001	1.215	916	838	494	194	720	Mental, Behavioral and Neurodevelopmental disorders (F01-F99)
F25	1.3575	1.3201	1.3428	1.1948	1.3781	1.2707	NA	NA	1.1147	1.1493	1.2112	1.1735	1.1986	1.0621	1.2034	1.1048	NA	NA	0.992	1.0197	1.5215	1.485	1.5043	1.3441	1.5781	1.4615	NA	NA	1.2526	1.2954	747	741	510	NA	670	Mental, Behavioral and Neurodevelopmental disorders (F01-F99)
F29	1.2218	1.1598	1.2609	1.1122	1.4048	1.2406	0.9085	0.9163	1.1133	1.1079	1.1342	1.0742	1.1692	1.0283	1.2783	1.125	0.7688	0.7699	1.0293	1.022	1.3162	1.2523	1.3598	1.2031	1.5439	1.3681	1.0735	1.0906	1.2043	1.201	1809	1696	1103	375	1564	Mental, Behavioral and Neurodevelopmental disorders (F01-F99)
F30	1.3378	1.28	1.3337	1.2145	1.4221	1.3102	NA	NA	1.1907	1.1781	1.1606	1.1069	1.155	1.0464	1.2055	1.1059	NA	NA	1.0202	1.0059	1.5421	1.4803	1.54	1.4096	1.6775	1.5523	NA	NA	1.3898	1.3798	482	465	350	NA	391	Mental, Behavioral and Neurodevelopmental disorders (F01-F99)
F31	1.306	1.1855	1.3213	1.081	1.3299	1.1248	1.071	1.0755	1.1593	1.12	1.2449	1.1283	1.2595	1.0278	1.2539	1.0578	0.9345	0.9322	1.103	1.0642	1.3701	1.2456	1.386	1.1369	1.4105	1.196	1.2276	1.2409	1.2186	1.1787	4288	4215	2717	559	3768	Mental, Behavioral and Neurodevelopmental disorders (F01-F99)
F32	1.3696	1.2332	1.38	1.1299	1.3896	1.1516	1.1366	1.1269	1.2629	1.197	1.3545	1.219	1.3646	1.1166	1.3715	1.1359	1.1016	1.0908	1.2482	1.1827	1.385	1.2474	1.3956	1.1434	1.4079	1.1675	1.1727	1.1641	1.2777	1.2114	83130	80435	58205	11060	73576	Mental, Behavioral and Neurodevelopmental disorders (F01-F99)
F33	1.3084	1.1773	1.3038	1.0709	1.2796	1.054	1.0984	1.1789	1.1858	1.1475	1.2285	1.1032	1.2239	1.002	1.192	0.9784	0.8392	0.8908	1.1102	1.073	1.3935	1.2564	1.3889	1.1446	1.3735	1.1354	1.4375	1.5603	1.2665	1.2272	2416	2378	1853	139	2125	Mental, Behavioral and Neurodevelopmental disorders (F01-F99)
F34	1.4438	1.2455	1.4699	1.1793	1.5248	1.2376	NA	NA	1.2339	1.1256	1.2408	1.0637	1.2569	0.9993	1.271	1.0215	NA	NA	1.0542	0.9569	1.68	1.4582	1.7191	1.3916	1.8293	1.4994	NA	NA	1.4443	1.3241	448	416	299	NA	392	Mental, Behavioral and Neurodevelopmental disorders (F01-F99)
F38	1.3027	1.1871	1.2735	1.0933	1.2143	1.0414	NA	NA	1.1618	1.104	1.0356	0.9359	1.002	0.8516	0.9168	0.778	NA	NA	0.9153	0.8636	1.6387	1.5057	1.6186	1.4035	1.6081	1.394	NA	NA	1.4748000000000001	1.4112	199	176	126	NA	179	Mental, Behavioral and Neurodevelopmental disorders (F01-F99)
F39	1.3265	1.1952	1.3527	1.1029	1.331	1.1535	NA	NA	1.2381	1.1721	1.1196	1.0033	1.1333	0.9151	1.0831	0.9327	NA	NA	1.0414	0.9816	1.5715	1.4237	1.6147	1.3292	1.6357	1.4266	NA	NA	1.4719	1.3995	368	318	237	NA	337	Mental, Behavioral and Neurodevelopmental disorders (F01-F99)
F40	1.2585	1.1624	1.3011	1.1316	1.2992	1.1361	1.1273	1.0846	1.1894	1.1304	1.2138	1.1198	1.2515	1.0868	1.2393	1.0819	1.052	1.0101	1.1449	1.0869	1.3048	1.2065	1.3527	1.1783	1.362	1.1931	1.208	1.1646	1.2357	1.1755	7877	6569	4366	2284	6831	Mental, Behavioral and Neurodevelopmental disorders (F01-F99)
F41	1.3393	1.2039	1.3497	1.1142	1.3582	1.133	1.162	1.136	1.2453	1.1704	1.3231	1.1889	1.3332	1.0999	1.3384	1.1156	1.1281	1.1016	1.2296	1.1553	1.3556	1.219	1.3664	1.1287	1.3784	1.1506	1.197	1.1715	1.2611	1.1857	70774	66825	45718	12693	62988	Mental, Behavioral and Neurodevelopmental disorders (F01-F99)
F42	1.6378	1.4261	1.6661	1.3285	1.8434	1.5331	1.2479	1.15	1.468	1.3447	1.5223	1.3215	1.543	1.2243	1.6535	1.368	1.0919	1.0007	1.3596	1.2419	1.762	1.5391	1.7991	1.4415	2.0551	1.7181	1.4262	1.3216	1.5849	1.456	2087	1795	888	635	1802	Mental, Behavioral and Neurodevelopmental disorders (F01-F99)
F43	1.2604	1.1052	1.279	1.0061	1.3543	1.0684	1.0038	0.9915	1.1584	1.093	1.1982	1.0483	1.2146	0.9522	1.2636	0.9927	0.9016	0.8867	1.099	1.0353	1.3259	1.1651	1.3468	1.063	1.4516	1.1499	1.1176	1.1087	1.221	1.154	3877	3597	1949	901	3448	Mental, Behavioral and Neurodevelopmental disorders (F01-F99)
F44	1.3991	1.2069	1.4282	1.1141	1.4548	1.1464	1.2677	1.192	1.2286	1.1131	1.2636	1.0854	1.2849	0.9953	1.2681	0.9909	1.0372	0.967	1.1068	0.9991	1.5492	1.3421	1.5875	1.247	1.6689	1.3262	1.5495	1.4694	1.3638	1.2402	1011	905	522	279	924	Mental, Behavioral and Neurodevelopmental disorders (F01-F99)
F45	1.4519	1.2791	1.3955	1.1462	1.3683	1.1598	1.2735	1.1561	1.29	1.173	1.325	1.1632	1.2685	1.0366	1.2268	1.0351	1.0165	0.914	1.1728	1.0631	1.5909	1.4066	1.5352	1.2675	1.5262	1.2995	1.5954	1.4622	1.4189	1.2943	1216	1079	802	215	1083	Mental, Behavioral and Neurodevelopmental disorders (F01-F99)
F48	1.5485	1.3476	1.5607	1.2745	1.5063	1.1959	NA	NA	1.239	1.1238	1.3009	1.1244	1.302	1.0526	1.2112	0.9482	NA	NA	1.0351	0.9329	1.8431	1.615	1.8708	1.5431	1.8733	1.5083	NA	NA	1.4831	1.3537	346	306	206	NA	298	Mental, Behavioral and Neurodevelopmental disorders (F01-F99)
F50	1.2793	1.1658	1.293	1.0803	1.4156	1.1897	1.1267	1.0916	1.1883	1.1291	1.1905	1.0822	1.1847	0.9856	1.2219	1.02	1.0237	0.989	1.0992	1.0419	1.3746	1.2558	1.4111	1.1841	1.6399	1.3877	1.2401	1.2048	1.2846	1.2236	2058	1258	443	1189	1711	Mental, Behavioral and Neurodevelopmental disorders (F01-F99)
F51	1.4319	1.2996	1.5664	1.3189	1.5035	1.2651	1.3323	1.3138	1.3665	1.2746	1.2302	1.1117	1.3006	1.0855	1.1995	0.9982	1.0537	1.0347	1.1661	1.0835	1.6666	1.5191	1.8866	1.6025	1.8845	1.6033	1.6845	1.6683	1.6013	1.4994	458	302	201	193	411	Mental, Behavioral and Neurodevelopmental disorders (F01-F99)
F52	1.4904	1.3482	1.4763	1.2491	1.4751	1.2589	NA	NA	1.3204	1.2403	1.3164	1.1864	1.3031	1.0963	1.2951	1.0993	NA	NA	1.1603	1.0859	1.6874	1.5322	1.6725	1.4232	1.6802	1.4417	NA	NA	1.5027	1.4168	643	635	577	NA	569	Mental, Behavioral and Neurodevelopmental disorders (F01-F99)
F53	1.3504	1.2357	1.3413	1.1377	NA	NA	0.9591	0.9471	1.1995	1.1494	1.1881	1.0819	1.1803	0.9944	NA	NA	0.7293	0.7136	1.0562	1.0073	1.5349	1.4113	1.5242	1.3017	NA	NA	1.2613	1.2571	1.3624	1.3115	619	613	NA	135	586	Mental, Behavioral and Neurodevelopmental disorders (F01-F99)
F60	1.3415	1.1503	1.3881	1.0454	1.5856	1.2323	1.0245	1.021	1.2054	1.1327	1.2698	1.0859	1.314	0.9854	1.4591	1.1276	0.9206	0.9134	1.1398	1.0691	1.4173	1.2185	1.4664	1.109	1.7231	1.3467	1.1401	1.1414	1.2747	1.2002	3390	3274	1412	915	3113	Mental, Behavioral and Neurodevelopmental disorders (F01-F99)
F61	1.1314	0.9949	1.1724	0.9702	NA	NA	NA	NA	NA	NA	0.8457	0.7335	0.879	0.7149	NA	NA	NA	NA	NA	NA	1.5135	1.3495	1.5637	1.3166	NA	NA	NA	NA	NA	NA	112	111	NA	NA	NA	Mental, Behavioral and Neurodevelopmental disorders (F01-F99)
F69	1.4698	1.2741	1.6175	1.2653	1.8111	1.4939	NA	NA	1.3914	1.2879	1.2208	1.0486	1.3141	1.0128	1.3897	1.1313	NA	NA	1.1505	1.0566	1.7694	1.548	1.991	1.5809	2.3603	1.9727	NA	NA	1.6826	1.5698	302	234	147	NA	275	Mental, Behavioral and Neurodevelopmental disorders (F01-F99)
F70	1.7244	1.535	1.8714	1.6494	2.1671	1.8149	1.1906	1.1382	1.4954	1.3883	1.5107	1.3371	1.6205	1.4179	1.8001	1.4942	0.9381	0.8885	1.3	1.2002	1.9683	1.7622	2.1611	1.9187	2.609	2.2044	1.5111	1.4581	1.7201	1.6059	625	518	317	183	533	Mental, Behavioral and Neurodevelopmental disorders (F01-F99)
F71	2.1594	1.9311	2.4015	2.2344	2.9002	2.6174	NA	NA	1.7294	1.668	1.7571	1.5589	1.9196	1.7686	2.1529	1.9231	NA	NA	1.3943	1.335	2.6537	2.3922	3.0045	2.8228	3.9067	3.5623	NA	NA	2.145	2.0841	280	231	137	NA	237	Mental, Behavioral and Neurodevelopmental disorders (F01-F99)
F72	1.6678	1.5076	2.1497	2.0933	2.7883	2.5767	1.027	1.0134	1.4171	1.3365	1.4334	1.2892	1.7995	1.7395	2.2067	2.0203	0.8157	0.7989	1.2132	1.1385	1.9405	1.763	2.5679	2.5191	3.5232	3.2862	1.2932	1.2855	1.6553	1.5688	485	355	219	197	439	Mental, Behavioral and Neurodevelopmental disorders (F01-F99)
F79	1.5644	1.4436	1.8912	1.7396	2.1257	1.9303	1.0577	1.0289	1.3833	1.3112	1.471	1.3549	1.7573	1.6122	1.9432	1.7595	0.961	0.9329	1.297	1.2274	1.6637	1.538	2.0352	1.8771	2.3254	2.1177	1.1641	1.1348	1.4753	1.4008	2891	2009	1368	1151	2559	Mental, Behavioral and Neurodevelopmental disorders (F01-F99)
F80	1.216	1.1638	1.3822	1.2861	1.4119	1.3067	1.1629	1.1109	1.1446	1.1168	1.1463	1.0959	1.222	1.1335	1.2403	1.1433	1.0877	1.0378	1.0763	1.0492	1.29	1.236	1.5635	1.4592	1.6072	1.4935	1.2433	1.1892	1.2172	1.1887	2868	666	603	2234	2631	Mental, Behavioral and Neurodevelopmental disorders (F01-F99)
F81	1.5577	1.4425	1.9155	1.7918	2.1474	1.9921	1.132	1.0846	1.3614	1.2949	1.5027	1.3901	1.8314	1.7102	2.0305	1.8801	1.074	1.0276	1.3093	1.2441	1.6146	1.4969	2.0035	1.8772	2.2711	2.1107	1.193	1.1447	1.4157	1.3479	8353	5304	3443	3825	6839	Mental, Behavioral and Neurodevelopmental disorders (F01-F99)
F82	1.1901	1.1114	NA	NA	NA	NA	1.1239	1.0652	1.0633	1.0151	1.0166	0.9451	NA	NA	NA	NA	0.9522	0.8983	0.9013	0.8569	1.3933	1.3069	NA	NA	NA	NA	1.3265	1.2632	1.2544	1.2026	403	NA	NA	372	363	Mental, Behavioral and Neurodevelopmental disorders (F01-F99)
F83	0.9499	0.8886	NA	NA	NA	NA	0.9109	0.877	0.883	0.8428	0.7975	0.743	NA	NA	NA	NA	0.7614	0.7304	0.7387	0.7029	1.1314	1.0628	NA	NA	NA	NA	1.0898	1.0529	1.0554	1.0106	326	NA	NA	311	311	Mental, Behavioral and Neurodevelopmental disorders (F01-F99)
F84	1.3247	1.1843	1.5417	1.3377	2.1504	1.7256	1.2154	1.1549	1.2253	1.1379	1.2759	1.1389	1.439	1.2439	1.8977	1.5121	1.1669	1.1075	1.1773	1.0919	1.3754	1.2314	1.6518	1.4386	2.4367	1.9694	1.266	1.2044	1.2753	1.1859	7896	2095	695	6653	6860	Mental, Behavioral and Neurodevelopmental disorders (F01-F99)
F89	1.0228	0.943	1.5331	1.331	NA	NA	0.9709	0.9202	0.9362	0.885	0.9468	0.871	1.2004	1.0245	NA	NA	0.8965	0.8479	0.8651	0.8162	1.105	1.0211	1.9579	1.7293	NA	NA	1.0515	0.9987	1.013	0.9595	1669	166	NA	1560	1570	Mental, Behavioral and Neurodevelopmental disorders (F01-F99)
F90	1.2157	1.1248	1.2266	1.0911	1.7538	1.2587	1.1567	1.1237	1.1384	1.1074	1.1526	1.0644	1.1151	0.9867	1.3415	0.9406	1.0932	1.0601	1.0754	1.0444	1.2823	1.1886	1.3492	1.2064	2.2929	1.6844	1.2239	1.1912	1.205	1.1742	3883	1020	139	3444	3393	Mental, Behavioral and Neurodevelopmental disorders (F01-F99)
F91	1.2697	1.1907	1.1908	1.0831	1.0875	1.0086	1.3024	1.243	1.164	1.1164	1.1326	1.0591	0.9317	0.8421	0.8058	0.744	1.1493	1.0931	1.0307	0.9855	1.4233	1.3387	1.5219	1.3931	1.4675	1.3672	1.4758	1.4134	1.3146	1.2646	820	160	106	694	709	Mental, Behavioral and Neurodevelopmental disorders (F01-F99)
F94	1.2191	1.1529	NA	NA	NA	NA	1.1896	1.1366	1.0719	1.0364	0.9393	0.8793	NA	NA	NA	NA	0.9049	0.8557	0.8059	0.7707	1.5822	1.5116	NA	NA	NA	NA	1.5638	1.5096	1.4257	1.3936	161	NA	NA	148	136	Mental, Behavioral and Neurodevelopmental disorders (F01-F99)
F95	1.3818	1.2329	1.5152	1.2306	NA	NA	1.3023	1.2169	1.2725	1.197	1.1848	1.0509	1.1581	0.9257	NA	NA	1.0961	1.0188	1.0796	1.011	1.6115	1.4464	1.9824	1.6358	NA	NA	1.5474	1.4534	1.4998	1.4173	474	137	NA	380	414	Mental, Behavioral and Neurodevelopmental disorders (F01-F99)
F98	1.3206	1.2215	1.2561	1.0791	NA	NA	1.3033	1.2534	1.2175	1.1536	1.1503	1.0596	0.953	0.8063	NA	NA	1.1229	1.0766	1.053	0.9935	1.5162	1.4082	1.6557	1.4442	NA	NA	1.5126	1.4592	1.4077	1.3395	567	128	NA	495	513	Mental, Behavioral and Neurodevelopmental disorders (F01-F99)
F99	1.2426	1.1571	1.2713	1.084	1.2995	1.1203	1.0954	1.0915	1.1185	1.0871	1.1388	1.0575	1.1612	0.9862	1.158	0.9938	0.9079	0.8975	1.0207	0.9897	1.3559	1.266	1.3918	1.1915	1.4583	1.2629	1.3217	1.3274	1.2256	1.1939	1303	1179	715	299	1144	Mental, Behavioral and Neurodevelopmental disorders (F01-F99)
G00	1.1165	1.0678	1.198	1.1182	1.2533	1.1956	0.924	0.897	1.0164	0.9795	0.9483	0.9036	0.9971	0.9248	1.0122	0.9605	0.6884	0.6641	0.8489	0.8146	1.3147	1.2619	1.4394	1.3521	1.5518	1.4884	1.2402	1.2117	1.2171	1.1776	351	275	200	108	283	Diseases of the nervous system (G00-G99)
G01	1.1128	1.0596	NA	NA	NA	NA	1.0945	1.1147	1.0972	1.0787	0.8902	0.8431	NA	NA	NA	NA	0.8236	0.8335	0.8543	0.836	1.391	1.3317	NA	NA	NA	NA	1.4543	1.4908	1.4091	1.3919	193	NA	NA	116	157	Diseases of the nervous system (G00-G99)
G02	1.0836	0.9847	1.1853	1.0444	NA	NA	NA	NA	1.0532	0.9978	0.8475	0.762	0.9022	0.7838	NA	NA	NA	NA	0.8116	0.763	1.3855	1.2724	1.5571	1.3917	NA	NA	NA	NA	1.3669	1.3048	165	130	NA	NA	143	Diseases of the nervous system (G00-G99)
G03	1.2364	1.1548	1.166	1.035	1.1324	0.9995	1.3218	1.2697	1.0537	1.0207	1.0702	0.9952	0.9795	0.8638	0.9169	0.8027	1.0569	1.0095	0.903	0.8719	1.4284	1.34	1.3878	1.24	1.3985	1.2446	1.653	1.597	1.2296	1.195	464	307	200	205	396	Diseases of the nervous system (G00-G99)
G04	1.2477	1.193	1.2784	1.1652	1.2287	1.1219	1.1009	1.0787	1.1519	1.1204	1.132	1.0796	1.1462	1.0405	1.0897	0.9912	0.9093	0.8872	1.0391	1.0084	1.3753	1.3183	1.4258	1.3049	1.3855	1.2697	1.333	1.3114	1.2769	1.2449	1050	822	674	279	908	Diseases of the nervous system (G00-G99)
G05	1.4151	1.3748	1.5505	1.459	1.5998000000000001	1.4805	NA	NA	1.4436	1.3831	1.1734	1.1359	1.256	1.1758	1.2776	1.176	NA	NA	1.178	1.1238	1.7067	1.6639	1.9141	1.8105	2.0031	1.8638	NA	NA	1.7689	1.7022	290	232	204	NA	251	Diseases of the nervous system (G00-G99)
G06	1.2487	1.2018	1.1964	1.1387	1.1846	1.1134	NA	NA	1.2043	1.1986	1.0775	1.0333	1.0185	0.9661	0.9986	0.9348	NA	NA	1.0281	1.0203	1.447	1.3977	1.4054	1.3421	1.4051	1.3262	NA	NA	1.4107	1.4081	446	365	319	NA	385	Diseases of the nervous system (G00-G99)
G08	1.1582	1.124	1.3204	1.2568	1.1398	1.0631	NA	NA	1.289	1.2884	0.9472	0.9156	1.0585	1	0.8607	0.7948	NA	NA	1.0368	1.0313	1.4163	1.3798	1.6472	1.5794	1.5094	1.422	NA	NA	1.6025	1.6095	239	199	116	NA	206	Diseases of the nervous system (G00-G99)
G09	1.3628	1.2764	1.3824	1.2693	1.2381	1.1083	NA	NA	1.1748	1.1434	1.1386	1.0614	1.1233	1.0255	0.9808	0.8717	NA	NA	0.9777	0.9476	1.6312	1.535	1.7012	1.5711	1.5629	1.4092	NA	NA	1.4116	1.3797	311	232	176	NA	280	Diseases of the nervous system (G00-G99)
G10	1.4044	1.4232	1.3331	1.3903	1.2555	1.2926	NA	NA	1.2488	1.2707	1.0739	1.0817	1.0195	1.0537	0.9436	0.9658	NA	NA	0.9206	0.9323	1.8366	1.8726	1.7432	1.8345	1.6705	1.73	NA	NA	1.694	1.732	135	132	113	NA	101	Diseases of the nervous system (G00-G99)
G11	1.172	1.1306	1.2485	1.1589	1.2043	1.1023	NA	NA	1.1533	1.1393	1.0132	0.9746	1.0658	0.9861	1.0166	0.9265	NA	NA	0.9891	0.9746	1.3555	1.3116	1.4624	1.3619	1.4267	1.3116	NA	NA	1.3448	1.3319	454	380	328	NA	400	Diseases of the nervous system (G00-G99)
G12	1.0773	1.0363	1.1181	1.0721	1.0982	1.0559	NA	NA	1.0615	1.0528	0.9706	0.9319	1.005	0.9617	0.9855	0.9456	NA	NA	0.9484	0.9394	1.1958	1.1524	1.244	1.1953	1.2238	1.1791	NA	NA	1.188	1.1799	857	824	796	NA	732	Diseases of the nervous system (G00-G99)
G20	1.0556	1.0492	1.0518	1.0225	1.06	1.0306	NA	NA	1.0292	1.0288	1.0181	1.0115	1.0145	0.9857	1.0223	0.9934	NA	NA	0.9898	0.989	1.0944	1.0882	1.0904	1.0606	1.099	1.0692	NA	NA	1.0701	1.0702	7432	7435	7409	NA	6407	Diseases of the nervous system (G00-G99)
G21	1.338	1.3137	1.2697	1.1968	1.3441	1.2752	NA	NA	1.221	1.2378	1.1902	1.1662	1.1291	1.0618	1.1926	1.1287	NA	NA	1.084	1.0972	1.504	1.4798	1.4278	1.349	1.5148	1.4407	NA	NA	1.3754	1.3964	774	773	752	NA	736	Diseases of the nervous system (G00-G99)
G23	1.1683	1.1363	1.1188	1.0702	1.0846	1.0271	NA	NA	1.0189	1.0114	1.0035	0.9733	0.9598	0.915	0.9278	0.8751	NA	NA	0.8718	0.8633	1.3602	1.3266	1.3041	1.2517	1.268	1.2056	NA	NA	1.1907	1.1847	428	418	405	NA	393	Diseases of the nervous system (G00-G99)
G24	1.1382	1.0854	1.2021	1.0966	1.2142	1.1127	0.82	0.7851	1.0417	1.0179	1.0325	0.9827	1.0792	0.9813	1.0795	0.9861	0.6732	0.6419	0.9416	0.9186	1.2546	1.1988	1.339	1.2254	1.3657	1.2556	0.9987	0.9603	1.1523	1.128	1028	821	698	250	933	Diseases of the nervous system (G00-G99)
G25	1.2824	1.1597	1.2983	1.119	1.2843	1.112	1.0745	1.0383	1.2014	1.1265	1.2251	1.1066	1.2388	1.0659	1.2236	1.0576	0.9063	0.8726	1.1466	1.0741	1.3423	1.2154	1.3606	1.1748	1.348	1.1692	1.274	1.2356	1.2589	1.1815	4923	4667	4349	353	4613	Diseases of the nervous system (G00-G99)
G30	1.0698	1.0633	1.0726	1.0508	1.0785	1.0562	NA	NA	1.0575	1.0533	1.0402	1.0335	1.043	1.0213	1.0486	1.0265	NA	NA	1.0268	1.0223	1.1003	1.0939	1.1031	1.0811	1.1092	1.0867	NA	NA	1.0892	1.0852	13635	13626	13622	NA	12389	Diseases of the nervous system (G00-G99)
G31	1.1673	1.1386	1.1808	1.1177	1.1662	1.1035	1.0361	1.0097	1.1324	1.1274	1.1305	1.1022	1.1433	1.0816	1.1289	1.0675	0.7822	0.7573	1.0954	1.0901	1.2054	1.1762	1.2195	1.1551	1.2047	1.1406	1.3723	1.3463	1.1706	1.1659	10278	10176	10013	126	9507	Diseases of the nervous system (G00-G99)
G32	1.3912	1.3007	1.2868	1.1224	1.4744	1.302	NA	NA	1.2898	1.2906	1.0995	1.021	1.0178	0.8808	1.1528	1.0091	NA	NA	1.0125	1.0078	1.7602	1.6571	1.6269	1.4302	1.8857	1.6799	NA	NA	1.6431	1.6527	174	171	160	NA	161	Diseases of the nervous system (G00-G99)
G35	1.2319	1.1576	1.2229	1.0777	1.2269	1.0921	1.143	1.1484	1.1375	1.118	1.1543	1.0831	1.146	1.0076	1.1401	1.0125	0.8543	0.8487	1.0567	1.0372	1.3146	1.2373	1.305	1.1528	1.3202	1.178	1.5294	1.554	1.2244	1.205	2212	2199	1684	125	1677	Diseases of the nervous system (G00-G99)
G37	1.2838	1.2167	1.2959	1.1629	1.3633	1.241	1.0389	1.02	1.2249	1.1927	1.1364	1.0732	1.1406	1.0184	1.1685	1.0583	0.7701	0.7494	1.0744	1.043	1.4503	1.3793	1.4722	1.3278	1.5906	1.4552	1.4016	1.3884	1.3964	1.3639	646	580	389	113	544	Diseases of the nervous system (G00-G99)
G40	1.3066	1.2073	1.3602	1.1857	1.3798	1.1958	1.0755	1.0558	1.1872	1.1382	1.2757	1.178	1.3249	1.1538	1.3396	1.1596	1.0235	1.0037	1.1565	1.1081	1.3383	1.2373	1.3964	1.2184	1.4213	1.2331	1.1301	1.1106	1.2187	1.1691	17275	14171	11140	4096	14157	Diseases of the nervous system (G00-G99)
G41	1.2019	1.1336	1.3334	1.1984	1.2939	1.1526	0.964	0.9544	1.0921	1.0748	1.101	1.0363	1.1985	1.0735	1.149	1.0199	0.8364	0.8261	0.9978	0.9806	1.3122	1.2402	1.4836	1.3378	1.4571	1.3026	1.111	1.1025	1.1953	1.1781	1276	866	693	479	1177	Diseases of the nervous system (G00-G99)
G43	1.3168	1.1628	1.3249	1.0798	1.3339	1.0966	1.1971	1.1338	1.2146	1.1162	1.2844	1.133	1.2909	1.0505	1.2903	1.059	1.1357	1.0735	1.1833	1.0865	1.3501	1.1933	1.3599	1.1099	1.3789	1.1356	1.2618	1.1975	1.2467	1.1466	16417	14623	8600	3948	14478	Diseases of the nervous system (G00-G99)
G44	1.3289	1.199	1.3118	1.1162	1.3745	1.1546	1.2173	1.1929	1.2345	1.1505	1.2445	1.1204	1.2259	1.0399	1.2639	1.0575	1.0463	1.0202	1.1531	1.0725	1.4191	1.2831	1.4037	1.1981	1.4947	1.2605	1.4161	1.3948	1.3217	1.2341	2317	2109	1353	470	2084	Diseases of the nervous system (G00-G99)
G45	1.1824	1.1359	1.1823	1.1025	1.18	1.0961	NA	NA	1.1166	1.0946	1.1453	1.0997	1.1451	1.0671	1.1426	1.0606	NA	NA	1.0795	1.0578	1.2207	1.1733	1.2207	1.139	1.2186	1.1328	NA	NA	1.1549	1.1327	9727	9696	9541	NA	8585	Diseases of the nervous system (G00-G99)
G46	1.2177	1.1867	1.1834	1.118	1.1928	1.1209	NA	NA	1.145	1.1265	1.0736	1.0449	1.0425	0.9826	1.0497	0.9839	NA	NA	1.0051	0.9872	1.381	1.3478	1.3434	1.2719	1.3554	1.2769	NA	NA	1.3044	1.2854	647	644	635	NA	596	Diseases of the nervous system (G00-G99)
G47	1.4828	1.3236	1.5827	1.2753	1.5831	1.2749	1.3143	1.2519	1.3798	1.2679	1.452	1.2953	1.5425	1.241	1.5401	1.2383	1.2696	1.2084	1.35	1.2398	1.5142	1.3526	1.624	1.3105	1.6273	1.3126	1.3606	1.297	1.4103	1.2966	23676	15345	13168	8935	21280	Diseases of the nervous system (G00-G99)
G50	1.422	1.2907	1.4348	1.2191	1.4404	1.2449	NA	NA	1.3164	1.2217	1.32	1.1956	1.3313	1.1274	1.332	1.1479	NA	NA	1.2182	1.1284	1.5319	1.3934	1.5465	1.3182	1.5577	1.3501	NA	NA	1.4225	1.3227	1837	1821	1646	NA	1651	Diseases of the nervous system (G00-G99)
G51	1.2124	1.1458	1.2416	1.1263	1.2123	1.1011	1.0881	1.086	1.147	1.1085	1.1514	1.0869	1.1749	1.0642	1.1431	1.0365	0.9547	0.9499	1.0855	1.048	1.2767	1.2079	1.3121	1.1921	1.2857	1.1697	1.2401	1.2416	1.2119	1.1726	3683	3203	2781	595	3191	Diseases of the nervous system (G00-G99)
G52	1.2334	1.1697	1.3175	1.1824	1.2808	1.1548	NA	NA	1.2573	1.1951	1.0217	0.9657	1.084	0.9671	1.0419	0.9335	NA	NA	1.0339	0.9794	1.4891	1.4166	1.6014	1.4456	1.5745	1.4287	NA	NA	1.529	1.4582	276	259	230	NA	254	Diseases of the nervous system (G00-G99)
G53	1.3343	1.2589	1.3178	1.2101	1.3499	1.2505	NA	NA	1.2611	1.2065	1.17	1.1012	1.1535	1.0561	1.1789	1.0891	NA	NA	1.1006	1.0509	1.5218	1.4392	1.5056	1.3866	1.5458	1.4358	NA	NA	1.4449	1.3851	615	595	570	NA	564	Diseases of the nervous system (G00-G99)
G54	1.3257	1.2067	1.2882	1.104	1.3516	1.1595	NA	NA	1.2447	1.178	1.2064	1.0955	1.1722	1.0006	1.2197	1.0419	NA	NA	1.1298	1.0672	1.4567	1.3292	1.4156	1.2179	1.4979	1.2904	NA	NA	1.3712	1.3003	1109	1087	912	NA	1017	Diseases of the nervous system (G00-G99)
G55	1.2747	1.1715	1.2692	1.1059	1.2813	1.1139	1.1217	1.0555	1.1783	1.1143	1.2389	1.1378	1.2336	1.0738	1.2424	1.0788	0.9648	0.9034	1.1441	1.0813	1.3115	1.2062	1.3058	1.1391	1.3215	1.1501	1.3042	1.2333	1.2135	1.1484	11907	11866	9868	458	10751	Diseases of the nervous system (G00-G99)
G56	1.3486	1.237	1.3355	1.1778	1.3271	1.1688	1.2329	1.1575	1.239	1.161	1.3181	1.2084	1.3052	1.1502	1.2954	1.1399	1.0553	0.9846	1.2091	1.1323	1.3798	1.2664	1.3664	1.206	1.3597	1.1985	1.4405	1.3608	1.2696	1.1904	18507	18382	16157	428	15834	Diseases of the nervous system (G00-G99)
G57	1.3879	1.2763	1.4038	1.248	1.3526	1.1903	NA	NA	1.2513	1.1738	1.2995	1.1931	1.3136	1.1654	1.26	1.1062	NA	NA	1.1679	1.0939	1.4824	1.3652	1.5002	1.3365	1.4519	1.2809	NA	NA	1.3406	1.2595	2204	2164	1841	NA	1944	Diseases of the nervous system (G00-G99)
G58	1.3184	1.1968	1.3999	1.2078	1.4109	1.2206	NA	NA	1.2361	1.1612	1.2008	1.0871	1.2734	1.0947	1.2737	1.0976	NA	NA	1.1224	1.0524	1.4475	1.3174	1.5389	1.3325	1.5629	1.3574	NA	NA	1.3612	1.2813	1125	1087	932	NA	1032	Diseases of the nervous system (G00-G99)
G59	1.4862	1.3147	1.474	1.1781	1.4918	1.1779	NA	NA	1.2699	1.1969	1.3375	1.1791	1.3267	1.0535	1.3403	1.0509	NA	NA	1.1423	1.0743	1.6514	1.466	1.6376	1.3174	1.6604	1.3204	NA	NA	1.4117	1.3335	888	886	856	NA	843	Diseases of the nervous system (G00-G99)
G60	1.278	1.1675	1.2645	1.1189	1.2639	1.114	NA	NA	1.1685	1.0725	1.1149	1.015	1.0974	0.9666	1.0854	0.9519	NA	NA	1.0128	0.9262	1.465	1.3428	1.4572	1.2952	1.4718	1.3036	NA	NA	1.348	1.242	529	483	419	NA	473	Diseases of the nervous system (G00-G99)
G61	1.2504	1.2094	1.2611	1.1932	1.2431	1.1718	NA	NA	1.1356	1.1001	1.1057	1.0669	1.1101	1.0473	1.0836	1.0189	NA	NA	0.9923	0.9589	1.4141	1.3709	1.4327	1.3594	1.4261	1.3478	NA	NA	1.2995	1.2622	627	574	494	NA	517	Diseases of the nervous system (G00-G99)
G62	1.3492	1.2299	1.3555	1.162	1.3472	1.1535	0.9746	0.942	1.2329	1.1686	1.2986	1.1827	1.3044	1.1165	1.2951	1.1072	0.7771	0.7443	1.1858	1.1232	1.4016	1.279	1.4087	1.2094	1.4013	1.2018	1.2223	1.1922	1.2818	1.2158	6954	6849	6481	198	6516	Diseases of the nervous system (G00-G99)
G63	1.449	1.2973	1.4411	1.1608	1.4586	1.1749	NA	NA	1.3243	1.2409	1.3759	1.2299	1.3683	1.0988	1.3837	1.111	NA	NA	1.2575	1.1769	1.5261	1.3684	1.5179	1.2264	1.5376	1.2424	NA	NA	1.3947	1.3084	3841	3821	3700	NA	3718	Diseases of the nervous system (G00-G99)
G70	1.1221	1.0726	1.1652	1.0941	1.1715	1.0891	NA	NA	1.1358	1.0971	0.9868	0.941	1.0194	0.9544	1.0178	0.9432	NA	NA	0.9905	0.9545	1.2758	1.2225	1.3319	1.2543	1.3485	1.2576	NA	NA	1.3025	1.261	582	535	478	NA	511	Diseases of the nervous system (G00-G99)
G71	1.1824	1.1468	1.2186	1.1551	1.1355	1.0754	1.0048	1.0094	1.0431	1.0289	1.0363	1.0022	1.0408	0.9817	0.9455	0.8917	0.806	0.8069	0.9037	0.8885	1.3491	1.3123	1.4269	1.3591	1.3638	1.2969	1.2526	1.2628	1.204	1.1915	555	387	271	201	459	Diseases of the nervous system (G00-G99)
G72	1.4092	1.3225	1.4219	1.2767	1.4123000000000001	1.2889	NA	NA	1.2761	1.231	1.2599	1.1797	1.2659	1.1329	1.2512	1.1383	NA	NA	1.1367	1.0943	1.5762	1.4825	1.597	1.4389	1.5941	1.4595	NA	NA	1.4327	1.3848	815	748	682	NA	743	Diseases of the nervous system (G00-G99)
G80	1.0122	0.963	1.3906	1.3283	1.6645	1.5857	0.7947	0.7726	0.9202	0.8956	0.9411	0.8942	1.2466	1.1871	1.4567	1.3815	0.7235	0.7023	0.8491	0.8253	1.0886	1.0372	1.5513	1.4863	1.9018	1.8201	0.873	0.8499	0.9972	0.9719	1750	801	552	1019	1431	Diseases of the nervous system (G00-G99)
G81	1.1701	1.1438	1.1897	1.1152	1.1745	1.1001	0.9839	0.9794	1.1157	1.1136	1.1363	1.1102	1.1547	1.0817	1.1393	1.0664	0.8592	0.8531	1.0821	1.0796	1.2049	1.1784	1.2258	1.1498	1.2108	1.1349	1.1266	1.1245	1.1504	1.1487	11632	11192	10789	541	10542	Diseases of the nervous system (G00-G99)
G82	1.1484	1.0989	1.2202	1.1401	1.2118	1.1345	0.752	0.7309	1.044	1.0313	1.0532	1.0062	1.1133	1.0375	1.0979	1.0254	0.6059	0.5862	0.9527	0.9393	1.2521	1.2003	1.3373	1.2527	1.3374	1.2552	0.9333	0.9114	1.1441	1.1323	1261	1119	951	198	1098	Diseases of the nervous system (G00-G99)
G83	1.2091	1.1455	1.203	1.0874	1.2272	1.1186	0.9712	0.9493	1.0916	1.0636	1.1243	1.0635	1.1165	1.0069	1.1325	1.03	0.7634	0.7412	1.0121	0.9847	1.3003	1.2339	1.2963	1.1745	1.3299	1.2149	1.2356	1.2159	1.1774	1.1489	1842	1735	1491	165	1652	Diseases of the nervous system (G00-G99)
G90	1.2646	1.1681	1.232	1.0747	1.2155	1.0817	1.0127	0.9436	1.126	1.0585	1.1451	1.0549	1.1134	0.9677	1.0847	0.9619	0.7723	0.7109	1.0165	0.953	1.3966	1.2935	1.3632	1.1936	1.3622	1.2163	1.3278	1.2525	1.2473	1.1756	1018	945	747	143	926	Diseases of the nervous system (G00-G99)
G91	1.1701	1.1519	1.2127	1.1641	1.1739	1.1252	0.9686	0.9668	1.1399	1.1366	1.0971	1.0788	1.1319	1.085	1.0909	1.044	0.8245	0.8203	1.0638	1.0594	1.248	1.23	1.2992	1.2491	1.2632	1.2127	1.1381	1.1395	1.2215	1.2194	2341	2035	1777	376	2007	Diseases of the nervous system (G00-G99)
G93	1.2595	1.169	1.2691	1.12	1.2527	1.1137	1.1321	1.0831	1.1739	1.1206	1.2205	1.1319	1.2275	1.082	1.2065	1.0712	1.0543	1.0064	1.1359	1.0836	1.2997	1.2073	1.3121	1.1593	1.3008	1.1578	1.2156	1.1656	1.2131	1.1589	10133	8873	6837	2055	9031	Diseases of the nervous system (G00-G99)
G94	1.1807	1.1711	1.2484	1.2156	1.1927	1.1607	NA	NA	1.1082	1.1323	1.0017	0.9907	1.0369	1.0063	0.9827	0.9518	NA	NA	0.9269	0.9444	1.3916	1.3844	1.5032	1.4685	1.4476	1.4155	NA	NA	1.3249	1.3575	361	272	245	NA	295	Diseases of the nervous system (G00-G99)
G95	1.1917	1.1393	1.2152	1.1332	1.2216	1.1372	1.0816	1.021	1.1117	1.0908	1.1203	1.0699	1.1405	1.062	1.1435	1.0628	0.8693	0.8156	1.0415	1.021	1.2678	1.2133	1.2949	1.2092	1.3051	1.2169	1.3458	1.278	1.1867	1.1655	2508	2358	2173	207	2215	Diseases of the nervous system (G00-G99)
G96	1.2975	1.1978	1.3451	1.1773	1.3705	1.2054	1.0283	0.9651	1.2024	1.1529	1.1674	1.0745	1.2031	1.0481	1.211	1.0601	0.7927	0.7383	1.0772	1.03	1.4422	1.3352	1.5038	1.3224	1.5511	1.3706	1.3339	1.2615	1.3422	1.2904	875	780	621	145	781	Diseases of the nervous system (G00-G99)
G97	1.2183	1.1089	1.2639	1.0905	1.2379	1.0907	1.1244	1.0898	1.1099	1.0549	1.0918	0.9901	1.1244	0.9653	1.0605	0.9294	0.9124	0.8765	0.9899	0.9377	1.3595	1.2419	1.4207	1.2318	1.445	1.2801	1.3858	1.355	1.2444	1.1867	818	695	378	237	726	Diseases of the nervous system (G00-G99)
G98	1.4917	1.329	1.4553	1.1824	1.5315	1.2198	NA	NA	1.4096	1.2866	1.2465	1.1038	1.203	0.9664	1.2448	0.9792	NA	NA	1.1777	1.0689	1.785	1.6002	1.7605	1.4467	1.8841	1.5196	NA	NA	1.6873	1.5486	323	279	243	NA	314	Diseases of the nervous system (G00-G99)
G99	1.2618	1.1819	1.2769	1.135	1.2576	1.1208	NA	NA	1.1944	1.1499	1.2006	1.1232	1.2148	1.0781	1.1943	1.0626	NA	NA	1.1344	1.0912	1.3261	1.2437	1.3421	1.1949	1.3243	1.1821	NA	NA	1.2576	1.2119	3910	3886	3580	NA	3567	Diseases of the nervous system (G00-G99)
H00	1.2503	1.203	1.2688	1.2152	1.2458	1.1839	1.1955	1.1716	1.1737	1.1429	1.1899	1.1435	1.1929	1.1405	1.1546	1.095	1.1099	1.0857	1.1084	1.078	1.3138	1.2655	1.3495	1.2948	1.3444	1.28	1.2878	1.2642	1.2428	1.2116	3999	2448	1574	1871	2955	Diseases of the eye and adnexa (H00-H59)
H01	1.4189	1.3309	1.3886	1.2884	1.4044	1.3097	1.4915	1.3901	1.3231	1.2576	1.334	1.2497	1.3022	1.2063	1.3143	1.224	1.2274	1.1364	1.2395	1.1768	1.5093	1.4174	1.4808	1.3761	1.5007	1.4015	1.8124	1.7006	1.4124	1.344	2757	2521	2368	291	2435	Diseases of the eye and adnexa (H00-H59)
H02	1.3078	1.2427	1.3151	1.2213	1.3123	1.2217	1.2201	1.1796	1.2206	1.1741	1.2728	1.2088	1.2788	1.1869	1.275	1.1862	1.1042	1.065	1.1854	1.1397	1.3438	1.2776	1.3523	1.2567	1.3507	1.2583	1.3481	1.3067	1.2568	1.2095	13523	12689	11932	1036	11492	Diseases of the eye and adnexa (H00-H59)
H03	1.6058	1.4954	1.4052	1.2495	1.2963	1.183	1.737	1.6019	1.3361	1.2346	1.2998	1.2022	1.0741	0.9451	0.9567	0.8675	1.2694	1.1589	1.0603	0.972	1.9839	1.86	1.8385	1.6519	1.7564	1.6131	2.3768	2.2144	1.6837	1.5681	247	137	107	122	202	Diseases of the eye and adnexa (H00-H59)
H04	1.3982	1.3015	1.4411	1.3193	1.4449	1.3174	1.1972	1.1461	1.3141	1.2384	1.3473	1.2531	1.3848	1.2664	1.3869	1.2631	1.0871	1.0389	1.263	1.1892	1.451	1.3518	1.4996	1.3744	1.5054	1.374	1.3185	1.2643	1.3673	1.2895	7312	6384	6029	1027	6318	Diseases of the eye and adnexa (H00-H59)
H05	1.4048	1.3557	1.4268	1.3148	1.4715	1.3496	1.3311	1.2904	1.3197	1.2922	1.323	1.2752	1.3001	1.1946	1.326	1.2127	1.2337	1.1944	1.2361	1.2088	1.4916	1.4412	1.5658	1.4472	1.633	1.5018	1.4361	1.394	1.4089	1.3813	2893	1170	926	1807	2409	Diseases of the eye and adnexa (H00-H59)
H06	1.4851	1.429	1.4525	1.2777	1.4695	1.3622	NA	NA	1.3744	1.3373	1.2336	1.1831	1.207	1.0537	1.2013	1.1067	NA	NA	1.1312	1.0957	1.7877	1.726	1.7479	1.5493	1.7977	1.6768	NA	NA	1.6698	1.6323	292	288	242	NA	250	Diseases of the eye and adnexa (H00-H59)
H10	1.4285	1.3376	1.4306	1.293	1.3525	1.2414	1.4243	1.3241	1.3477	1.2828	1.3591	1.2712	1.3424	1.211	1.2638	1.158	1.3179	1.2225	1.2791	1.2163	1.5014	1.4075	1.5246	1.3806	1.4473	1.3307	1.5392	1.4341	1.4199	1.3531	4406	2770	2435	1760	3999	Diseases of the eye and adnexa (H00-H59)
H11	1.2355	1.1883	1.2375	1.1784	1.275	1.2087	1.0983	1.0705	1.1744	1.1484	1.1635	1.1176	1.163	1.1057	1.1935	1.1298	0.9112	0.8841	1.1007	1.0751	1.312	1.2635	1.3168	1.2558	1.362	1.2931	1.3237	1.2961	1.253	1.2266	2738	2541	2263	289	2305	Diseases of the eye and adnexa (H00-H59)
H13	1.4694	1.3723	1.5878	1.4983	1.7774	1.6256	NA	NA	1.3628	1.2893	1.2011	1.1145	1.2401	1.1608	1.3502	1.2253	NA	NA	1.0973	1.0332	1.7977	1.6898	2.033	1.9338	2.3397	2.1566	NA	NA	1.6927	1.609	252	172	143	NA	216	Diseases of the eye and adnexa (H00-H59)
H15	1.4134	1.3117	1.4505	1.2839	1.2967	1.1796	NA	NA	1.3244	1.2418	1.165	1.0768	1.1906	1.0459	1.0408	0.9412	NA	NA	1.0836	1.0105	1.7147	1.5979	1.7671	1.5761	1.6153	1.4784	NA	NA	1.6189	1.5261	277	260	208	NA	241	Diseases of the eye and adnexa (H00-H59)
H16	1.7065	1.6023	1.642	1.5197	1.5835	1.4838	1.9244	1.7501	1.5914	1.5295	1.5673	1.468	1.502	1.3864	1.4362	1.3427	1.5377	1.3851	1.4534	1.3937	1.858	1.7489	1.7951	1.6658	1.746	1.6396	2.4083	2.2112	1.7425	1.6785	1515	1344	1111	243	1297	Diseases of the eye and adnexa (H00-H59)
H17	1.4118	1.34	1.3968	1.3046	1.372	1.2785	NA	NA	1.3872	1.3299	1.2568	1.1894	1.2394	1.1538	1.2088	1.1228	NA	NA	1.2288	1.1753	1.586	1.5096	1.5741	1.475	1.5572	1.4557	NA	NA	1.566	1.5049	774	722	635	NA	694	Diseases of the eye and adnexa (H00-H59)
H18	1.3778	1.3075	1.3647	1.2742	1.2443	1.1858	1.9101	1.6993	1.2917	1.2379	1.3171	1.2486	1.3037	1.2158	1.1832	1.1263	1.6745	1.4802	1.2309	1.1784	1.4412	1.3691	1.4284	1.3354	1.3087	1.2484	2.1789	1.9509	1.3555	1.3003	5208	4964	3982	735	4460	Diseases of the eye and adnexa (H00-H59)
H19	1.8105	1.5975	1.8452	1.5888	1.7715	1.5418	NA	NA	1.6695	1.5107	1.5333	1.3445	1.5514	1.3261	1.4678	1.2677	NA	NA	1.3971	1.2575	2.1379	1.8981	2.1946	1.9035	2.1381	1.875	NA	NA	1.9949	1.8148	401	366	307	NA	339	Diseases of the eye and adnexa (H00-H59)
H20	1.4322	1.3806	1.3772	1.2902	1.3774	1.2986	1.3953	1.3548	1.3762	1.3445	1.317	1.2672	1.2604	1.1779	1.2525	1.178	1.1174	1.0794	1.2591	1.228	1.5574	1.5042	1.5048	1.4132	1.5148	1.4316	1.7423	1.7006	1.5042	1.472	1446	1262	1077	233	1273	Diseases of the eye and adnexa (H00-H59)
H21	1.181	1.1433	1.1759	1.1193	1.1484	1.0928	NA	NA	1.1479	1.123	1.099	1.0626	1.0932	1.0393	1.0664	1.0132	NA	NA	1.0646	1.0404	1.2692	1.2302	1.2648	1.2055	1.2367	1.1786	NA	NA	1.2376	1.2122	1915	1866	1792	NA	1746	Diseases of the eye and adnexa (H00-H59)
H22	1.4607	1.3953	1.449	1.2753	NA	NA	NA	NA	1.3572	1.3272	1.0742	1.0178	1.0581	0.9195	NA	NA	NA	NA	0.9853	0.9555	1.9864	1.9129	1.9844	1.7687	NA	NA	NA	NA	1.8695	1.8433	112	103	NA	NA	102	Diseases of the eye and adnexa (H00-H59)
H25	1.1711	1.1343	1.173	1.1174	1.1831	1.1259	NA	NA	1.1237	1.0972	1.1538	1.1173	1.1557	1.1006	1.1656	1.109	NA	NA	1.1057	1.0794	1.1887	1.1516	1.1906	1.1345	1.2009	1.1432	NA	NA	1.1419	1.1153	46074	46065	45897	NA	39385	Diseases of the eye and adnexa (H00-H59)
H26	1.2099	1.166	1.2096	1.1447	1.2082	1.142	1.5963	1.5578	1.1552	1.1252	1.1949	1.1513	1.1947	1.1303	1.1931	1.1275	1.3615	1.3231	1.1396	1.1098	1.2251	1.1808	1.2248000000000001	1.1594	1.2234	1.1567	1.8715	1.8342	1.171	1.1408	67194	66929	66284	444	56865	Diseases of the eye and adnexa (H00-H59)
H27	1.1925	1.1623000000000001	1.2167	1.1573	1.1936	1.1354	NA	NA	1.1514	1.1338	1.0757	1.0469	1.0932	1.0379	1.0687	1.0141	NA	NA	1.0317	1.0142	1.3219	1.2903	1.3542	1.2906	1.3332	1.2712	NA	NA	1.285	1.2675	935	877	810	NA	824	Diseases of the eye and adnexa (H00-H59)
H28	1.317	1.2376	1.3502	1.2168	1.2802	1.1254	NA	NA	1.2746	1.2416	1.1167	1.045	1.145	1.0273	1.0837	0.9471	NA	NA	1.0738	1.0419	1.5533	1.4656	1.5923	1.4414	1.5123	1.3373	NA	NA	1.513	1.4795	365	361	350	NA	329	Diseases of the eye and adnexa (H00-H59)
H30	1.3309	1.2604	1.2939	1.1748	NA	NA	NA	NA	1.3443	1.2984	1.0044	0.9446	0.963	0.8654	NA	NA	NA	NA	0.997	0.9557	1.7635	1.6816	1.7386	1.5949	NA	NA	NA	NA	1.8127	1.7639	125	109	NA	NA	109	Diseases of the eye and adnexa (H00-H59)
H31	1.1113	1.0875	1.1265	1.0863	1.1038	1.0586	NA	NA	1.0488	1.0383	1.0083	0.9854	1.0209	0.9828	0.9989	0.9561	NA	NA	0.9462	0.9355	1.2248000000000001	1.2002	1.2431	1.2008	1.2197	1.172	NA	NA	1.1625	1.1525	1062	1040	999	NA	953	Diseases of the eye and adnexa (H00-H59)
H33	1.0522	1.0311	1.0756	1.0527	1.0439	1.0212	1.096	1.0819	1.0337	1.0282	1.0028	0.9819	1.0244	1.0015	0.9919	0.9694	0.8909	0.8747	0.9796	0.9734	1.1041	1.0829	1.1294	1.1064	1.0986	1.0758	1.3484	1.3381	1.0908	1.0859	3916	3790	3415	243	3116	Diseases of the eye and adnexa (H00-H59)
H34	1.169	1.1405	1.1667	1.1116	1.1482	1.0896	NA	NA	1.1081	1.0911	1.0985	1.0707	1.0963	1.0433	1.0783	1.0221	NA	NA	1.0374	1.0205	1.2441	1.2149	1.2418	1.1843	1.2227	1.1616	NA	NA	1.1837	1.1666	2582	2577	2534	NA	2300	Diseases of the eye and adnexa (H00-H59)
H35	1.1662	1.1323	1.1742	1.1223	1.1615	1.1094	1.1558	1.1376	1.1243	1.102	1.142	1.1085	1.1497	1.0986	1.1372	1.0857	0.9606	0.9408	1.0996	1.0775	1.1908	1.1566	1.1991	1.1466	1.1864	1.1335	1.3906	1.3757	1.1496	1.1271	23935	23741	23343	308	21152	Diseases of the eye and adnexa (H00-H59)
H36	1.2463	1.1804	1.2507	1.0945	1.244	1.0828	1.0948	1.1425	1.1714	1.1514	1.2075	1.1428	1.2117	1.0592	1.2045	1.0472	0.8085	0.8341	1.1336	1.1136	1.2864	1.2191	1.2909	1.1309	1.2848	1.1196	1.4825	1.5651	1.2105	1.1905	9878	9864	9452	111	9023	Diseases of the eye and adnexa (H00-H59)
H40	1.1758	1.1428	1.1779	1.1335	1.1781	1.1319	1.2912	1.2624	1.1334	1.11	1.1508	1.1182	1.1528	1.109	1.153	1.1073	1.0012	0.9729	1.1075	1.0843	1.2013	1.168	1.2035	1.1586	1.2039	1.1571	1.6651	1.6379	1.1599	1.1363	21887	21771	21555	166	18784	Diseases of the eye and adnexa (H00-H59)
H43	1.1255	1.0827	1.1255	1.065	1.1392	1.0799	NA	NA	1.0793	1.0592	1.0737	1.0319	1.0735	1.0147	1.0854	1.0279	NA	NA	1.0267	1.0068	1.1798	1.1359	1.1801	1.1178	1.1955	1.1346	NA	NA	1.1346	1.1143	4302	4261	4076	NA	3808	Diseases of the eye and adnexa (H00-H59)
H44	1.2961	1.2364	1.3205	1.25	1.2928	1.222	1.2488	1.1413	1.2379	1.1903	1.1961	1.1392	1.2153	1.1483	1.186	1.119	0.9538	0.8651	1.1376	1.0921	1.4045	1.3418	1.4349	1.3608	1.4092	1.3344	1.6352	1.5057	1.3471	1.2973	1563	1446	1338	145	1383	Diseases of the eye and adnexa (H00-H59)
H46	1.3675	1.3305	1.4089	1.2709	1.3288	1.2031	1.4319	1.4528	1.2227	1.1849	1.1872	1.1507	1.2157	1.0912	1.1182	1.0072	1.0418	1.0448	1.0492	1.014	1.5753	1.5384	1.6329	1.4801	1.579	1.4371	1.968	2.0202	1.4248	1.3846	513	464	327	108	429	Diseases of the eye and adnexa (H00-H59)
H47	1.1767	1.1341	1.2262	1.1311	1.2396	1.1847	1.1003	1.0588	1.1493	1.1216	1.0977	1.0565	1.1334	1.0432	1.1297	1.0774	0.9749	0.935	1.0674	1.0401	1.2613	1.2174	1.3266	1.2264	1.3601	1.3028	1.2419	1.1991	1.2375	1.2094	2095	1584	1118	730	1845	Diseases of the eye and adnexa (H00-H59)
H49	1.0582	1.0111	1.0994	1.0182	1.1321	1.0501	0.9703	0.9159	1.023	0.9981	0.9674	0.9227	0.9959	0.9201	1.0193	0.9432	0.7959	0.7469	0.9293	0.9053	1.1574	1.1078	1.2137	1.1268	1.2573	1.1691	1.1829	1.123	1.1261	1.1003	1185	965	849	258	1024	Diseases of the eye and adnexa (H00-H59)
H50	1.073	1.0417	1.2722	1.1898	1.2854	1.1985	1.0056	0.9883	1.0314	1.0109	1.0315	1.0006	1.1849	1.1057	1.1795	1.0972	0.9602	0.943	0.9876	0.9673	1.1163	1.0845	1.366	1.2804	1.4008	1.3092	1.0533	1.0359	1.0772	1.0565	6189	1873	1274	4525	5152	Diseases of the eye and adnexa (H00-H59)
H51	1.1958	1.1186	1.2497	1.1216	1.1139	1.0143	NA	NA	1.0522	0.9994	0.9765	0.9079	0.9842	0.8764	0.8398	0.7595	NA	NA	0.8542	0.8082	1.4645	1.3782	1.5869	1.4354	1.4774	1.3546	NA	NA	1.2961	1.2359	240	170	124	NA	223	Diseases of the eye and adnexa (H00-H59)
H52	1.127	1.0959	1.1298	1.0897	1.1237	1.0809	1.1261	1.0959	1.0925	1.0651	1.0876	1.0569	1.088	1.0486	1.0812	1.0392	1.0179	0.9887	1.0518	1.0248	1.1679	1.1363	1.1733	1.1324	1.1679	1.1242	1.2458	1.2148	1.1348	1.1071	7679	6786	6490	1014	6731	Diseases of the eye and adnexa (H00-H59)
H53	1.2404	1.1551	1.2475	1.1099	1.2482	1.1278	1.179	1.1294	1.16	1.1123	1.2103	1.1263	1.2153	1.0802	1.2107	1.0929	1.1179	1.0689	1.1303	1.0832	1.2713	1.1846	1.2807	1.1404	1.2868	1.1637	1.2435	1.1933	1.1904	1.1422	16638	14327	10510	3753	14631	Diseases of the eye and adnexa (H00-H59)
H54	1.1992	1.1593	1.2152	1.1439	1.2117	1.1359	0.9982	0.9626	1.141	1.1233	1.1627	1.1235	1.1771	1.1073	1.1727	1.0986	0.8909	0.8567	1.1051	1.0875	1.2368	1.1962	1.2545	1.1816	1.2519	1.1743	1.1184	1.0815	1.1781	1.1603	11421	10807	10273	773	10552	Diseases of the eye and adnexa (H00-H59)
H55	1.1241	1.0724	1.1916	1.0877	1.1513	1.0411	0.9452	0.9244	1.0623	1.0351	1.0283	0.9789	1.0742	0.9775	1.0289	0.9269	0.8043	0.7839	0.9683	0.9419	1.2289	1.1748	1.3219	1.2103	1.2882	1.1694	1.111	1.0899	1.1654	1.1376	1222	903	763	368	1120	Diseases of the eye and adnexa (H00-H59)
H57	1.2737	1.1934	1.2706	1.1481	1.2766	1.162	1.2839	1.224	1.1971	1.1375	1.1994	1.1223	1.1896	1.0728	1.1898	1.0808	1.1271	1.0708	1.124	1.0666	1.3526	1.269	1.3572	1.2288	1.3697	1.2492	1.4625	1.3991	1.2749	1.2131	2834	2314	2013	631	2526	Diseases of the eye and adnexa (H00-H59)
H58	1.2308	1.1773	1.2614	1.1546	1.1687	1.0573	NA	NA	1.1626	1.1333	1.0698	1.0207	1.0917	0.9955	1.0062	0.9063	NA	NA	1.0034	0.9752	1.4161	1.3579	1.4575	1.3392	1.3575	1.2333	NA	NA	1.3471	1.317	515	483	451	NA	455	Diseases of the eye and adnexa (H00-H59)
H59	1.1686	1.1439	1.1645	1.1306	1.0966	1.0571	NA	NA	1.1153	1.1123	1.0505	1.0265	1.0451	1.0129	0.9829	0.9454	NA	NA	0.997	0.9928	1.3	1.2748	1.2975	1.2618	1.2235	1.1819	NA	NA	1.2475	1.2461	842	811	779	NA	758	Diseases of the eye and adnexa (H00-H59)
H60	1.5995	1.504	1.7142	1.5354	1.8508	1.6665	1.3242	1.28	1.476	1.422	1.5111	1.4187	1.6039	1.4332	1.7109	1.5367	1.2034	1.1601	1.3891	1.3362	1.6932	1.5944	1.8321	1.6449	2.0021	1.8072	1.457	1.4123000000000001	1.5684	1.5132	3336	2433	1757	1163	2866	Diseases of the ear and mastoid process (H60-H95)
H61	1.3476	1.2954	1.4542	1.3458	1.4517	1.3439	1.2563	1.2164	1.2739	1.2394	1.2927	1.2416	1.3717	1.2674	1.3618	1.2588	1.1864	1.1474	1.2186	1.1846	1.4049	1.3515	1.5416	1.429	1.5475	1.4348	1.3304	1.2896	1.3316	1.2966	5991	3047	2555	3129	5243	Diseases of the ear and mastoid process (H60-H95)
H65	1.2081	1.1692	1.3541	1.2176	1.3543	1.2355	1.1954	1.1636	1.1669	1.1361	1.179	1.1407	1.2534	1.1242	1.2394	1.1282	1.1653	1.1338	1.1358	1.1054	1.2378	1.1985	1.463	1.3187	1.4799	1.353	1.2263	1.1941	1.1987	1.1677	16730	1582	1177	15291	13784	Diseases of the ear and mastoid process (H60-H95)
H66	1.2642	1.213	1.5295	1.388	1.5213	1.3733	1.2057	1.1711	1.2081	1.1772	1.221	1.1708	1.4276	1.2924	1.4001	1.2607	1.159	1.1251	1.1641	1.1336	1.309	1.2568	1.6385	1.4907	1.653	1.496	1.2542	1.219	1.2538	1.2225	8169	2125	1460	6303	7174	Diseases of the ear and mastoid process (H60-H95)
H69	1.459	1.3631	1.4881	1.2808	1.4734	1.2676	1.4279	1.4401	1.3243	1.2468	1.284	1.1949	1.2705	1.0861	1.2148	1.0368	1.1778	1.1811	1.1559	1.0838	1.658	1.5551	1.743	1.5105	1.7871	1.5499	1.7311	1.756	1.5171	1.4342	634	400	254	297	544	Diseases of the ear and mastoid process (H60-H95)
H70	1.1807	1.1311	1.3799	1.2318	1.2424	1.1341	1.0411	1.0104	1.0966	1.0729	1.0479	1.0015	1.1713	1.0396	1.0285	0.9338	0.8828	0.8539	0.9663	0.9431	1.3304	1.2775	1.6258	1.4596	1.5008	1.3774	1.2277	1.1956	1.2445	1.2207	696	376	280	350	607	Diseases of the ear and mastoid process (H60-H95)
H71	1.1019	1.0786	1.1213	1.0848	1.1187	1.0673	1.0652	1.0532	1.0403	1.0483	1.0177	0.9944	1.0119	0.9759	0.9804	0.9324	0.9503	0.9371	0.9536	0.959	1.193	1.1699	1.2426	1.2058	1.2765	1.2217	1.1939	1.1837	1.1349	1.1458	1527	865	512	792	1274	Diseases of the ear and mastoid process (H60-H95)
H72	1.2429	1.195	1.2503	1.1759	1.307	1.2048	1.1709	1.138	1.1343	1.1115	1.1772	1.1305	1.1604	1.089	1.1929	1.0968	1.0875	1.0553	1.0699	1.0472	1.3123	1.2632	1.3473	1.2698	1.432	1.3234	1.2606	1.2273	1.2025	1.1798	3386	1686	1115	1886	2890	Diseases of the ear and mastoid process (H60-H95)
H73	1.2197	1.1742	1.3229	1.2282	1.3406	1.2286	1.1874	1.1586	1.138	1.1216	1.1434	1.0991	1.1826	1.0941	1.1617	1.0604	1.101	1.0725	1.0625	1.0456	1.3011	1.2543	1.4797	1.3787	1.5471	1.4235	1.2807	1.2517	1.2188	1.203	2421	755	449	1806	2153	Diseases of the ear and mastoid process (H60-H95)
H74	1.1921	1.1477	1.2399	1.1595	1.3316	1.2407	1.1031	1.0636	1.1162	1.0875	1.1039	1.0609	1.119	1.0431	1.1765	1.0927	0.9902	0.9523	1.0286	1.0002	1.2874	1.2415	1.3738	1.2889	1.5072	1.4087	1.2288	1.1879	1.2113	1.1825	1687	906	622	880	1471	Diseases of the ear and mastoid process (H60-H95)
H80	1.0904	1.0734	1.1183	1.0944	1.1386	1.1162	NA	NA	1.1141	1.0888	0.9127	0.8953	0.9341	0.9104	0.9254	0.9025	NA	NA	0.9164	0.8925	1.3027	1.2869	1.3387	1.3156	1.401	1.3805	NA	NA	1.3544	1.3284	291	286	209	NA	238	Diseases of the ear and mastoid process (H60-H95)
H81	1.256	1.1694	1.2607	1.1431	1.2552	1.1439	1.3063	1.2285	1.1684	1.1084	1.1995	1.1157	1.2037	1.09	1.1973	1.0898	0.9414	0.8726	1.1135	1.0554	1.3151	1.2257	1.3204	1.1987	1.3159	1.2007	1.8126	1.7296	1.226	1.1642	4814	4767	4531	103	4323	Diseases of the ear and mastoid process (H60-H95)
H83	1.2621	1.1659	1.2828	1.1612	1.2583	1.1293	1.182	1.1162	1.1745	1.1054	1.1781	1.0863	1.1948	1.0792	1.1664	1.0444	0.9489	0.8894	1.0915	1.0255	1.3522	1.2513	1.3772	1.2493	1.3575	1.2212	1.4725	1.4008	1.2637	1.1916	2065	1914	1663	213	1781	Diseases of the ear and mastoid process (H60-H95)
H90	1.2932	1.2165	1.36	1.2278	1.3663	1.2393	1.1573	1.1184	1.2044	1.1546	1.2441	1.1693	1.2967	1.1689	1.298	1.1757	1.0866	1.0488	1.1571	1.1083	1.3443	1.2656	1.4265	1.2896	1.4382	1.3063	1.2325	1.1926	1.2537	1.2027	6956	4601	3963	2583	6392	Diseases of the ear and mastoid process (H60-H95)
H91	1.2259	1.1735	1.2383	1.1622	1.232	1.1573	1.1467	1.1092	1.1752	1.1414	1.2027	1.1509	1.2136	1.1386	1.2069	1.1333	1.0844	1.0476	1.1521	1.1187	1.2496	1.1965	1.2635	1.1864	1.2576	1.1819	1.2126	1.1743	1.1987	1.1646	30611	27774	26657	3227	28186	Diseases of the ear and mastoid process (H60-H95)
H92	1.3371	1.2542	1.4872	1.3071	1.4294	1.2591	1.2251	1.1826	1.2608	1.2022	1.2591	1.1793	1.3727	1.203	1.2997	1.1411	1.1259	1.085	1.1833	1.1267	1.4199	1.3338	1.6112	1.4202	1.5719	1.3893	1.333	1.289	1.3434	1.2828	2840	1565	1090	1443	2500	Diseases of the ear and mastoid process (H60-H95)
H93	1.3508	1.2615	1.3721	1.2296	1.3552	1.2217	1.2024	1.1626	1.2807	1.2105	1.2748	1.1889	1.2921	1.1556	1.2711	1.1438	1.014	0.9751	1.2055	1.1378	1.4313	1.3385	1.4572	1.3082	1.4448	1.305	1.4257	1.3862	1.3606	1.2877	3029	2778	2419	378	2708	Diseases of the ear and mastoid process (H60-H95)
H95	1.2654	1.2448	1.3567	1.2731	1.3601	1.3018	1.1979	1.1683	1.1173	1.1289	1.069	1.0461	1.102	1.0269	1.0351	0.9866	0.9339	0.9041	0.9377	0.9433	1.4979	1.4812	1.6702	1.5784	1.7871	1.7177	1.5365	1.5098	1.3313	1.3509	349	219	121	168	319	Diseases of the ear and mastoid process (H60-H95)
I05	1.296	1.2194	1.2665	1.1659	1.3155	1.2112	NA	NA	1.1944	1.1603	1.1965	1.1241	1.1689	1.0742	1.2124	1.1142	NA	NA	1.099	1.0664	1.4037	1.3229	1.3722	1.2655	1.4273	1.3167	NA	NA	1.2981	1.2625	1575	1563	1520	NA	1409	Diseases of the circulatory system (I00-I99)
I06	1.3431	1.2613	1.2495	1.1434	1.3592	1.2245	NA	NA	1.1751	1.1158	1.0454	0.977	0.974	0.8859	1.0579	0.9459	NA	NA	0.9061	0.8573	1.7254	1.6283	1.6031	1.4757	1.7464	1.585	NA	NA	1.524	1.4521	155	153	153	NA	141	Diseases of the circulatory system (I00-I99)
I07	1.308	1.2527	1.3	1.1976	1.3119	1.2025	0.8897	0.8927	1.2334	1.2021	1.243	1.1893	1.235	1.1363	1.2451	1.1397	0.6691	0.6662	1.1709	1.1402	1.3764	1.3195	1.3685	1.2622	1.3823	1.2687	1.183	1.1962	1.2992	1.2673	4088	4013	3880	118	3843	Diseases of the circulatory system (I00-I99)
I08	1.2144	1.1685	1.2173	1.1339	1.2168	1.1297	1.0768	1.0638	1.1518	1.124	1.1865	1.1412	1.1893	1.1072	1.1886	1.1029	0.8448	0.8263	1.1245	1.097	1.2429	1.1964	1.246	1.1611	1.2458	1.1572	1.3724	1.3695	1.1797	1.1516	19877	19808	19471	177	18578	Diseases of the circulatory system (I00-I99)
I09	1.4238	1.3612	1.4278	1.3466	1.5165	1.3876	NA	NA	1.3683	1.325	1.1676	1.1125	1.1685	1.0977	1.2376	1.1257	NA	NA	1.1129	1.0736	1.7362	1.6654	1.7447	1.6519	1.8583	1.7104	NA	NA	1.6823	1.6353	249	247	239	NA	230	Diseases of the circulatory system (I00-I99)
I10	1.2418	1.1893	1.2418	1.1273	1.238	1.1193	1.2109	1.1685	1.1729	1.1438	1.2328	1.1805	1.2328	1.1189	1.2289	1.1108	1.1214	1.0793	1.1629	1.1339	1.2508	1.1981	1.2508	1.1358	1.2472	1.1278	1.3074	1.2651	1.1829	1.1538	207382	206548	200764	1786	153264	Diseases of the circulatory system (I00-I99)
I11	1.2142	1.1496	1.2056	1.082	1.2234	1.0951	NA	NA	1.063	1.0366	1.1045	1.044	1.0964	0.9814	1.1123	0.9928	NA	NA	0.9626	0.9374	1.3349	1.2659	1.3257	1.193	1.3457	1.208	NA	NA	1.1739	1.1462	1103	1092	1084	NA	972	Diseases of the circulatory system (I00-I99)
I12	1.2948	1.2505	1.3034	1.1904	1.3124	1.1917	NA	NA	1.1923	1.1793	1.2571	1.2137	1.2654	1.1549	1.2739	1.1559	NA	NA	1.1562	1.1432	1.3336	1.2885	1.3425	1.2269	1.352	1.2286	NA	NA	1.2295	1.2165	11437	11390	11255	NA	10333	Diseases of the circulatory system (I00-I99)
I13	1.2992	1.2169	1.2895	1.1541	1.2794	1.1371	NA	NA	1.1748	1.1397	1.1332	1.0585	1.1234	1.0017	1.1139	0.9861	NA	NA	1.0234	0.9911	1.4896	1.3989	1.4802	1.3297	1.4695	1.3113	NA	NA	1.3486	1.3107	579	577	573	NA	561	Diseases of the circulatory system (I00-I99)
I15	1.2752	1.2171	1.3086	1.1677	1.2576	1.1095	1.0728	1.0794	1.1122	1.0947	1.1472	1.0929	1.1654	1.0362	1.1157	0.9806	0.8351	0.8359	0.9972	0.9796	1.4174	1.3555	1.4693	1.3158	1.4174	1.2554	1.3781	1.3939	1.2406	1.2233	875	727	675	163	797	Diseases of the circulatory system (I00-I99)
I20	1.2755	1.1963	1.2742	1.1374	1.2772	1.1373	NA	NA	1.1685	1.1209	1.2566	1.1782	1.2554	1.1201	1.2582	1.1199	NA	NA	1.1498	1.1026	1.2946	1.2146	1.2933	1.1549	1.2964	1.155	NA	NA	1.1876	1.1394	44789	44808	44361	NA	37819	Diseases of the circulatory system (I00-I99)
I21	1.1555	1.1267	1.1539	1.0842	1.1543	1.0826	NA	NA	1.1103	1.0968	1.134	1.1054	1.1325	1.0636	1.1328	1.062	NA	NA	1.0878	1.0743	1.1773	1.1484	1.1757	1.1051	1.1762	1.1036	NA	NA	1.1332	1.1197	28070	28078	27805	NA	23835	Diseases of the circulatory system (I00-I99)
I22	1.277	1.2219	1.2836	1.158	1.2939	1.1615	NA	NA	1.1784	1.1543	1.2028	1.1499	1.2089	1.0889	1.2185	1.0921	NA	NA	1.107	1.0836	1.3558	1.2984	1.3629	1.2314	1.3739	1.2353	NA	NA	1.2544	1.2295	2692	2699	2683	NA	2441	Diseases of the circulatory system (I00-I99)
I23	1.24	1.2154	1.2276	1.1502	1.3037	1.288	NA	NA	1.3142	1.2918	0.9764	0.9529	0.9669	0.9008	1.0234	1.0047	NA	NA	1.0158	0.9951	1.5747	1.5503	1.5586	1.4688	1.6607	1.6513	NA	NA	1.7002	1.677	167	166	162	NA	144	Diseases of the circulatory system (I00-I99)
I24	1.2385	1.1758	1.2502	1.1323	1.2387	1.1119	NA	NA	1.1716	1.1374	1.1962	1.1349	1.2075	1.0926	1.1961	1.0726	NA	NA	1.1302	1.0966	1.2823	1.2182	1.2944	1.1734	1.2827	1.1527	NA	NA	1.2144	1.1797	8471	8469	8361	NA	7812	Diseases of the circulatory system (I00-I99)
I25	1.22	1.1613	1.2216	1.1124	1.2227	1.1091	1.0553	1.0819	1.1412	1.1096	1.206	1.1477	1.2076	1.0992	1.2085	1.0959	0.8133	0.8273	1.1269	1.0955	1.2342	1.1751	1.2359	1.1257	1.237	1.1225	1.3693	1.4148	1.1556	1.1239	75749	75716	75062	144	64357	Diseases of the circulatory system (I00-I99)
I26	1.1278	1.0817	1.1227	1.0476	1.1153	1.0427	1.0663	1.0311	1.0734	1.0438	1.0987	1.0533	1.0937	1.02	1.0856	1.0143	0.8804	0.8439	1.0439	1.0147	1.1577	1.1109	1.1525	1.076	1.1457	1.0718	1.2914	1.2599	1.1037	1.0737	14114	14073	13190	277	12322	Diseases of the circulatory system (I00-I99)
I27	1.3234	1.2483	1.3212	1.1931	1.3135	1.1761	0.8525	0.7728	1.25	1.1979	1.2804	1.207	1.278	1.1531	1.2702	1.1363	0.6329	0.5664	1.2083	1.1574	1.3679	1.291	1.3658	1.2345	1.3582	1.2173	1.1483	1.0544	1.2931	1.2398	9635	9575	9398	106	9065	Diseases of the circulatory system (I00-I99)
I28	1.1647	1.0678	1.1944	1.0627	1.1583	1.0134	NA	NA	0.9943	0.9372	0.962	0.8772	0.974	0.8612	0.9246	0.8024	NA	NA	0.8163	0.7661	1.4101	1.2999	1.4647	1.3112	1.451	1.28	NA	NA	1.211	1.1465	269	232	190	NA	246	Diseases of the circulatory system (I00-I99)
I30	1.2363	1.1876	1.1993	1.131	1.2647	1.187	NA	NA	1.1753	1.146	1.0736	1.028	1.0381	0.9754	1.0705	1.0002	NA	NA	1.0066	0.9787	1.4236	1.372	1.3855	1.3115	1.4942	1.4086	NA	NA	1.3722	1.3419	475	445	333	NA	388	Diseases of the circulatory system (I00-I99)
I31	1.2243	1.1655	1.2276	1.1285	1.2219	1.1269	1.0224	0.9923	1.1327	1.1017	1.1747	1.1172	1.177	1.0808	1.1687	1.0767	0.88	0.8499	1.0842	1.0537	1.2761	1.2158	1.2804	1.1784	1.2774	1.1795	1.1879	1.1585	1.1834	1.1519	5730	5512	4908	442	5048	Diseases of the circulatory system (I00-I99)
I33	1.355	1.298	1.3618	1.2593	1.3385	1.251	NA	NA	1.2547	1.2209	1.2264	1.1723	1.2303	1.1347	1.2041	1.1227	NA	NA	1.1291	1.0964	1.497	1.4371	1.5073	1.3976	1.4878	1.394	NA	NA	1.3942	1.3594	1011	982	902	NA	891	Diseases of the circulatory system (I00-I99)
I34	1.1776	1.1275	1.1906	1.1098	1.1936	1.1039	0.9885	0.9321	1.1268	1.098	1.1448	1.0956	1.1573	1.0781	1.1598	1.0719	0.8062	0.7557	1.094	1.0656	1.2113	1.1604	1.2248000000000001	1.1424	1.2285	1.1369	1.2121	1.1496	1.1606	1.1315	12668	12517	12151	250	11507	Diseases of the circulatory system (I00-I99)
I35	1.226	1.1748	1.2282	1.1384	1.2333	1.1386	0.9543	0.9583	1.1681	1.1324	1.1975	1.1471	1.1995	1.1112	1.2043	1.1112	0.7781	0.7768	1.1397	1.1045	1.2552	1.2032	1.2576	1.1662	1.2631	1.1667	1.1705	1.1821	1.1973	1.1611	19023	18862	18630	238	17300	Diseases of the circulatory system (I00-I99)
I36	1.2252	1.1585	1.2134	1.1197	1.2365	1.1339	NA	NA	1.1682	1.135	1.1243	1.0612	1.1124	1.0244	1.1312	1.0351	NA	NA	1.07	1.0378	1.3351	1.2647	1.3236	1.2238	1.3516	1.2422	NA	NA	1.2754	1.2412	1417	1373	1313	NA	1334	Diseases of the circulatory system (I00-I99)
I37	1.2187	1.1491	1.257	1.1665	1.2857	1.1707	0.9481	0.9424	1.1332	1.1044	1.1226	1.0565	1.1546	1.0691	1.1752	1.0675	0.7469	0.7373	1.042	1.0138	1.3229	1.2499	1.3684	1.2728	1.4065	1.2838	1.2037	1.2047	1.2325	1.203	1558	1448	1318	167	1463	Diseases of the circulatory system (I00-I99)
I38	1.2906	1.2318	1.3018	1.1963	1.329	1.2243	1.0871	1.0639	1.2108	1.1714	1.2054	1.1493	1.2132	1.113	1.2369	1.1376	0.8431	0.8227	1.1278	1.0899	1.3817	1.3202	1.3968	1.2857	1.428	1.3177	1.4016	1.3759	1.2999	1.2589	2228	2082	2008	158	2005	Diseases of the circulatory system (I00-I99)
I40	1.2868	1.2326	1.2295	1.1912	1.4968	1.391	NA	NA	1.3522	1.3316	1.0074	0.9577	0.9557	0.9208	1.1004	1.0133	NA	NA	1.0406	1.0156	1.6438	1.5864	1.5817	1.5411	2.0359	1.9095	NA	NA	1.7572	1.746	173	156	108	NA	152	Diseases of the circulatory system (I00-I99)
I42	1.2107	1.1471	1.2347	1.1191	1.221	1.1042	1.1713	1.1764	1.1496	1.1071	1.1577	1.0958	1.1797	1.0679	1.1648	1.0519	0.9562	0.9539	1.0969	1.0553	1.2662	1.2009	1.2922	1.1728	1.2799	1.159	1.435	1.4509	1.2049	1.1614	4772	4639	4297	242	4273	Diseases of the circulatory system (I00-I99)
I43	0.9849	0.9416	1.0744	0.9929	0.9803	0.9201	NA	NA	0.9684	0.9274	0.7788	0.7405	0.8469	0.7781	0.7688	0.7176	NA	NA	0.7627	0.7259	1.2456	1.1973	1.3631	1.267	1.2499	1.1797	NA	NA	1.2296	1.1849	178	172	160	NA	167	Diseases of the circulatory system (I00-I99)
I44	1.2017	1.1559	1.2043	1.1253	1.2047	1.1214	1.2857	1.2582	1.1517	1.1272	1.179	1.1338	1.1815	1.1037	1.1818	1.0996	1.0448	1.0172	1.1291	1.1048	1.2248000000000001	1.1785	1.2275	1.1475	1.228	1.1436	1.582	1.5562	1.1747	1.15	29534	29415	29080	256	27092	Diseases of the circulatory system (I00-I99)
I45	1.2038	1.1486	1.2075	1.1176	1.2043	1.1122	1.0316	0.9855	1.1514	1.1167	1.1754	1.121	1.1788	1.0904	1.1749	1.0845	0.9139	0.8689	1.1231	1.0888	1.2329	1.1768	1.2369	1.1454	1.2343	1.1406	1.1645	1.1177	1.1804	1.1452	18619	18306	17448	697	17020	Diseases of the circulatory system (I00-I99)
I46	1.2289	1.1906	1.238	1.1521	1.2251	1.14	1.0769	1.0374	1.1789	1.1653	1.1899	1.1521	1.1984	1.1145	1.1852	1.102	0.8898	0.8527	1.1395	1.1258	1.2693	1.2303	1.2789	1.191	1.2664	1.1792	1.3034	1.2621	1.2196	1.2061	9596	9458	9070	275	8594	Diseases of the circulatory system (I00-I99)
I47	1.2232	1.1517	1.2176	1.1116	1.217	1.1097	1.1626	1.1081	1.14	1.0958	1.187	1.1169	1.181	1.0773	1.1785	1.0737	1.0343	0.9816	1.1042	1.0607	1.2605	1.1876	1.2554	1.147	1.2567	1.1469	1.3067	1.251	1.177	1.1319	10826	10396	9373	764	9433	Diseases of the circulatory system (I00-I99)
I48	1.1627	1.1264	1.1635	1.0982	1.164	1.0943	1.0601	1.0106	1.1194	1.0988	1.1495	1.1134	1.1503	1.0854	1.1507	1.0815	0.8502	0.8038	1.1056	1.0852	1.176	1.1395	1.1769	1.111	1.1775	1.1071	1.322	1.2706	1.1332	1.1126	81212	81194	80479	207	70255	Diseases of the circulatory system (I00-I99)
I49	1.1828	1.1184	1.1883	1.0901	1.1838	1.0897	1.1587	1.095	1.12	1.0793	1.1498	1.0867	1.1548	1.0586	1.1492	1.0571	1.0258	0.9649	1.0875	1.0474	1.2167	1.1511	1.2228	1.1225	1.2195	1.1234	1.3087	1.2427	1.1536	1.1122	12655	12285	11350	733	11482	Diseases of the circulatory system (I00-I99)
I50	1.2626	1.2042	1.2582	1.1528	1.2634	1.1534	1.0933	1.1023	1.2049	1.1702	1.2464	1.1885	1.242	1.1376	1.247	1.1381	0.8984	0.9008	1.1887	1.1543	1.2791	1.2202	1.2746	1.1682	1.2799	1.1689	1.3305	1.3488	1.2214	1.1864	64824	64744	64197	270	58996	Diseases of the circulatory system (I00-I99)
I51	1.2474	1.1844	1.2479	1.1378	1.2488	1.1349	1.0927	1.0727	1.1791	1.1423	1.2261	1.1638	1.2264	1.1178	1.227	1.1146	0.9689	0.9467	1.1583	1.1218	1.2691	1.2054	1.2697	1.1582	1.2709	1.1555	1.2324	1.2154	1.2003	1.1631	35441	35043	34064	721	32954	Diseases of the circulatory system (I00-I99)
I60	1.1556	1.1526	1.161	1.1296	1.1382	1.1058	NA	NA	1.0967	1.1048	1.0771	1.0731	1.0818	1.0512	1.0579	1.0263	NA	NA	1.015	1.0212	1.2398	1.2379	1.2459	1.2139	1.2245	1.1914	NA	NA	1.1849	1.1951	1910	1880	1738	NA	1556	Diseases of the circulatory system (I00-I99)
I61	1.1727	1.1644	1.1734	1.142	1.1679	1.1337	0.8783	0.8762	1.1413	1.1436	1.1212	1.1125	1.1215	1.0907	1.1156	1.0821	0.646	0.6396	1.0875	1.0889	1.2266	1.2188	1.2276	1.1958	1.2226	1.1877	1.1941	1.2004	1.1978	1.2009	4912	4837	4715	104	4230	Diseases of the circulatory system (I00-I99)
I62	1.1609	1.1404	1.1774	1.1335	1.1717	1.1221	NA	NA	1.0999	1.1045	1.0926	1.0724	1.1076	1.0652	1.1017	1.0538	NA	NA	1.0321	1.0355	1.2334	1.2127	1.2516	1.2063	1.2461	1.1948	NA	NA	1.1722	1.1782	2840	2794	2737	NA	2549	Diseases of the circulatory system (I00-I99)
I63	1.0897	1.0792	1.0935	1.0504	1.0881	1.0441	1.1021	1.1672	1.0662	1.069	1.0667	1.0561	1.0704	1.0278	1.065	1.0215	0.8581	0.9017	1.0423	1.0448	1.1131	1.1028	1.1171	1.0735	1.1117	1.0671	1.4153	1.5108	1.0907	1.0939	22057	21969	21680	159	19420	Diseases of the circulatory system (I00-I99)
I64	1.1462	1.1289	1.1401	1.0879	1.1472	1.0921	NA	NA	1.1165	1.1153	1.1005	1.0834	1.0946	1.0438	1.1013	1.0476	NA	NA	1.0678	1.0662	1.1938	1.1763	1.1874	1.1339	1.195	1.1384	NA	NA	1.1673	1.1666	5844	5845	5801	NA	4912	Diseases of the circulatory system (I00-I99)
I65	1.1734	1.143	1.173	1.0906	1.1721	1.0825	NA	NA	1.1116	1.1011	1.1252	1.0953	1.1247	1.0447	1.1238	1.0368	NA	NA	1.0635	1.0528	1.2237	1.1928	1.2234	1.1385	1.2225	1.1302	NA	NA	1.1618	1.1515	5593	5582	5554	NA	4973	Diseases of the circulatory system (I00-I99)
I66	1.1513	1.1113	1.1444	1.0841	1.0771	1.0049	NA	NA	1.1239	1.0864	0.9743	0.9378	0.9628	0.9097	0.9034	0.8398	NA	NA	0.9445	0.9104	1.3605	1.317	1.3602	1.2919	1.2842	1.2025	NA	NA	1.3374	1.2964	358	333	309	NA	327	Diseases of the circulatory system (I00-I99)
I67	1.1805	1.1495	1.1806	1.1096	1.1831	1.1088	1.0753	1.0837	1.1362	1.1254	1.1601	1.1294	1.1601	1.09	1.1625	1.0891	0.8206	0.8197	1.1159	1.1051	1.2013	1.1701	1.2014	1.1296	1.204	1.1288	1.4091	1.4327	1.1568	1.1461	35644	35555	35303	135	33238	Diseases of the circulatory system (I00-I99)
I68	1.225	1.1962	1.2392	1.1929	1.2221	1.155	NA	NA	1.2464	1.2198	0.9865	0.96	0.9959	0.9548	0.9801	0.9213	NA	NA	0.9955	0.9713	1.5211	1.4905	1.5419	1.4904	1.5239	1.4481	NA	NA	1.5605	1.5318	216	214	208	NA	202	Diseases of the circulatory system (I00-I99)
I69	1.1835	1.1539	1.1906	1.1072	1.1842	1.0963	0.9418	0.9097	1.0993	1.0944	1.1475	1.1182	1.1541	1.0726	1.1477	1.0616	0.7344	0.7046	1.0647	1.0595	1.2207	1.1907	1.2282	1.1429	1.222	1.132	1.2077	1.1744	1.135	1.1305	10401	10290	10123	153	9596	Diseases of the circulatory system (I00-I99)
I70	1.255	1.2143	1.2542	1.1431	1.2658	1.1472	NA	NA	1.1775	1.1718	1.2137	1.1737	1.2129	1.1045	1.224	1.1083	NA	NA	1.1374	1.1313	1.2977	1.2562	1.2969	1.1829	1.3091	1.1875	NA	NA	1.219	1.2137	9179	9177	9126	NA	8437	Diseases of the circulatory system (I00-I99)
I71	1.1666	1.1527	1.1692	1.1077	1.1766	1.1102	NA	NA	1.11	1.1124	1.1312	1.1172	1.1336	1.0734	1.1406	1.0756	NA	NA	1.0745	1.0764	1.2032	1.1892	1.2059	1.143	1.2137	1.1458	NA	NA	1.1467	1.1496	10600	10544	10459	NA	9458	Diseases of the circulatory system (I00-I99)
I72	1.1712	1.1374	1.1791	1.091	1.1763	1.0891	NA	NA	1.1062	1.0976	1.1007	1.0677	1.1079	1.0237	1.1041	1.0208	NA	NA	1.0367	1.0279	1.2463	1.2116	1.2548	1.1627	1.2531	1.1619	NA	NA	1.1802	1.1721	2555	2547	2443	NA	2312	Diseases of the circulatory system (I00-I99)
I73	1.3977	1.3181	1.3952	1.2409	1.388	1.2319	1.4404	1.3461	1.2939	1.2488	1.3676	1.2892	1.365	1.2133	1.3574	1.2039	1.2354	1.147	1.2649	1.2204	1.4284	1.3476	1.426	1.2691	1.4193	1.2606	1.6795	1.5798	1.3235	1.2779	21801	21629	20652	481	19729	Diseases of the circulatory system (I00-I99)
I74	1.177	1.1366	1.167	1.0657	1.1934	1.0887	NA	NA	1.114	1.1131	1.1257	1.0862	1.1161	1.0181	1.1407	1.0394	NA	NA	1.0633	1.0618	1.2307	1.1893	1.2202	1.1155	1.2486	1.1404	NA	NA	1.167	1.1669	4919	4896	4775	NA	4434	Diseases of the circulatory system (I00-I99)
I77	1.3151	1.2618	1.322	1.1957	1.3331	1.2032	1.1912	1.1275	1.218	1.207	1.2667	1.2145	1.2731	1.1503	1.2832	1.1569	0.9093	0.853	1.1713	1.16	1.3654	1.311	1.3727	1.2428	1.385	1.2513	1.5605	1.4902	1.2666	1.2559	7078	7005	6801	142	6373	Diseases of the circulatory system (I00-I99)
I78	1.3049	1.24	1.3477	1.2363	1.3126	1.2105	1.0251	1.0093	1.2415	1.21	1.2129	1.151	1.25	1.1446	1.2145	1.118	0.7738	0.7571	1.1503	1.1198	1.404	1.336	1.4531	1.3353	1.4187	1.3106	1.3579	1.3455	1.3398	1.3074	1829	1727	1615	121	1655	Diseases of the circulatory system (I00-I99)
I79	1.3382	1.2423	1.3493	1.1316	1.347	1.1317	NA	NA	1.195	1.1538	1.1895	1.1015	1.1993	1.0006	1.196	0.9993	NA	NA	1.0594	1.021	1.5056	1.4011	1.518	1.2798	1.5171	1.2816	NA	NA	1.3479	1.3039	702	702	687	NA	651	Diseases of the circulatory system (I00-I99)
I80	1.2544	1.1979	1.2417	1.1553	1.2491	1.1626	1.1542	1.1112	1.1875	1.1514	1.2212	1.1656	1.2088	1.124	1.2146	1.1298	0.9764	0.9343	1.1539	1.1182	1.2885	1.2311	1.2755	1.1875	1.2846	1.1964	1.3643	1.3217	1.2221	1.1855	13733	13610	12516	371	11862	Diseases of the circulatory system (I00-I99)
I81	1.1374	1.083	1.1695	1.0816	1.1377	1.0561	NA	NA	1.041	1.0263	1.0144	0.9635	1.0419	0.9607	1.0105	0.9353	NA	NA	0.9235	0.9087	1.2753	1.2173	1.3126	1.2177	1.2809	1.1925	NA	NA	1.1734	1.1592	730	720	670	NA	649	Diseases of the circulatory system (I00-I99)
I82	1.2092	1.1535	1.212	1.1228	1.1995	1.1086	0.9966	0.9826	1.1275	1.1029	1.1221	1.0688	1.1234	1.0386	1.1059	1.0201	0.7674	0.7493	1.0428	1.0186	1.3029	1.245	1.3075	1.2138	1.3011	1.2049	1.2943	1.2885	1.2191	1.1942	1750	1683	1445	141	1556	Diseases of the circulatory system (I00-I99)
I83	1.628	1.5741	1.6277	1.5535	1.68	1.5926	1.0459	1.0083	1.5205	1.4839	1.5902	1.5369	1.5899	1.5167	1.6385	1.5524	0.8594	0.823	1.4821	1.4457	1.6666	1.6122	1.6663	1.5912	1.7224	1.6338	1.2728	1.2353	1.56	1.5231	19256	19220	17136	254	15892	Diseases of the circulatory system (I00-I99)
I84	1.3667	1.2754	1.367	1.2434	1.3449	1.2234	1.2128	1.1684	1.2527	1.1928	1.3409	1.2507	1.341	1.2191	1.3173	1.1976	1.0834	1.0399	1.2268	1.1677	1.3931	1.3006	1.3934	1.2681	1.373	1.2498	1.3576	1.3128	1.2791	1.2185	26186	25999	21897	783	21420	Diseases of the circulatory system (I00-I99)
I85	1.4583	1.3721	1.508	1.3491	1.4737	1.3072	NA	NA	1.3718	1.3381	1.3676	1.2852	1.4134	1.2621	1.379	1.2207	NA	NA	1.2832	1.2503	1.5549	1.465	1.609	1.4422	1.5748	1.4	NA	NA	1.4665	1.4321	2382	2351	2208	NA	2141	Diseases of the circulatory system (I00-I99)
I86	1.3124	1.2223	1.3618	1.2219	1.3579	1.2087	1.0348	0.9904	1.2404	1.2103	1.2218	1.1357	1.2633	1.1304	1.2413	1.1017	0.8848	0.841	1.1483	1.1183	1.4097	1.3156	1.468	1.3208	1.4855	1.3262	1.2101	1.1664	1.34	1.3098	1918	1691	1175	412	1611	Diseases of the circulatory system (I00-I99)
I87	1.6025	1.5211	1.6089	1.4751	1.646	1.514	1.059	1.0275	1.4938	1.4517	1.5227	1.4439	1.5283	1.3995	1.5608	1.434	0.792	0.762	1.4173	1.376	1.6865	1.6024	1.6937	1.5548	1.7357	1.5985	1.4161	1.3855	1.5745	1.5316	4228	4167	3906	125	3889	Diseases of the circulatory system (I00-I99)
I88	1.2849	1.2455	1.34	1.2164	1.5322	1.4523	1.2554	1.2196	1.2338	1.2025	1.2181	1.1795	1.1796	1.0656	1.2882	1.2154	1.1857	1.1505	1.1639	1.1329	1.3553	1.3151	1.5222	1.3886	1.8223	1.7353	1.3292	1.2928	1.308	1.2763	3739	602	327	3277	3123	Diseases of the circulatory system (I00-I99)
I89	1.5252	1.4331	1.5228	1.3748	1.5103	1.3647	1.1572	1.0799	1.4166	1.3678	1.4595	1.3699	1.4565	1.3134	1.443	1.3023	0.9095	0.842	1.3539	1.3062	1.5939	1.4991	1.5921	1.4392	1.5807	1.4301	1.4725	1.3851	1.4821	1.4322	5461	5350	5091	177	5058	Diseases of the circulatory system (I00-I99)
I95	1.2008	1.1556	1.2077	1.1235	1.2048	1.1195	1.0646	1.0392	1.1462	1.129	1.1823	1.1375	1.189	1.1057	1.1857	1.1014	0.9743	0.9482	1.1281	1.1108	1.2196	1.1739	1.2267	1.1416	1.2242	1.138	1.1633	1.1389	1.1647	1.1474	44151	43521	41490	1343	41026	Diseases of the circulatory system (I00-I99)
I97	1.3277	1.2558	1.3441	1.2486	1.2759	1.1871	NA	NA	1.1707	1.1668	1.1674	1.1009	1.1804	1.0932	1.1183	1.0371	NA	NA	1.0225	1.0176	1.5101	1.4325	1.5304	1.4259	1.4557	1.3588	NA	NA	1.3404	1.3378	573	563	546	NA	510	Diseases of the circulatory system (I00-I99)
I98	1.4455	1.3411	1.4893	1.3139	1.4533	1.2684	NA	NA	1.3633	1.3146	1.3372	1.2383	1.3774	1.2119	1.3407	1.1668	NA	NA	1.2583	1.2114	1.5626	1.4526	1.6104	1.4244	1.5753	1.3788	NA	NA	1.4771	1.4266	1591	1586	1468	NA	1455	Diseases of the circulatory system (I00-I99)
I99	1.245	1.2	1.224	1.1215	1.2433	1.1407	NA	NA	1.1266	1.1103	1.1144	1.0719	1.0945	1	1.1101	1.0156	NA	NA	1.0016	0.9858	1.3909	1.3434	1.3688	1.2578	1.3926	1.2813	NA	NA	1.2673	1.2507	808	790	767	NA	718	Diseases of the circulatory system (I00-I99)
J00	1.4062	1.3285	1.3505	1.2186	1.3813	1.2501	1.4107	1.3519	1.3574	1.3078	1.3325	1.2574	1.2305	1.1065	1.2322	1.111	1.3234	1.2666	1.2826	1.2345	1.4839	1.4035	1.4823	1.342	1.5484	1.4066	1.5037	1.4429	1.4365	1.3854	3524	1113	728	2539	3159	Diseases of the respiratory system (J00-J99)
J01	1.4578	1.3133	1.3778	1.1803	1.3843	1.1649	1.4359	1.3635	1.2834	1.1862	1.3053	1.171	1.2141	1.0341	1.1816	0.98740000000000006	1.1876	1.1223	1.14	1.0499	1.628	1.4728	1.5634	1.3472	1.6218	1.3744	1.7361	1.6564	1.4447	1.3402	851	617	388	306	714	Diseases of the respiratory system (J00-J99)
J02	1.3229	1.2406	1.3864	1.2378	1.4366	1.2633	1.1902	1.1503	1.23	1.177	1.2701	1.1899	1.315	1.1717	1.3417	1.1769	1.1251	1.0859	1.1778	1.1258	1.3778	1.2936	1.4617	1.3076	1.5382	1.3562	1.2591	1.2185	1.2845	1.2304	6206	3525	2082	3263	5339	Diseases of the respiratory system (J00-J99)
J03	1.2178	1.1699	1.3117	1.1707	1.2455	1.0805	1.1957	1.1592	1.1698	1.1361	1.1962	1.1488	1.2674	1.1293	1.1388	0.9841	1.1731	1.1368	1.1472	1.1137	1.2397	1.1914	1.3575	1.2136	1.3621	1.1863	1.2189	1.1821	1.1929	1.159	32053	8122	1121	27861	26714	Diseases of the respiratory system (J00-J99)
J04	1.3406	1.2307	1.4651	1.2877	1.4101	1.1883	1.3215	1.2924	1.3271	1.2302	1.1918	1.0909	1.2787	1.1182	1.2059	1.0094	1.0737	1.0461	1.1717	1.0828	1.5079	1.3885	1.6788	1.483	1.6489	1.399	1.6265	1.5968	1.5031	1.3978	724	538	396	242	633	Diseases of the respiratory system (J00-J99)
J05	1.0154	0.991	1.0376	0.9747	1.1198	1.0272	1.0089	0.9803	0.984	0.9683	0.972	0.9481	0.8384	0.7839	0.8783	0.8002	0.965	0.9371	0.9392	0.9236	1.0607	1.0358	1.2842	1.212	1.4278	1.3186	1.0547	1.0255	1.031	1.0151	4821	201	157	4640	4236	Diseases of the respiratory system (J00-J99)
J06	1.2983	1.2393	1.3765	1.184	1.363	1.1847	1.2875	1.2454	1.2379	1.1937	1.271	1.2128	1.3075	1.1223	1.2801	1.1101	1.2582	1.2166	1.2101	1.1663	1.3261	1.2664	1.4491	1.2491	1.4512	1.2643	1.3174	1.2749	1.2664	1.2216	22016	3769	2499	18724	19142	Diseases of the respiratory system (J00-J99)
J10	1.3453	1.2173	1.3969	1.191	1.3582	1.1706	1.2301	1.1454	1.2768	1.1845	1.2835	1.1597	1.3261	1.1281	1.2826	1.1029	1.1188	1.0386	1.2168	1.1274	1.4102	1.2777	1.4715	1.2574	1.4383	1.2424	1.3525	1.2632	1.3397	1.2444	4807	3923	3220	1161	4498	Diseases of the respiratory system (J00-J99)
J11	1.349	1.242	1.3397	1.1724	1.3532	1.1973	1.1803	1.1282	1.2565	1.1822	1.2189	1.1191	1.1987	1.0445	1.1879	1.0469	0.9677	0.9204	1.1302	1.0608	1.4929	1.3784	1.4973	1.316	1.5414	1.3694	1.4397	1.3829	1.3968	1.3174	1009	809	587	269	902	Diseases of the respiratory system (J00-J99)
J12	1.2791	1.1868	1.2851	1.1511	1.3052	1.1592	1.1589	1.0978	1.2318	1.1682	1.2299	1.1401	1.2339	1.1037	1.2517	1.11	1.0179	0.9607	1.1834	1.1213	1.3302	1.2355	1.3385	1.2005	1.3611	1.2105	1.3193	1.2544	1.2822	1.217	7080	6617	6240	592	6651	Diseases of the respiratory system (J00-J99)
J13	1.318	1.2122	1.3677	1.2028	1.3564	1.1912	1.1768	1.0871	1.2677	1.1863	1.2171	1.117	1.2597	1.1048	1.2444	1.0897	0.9048	0.8283	1.1652	1.0885	1.4272	1.3155	1.4849	1.3096	1.4785	1.3022	1.5306	1.4267	1.3793	1.293	1584	1485	1350	141	1388	Diseases of the respiratory system (J00-J99)
J14	1.3266	1.1684	1.3765	1.1363	1.352	1.1057	NA	NA	1.2309	1.1071	1.1722	1.028	1.2124	0.9943	1.1859	0.963	NA	NA	1.0822	0.9696	1.5015	1.3281	1.5627	1.2985	1.5414	1.2695	NA	NA	1.4001	1.2641	656	626	583	NA	596	Diseases of the respiratory system (J00-J99)
J15	1.3782	1.257	1.4182	1.2408	1.4325	1.2308	1.216	1.1643	1.3158	1.2253	1.3063	1.1898	1.3398	1.1698	1.3505	1.1576	1.0489	1.0009	1.2441	1.157	1.4541	1.3281	1.5013	1.316	1.5194	1.3086	1.4097	1.3543	1.3917	1.2977	3592	3195	2976	465	3254	Diseases of the respiratory system (J00-J99)
J17	1.4854	1.3825	1.487	1.3372	1.4579	1.3144	NA	NA	1.3537	1.2815	1.3213	1.2263	1.3176	1.1805	1.2857	1.1543	NA	NA	1.1983	1.1316	1.6699	1.5586	1.6782	1.5146	1.6531	1.4968	NA	NA	1.5292	1.4513	737	687	628	NA	661	Diseases of the respiratory system (J00-J99)
J18	1.2711	1.2087	1.2694	1.1625	1.2611	1.1559	1.3015	1.2546	1.2096	1.1716	1.2578	1.1959	1.2556	1.1495	1.247	1.1427	1.2573	1.211	1.1963	1.1586	1.2845	1.2217	1.2834	1.1756	1.2753	1.1692	1.3473	1.2998	1.223	1.1848	97392	90121	86034	8531	88216	Diseases of the respiratory system (J00-J99)
J20	1.2872	1.1843	1.2807	1.1212	1.2643	1.1168	1.3024	1.2503	1.2234	1.147	1.1808	1.0842	1.1642	1.0159	1.1412	1.0048	1.089	1.0416	1.1188	1.0468	1.4031	1.2937	1.409	1.2375	1.4007	1.2413	1.5576	1.5009	1.3378	1.2569	1357	1100	960	309	1246	Diseases of the respiratory system (J00-J99)
J21	1.1443	1.0662	1.4621	1.2075	1.4748000000000001	1.2535	1.043	0.9982	1.0902	1.0251	1.0453	0.9722	1.2237	1.0018	1.2217	1.0303	0.9396	0.8978	0.9917	0.9307	1.2526	1.1694	1.7469	1.4555	1.7803	1.5252	1.1577	1.1099	1.1985	1.1291	1139	318	287	830	1033	Diseases of the respiratory system (J00-J99)
J22	1.3628	1.273	1.3499	1.2085	1.3173	1.1921	1.4272	1.3471	1.28	1.218	1.3459	1.2569	1.3311	1.1911	1.2978	1.174	1.3916	1.3127	1.2634	1.2019	1.3798	1.2893	1.3691	1.2261	1.337	1.2104	1.4637	1.3824	1.2968	1.2343	68041	53382	47758	16442	61394	Diseases of the respiratory system (J00-J99)
J30	2.1382	1.7307	1.7633	1.3181	1.6659	1.2885	2.8333	2.3767	2.0345	1.6603	2.0822	1.6828	1.7078	1.2733	1.5988	1.233	2.7192	2.2767	1.9776	1.6113	2.1957	1.7799	1.8207	1.3645	1.7358	1.3466	2.9522	2.4811	2.093	1.7108	17750	10536	6066	9124	15193	Diseases of the respiratory system (J00-J99)
J31	1.7526	1.4369	1.6979	1.3306	1.5893	1.2362	1.9646	1.6847	1.6161	1.3439	1.6557	1.3532	1.5903	1.241	1.4694	1.1369	1.7789	1.5179	1.5203	1.2601	1.8553	1.5259	1.8126	1.4266	1.719	1.3442	2.1698	1.8699	1.718	1.4331	3383	2421	1625	1259	2875	Diseases of the respiratory system (J00-J99)
J32	1.4167	1.2242	1.4561	1.2038	1.4157	1.1849	1.3132	1.2055	1.3247	1.1675	1.3622	1.1752	1.3975	1.1529	1.349	1.1266	1.1977	1.0957	1.2704	1.118	1.4733	1.2751	1.5173	1.257	1.4856	1.2463	1.4398	1.3264	1.3813	1.2193	6587	5843	4146	1286	5596	Diseases of the respiratory system (J00-J99)
J33	1.5646	1.2933	1.544	1.2501	1.5222	1.2479	1.4071	1.211	1.4198	1.201	1.4925	1.2306	1.4715	1.1883	1.442	1.1787	1.2088	1.0316	1.3458	1.1357	1.6403	1.3593	1.62	1.3153	1.6069	1.321	1.638	1.4216	1.4979	1.2701	4446	4224	3253	471	3366	Diseases of the respiratory system (J00-J99)
J34	1.5061	1.3483	1.5058	1.2871	1.4845	1.2759	1.4779	1.3696	1.3881	1.2639	1.4689	1.3137	1.4636	1.2495	1.4293	1.2265	1.4178	1.312	1.3494	1.2277	1.5443	1.3837	1.5491	1.3259	1.5419	1.3273	1.5405	1.4298	1.4278	1.3013	16429	12145	6606	6409	12605	Diseases of the respiratory system (J00-J99)
J35	1.2846	1.2324	1.2982	1.1687	1.2322	1.1039	1.2769	1.2283	1.2383	1.2003	1.2593	1.2076	1.2367	1.111	1.1263	1.0056	1.2502	1.2022	1.2109	1.1733	1.3104	1.2577	1.3628	1.2294	1.3481	1.2119	1.3041	1.255	1.2664	1.2281	25871	4000	1120	23193	20766	Diseases of the respiratory system (J00-J99)
J36	1.1428	1.1099	1.1582	1.11	1.1405	1.0901	1.1113	1.0976	1.0716	1.0647	1.0731	1.0401	1.0819	1.034	1.002	0.9545	1.0134	0.9978	0.9954	0.9867	1.217	1.1844	1.2399	1.1916	1.2981	1.245	1.2186	1.2073	1.1537	1.1489	2461	1982	525	1193	1763	Diseases of the respiratory system (J00-J99)
J37	1.3933	1.2435	1.399	1.1464	1.3099	1.0991	NA	NA	1.1945	1.0915	1.0745	0.9509	1.0657	0.8614	0.9798	0.8115	NA	NA	0.9044	0.821	1.8068	1.626	1.8364	1.5256	1.7511	1.4887	NA	NA	1.5776	1.4513	143	129	108	NA	118	Diseases of the respiratory system (J00-J99)
J38	1.2994	1.2075	1.3145	1.1532	1.3024	1.1566	1.2253	1.1237	1.2103	1.1474	1.2415	1.1524	1.2527	1.097	1.2374	1.0971	1.0828	0.9889	1.1531	1.092	1.36	1.2652	1.3793	1.2121	1.3707	1.2193	1.3866	1.2769	1.2704	1.2055	4666	4151	3615	666	4048	Diseases of the respiratory system (J00-J99)
J39	1.3325	1.2277	1.3406	1.176	1.324	1.1752	1.2683	1.1682	1.197	1.1225	1.2523	1.1518	1.2522	1.0957	1.2299	1.0891	1.1105	1.0178	1.1212	1.0498	1.4179	1.3087	1.4353	1.2621	1.4254	1.2682	1.4485	1.3409	1.2779	1.2002	2592	2111	1790	588	2276	Diseases of the respiratory system (J00-J99)
J40	1.44	1.2896	1.4409	1.2298	1.4498	1.2463	1.3232	1.2373	1.3043	1.1925	1.3568	1.2129	1.3569	1.1553	1.3619	1.1679	0.9625	0.8859	1.2252	1.1186	1.5284	1.3712	1.53	1.3092	1.5434	1.3301	1.819	1.7282	1.3884	1.2713	2869	2824	2580	108	2545	Diseases of the respiratory system (J00-J99)
J41	1.4367	1.3161	1.3759	1.1768	1.364	1.1774	NA	NA	1.1782	1.1341	1.0938	0.9949	1.0478	0.8848	1.0277	0.8775	NA	NA	0.8822	0.8436	1.887	1.7409	1.8068	1.5651	1.8103	1.5799	NA	NA	1.5735	1.5247	131	130	120	NA	112	Diseases of the respiratory system (J00-J99)
J42	1.4536	1.2808	1.416	1.1926	1.4197	1.1835	NA	NA	1.3094	1.1665	1.3241	1.1631	1.2884	1.0805	1.2888	1.0693	NA	NA	1.1875	1.0549	1.5958	1.4104	1.5562	1.3163	1.5638	1.3098	NA	NA	1.4438	1.29	1161	1122	1077	NA	1039	Diseases of the respiratory system (J00-J99)
J43	1.3547	1.2536	1.3526	1.1766	1.3557	1.1829	1.2101	1.165	1.2818	1.2141	1.3199	1.2207	1.3178	1.1453	1.3205	1.1512	0.9301	0.885	1.2476	1.1812	1.3904	1.2874	1.3883	1.2088	1.3917	1.2155	1.5744	1.5336	1.3169	1.248	15001	14949	14688	151	13692	Diseases of the respiratory system (J00-J99)
J44	1.4565	1.2879	1.4538	1.2042	1.4476	1.2053	1.8099	1.5436	1.3574	1.2248000000000001	1.438	1.2709	1.4353	1.188	1.4291	1.1891	1.4894	1.2597	1.339	1.2077	1.4753	1.305	1.4726	1.2206	1.4664	1.2218	2.1994	1.8914	1.3761	1.2421	63230	63040	62368	310	55206	Diseases of the respiratory system (J00-J99)
J45	2.1237	1.6098	1.9775	1.3434	1.8441	1.3105	2.4972	2.055	1.9334	1.5125	2.1057	1.5947	1.9583	1.3284	1.8223	1.2929	2.4608	2.0234	1.9146	1.4965	2.1419	1.625	1.9969	1.3586	1.8662	1.3283	2.5342	2.0872	1.9523	1.5286	165066	117603	75502	63223	122304	Diseases of the respiratory system (J00-J99)
J46	2.9544	2.2879	2.4568	1.555	2.0789	1.3475	3.3416	2.7594	2.5926	2.0094	2.7867	2.1467	2.2533	1.4021	1.8533	1.1769	3.1003	2.5499	2.4347	1.8766	3.1322	2.4384	2.6788	1.7245	2.332	1.5427	3.6016	2.986	2.7607	2.1516	3968	1559	809	2673	3324	Diseases of the respiratory system (J00-J99)
J47	1.4949	1.2913	1.5102	1.2655	1.5	1.2623	1.2925	1.1502	1.3927	1.2172	1.4509	1.2518	1.4655	1.2263	1.455	1.2227	1.0577	0.9346	1.3505	1.179	1.5403	1.3321	1.5564	1.3061	1.5464	1.3033	1.5796	1.4155	1.4363	1.2567	11900	11734	11381	269	11013	Diseases of the respiratory system (J00-J99)
J61	1.3949	1.318	1.3826	1.2689	1.3964	1.2704	NA	NA	1.316	1.2533	1.2829	1.2106	1.2713	1.1647	1.2844	1.1662	NA	NA	1.2075	1.1485	1.5166	1.435	1.5036	1.3824	1.5182	1.3839	NA	NA	1.4343	1.3676	1512	1513	1512	NA	1416	Diseases of the respiratory system (J00-J99)
J67	1.6075	1.437	1.5981	1.3845	1.5888	1.3973	NA	NA	1.4396	1.3012	1.391	1.2374	1.3816	1.1896	1.3691	1.1977	NA	NA	1.2379	1.1139	1.8577	1.6688	1.8484	1.6114	1.8437	1.6302	NA	NA	1.6742	1.52	497	492	464	NA	442	Diseases of the respiratory system (J00-J99)
J69	1.1693	1.1489	1.1768	1.1239	1.177	1.1211	0.9267	0.9021	1.1247	1.13	1.1367	1.1165	1.1437	1.0918	1.1434	1.0885	0.7814	0.7571	1.0926	1.0973	1.2027	1.1823	1.2108	1.1569	1.2115	1.1546	1.099	1.0749	1.1578	1.1637	13535	13347	12953	323	12687	Diseases of the respiratory system (J00-J99)
J70	1.5209	1.4165	1.4445	1.274	1.5055	1.3603	NA	NA	1.3523	1.2795	1.2717	1.1804	1.2072	1.0584	1.2542	1.1277	NA	NA	1.127	1.0631	1.819	1.6999	1.7285	1.5336	1.8072	1.641	NA	NA	1.6226	1.54	321	309	303	NA	300	Diseases of the respiratory system (J00-J99)
J80	1.3742	1.3071	1.3995	1.2708	1.4461	1.3095	NA	NA	1.2711	1.2529	1.2527	1.1892	1.2738	1.1533	1.3086	1.1813	NA	NA	1.1531	1.1343	1.5075	1.4366	1.5376	1.4003	1.598	1.4516	NA	NA	1.4011	1.3838	1168	1119	1008	NA	1042	Diseases of the respiratory system (J00-J99)
J81	1.3007	1.2524	1.2855	1.1844	1.3081	1.2102	0.9704	0.9569	1.1915	1.17	1.2427	1.1958	1.2279	1.1301	1.2486	1.154	0.7183	0.703	1.136	1.1148	1.3613	1.3118	1.3458	1.2413	1.3704	1.2692	1.3111	1.3025	1.2498	1.228	4916	4853	4709	107	4416	Diseases of the respiratory system (J00-J99)
J82	2.4039	1.7236	2.3144	1.5462	2.1073	1.4882	NA	NA	2.2368	1.6875	2.0803	1.4679	2.0019	1.3124	1.7991	1.2497	NA	NA	1.9336	1.4392	2.7779	2.0239	2.6757	1.8217	2.4682	1.7721	NA	NA	2.5874	1.9786	600	574	451	NA	570	Diseases of the respiratory system (J00-J99)
J84	1.4379	1.3595	1.4529	1.3358	1.4426	1.3277	NA	NA	1.37	1.318	1.3913	1.3146	1.4057	1.2914	1.3954	1.2833	NA	NA	1.324	1.2731	1.4861	1.4058	1.5017	1.3816	1.4914	1.3736	NA	NA	1.4176	1.3645	9901	9866	9723	NA	9106	Diseases of the respiratory system (J00-J99)
J85	1.3108	1.2092	1.3742	1.2301	1.3711	1.224	NA	NA	1.2258	1.1781	1.1417	1.0494	1.1887	1.0594	1.1789	1.0479	NA	NA	1.0587	1.0148	1.505	1.3933	1.5887	1.4284	1.5946	1.4297	NA	NA	1.4193	1.3676	509	469	429	NA	442	Diseases of the respiratory system (J00-J99)
J86	1.2049	1.1665	1.2413	1.1645	1.2492	1.1629	1.075	1.0977	1.1345	1.1309	1.1175	1.0805	1.1444	1.0714	1.1478	1.0665	0.8909	0.9059	1.0461	1.0414	1.2991	1.2595	1.3465	1.2657	1.3595	1.2681	1.2971	1.33	1.2303	1.2281	1711	1474	1351	269	1449	Diseases of the respiratory system (J00-J99)
J90	1.1923	1.1584	1.1912	1.1209	1.1965	1.1227	1.1057	1.1119	1.1387	1.1244	1.1742	1.1405	1.1729	1.1034	1.1778	1.1048	1.013	1.0162	1.1205	1.1062	1.2108	1.1766	1.2098	1.1388	1.2155	1.141	1.2069	1.2166	1.1572	1.1429	44263	43369	41910	1336	40046	Diseases of the respiratory system (J00-J99)
J91	1.2393	1.2062	1.2464	1.171	1.2088	1.128	NA	NA	1.2045	1.1935	1.1237	1.0917	1.1291	1.0587	1.0926	1.0174	NA	NA	1.0867	1.0752	1.3669	1.3327	1.3759	1.2951	1.3373	1.2506	NA	NA	1.3351	1.3247	1085	1059	1021	NA	984	Diseases of the respiratory system (J00-J99)
J92	1.2553	1.2151	1.2766	1.2054	1.2551	1.1818	NA	NA	1.211	1.1875	1.1994	1.1601	1.2194	1.1505	1.199	1.128	NA	NA	1.155	1.1319	1.3139	1.2727	1.3364	1.263	1.3138	1.2382	NA	NA	1.2696	1.2458	5072	5066	5035	NA	4697	Diseases of the respiratory system (J00-J99)
J93	1.1452	1.1164	1.1382	1.0679	1.1658	1.0965	1.0526	1.0583	1.0773	1.0658	1.0912	1.0628	1.0829	1.0148	1.104	1.0372	0.927	0.9278	1.0224	1.0106	1.2018	1.1726	1.1964	1.1239	1.2311	1.1592	1.1952	1.2072	1.1352	1.124	4150	3817	3221	627	3472	Diseases of the respiratory system (J00-J99)
J94	1.1835	1.1545	1.1796	1.1007	1.1999	1.1218	NA	NA	1.0918	1.079	1.0948	1.0665	1.0901	1.0154	1.1071	1.0334	NA	NA	1.0062	0.9932	1.2794	1.2498	1.2764	1.1932	1.3004	1.2178	NA	NA	1.1846	1.1722	1641	1604	1549	NA	1469	Diseases of the respiratory system (J00-J99)
J95	1.2061	1.1696	1.2024	1.114	1.2393	1.1625	0.9752	0.9137	1.1065	1.0961	1.11	1.0751	1.1029	1.0197	1.1337	1.0615	0.7471	0.6953	1.0119	1.0012	1.3105	1.2724	1.3109	1.2171	1.3547	1.2731	1.2729	1.2008	1.21	1.1999	1356	1249	1173	134	1156	Diseases of the respiratory system (J00-J99)
J96	1.3194	1.2312	1.3133	1.1657	1.3024	1.1559	1.2052	1.116	1.2396	1.1825	1.2951	1.208	1.2889	1.1434	1.2779	1.1334	1.0688	0.9851	1.216	1.1596	1.3442	1.2548	1.3381	1.1884	1.3275	1.1788	1.3591	1.2643	1.2637	1.2058	30130	29782	28727	709	27859	Diseases of the respiratory system (J00-J99)
J98	1.251	1.1732	1.24	1.1159	1.231	1.1106	1.252	1.1723	1.1833	1.1362	1.2274	1.1506	1.2157	1.0935	1.2062	1.0876	1.1748	1.098	1.1602	1.1136	1.2751	1.1963	1.2647	1.1389	1.2562	1.1341	1.3343	1.2517	1.2069	1.1593	28140	26101	24543	2583	25833	Diseases of the respiratory system (J00-J99)
J99	1.6048	1.3871	1.6563	1.4106	1.7116	1.4706	NA	NA	1.4431	1.2817	1.451	1.2493	1.4952	1.2679	1.5375	1.3154	NA	NA	1.3023	1.1528	1.7748	1.5401	1.8349	1.5695	1.9054	1.6441	NA	NA	1.5991	1.425	1026	987	897	NA	950	Diseases of the respiratory system (J00-J99)
K00	1.1612	1.1223	1.1475	1.051	1.2242	1.1209	1.1438	1.1117	1.0946	1.0741	1.1151	1.0765	1.0572	0.9648	1.0224	0.9307	1.095	1.063	1.0451	1.0244	1.2092	1.17	1.2455	1.1448	1.4658	1.3499	1.1948	1.1626	1.1464	1.1263	6500	1359	276	5703	4997	Diseases of the digestive system (K00-K95)
K01	1.2133	1.157	1.2322	1.1336	1.1469	1.1011	1.1804	1.1376	1.1332	1.0951	1.1819	1.1261	1.1933	1.0964	1.0621	1.0175	1.1396	1.097	1.0981	1.0601	1.2455	1.1888	1.2724	1.1722	1.2384	1.1915	1.2227	1.1797	1.1695	1.1312	14936	9240	1484	8671	10238	Diseases of the digestive system (K00-K95)
K02	1.108	1.0693	1.2469	1.1248	1.2808	1.1495	1.0238	1.0105	1.049	1.0285	1.0911	1.0527	1.2181	1.0978	1.239	1.1108	1.0044	0.991	1.0313	1.0107	1.1252	1.0863	1.2764	1.1525	1.3239	1.1897	1.0436	1.0304	1.0671	1.0465	42689	17603	8465	28068	34584	Diseases of the digestive system (K00-K95)
K03	1.1742	1.1177	1.4599	1.3443	1.424	1.2715	1.0037	0.9784	1.107	1.0747	1.066	1.0119	1.2672	1.1609	1.1797	1.0466	0.8897	0.8638	0.9993	0.9675	1.2934	1.2345	1.6818	1.5566	1.7189	1.5449	1.1324	1.1083	1.2262	1.1938	1129	494	271	736	995	Diseases of the digestive system (K00-K95)
K04	1.1409	1.09	1.22	1.0995	1.2538	1.1287	1.0013	0.9932	1.0686	1.0406	1.1038	1.0536	1.1719	1.0545	1.1908	1.07	0.9518	0.943	1.0306	1.0028	1.1793	1.1276	1.2701	1.1464	1.3202	1.1905	1.0534	1.0461	1.1079	1.0798	8999	5838	3471	3950	7404	Diseases of the digestive system (K00-K95)
K05	1.2897	1.2171	1.3292	1.1959	1.3268	1.2096	1.2113	1.1605	1.1929	1.1454	1.2456	1.1742	1.2832	1.1528	1.2426	1.1303	1.1389	1.0887	1.1472	1.1003	1.3353	1.2617	1.3768	1.2406	1.4166	1.2943	1.2884	1.2371	1.2404	1.1925	8466	7996	2186	2842	6400	Diseases of the digestive system (K00-K95)
K06	1.3843	1.3101	1.3677	1.2737	1.3737	1.2466	1.1858	1.1187	1.2397	1.1891	1.2603	1.1903	1.2349	1.1463	1.2242	1.107	0.9761	0.9154	1.1213	1.0729	1.5205	1.4421	1.5147	1.4152	1.5413	1.4038	1.4405	1.3671	1.3706	1.3178	1145	937	728	279	970	Diseases of the digestive system (K00-K95)
K07	1.19	1.1382	1.2178	1.107	1.2884	1.1422	1.1464	1.1135	1.1223	1.0921	1.1506	1.0994	1.1587	1.0509	1.1672	1.0312	1.1023	1.0693	1.0789	1.0487	1.2307	1.1783	1.2799	1.1661	1.4221	1.2651	1.1923	1.1595	1.1674	1.1373	9242	3771	948	6972	6750	Diseases of the digestive system (K00-K95)
K08	1.1862	1.1286	1.253	1.1353	1.2869	1.1547	1.0364	1.0238	1.117	1.0832	1.1537	1.0969	1.2131	1.0979	1.2364	1.1078	0.9896	0.9764	1.0837	1.0502	1.2196	1.1612	1.2942	1.174	1.3395	1.2035	1.0855	1.0734	1.1513	1.1173	12768	9116	5826	4744	10589	Diseases of the digestive system (K00-K95)
K09	1.2649	1.2426	1.2634	1.1833	1.1336	1.0826	1.2269	1.1924	1.173	1.1495	1.1439	1.1213	1.1293	1.0539	0.9908	0.9431	1.0178	0.9845	1.0455	1.0221	1.3986	1.3771	1.4134	1.3286	1.297	1.2429	1.479	1.4442	1.316	1.2928	971	742	489	311	725	Diseases of the digestive system (K00-K95)
K10	1.2473	1.1516	1.2678	1.1095	1.274	1.1243	1.2648	1.2149	1.1458	1.098	1.1406	1.0506	1.1549	1.0073	1.1475	1.009	1.0184	0.972	1.0437	0.998	1.364	1.2622	1.3918	1.2221	1.4145	1.2527	1.5708	1.5184	1.2579	1.2079	1235	1114	877	227	1102	Diseases of the digestive system (K00-K95)
K11	1.3145	1.2449	1.3595	1.2491	1.3589	1.2342	1.1627	1.1168	1.2377	1.1919	1.2415	1.1742	1.2754	1.1697	1.2653	1.1468	1.0409	0.9965	1.1632	1.1188	1.3918	1.3197	1.4492	1.3339	1.4594	1.3282	1.2987	1.2517	1.3169	1.2699	3061	2405	1914	848	2583	Diseases of the digestive system (K00-K95)
K12	1.2947	1.2424	1.3312	1.2223	1.3544	1.2499	1.1927	1.1688	1.2271	1.1994	1.2373	1.186	1.2634	1.1582	1.2768	1.1765	1.1008	1.0764	1.1696	1.1422	1.3548	1.3014	1.4027	1.29	1.4368	1.328	1.2923	1.2692	1.2873000000000001	1.2595	4859	3595	2811	1596	4287	Diseases of the digestive system (K00-K95)
K13	1.3658	1.2966	1.3788	1.2602	1.3824	1.2609	1.2993	1.2613	1.303	1.2572	1.3135	1.2458	1.3205	1.2054	1.3179	1.2003	1.1988	1.1614	1.2484	1.2035	1.4202	1.3496	1.4396	1.3176	1.4501	1.3245	1.4082	1.3699	1.3599	1.3133	6539	5201	4172	1657	5395	Diseases of the digestive system (K00-K95)
K14	1.3863	1.2806	1.4006	1.245	1.3709	1.2261	1.3244	1.2627	1.286	1.215	1.3102	1.2084	1.3197	1.1707	1.2862	1.148	1.1443	1.086	1.2112	1.1428	1.4669	1.3571	1.4864	1.324	1.4611	1.3094	1.5329	1.4682	1.3655	1.2917	3114	2746	2364	495	2705	Diseases of the digestive system (K00-K95)
K20	1.3288	1.2193	1.3241	1.1758	1.3038	1.1627	1.4874	1.3398	1.2285	1.1534	1.2984	1.1907	1.2934	1.1477	1.2722	1.1336	1.3456	1.2072	1.1986	1.1247	1.3599	1.2486	1.3556	1.2047	1.3362	1.1925	1.6442	1.487	1.2592	1.1828	18438	17762	16047	1158	15910	Diseases of the digestive system (K00-K95)
K21	1.3564	1.2104	1.3648	1.1797	1.3551	1.1735	1.2327	1.1145	1.2488	1.1459	1.3405	1.1958	1.3486	1.1651	1.338	1.1581	1.1764	1.0616	1.2335	1.1314	1.3725	1.2253	1.3812	1.1944	1.3724	1.189	1.2918	1.1701	1.2644	1.1605	73030	70858	62008	4889	64783	Diseases of the digestive system (K00-K95)
K22	1.2931	1.2074	1.2986	1.1806	1.2901	1.1741	1.2091	1.1204	1.2084	1.1499	1.2683	1.1838	1.2735	1.1573	1.2643	1.1501	1.0973	1.0136	1.1839	1.1261	1.3183	1.2314	1.3241	1.2045	1.3163	1.1986	1.3324	1.2385	1.2335	1.1742	26465	25926	24113	1101	23013	Diseases of the digestive system (K00-K95)
K23	1.544	1.3823	1.4975	1.2278	1.4864	1.2657	NA	NA	1.4682	1.3296	1.2989	1.1571	1.2592	1.0233	1.2441	1.0515	NA	NA	1.2291	1.1081	1.8353	1.6512	1.7809	1.4731	1.7759	1.5234	NA	NA	1.7537	1.5955	347	345	330	NA	325	Diseases of the digestive system (K00-K95)
K25	1.2935	1.2155	1.296	1.1704	1.2861	1.1658	1.3011	1.2734	1.2054	1.1631	1.2585	1.1818	1.2608	1.1377	1.25	1.1322	1.0964	1.065	1.1708	1.1291	1.3296	1.25	1.3322	1.2041	1.3232	1.2004	1.544	1.5225	1.241	1.1981	13006	12851	12008	368	11348	Diseases of the digestive system (K00-K95)
K26	1.1931	1.1621	1.2069	1.1356	1.196	1.1261	1.2093	1.1791	1.1473	1.1408	1.1541	1.1234	1.1672	1.0975	1.1556	1.0872	0.9859	0.9542	1.1068	1.0999	1.2335	1.2021	1.2479	1.175	1.2379	1.1664	1.4833	1.457	1.1894	1.1833	8838	8712	8214	259	7495	Diseases of the digestive system (K00-K95)
K27	1.294	1.1964	1.285	1.1259	1.2935	1.1476	NA	NA	1.1833	1.1299	1.1954	1.1034	1.1868	1.0371	1.191	1.0541	NA	NA	1.0903	1.0396	1.4008	1.2973	1.3912	1.2222	1.4048	1.2495	NA	NA	1.2842	1.2279	1584	1563	1448	NA	1439	Diseases of the digestive system (K00-K95)
K28	1.4652	1.2372	1.4618	1.1863	1.3839	1.065	NA	NA	1.4333	1.2923	1.2001	1.0042	1.1934	0.9579	1.1123	0.8429	NA	NA	1.1708	1.0491	1.789	1.5243	1.7905	1.4691	1.7218	1.3456	NA	NA	1.7547	1.5919	255	248	201	NA	247	Diseases of the digestive system (K00-K95)
K29	1.3218	1.2249	1.3309	1.1872	1.3281	1.1869	1.2267	1.1619	1.2208	1.1611	1.306	1.21	1.3148	1.1723	1.311	1.1712	1.1735	1.1098	1.2053	1.1461	1.3377	1.24	1.3472	1.2022	1.3453	1.2028	1.2823	1.2165	1.2365	1.1763	69990	66962	59204	5411	60277	Diseases of the digestive system (K00-K95)
K30	1.3596	1.2377	1.3584	1.2025	1.3566	1.2055	1.1892	1.1182	1.2507	1.1649	1.3274	1.2076	1.3261	1.173	1.3217	1.1736	1.057	0.9895	1.2187	1.1344	1.3926	1.2686	1.3915	1.2328	1.3923	1.2383	1.3379	1.2636	1.2835	1.1961	16797	16597	14037	731	14039	Diseases of the digestive system (K00-K95)
K31	1.2983	1.1813	1.3068	1.1479	1.3	1.1409	1.1094	1.0406	1.2071	1.1263	1.2716	1.1563	1.2797	1.1233	1.2724	1.1159	0.9748	0.9102	1.1813	1.1018	1.3256	1.2068	1.3344	1.173	1.3283	1.1665	1.2625	1.1897	1.2334	1.1514	22728	22438	21097	633	20728	Diseases of the digestive system (K00-K95)
K35	1.0774	1.0428	1.0913	1.0335	1.0531	1.0057	1.0417	1.022	1.0086	0.9938	1.0487	1.0143	1.0546	0.9976	1.0005	0.9541	1.0045	0.9845	0.9774	0.9624	1.1068	1.0721	1.1292	1.0708	1.1086	1.0601	1.0803	1.061	1.0407	1.0263	13415	7735	3340	7734	9842	Diseases of the digestive system (K00-K95)
K36	1.1731	1.1515	1.199	1.1059	NA	NA	1.3459	1.3609	1.1469	1.1159	0.9796	0.9585	0.9693	0.8877	NA	NA	1.0271	1.0331	0.9374	0.9078	1.4047	1.3833	1.483	1.3776	NA	NA	1.7637	1.7926	1.4032	1.3717	297	201	NA	148	237	Diseases of the digestive system (K00-K95)
K37	1.137	1.075	1.1296	1.0099	1.1543	1.0702	1.0775	1.0373000000000001	1.0589	1.0171	1.0695	1.0092	1.0446	0.9308	1.0119	0.9345	0.9943	0.9548	0.9879	0.9471	1.2087	1.145	1.2215	1.0957	1.3167	1.2256	1.1677	1.127	1.1349	1.0922	2653	1504	518	1617	2057	Diseases of the digestive system (K00-K95)
K38	1.1521	1.0953	1.164	1.0618	1.1029	1.045	1.0847	1.0519	1.0611	1.038	1.0684	1.0134	1.0647	0.9679	0.9738	0.9194	0.9707	0.9379	0.9763	0.953	1.2423	1.1839	1.2727	1.1648	1.2491	1.1878	1.212	1.1798	1.1533	1.1306	1735	1171	581	837	1394	Diseases of the digestive system (K00-K95)
K40	1.0957	1.0582	1.1138	1.0783	1.1083	1.0738	1.0196	0.9834	1.061	1.0393	1.0741	1.037	1.0906	1.0554	1.0841	1.0499	0.9643	0.929	1.0372	1.0157	1.1177	1.0799	1.1374	1.1017	1.133	1.0982	1.078	1.041	1.0853	1.0636	23888	21407	19508	3081	18644	Diseases of the digestive system (K00-K95)
K41	1.1852	1.1314	1.1806	1.1233	1.1629	1.1024	NA	NA	1.1162	1.0676	1.0994	1.0478	1.0945	1.0396	1.0755	1.0179	NA	NA	1.0292	0.983	1.2778	1.2217	1.2733	1.2136	1.2573	1.1939	NA	NA	1.2105	1.1594	1699	1670	1555	NA	1454	Diseases of the digestive system (K00-K95)
K42	1.2859	1.1721	1.2939	1.1428	1.2925	1.1357	1.1871	1.0865	1.2028	1.1284	1.2497	1.1383	1.2554	1.1075	1.251	1.0979	1.0982	1.0029	1.1668	1.0937	1.3231	1.207	1.3337	1.1791	1.3355	1.1748	1.2832	1.1771	1.24	1.1641	11993	10583	8923	1665	10301	Diseases of the digestive system (K00-K95)
K43	1.2599	1.1625	1.2744	1.1355	1.2843	1.1387	1.1317	1.0526	1.1764	1.1236	1.2194	1.1242	1.2324	1.0968	1.2398	1.0979	0.9976	0.9245	1.1375	1.0857	1.3017	1.2021	1.3179	1.1755	1.3305	1.181	1.2838	1.1984	1.2167	1.1629	8989	8524	7619	615	8303	Diseases of the digestive system (K00-K95)
K44	1.3069	1.1974	1.3171	1.1744	1.3017	1.1623000000000001	1.2726	1.1744	1.2164	1.1384	1.2909	1.1824	1.301	1.1596	1.2851	1.1471	1.1748	1.0805	1.2005	1.1232	1.3231	1.2126	1.3334	1.1894	1.3184	1.1777	1.3785	1.2764	1.2325	1.1538	66300	66090	60673	1682	57225	Diseases of the digestive system (K00-K95)
K45	1.2176	1.1177	1.1843	1.0368	1.2024	1.0674	NA	NA	1.1248	1.0411	1.0442	0.9549	1.0147	0.8837	1.0218	0.9025	NA	NA	0.9585	0.8838	1.4198	1.3083	1.3822	1.2163	1.415	1.2624	NA	NA	1.3201	1.2264	407	401	361	NA	378	Diseases of the digestive system (K00-K95)
K46	1.3104	1.1823	1.338	1.1562	1.3527	1.1724	NA	NA	1.2004	1.1228	1.2139	1.093	1.2387	1.0673	1.2494	1.0798	NA	NA	1.1112	1.0377	1.4146	1.279	1.4452	1.2525	1.4644	1.273	NA	NA	1.2968	1.2148	1772	1736	1636	NA	1684	Diseases of the digestive system (K00-K95)
K50	1.7008	1.4727	1.6509	1.3518	1.5559	1.2867	1.7993	1.6681	1.5473	1.3817	1.6323	1.4109	1.5806	1.2913	1.4739	1.2156	1.6541	1.5284	1.4803	1.3198	1.7722	1.5371	1.7242	1.4152	1.6425	1.3619	1.9572	1.8207	1.6174	1.4464	6324	5403	3344	1728	5217	Diseases of the digestive system (K00-K95)
K51	1.5097	1.3473	1.5098	1.2886	1.4509	1.245	1.4356	1.3602	1.3634	1.2523	1.4569	1.2987	1.456	1.2407	1.3907	1.1913	1.3056	1.2323	1.3121	1.2039	1.5643	1.3978	1.5656	1.3383	1.5138	1.3011	1.5785	1.5014	1.4167	1.3026	8057	7573	5375	1254	6659	Diseases of the digestive system (K00-K95)
K52	1.3544	1.268	1.3862	1.2427	1.3626	1.2285	1.2242	1.1853	1.2492	1.1954	1.3337	1.2482	1.3634	1.2216	1.3381	1.2057	1.1804	1.1421	1.2286	1.1752	1.3755	1.2882	1.4094	1.2641	1.3876	1.2516	1.2696	1.2302	1.2702	1.2158	41353	35695	29410	7425	34827	Diseases of the digestive system (K00-K95)
K55	1.2471	1.1881	1.2489	1.1445	1.253	1.1422	NA	NA	1.1544	1.1337	1.1954	1.138	1.197	1.0959	1.2002	1.0928	NA	NA	1.1048	1.0844	1.3009	1.2403	1.303	1.1953	1.3082	1.1937	NA	NA	1.2061	1.1852	5570	5532	5358	NA	5112	Diseases of the digestive system (K00-K95)
K56	1.2066	1.1463	1.213	1.1149	1.199	1.1099	1.0842	1.0424	1.1375	1.1022	1.1779	1.1184	1.1833	1.0869	1.1685	1.081	0.9935	0.9528	1.1092	1.0743	1.2361	1.1748	1.2434	1.1436	1.2303	1.1395	1.1832	1.1404	1.1665	1.1308	17069	16153	14775	1354	15433	Diseases of the digestive system (K00-K95)
K57	1.2521	1.1737	1.2485	1.1369	1.2489	1.1371	1.1544	1.0553	1.1677	1.1148	1.2375	1.1598	1.2339	1.1233	1.2343	1.1235	0.9312	0.8409	1.1532	1.1008	1.2668	1.1878	1.2631	1.1506	1.2637	1.1509	1.4312	1.3244	1.1823	1.129	72988	72950	71810	235	63834	Diseases of the digestive system (K00-K95)
K58	1.498	1.2696	1.522	1.1939	1.5266	1.1971	1.2886	1.2091	1.3876	1.221	1.4672	1.2424	1.4906	1.1677	1.4892	1.1659	1.213	1.1354	1.3583	1.1943	1.5293	1.2974	1.5541	1.2207	1.5649	1.2291	1.3689	1.2876	1.4177	1.2484	24237	23632	16259	3011	21882	Diseases of the digestive system (K00-K95)
K59	1.2725	1.1988	1.288	1.1679	1.2735	1.1606	1.1918	1.1464	1.1978	1.1522	1.2575	1.1844	1.2717	1.1528	1.2564	1.1446	1.1575	1.1126	1.1831	1.1377	1.2877	1.2135	1.3045	1.1833	1.2908	1.1768	1.227	1.1812	1.2128	1.1669	75465	65892	58307	12257	68411	Diseases of the digestive system (K00-K95)
K60	1.5209	1.4092	1.5421	1.3762	1.5296	1.3651	1.3992	1.3395	1.4223	1.3497	1.4653	1.3561	1.4837	1.3222	1.4584	1.2994	1.2756	1.217	1.3662	1.2952	1.5787	1.4643	1.6027	1.4324	1.6042	1.4341	1.5349	1.4742	1.4806	1.4064	7311	6701	4241	1289	6070	Diseases of the digestive system (K00-K95)
K61	1.3931	1.3241	1.393	1.2563	1.394	1.2485	1.3243	1.3247	1.2869	1.2589	1.3278	1.2602	1.3252	1.1928	1.3065	1.1676	1.1954	1.1906	1.2201	1.192	1.4617	1.3913	1.4643	1.3233	1.4873	1.3351	1.4672	1.4738	1.3572	1.3295	4318	3877	2232	1034	3412	Diseases of the digestive system (K00-K95)
K62	1.3331	1.2457	1.3354	1.2085	1.3082	1.1896	1.3364	1.2621	1.2247	1.1723	1.3124	1.2259	1.3145	1.189	1.2861	1.169	1.2565	1.1841	1.2043	1.1523	1.354	1.2658	1.3567	1.2283	1.3307	1.2107	1.4214	1.3453	1.2455	1.1926	39989	38779	32850	2822	33631	Diseases of the digestive system (K00-K95)
K63	1.2747	1.1858	1.2706	1.1406	1.2502	1.1273	1.4016	1.2971	1.1873	1.1362	1.2547	1.1667	1.2506	1.122	1.2297	1.1083	1.2855	1.1857	1.1677	1.1171	1.2951	1.2052	1.291	1.1594	1.271	1.1467	1.5283	1.419	1.2072	1.1555	38712	38142	34930	1491	34387	Diseases of the digestive system (K00-K95)
K64	1.3103	1.2092	1.3124	1.1778	1.2913	1.1619	1.3392	1.2734	1.2248000000000001	1.1585	1.2857	1.1859	1.2877	1.1549	1.2654	1.138	1.2294	1.1643	1.2011	1.1356	1.3353	1.2329	1.3375	1.2011	1.3176	1.1864	1.4588	1.3928	1.2489	1.1819	28431	28219	24209	1558	25763	Diseases of the digestive system (K00-K95)
K65	1.1897	1.155	1.1794	1.1016	1.1692	1.1016	1.0519	1.0595	1.1233	1.1141	1.133	1.0989	1.122	1.0468	1.1094	1.044	0.8766	0.8778	1.0666	1.057	1.2493	1.214	1.2397	1.1593	1.2323	1.1624	1.2623	1.2788	1.1831	1.1743	4002	3821	3397	319	3510	Diseases of the digestive system (K00-K95)
K66	1.1913	1.1173	1.1981	1.0905	1.176	1.0746	1.1116	1.0744	1.1127	1.0766	1.1609	1.088	1.1672	1.0614	1.1416	1.0422	1.0221	0.9852	1.0832	1.0475	1.2226	1.1474	1.2298	1.1203	1.2115	1.108	1.2089	1.1716	1.143	1.1065	14367	13909	10436	1499	12929	Diseases of the digestive system (K00-K95)
K70	1.4437	1.3665	1.4589	1.2896	1.4624	1.2832	NA	NA	1.3501	1.3416	1.3833	1.308	1.3978	1.2338	1.3988	1.2254	NA	NA	1.2903	1.2811	1.5068	1.4276	1.5227	1.348	1.5288	1.3436	NA	NA	1.4127	1.405	5266	5262	4799	NA	4536	Diseases of the digestive system (K00-K95)
K71	1.3653	1.2932	1.3973	1.2812	1.5248	1.3875	NA	NA	1.1786	1.1612	1.1489	1.0841	1.1719	1.0689	1.2536	1.135	NA	NA	0.9845	0.967	1.6226	1.5425	1.6661	1.5356	1.8547	1.6962	NA	NA	1.411	1.3943	337	324	261	NA	300	Diseases of the digestive system (K00-K95)
K72	1.3573	1.2839	1.3537	1.2203	1.3989	1.2547	0.8908	0.8836	1.2991	1.2749	1.2839	1.213	1.28	1.152	1.3202	1.1821	0.6744	0.6649	1.2261	1.202	1.4348	1.359	1.4317	1.2927	1.4822	1.3318	1.1768	1.1741	1.3764	1.3522	3232	3161	2960	125	2923	Diseases of the digestive system (K00-K95)
K73	1.4789	1.3861	1.5466	1.411	1.5068	1.3562	NA	NA	1.3995	1.324	1.2465	1.1642	1.2974	1.1776	1.2505	1.1196	NA	NA	1.1703	1.1033	1.7546	1.6503	1.8437	1.6908	1.8155	1.6427	NA	NA	1.6735	1.5887	334	319	276	NA	299	Diseases of the digestive system (K00-K95)
K74	1.4581	1.3525	1.4859	1.309	1.4869	1.3022	NA	NA	1.3699	1.3167	1.3945	1.2922	1.4208	1.2498	1.4203	1.2419	NA	NA	1.3085	1.2566	1.5246	1.4157	1.554	1.371	1.5567	1.3655	NA	NA	1.4342	1.3797	5049	5005	4744	NA	4649	Diseases of the digestive system (K00-K95)
K75	1.4036	1.3031	1.421	1.2592	1.407	1.2492	1.3315	1.2926	1.3307	1.2758	1.3282	1.2314	1.3433	1.1882	1.3264	1.1755	1.0667	1.026	1.2564	1.2033	1.4833	1.3789	1.5032	1.3345	1.4925	1.3275	1.6619	1.6286	1.4094	1.3528	3307	3184	2850	231	3003	Diseases of the digestive system (K00-K95)
K76	1.3332	1.2273	1.3355	1.1682	1.3326	1.1621	1.1177	1.0736	1.2501	1.1852	1.3057	1.2012	1.3077	1.143	1.3036	1.1359	1.0048	0.9613	1.2234	1.1594	1.3614	1.2539	1.3639	1.1939	1.3622	1.1889	1.2434	1.1991	1.2773	1.2116	22874	22511	20279	956	20897	Diseases of the digestive system (K00-K95)
K80	1.1626	1.1033	1.167	1.0753	1.1543	1.0657	1.0466	1.0218	1.0971	1.0628	1.1445	1.0857	1.1487	1.058	1.1346	1.047	0.974	0.9484	1.0789	1.0449	1.181	1.1212	1.1855	1.0928	1.1743	1.0846	1.1247	1.1008	1.1155	1.081	39352	39031	32181	1957	34401	Diseases of the digestive system (K00-K95)
K81	1.1894	1.1234	1.1919	1.0913	1.1911	1.0853	1.0618	1.0308	1.135	1.0964	1.147	1.0824	1.1493	1.0513	1.1448	1.042	0.8919	0.8604	1.0922	1.0544	1.2335	1.1659	1.236	1.1329	1.2393	1.1304	1.2639	1.235	1.1794	1.1401	7288	7250	6041	326	6430	Diseases of the digestive system (K00-K95)
K82	1.1791	1.1127	1.1904	1.0905	1.1835	1.0842	0.9905	0.9613	1.1062	1.0676	1.1311	1.0664	1.1418	1.0447	1.1298	1.0337	0.8356	0.8058	1.0588	1.021	1.2291	1.1611	1.2411	1.1383	1.2397	1.1372	1.1741	1.1468	1.1557	1.1163	5528	5479	4323	344	4861	Diseases of the digestive system (K00-K95)
K83	1.1567	1.1111	1.1667	1.0823	1.1584	1.0746	1.0454	1.0071	1.1218	1.0991	1.1214	1.0766	1.1309	1.0483	1.1207	1.0389	0.8901	0.8536	1.0861	1.0635	1.1931	1.1467	1.2036	1.1174	1.1973	1.1115	1.2278	1.1882	1.1587	1.1358	10270	10156	9035	390	9314	Diseases of the digestive system (K00-K95)
K85	1.2	1.1406	1.212	1.1113	1.1906	1.0829	1.026	1.0219	1.1319	1.1021	1.1564	1.0981	1.1677	1.0695	1.143	1.0383	0.8895	0.8819	1.0882	1.0587	1.2454	1.1846	1.2581	1.1548	1.2403	1.1294	1.1835	1.1842	1.1774	1.1473	7005	6863	5652	497	6079	Diseases of the digestive system (K00-K95)
K86	1.2146	1.1458	1.242	1.1168	1.2322	1.1102	0.8577	0.8435	1.1438	1.1149	1.1659	1.099	1.1918	1.0704	1.1804	1.0622	0.7037	0.6891	1.0965	1.0679	1.2654	1.1947	1.2944	1.1654	1.2863	1.1603	1.0455	1.0326	1.1933	1.1639	5937	5821	5358	244	5452	Diseases of the digestive system (K00-K95)
K90	1.7826	1.562	1.6011	1.3586	1.6118	1.3691	2.043	1.7557	1.6677	1.4888	1.7194	1.5044	1.5332	1.2984	1.5316	1.2982	1.927	1.6515	1.6051	1.431	1.8482	1.6217	1.672	1.4215	1.6961	1.4439	2.166	1.8666	1.7327	1.549	8443	5443	3833	3599	7356	Diseases of the digestive system (K00-K95)
K91	1.2924	1.2013	1.3176	1.1807	1.281	1.1643	1.0615	0.9896	1.1906	1.1334	1.2402	1.1517	1.2627	1.1299	1.2241	1.1111	0.9301	0.8643	1.1408	1.085	1.3469	1.2531	1.3749	1.2336	1.3405	1.22	1.2114	1.133	1.2426	1.1839	5721	5347	4601	581	5203	Diseases of the digestive system (K00-K95)
K92	1.284	1.2077	1.2959	1.1747	1.2781	1.1626	1.1907	1.1318	1.1987	1.1557	1.2658	1.1902	1.2772	1.1572	1.2582	1.144	1.1354	1.0774	1.1808	1.1381	1.3025	1.2255	1.3149	1.1924	1.2984	1.1816	1.2488	1.1889	1.2168	1.1735	49810	47775	40587	4646	44150	Diseases of the digestive system (K00-K95)
L00	1.5354	1.5373000000000001	NA	NA	NA	NA	1.5457	1.5388	1.3582	1.329	1.2241	1.2229	NA	NA	NA	NA	1.2285	1.2215	1.0399	1.0143	1.926	1.9325	NA	NA	NA	NA	1.9447	1.9386	1.774	1.7414	205	NA	NA	195	145	Diseases of the skin and subcutaneous tissue (L00-L99)
L01	2.2833	2.1034	2.6506	2.1928	2.2682	1.9646	2.2247	2.0853	2.1571	2.0079	2.0769	1.908	2.2131	1.8142	1.8251	1.5684	1.9963	1.8661	1.9453	1.8058	2.5103	2.3187	3.1746	2.6505	2.8189	2.4609	2.4793	2.3302	2.392	2.2326	1345	383	245	1019	1124	Diseases of the skin and subcutaneous tissue (L00-L99)
L02	1.3762	1.3022	1.3818	1.2331	1.3723	1.2313	1.2909	1.2572	1.2587	1.2312	1.3369	1.2639	1.3387	1.1933	1.319	1.1819	1.2223	1.1884	1.2194	1.1919	1.4167	1.3416	1.4262	1.2743	1.4278	1.2828	1.3634	1.3299	1.2992	1.2718	12020	9781	6084	3557	9776	Diseases of the skin and subcutaneous tissue (L00-L99)
L03	1.6094	1.5275	1.6447	1.5031	1.6351	1.4936	1.378	1.3387	1.4907	1.4401	1.5847	1.5035	1.6183	1.4783	1.6075	1.4678	1.3166	1.2774	1.4664	1.4162	1.6346	1.5519	1.6716	1.5283	1.6632	1.5199	1.4423	1.4028	1.5154	1.4644	45791	41851	37940	5185	40007	Diseases of the skin and subcutaneous tissue (L00-L99)
L04	1.2123	1.187	1.2863	1.2071	1.3703	1.3214	1.1412	1.1226	1.1625	1.1544	1.107	1.0822	1.0686	0.9969	1.0949	1.0519	1.0303	1.0117	1.0552	1.0462	1.3277	1.3019	1.5484	1.4617	1.715	1.6599	1.264	1.2456	1.2808	1.2738	1202	280	190	947	1062	Diseases of the skin and subcutaneous tissue (L00-L99)
L05	1.1486	1.107	1.1721	1.0791	1.3039	1.172	1.0888	1.0579	1.0896	1.0855	1.0915	1.0501	1.1104	1.0198	1.1466	1.0257	1.0162	0.9848	1.0246	1.0188	1.2087	1.167	1.2372	1.1418	1.4828	1.3392	1.1666	1.1363	1.1587	1.1566	3813	3135	557	2154	2607	Diseases of the skin and subcutaneous tissue (L00-L99)
L08	1.5412	1.4742	1.5082	1.3824	1.5086	1.3699	1.7174	1.6772	1.4547	1.4225	1.4955	1.4295	1.4606	1.3377	1.4583	1.3231	1.5881	1.5478	1.4097	1.3778	1.5884	1.5202	1.5573	1.4286	1.5605	1.4184	1.8572	1.8174	1.5011	1.4687	12090	10568	9505	1865	10924	Diseases of the skin and subcutaneous tissue (L00-L99)
L10	2.2751	2.1115	2.2526	2.0593	2.2728	2.0139	NA	NA	2.0045	1.8555	1.7541	1.6161	1.7356	1.5746	1.7385	1.5266	NA	NA	1.5244	1.4	2.9508	2.7589	2.9237	2.6931	2.9714	2.6569	NA	NA	2.6359	2.4591	180	175	164	NA	156	Diseases of the skin and subcutaneous tissue (L00-L99)
L11	1.6723	1.5693	1.6414	1.5642	1.8095	1.7677	NA	NA	1.642	1.5788	1.2413	1.1569	1.2132	1.1497	1.3298	1.2925	NA	NA	1.1982	1.148	2.2529	2.1286	2.2207	2.1282	2.4623	2.4178	NA	NA	2.2501	2.1712	118	117	114	NA	107	Diseases of the skin and subcutaneous tissue (L00-L99)
L12	2.8617	2.7458	2.8132	2.6472	2.8047	2.6276	NA	NA	2.638	2.5578	2.5889	2.4794	2.544	2.3892	2.5354	2.3703	NA	NA	2.375	2.2991	3.1633	3.0407	3.1109	2.933	3.1027	2.9129	NA	NA	2.93	2.8456	1416	1403	1391	NA	1268	Diseases of the skin and subcutaneous tissue (L00-L99)
L13	3.138	2.8447	3.3129	2.9869	3.0019	2.6979	NA	NA	2.828	2.6274	2.5128	2.2627	2.6237	2.352	2.3358	2.0835	NA	NA	2.2297	2.0606	3.9188	3.5763	4.1832	3.7932	3.858	3.4935	NA	NA	3.5866	3.3503	282	253	215	NA	239	Diseases of the skin and subcutaneous tissue (L00-L99)
L20	24.7201	21.7401	31.9875	27.2475	35.8312	31.5844	18.8473	16.2081	22.5774	19.6956	22.4442	19.7156	27.2834	23.1931	29.1294	25.6213	16.8845	14.4918	20.3672	17.7436	27.2268	23.9724	37.5027	32.0107	44.0751	38.9353	21.0384	18.1276	25.0275	21.8623	6205	2770	1797	3853	5147	Diseases of the skin and subcutaneous tissue (L00-L99)
L21	3.2877	3.0944	3.1344	2.8474	3.219	2.9069	3.2234	3.1151	2.8559	2.7239	2.8667	2.6897	2.7138	2.4544	2.7664	2.486	2.2397	2.125	2.4803	2.3574	3.7705	3.56	3.6202	3.3033	3.7456	3.3992	4.6391	4.5664	3.2884	3.1474	776	682	616	114	678	Diseases of the skin and subcutaneous tissue (L00-L99)
L22	1.0476	1.0145	1.0826	1.0241	1.0047	0.9571	1.009	0.9475	1.0085	0.9868	0.9015	0.8709	0.8345	0.7862	0.7729	0.7334	0.8386	0.784	0.8634	0.8431	1.2174	1.1818	1.4045	1.3339	1.3059	1.2491	1.2141	1.1452	1.1781	1.1551	424	164	160	264	405	Diseases of the skin and subcutaneous tissue (L00-L99)
L23	3.7512	3.3277	3.5574	3.1876	3.7199	3.394	4.1327	3.3648	3.337	3.0069	3.3308	2.9433	3.0729	2.7415	3.1434	2.8566	3.4112	2.7485	2.944	2.642	4.2246	3.7623	4.1183	3.7062	4.4023	4.0324	5.0066	4.1192	3.7826	3.4223	1066	656	492	460	893	Diseases of the skin and subcutaneous tissue (L00-L99)
L24	1.4454	1.3914	1.4155	1.3114	1.4111	1.2933	NA	NA	1.3561	1.3444	1.3498000000000001	1.2979	1.321	1.222	1.3163	1.2044	NA	NA	1.2654	1.253	1.5477	1.4917	1.5167	1.4073	1.5126	1.3887	NA	NA	1.4534	1.4425	2601	2559	2515	NA	2507	Diseases of the skin and subcutaneous tissue (L00-L99)
L25	2.9862	2.8351	3.1826	2.9599	3.3328	3.0977	1.9513	1.7955	2.6915	2.6052	2.6278	2.4885	2.771	2.5684	2.847	2.636	1.4887	1.3583	2.3493	2.2671	3.3935	3.2299	3.6555	3.411	3.9015	3.6404	2.5578	2.3734	3.0837	2.9936	847	730	573	164	713	Diseases of the skin and subcutaneous tissue (L00-L99)
L26	6.4791	6.0636	6.6714	5.7255	NA	NA	NA	NA	6.4329	6.0313	4.3027	3.9942	4.4324	3.7475	NA	NA	NA	NA	4.175	3.8779	9.7564	9.2052	10.0415	8.7475	NA	NA	NA	NA	9.9122	9.3804	121	118	NA	NA	102	Diseases of the skin and subcutaneous tissue (L00-L99)
L27	1.75	1.6051	1.6011	1.4548	1.6013	1.4626	2.1841	1.9137	1.6219	1.5256	1.648	1.5091	1.4985	1.3588	1.489	1.3573	1.9286	1.6811	1.523	1.4305	1.8584	1.7072	1.7106	1.5576	1.7219	1.5762	2.4733	2.1786	1.7272	1.627	3074	2429	2008	807	2727	Diseases of the skin and subcutaneous tissue (L00-L99)
L28	4.463	4.1379	4.1786	3.8175	3.986	3.6101	6.7344	6.0395	3.7461	3.5097	4.0554	3.7527	3.7878	3.4519	3.5945	3.2471	4.7737	4.2395	3.3892	3.1687	4.9115	4.5627	4.6097	4.2218	4.4201	4.0136	9.5004	8.6039	4.1407	3.8874	1757	1585	1387	208	1480	Diseases of the skin and subcutaneous tissue (L00-L99)
L29	1.7205	1.5995	1.6771	1.4961	1.9934	1.7796	1.4566	1.356	1.5922	1.4968	1.6405	1.5228	1.5956	1.4206	1.87	1.666	1.3098	1.2144	1.5148	1.4219	1.8045	1.68	1.7628	1.5757	2.1249	1.901	1.6199	1.5141	1.6735	1.5756	4866	4324	2764	1002	4307	Diseases of the skin and subcutaneous tissue (L00-L99)
L30	10.298	9.484	10.2507	9.1318	9.4376	8.6149	9.9205	9.122	9.2413	8.5457	10.1002	9.299	9.9872	8.8923	9.1552	8.3523	9.6607	8.8797	9.0553	8.371	10.4996	9.6727	10.5212	9.3777	9.7287	8.8859	10.1872	9.371	9.4311	8.7241	77273	40673	27658	41677	65364	Diseases of the skin and subcutaneous tissue (L00-L99)
L40	2.2324	2.1339	2.1946	2.0163	2.2092	2.0322	2.0402	2.0054	2.1067	2.0444	2.1685	2.0713	2.1312	1.9564	2.1396	1.9664	1.8411	1.8031	2.0423	1.9805	2.2983	2.1983	2.2598	2.0779	2.2811	2.1001	2.2608	2.2304	2.1732	2.1103	14006	13506	11116	1195	11883	Diseases of the skin and subcutaneous tissue (L00-L99)
L42	1.5444	1.4357	1.6335	1.3999	1.789	1.6148	NA	NA	1.4224	1.3219	1.2223	1.128	1.2673	1.0727	1.3169	1.1765	NA	NA	1.1041	1.0186	1.9515	1.8275	2.1055	1.8269	2.4302	2.2165	NA	NA	1.8325	1.7157	194	166	121	NA	163	Diseases of the skin and subcutaneous tissue (L00-L99)
L43	2.1762	2.0337	2.1488	1.9829	2.1504	1.9862	NA	NA	1.9871	1.8946	1.9925	1.8586	1.9664	1.811	1.9625	1.8088	NA	NA	1.8092	1.7219	2.3768	2.2253	2.348	2.171	2.3564	2.181	NA	NA	2.1824	2.0845	1468	1442	1332	NA	1256	Diseases of the skin and subcutaneous tissue (L00-L99)
L44	3.1224	2.9197	NA	NA	NA	NA	NA	NA	NA	NA	2.2083	2.0485	NA	NA	NA	NA	NA	NA	NA	NA	4.4149	4.1616	NA	NA	NA	NA	NA	NA	NA	NA	109	NA	NA	NA	NA	Diseases of the skin and subcutaneous tissue (L00-L99)
L50	1.9254	1.6363	1.7833	1.4454	1.859	1.501	2.0265	1.7478	1.8918	1.6009	1.8266	1.5485	1.6546	1.3354	1.6996	1.3654	1.8902	1.6246	1.7895	1.5102	2.0296	1.729	1.922	1.5645	2.0334	1.65	2.1726	1.8803	2	1.6971	4198	1906	1317	2516	3728	Diseases of the skin and subcutaneous tissue (L00-L99)
L51	1.276	1.2051	1.8263	1.604	2.0288	1.7689	0.9691	0.9549	1.2415	1.1849	1.1393	1.0733	1.5442	1.3477	1.6742	1.4494	0.8334	0.8189	1.0976	1.0452	1.4291	1.3531	2.1598	1.9091	2.4585	2.1589	1.1268	1.1134	1.4043	1.3433	767	378	296	416	656	Diseases of the skin and subcutaneous tissue (L00-L99)
L52	1.4946	1.377	1.4958	1.3255	1.4852	1.2822	1.4731	1.3569	1.3646	1.2401	1.2497	1.1455	1.2153	1.0685	1.123	0.9592	1.1089	1.0113	1.1191	1.0105	1.7875	1.6553	1.8412	1.6444	1.9641	1.7141	1.9568	1.8206	1.664	1.5219	329	233	127	139	264	Diseases of the skin and subcutaneous tissue (L00-L99)
L53	1.7466	1.6597	1.807	1.6523	1.8186	1.6635	1.449	1.3658	1.6081	1.5556	1.6615	1.577	1.7121	1.5632	1.7165	1.5677	1.2892	1.2106	1.526	1.4745	1.8361	1.7467	1.9071	1.7464	1.9267	1.7652	1.6286	1.5409	1.6947	1.641	4468	3852	3354	791	3949	Diseases of the skin and subcutaneous tissue (L00-L99)
L55	1.145	1.0976	NA	NA	NA	NA	NA	NA	1.1156	1.0957	0.8553	0.8156	NA	NA	NA	NA	NA	NA	0.8112	0.7916	1.5329	1.4771	NA	NA	NA	NA	NA	NA	1.5341	1.5166	118	NA	NA	NA	101	Diseases of the skin and subcutaneous tissue (L00-L99)
L56	2.8032	2.6504	2.8465	2.5791	2.987	2.6681	NA	NA	2.3552	2.2223	2.2248	2.0907	2.2344	2.0106	2.286	2.0274	NA	NA	1.8477	1.7276	3.5319	3.3598	3.6264	3.3083	3.903	3.5113	NA	NA	3.0022	2.8586	238	212	176	NA	203	Diseases of the skin and subcutaneous tissue (L00-L99)
L57	1.3201	1.2547	1.3051	1.2231	1.3239	1.2366	NA	NA	1.2493	1.1957	1.2728	1.209	1.2584	1.1786	1.2762	1.1911	NA	NA	1.2023	1.15	1.3692	1.3021	1.3535	1.2694	1.3735	1.2839	NA	NA	1.2981	1.2432	7794	7772	7653	NA	6959	Diseases of the skin and subcutaneous tissue (L00-L99)
L59	1.4193	1.3759	1.4384	1.4087	1.4004	1.3954	NA	NA	1.2107	1.2504	1.0658	1.0238	1.0697	1.0392	1.0275	1.0123	NA	NA	0.8878	0.9089	1.89	1.8489	1.9343	1.9096	1.9086	1.9235	NA	NA	1.6511	1.7202	126	117	104	NA	104	Diseases of the skin and subcutaneous tissue (L00-L99)
L60	1.415	1.3031	1.4815	1.3299	1.5067	1.322	1.3206	1.2385	1.331	1.2426	1.3422	1.2341	1.3893	1.2443	1.3913	1.2174	1.2212	1.1423	1.2543	1.1691	1.4917	1.376	1.5799	1.4212	1.6315	1.4356	1.4281	1.3428	1.4123000000000001	1.3206	3703	2359	1553	1740	2908	Diseases of the skin and subcutaneous tissue (L00-L99)
L63	2.8726	2.2665	2.8399	2.0768	2.6151	2.0645	NA	NA	2.7016	2.1861	2.316	1.801	2.2441	1.6098	1.9669	1.5257	NA	NA	2.1453	1.7123	3.5629	2.8522	3.5939	2.6793	3.4768	2.7936	NA	NA	3.4022	2.791	290	234	151	NA	243	Diseases of the skin and subcutaneous tissue (L00-L99)
L65	1.9913	1.7512	2.0412	1.7268	2.0895	1.766	1.7771	1.6404	1.8889	1.6785	1.764	1.5442	1.7848	1.5008	1.7847	1.4981	1.4109	1.291	1.6622	1.4705	2.2478	1.9858	2.3344	1.9869	2.4463	2.0819	2.2382	2.0845	2.1465	1.916	805	634	451	229	693	Diseases of the skin and subcutaneous tissue (L00-L99)
L66	1.7268	1.6161	1.9264	1.7933	1.8225	1.6396	NA	NA	1.7188	1.6188	1.3138	1.2217	1.4413	1.3294	1.3246	1.179	NA	NA	1.2922	1.2068	2.2696	2.1378	2.5746000000000002	2.4192	2.5076	2.28	NA	NA	2.2862	2.1713	151	135	105	NA	132	Diseases of the skin and subcutaneous tissue (L00-L99)
L68	1.2498	1.1861	1.2806	1.1203	NA	NA	NA	NA	1.1035	1.0534	1.0032	0.9456	1.0007	0.8684	NA	NA	NA	NA	0.8648	0.8206	1.5571	1.4878	1.6387	1.4453	NA	NA	NA	NA	1.4081	1.3521	211	157	NA	NA	167	Diseases of the skin and subcutaneous tissue (L00-L99)
L70	1.4522	1.3248	1.4161	1.2176	1.4385	1.2443	1.366	1.2706	1.2881	1.2098	1.298	1.1796	1.2483	1.0673	1.1294	0.9679	1.1736	1.0845	1.1391	1.0652	1.6247	1.4879	1.6066	1.3891	1.8323	1.5996	1.59	1.4887	1.4565	1.3739	887	622	168	512	718	Diseases of the skin and subcutaneous tissue (L00-L99)
L71	1.5477	1.4392	1.5925	1.4876	1.5183	1.3999	NA	NA	1.5015	1.4257	1.3892	1.2884	1.4286	1.3311	1.3564	1.247	NA	NA	1.3404	1.27	1.7242	1.6077	1.7751	1.6624	1.6995	1.5716	NA	NA	1.682	1.6005	890	873	798	NA	784	Diseases of the skin and subcutaneous tissue (L00-L99)
L72	1.1587	1.1112	1.1723	1.0902	1.1724	1.0949	1.1023	1.0698	1.0904	1.0656	1.1253	1.0785	1.1373	1.0567	1.1315	1.0556	1.0225	0.9902	1.055	1.0304	1.193	1.145	1.2083	1.1247	1.2149	1.1356	1.1884	1.1557	1.1269	1.1021	10923	10002	7136	1763	8434	Diseases of the skin and subcutaneous tissue (L00-L99)
L73	1.5722	1.4396	1.5553	1.3451	1.5754	1.3846	1.3178	1.2433	1.3698	1.307	1.4562	1.3301	1.4379	1.2395	1.4162	1.2401	1.1184	1.0488	1.2622	1.2021	1.6973	1.5582	1.6824	1.4597	1.7524	1.546	1.5527	1.4738	1.4865	1.4212	1777	1630	848	404	1497	Diseases of the skin and subcutaneous tissue (L00-L99)
L80	1.9668	1.8023	1.8543	1.6543	1.9033	1.6709	2.4627	2.3417	1.8319	1.7252	1.6867	1.5371	1.574	1.3958	1.5941	1.3906	1.7173	1.6037	1.5583	1.4595	2.2934	2.1132	2.1845	1.9606	2.2725	2.0078	3.5316	3.4193	2.1535	2.0393	492	410	343	106	427	Diseases of the skin and subcutaneous tissue (L00-L99)
L81	1.2866	1.225	1.2862	1.2022	1.268	1.1913	1.4974	1.446	1.2384	1.1915	1.1967	1.1377	1.1895	1.1098	1.1652	1.0927	1.2606	1.2139	1.1459	1.1011	1.3832	1.319	1.3907	1.3024	1.3798	1.2989	1.7787	1.7226	1.3383	1.2894	1903	1576	1340	395	1627	Diseases of the skin and subcutaneous tissue (L00-L99)
L82	1.2233	1.1587	1.2487	1.1674	1.2553	1.1692	NA	NA	1.1822	1.1265	1.1701	1.1073	1.1942	1.1154	1.1994	1.1159	NA	NA	1.1271	1.0732	1.279	1.2124	1.3056	1.2217	1.3139	1.2251	NA	NA	1.2399	1.1825	4915	4889	4688	NA	4220	Diseases of the skin and subcutaneous tissue (L00-L99)
L83	1.6727	1.5631	1.8158	1.5962	1.712	1.5565	1.5821	1.508	1.5478	1.4617	1.4298	1.3306	1.5127	1.3203	1.4096	1.2746	1.1809	1.115	1.3073	1.2299	1.9569	1.8361	2.1798	1.9298	2.0791	1.9008	2.1197	2.0395	1.8325	1.7371	456	322	278	150	387	Diseases of the skin and subcutaneous tissue (L00-L99)
L84	1.4854	1.3854	1.4672	1.326	1.5024	1.3522	NA	NA	1.3199	1.2604	1.3086	1.2172	1.2903	1.1616	1.313	1.1769	NA	NA	1.1566	1.1016	1.686	1.5769	1.6683	1.5138	1.7191	1.5535	NA	NA	1.5062	1.4421	634	609	550	NA	566	Diseases of the skin and subcutaneous tissue (L00-L99)
L85	1.6193	1.5429	1.5745	1.4632	1.5527	1.4468	2.1757	2.1808	1.5609	1.5099	1.5174	1.444	1.4733	1.3669	1.4501	1.3491	1.6663	1.6576	1.4572	1.4079	1.7281	1.6486	1.6827	1.5663	1.6625	1.5515	2.8408	2.8691	1.6719	1.6192	2552	2405	2271	183	2257	Diseases of the skin and subcutaneous tissue (L00-L99)
L88	1.5641	1.3677	1.6811	1.4026	1.6803	1.451	NA	NA	1.3292	1.214	1.2016	1.0407	1.2918	1.0656	1.2509	1.0687	NA	NA	1.0167	0.9217	2.0361	1.7974	2.1877	1.8463	2.2572	1.9699	NA	NA	1.7377	1.5992	151	150	119	NA	139	Diseases of the skin and subcutaneous tissue (L00-L99)
L89	1.2216	1.1991	1.212	1.1512	1.2164	1.1502	0.9948	0.9718	1.1817	1.1808	1.1966	1.1743	1.1871	1.1271	1.1913	1.126	0.8229	0.7992	1.1569	1.1556	1.2471	1.2245	1.2374	1.1757	1.242	1.1749	1.2026	1.1818	1.207	1.2064	26249	26064	25754	284	24650	Diseases of the skin and subcutaneous tissue (L00-L99)
L90	1.2888	1.217	1.3348	1.2356	1.3152	1.2136	1.0439	1.0221	1.2032	1.1615	1.2362	1.1662	1.2777	1.1813	1.2519	1.1538	0.9385	0.9164	1.1514	1.1107	1.3436	1.27	1.3945	1.2924	1.3817	1.2766	1.1612	1.14	1.2573	1.2147	5613	5036	3915	880	4909	Diseases of the skin and subcutaneous tissue (L00-L99)
L91	1.3487	1.2738	1.3544	1.257	1.3588	1.252	1.2555	1.2466	1.2213	1.1793	1.261	1.1889	1.2539	1.1612	1.2316	1.1319	1.1226	1.112	1.1341	1.0935	1.4425	1.3647	1.463	1.3607	1.4993	1.3849	1.404	1.3976	1.3152	1.272	2210	1609	978	826	1765	Diseases of the skin and subcutaneous tissue (L00-L99)
L92	1.2971	1.2119	1.3953	1.2561	1.3713	1.2442	1.1107	1.0384	1.206	1.152	1.2024	1.1212	1.2804	1.1494	1.2409	1.1227	0.9672	0.8999	1.1118	1.0602	1.3993	1.31	1.5206	1.3727	1.5155	1.3788	1.2756	1.1982	1.3081	1.2519	1723	1322	957	531	1468	Diseases of the skin and subcutaneous tissue (L00-L99)
L93	1.8633	1.6694	1.8638	1.6077	1.8413	1.5782	NA	NA	1.6833	1.5459	1.6571	1.4791	1.6557	1.4214	1.6175	1.379	NA	NA	1.4909	1.3645	2.0952	1.8841	2.098	1.8185	2.0962	1.8062	NA	NA	1.9006	1.7515	786	768	620	NA	700	Diseases of the skin and subcutaneous tissue (L00-L99)
L94	1.5474	1.4546	1.5466	1.4086	1.8087	1.5951	1.5322	1.5366	1.4567	1.3682	1.3458	1.2615	1.3251	1.2018	1.5268	1.3379	1.1387	1.1299	1.2566	1.1762	1.7793	1.6773	1.8051	1.6509	2.1427	1.9018	2.0616	2.0897	1.6887	1.5915	541	426	368	136	472	Diseases of the skin and subcutaneous tissue (L00-L99)
L95	1.6147	1.4976	1.7836	1.6338	1.6967	1.5274	NA	NA	1.5087	1.4171	1.4216	1.3142	1.5612	1.4241	1.4715	1.319	NA	NA	1.3183	1.2339	1.834	1.7067	2.0376	1.8743	1.9564	1.7687	NA	NA	1.7265	1.6276	663	606	526	NA	572	Diseases of the skin and subcutaneous tissue (L00-L99)
L97	1.5443	1.4915	1.5334	1.4238	1.5346	1.4172	1.2799	1.3402	1.4522	1.4294	1.5093	1.4572	1.4987	1.3908	1.4995	1.3842	0.9387	0.9688	1.4181	1.3954	1.5801	1.5266	1.569	1.4575	1.5705	1.4511	1.7451	1.8541	1.4871	1.4642	21630	21576	21276	108	19873	Diseases of the skin and subcutaneous tissue (L00-L99)
L98	1.3897	1.3243	1.4002	1.3004	1.3906	1.2894	1.281	1.2497	1.3021	1.2609	1.3562	1.2917	1.365	1.2669	1.3536	1.2543	1.1898	1.1586	1.2686	1.2279	1.4241	1.3578	1.4363	1.3347	1.4286	1.3255	1.3792	1.348	1.3365	1.2948	17334	15883	14075	1917	15018	Diseases of the skin and subcutaneous tissue (L00-L99)
M00	1.4836	1.4105	1.4971	1.3713	1.5357	1.4062	1.4013	1.3688	1.3526	1.3142	1.3864	1.3162	1.3908	1.2716	1.4218	1.2993	1.1951	1.1627	1.2593	1.222	1.5876	1.5116	1.6114	1.4789	1.6587	1.5218	1.6432	1.6113	1.4529	1.4135	2261	1904	1742	421	1990	Diseases of the musculoskeletal system and connective tissue (M00-M99)
M02	1.2226	1.1774	1.4237	1.2891	1.3351	1.2251	1.1251	1.1101	1.1712	1.1363	1.07	1.028	1.1784	1.0611	1.0662	0.9718	0.9419	0.9269	1.0132	0.9802	1.397	1.3485	1.72	1.5662	1.672	1.5445	1.344	1.3294	1.3539	1.3173	556	279	191	313	464	Diseases of the musculoskeletal system and connective tissue (M00-M99)
M05	1.4046	1.3524	1.3901	1.3023	1.3719	1.2901	NA	NA	1.2373	1.2094	1.3169	1.2665	1.3034	1.2193	1.284	1.2058	NA	NA	1.157	1.1296	1.4981	1.4441	1.4827	1.391	1.4657	1.3802	NA	NA	1.3231	1.2947	2360	2359	2210	NA	2108	Diseases of the musculoskeletal system and connective tissue (M00-M99)
M06	1.4042	1.31	1.3979	1.2657	1.3892	1.2577	1.2896	1.213	1.3085	1.2382	1.3709	1.2782	1.3647	1.2348	1.3552	1.2261	1.0574	0.9864	1.2755	1.2064	1.4384	1.3425	1.432	1.2974	1.424	1.2901	1.5729	1.4917	1.3422	1.2708	17481	17434	16286	282	15317	Diseases of the musculoskeletal system and connective tissue (M00-M99)
M07	1.7527	1.6219	1.7026	1.506	1.7029	1.5035	1.5222	1.4573	1.5974	1.5045	1.6412	1.5162	1.594	1.4069	1.5852	1.3962	1.1393	1.0799	1.4914	1.4026	1.8718	1.7351	1.8185	1.612	1.8294	1.6191	2.0338	1.9667	1.711	1.6139	2456	2412	1965	138	2147	Diseases of the musculoskeletal system and connective tissue (M00-M99)
M08	1.3262	1.2762	1.3762	1.2626	NA	NA	1.3394	1.301	1.2454	1.2252	1.1865	1.1385	1.0921	0.9951	NA	NA	1.1856	1.1477	1.1025	1.0813	1.4823	1.4305	1.7344	1.602	NA	NA	1.5132	1.4747	1.4068	1.3882	852	183	NA	723	706	Diseases of the musculoskeletal system and connective tissue (M00-M99)
M10	1.359	1.2863	1.3579	1.2368	1.358	1.2273	NA	NA	1.2679	1.2226	1.3276	1.256	1.3265	1.2075	1.3264	1.198	NA	NA	1.2373	1.1926	1.3911	1.3173	1.3901	1.2668	1.3903	1.2574	NA	NA	1.2993	1.2533	19181	19179	18861	NA	17324	Diseases of the musculoskeletal system and connective tissue (M00-M99)
M11	1.2935	1.209	1.3035	1.1896	1.2879	1.1736	NA	NA	1.2585	1.2013	1.204	1.1238	1.213	1.105	1.1983	1.09	NA	NA	1.1695	1.1152	1.3896	1.3005	1.4008	1.2806	1.3842	1.2636	NA	NA	1.3542	1.2941	2128	2129	2100	NA	1994	Diseases of the musculoskeletal system and connective tissue (M00-M99)
M12	1.3963	1.2728	1.3315	1.1721	1.3647	1.1582	NA	NA	1.2522	1.2063	1.2088	1.0973	1.1482	1.0053	1.1575	0.9751	NA	NA	1.0797	1.0371	1.613	1.4764	1.544	1.3667	1.609	1.3757	NA	NA	1.4523	1.4032	475	439	350	NA	430	Diseases of the musculoskeletal system and connective tissue (M00-M99)
M13	1.3418	1.2396	1.3313	1.1897	1.3341	1.1917	1.3572	1.2688	1.2553	1.1836	1.3224	1.2212	1.312	1.172	1.3145	1.1737	1.1905	1.1076	1.2364	1.1654	1.3616	1.2582	1.3509	1.2078	1.354	1.21	1.5471	1.4535	1.2745	1.202	48665	48345	46962	640	44324	Diseases of the musculoskeletal system and connective tissue (M00-M99)
M14	1.6148	1.4633	1.6214	1.3341	1.6242	1.3145	NA	NA	1.3197	1.2492	1.4128	1.2753	1.4167	1.1576	1.4134	1.1351	NA	NA	1.1534	1.088	1.8456	1.679	1.8557	1.5375	1.8664	1.5222	NA	NA	1.51	1.4342	567	557	526	NA	528	Diseases of the musculoskeletal system and connective tissue (M00-M99)
M15	1.3752	1.261	1.3735	1.2211	1.3646	1.2134	NA	NA	1.2699	1.1912	1.3428	1.2307	1.3413	1.1915	1.3324	1.184	NA	NA	1.2393	1.1619	1.4083	1.2921	1.4066	1.2514	1.3975	1.2437	NA	NA	1.3013	1.2211	18016	18006	17845	NA	16796	Diseases of the musculoskeletal system and connective tissue (M00-M99)
M16	1.1258	1.0882	1.1203	1.0671	1.1136	1.0594	1.1201	1.0793	1.0718	1.0477	1.1045	1.0673	1.099	1.0465	1.0923	1.0387	0.8398	0.7993	1.0498	1.026	1.1475	1.1096	1.1419	1.0881	1.1353	1.0805	1.4941	1.4574	1.0941	1.07	25902	25881	25397	127	22202	Diseases of the musculoskeletal system and connective tissue (M00-M99)
M17	1.2526	1.1782	1.2528	1.158	1.2516	1.1522	1.1357	1.0897	1.1705	1.1189	1.2344	1.1607	1.2345	1.1408	1.2331	1.1347	0.9581	0.9125	1.1523	1.1011	1.2711	1.196	1.2713	1.1756	1.2704	1.1699	1.3463	1.3012	1.1891	1.1369	45645	45589	44018	348	39337	Diseases of the musculoskeletal system and connective tissue (M00-M99)
M18	1.4296	1.2698	1.415	1.2155	1.4388	1.2426	NA	NA	1.2771	1.1692	1.3463	1.1935	1.3324	1.1418	1.3544	1.1671	NA	NA	1.2008	1.0976	1.5181	1.3509	1.5028	1.2939	1.5285	1.3231	NA	NA	1.3584	1.2455	2713	2711	2671	NA	2503	Diseases of the musculoskeletal system and connective tissue (M00-M99)
M19	1.3565	1.2503	1.3608	1.2135	1.3547	1.2039	1.2614	1.1421	1.2593	1.1873	1.3405	1.2352	1.3448	1.1988	1.3386	1.1892	1.0509	0.9417	1.244	1.1725	1.3726	1.2655	1.3771	1.2284	1.371	1.2188	1.514	1.3852	1.2748	1.2022	76155	76146	74683	319	70181	Diseases of the musculoskeletal system and connective tissue (M00-M99)
M20	1.2973	1.2186	1.3014	1.1997	1.3054	1.2056	1.192	1.1451	1.195	1.137	1.2599	1.1826	1.2629	1.1633	1.2642	1.1665	1.0804	1.0353	1.1576	1.1007	1.3358	1.2557	1.341	1.2373	1.348	1.246	1.3152	1.2666	1.2336	1.1745	11087	10431	8993	1070	9169	Diseases of the musculoskeletal system and connective tissue (M00-M99)
M21	1.1908	1.1176	1.2409	1.138	1.2328	1.1339	0.9998	0.9666	1.1117	1.0728	1.1453	1.074	1.1893	1.0894	1.1785	1.0828	0.9167	0.8842	1.0675	1.0294	1.238	1.163	1.2947	1.1888	1.2896	1.1875	1.0906	1.0568	1.1577	1.1181	6537	5393	4757	1371	5909	Diseases of the musculoskeletal system and connective tissue (M00-M99)
M22	1.3213	1.2032	1.3465	1.1799	1.3287	1.1757	1.2588	1.1754	1.2618	1.1703	1.2362	1.1233	1.2554	1.0969	1.2103	1.0675	1.1041	1.0262	1.1734	1.0862	1.4122	1.2887	1.4443	1.2691	1.4586	1.2948	1.4353	1.3463	1.3569	1.261	2218	1919	1042	618	1797	Diseases of the musculoskeletal system and connective tissue (M00-M99)
M23	1.2204	1.1443	1.2246	1.129	1.2348	1.128	1.1427	1.0905	1.1224	1.0682	1.1947	1.1196	1.1983	1.104	1.2041	1.0992	1.0797	1.0282	1.0957	1.0422	1.2467	1.1696	1.2515	1.1545	1.2662	1.1577	1.2095	1.1566	1.1497	1.0949	20542	19394	14216	3153	15635	Diseases of the musculoskeletal system and connective tissue (M00-M99)
M24	1.2568	1.17	1.2859	1.1569	1.2883	1.1594	1.1479	1.0994	1.1517	1.1011	1.2155	1.1305	1.2406	1.1147	1.2327	1.1078	1.0756	1.0282	1.1112	1.0614	1.2995	1.2108	1.3328	1.2007	1.3465	1.2134	1.225	1.1756	1.1937	1.1422	8753	7438	4819	2395	7397	Diseases of the musculoskeletal system and connective tissue (M00-M99)
M25	1.2925	1.2002	1.2989	1.1662	1.2852	1.1543	1.2057	1.1479	1.199	1.1435	1.2742	1.1829	1.2796	1.1484	1.2647	1.1354	1.1608	1.1039	1.1813	1.1262	1.311	1.2178	1.3184	1.1842	1.3061	1.1736	1.2524	1.1937	1.2171	1.1611	51040	45901	39263	7314	45475	Diseases of the musculoskeletal system and connective tissue (M00-M99)
M30	1.3874	1.2841	1.4739	1.2308	1.4174	1.1793	1.2772	1.2907	1.3151	1.2329	1.2081	1.1147	1.1959	0.9889	1.1303	0.9299	1.0677	1.0759	1.133	1.0593	1.5934	1.4793	1.8166	1.5318	1.7775	1.4956	1.5278	1.5483	1.5264	1.4349	523	227	192	309	454	Diseases of the musculoskeletal system and connective tissue (M00-M99)
M31	1.3363	1.2552	1.341	1.2352	1.3318	1.2203	NA	NA	1.2452	1.1792	1.2572	1.1795	1.2612	1.1601	1.2516	1.1451	NA	NA	1.1676	1.1044	1.4204	1.3357	1.4258	1.3152	1.4172	1.3005	NA	NA	1.328	1.259	2711	2681	2594	NA	2394	Diseases of the musculoskeletal system and connective tissue (M00-M99)
M32	1.7938	1.6268	1.7517	1.5175	1.6901	1.4763	1.7326	1.7296	1.6187	1.4907	1.6522	1.4946	1.6116	1.3916	1.536	1.3373	1.3045	1.287	1.4851	1.3647	1.9475	1.7706	1.904	1.6548	1.8598	1.6297	2.3014	2.3246000000000002	1.7643	1.6284	1578	1517	1106	150	1379	Diseases of the musculoskeletal system and connective tissue (M00-M99)
M33	2.0727	2.0033	2.0956	1.9791	2.017	1.9178	NA	NA	1.8987	1.8128	1.7546	1.6885	1.758	1.6519	1.6725	1.5833	NA	NA	1.5773	1.4996	2.4486	2.3768	2.4979	2.3711	2.4325	2.3231	NA	NA	2.2856	2.1914	403	354	306	NA	315	Diseases of the musculoskeletal system and connective tissue (M00-M99)
M34	1.7503	1.6184	1.6558	1.493	1.6514	1.4881	NA	NA	1.5517	1.4567	1.535	1.4143	1.4507	1.3025	1.4382	1.2904	NA	NA	1.351	1.2645	1.9958	1.8519	1.8898	1.7113	1.8964	1.7162	NA	NA	1.7821	1.6783	605	585	529	NA	525	Diseases of the musculoskeletal system and connective tissue (M00-M99)
M35	1.4353	1.3269	1.4443	1.3059	1.4311	1.3006	1.4298	1.3232	1.3499	1.2664	1.3964	1.2902	1.404	1.2685	1.3893	1.2617	1.3091	1.208	1.3114	1.2296	1.4752	1.3647	1.4858	1.3444	1.4741	1.3407	1.5617	1.4493	1.3895	1.3043	14083	13063	11863	1478	12463	Diseases of the musculoskeletal system and connective tissue (M00-M99)
M36	1.4263	1.2989	1.4125	1.2733	NA	NA	NA	NA	1.2943	1.2433	1.0739	0.9686	1.0336	0.9225	NA	NA	NA	NA	0.9673	0.92490000000000006	1.8943	1.7419	1.9305	1.7576	NA	NA	NA	NA	1.7319	1.6713	123	102	NA	NA	118	Diseases of the musculoskeletal system and connective tissue (M00-M99)
M40	1.2505	1.1785	1.2402	1.1351	1.241	1.1467	1.0389	0.9836	1.1773	1.1319	1.1782	1.1091	1.167	1.0665	1.1659	1.0758	0.8159	0.7674	1.1078	1.0639	1.3273	1.2523	1.318	1.2081	1.321	1.2223	1.3229	1.2607	1.2512	1.2041	3017	2897	2744	180	2846	Diseases of the musculoskeletal system and connective tissue (M00-M99)
M41	1.2397	1.1604	1.2714	1.1608	1.2666	1.1569	1.068	1.0348	1.1412	1.0918	1.1977	1.1203	1.225	1.1174	1.2169	1.1104	0.9884	0.9555	1.1008	1.0524	1.2832	1.202	1.3196	1.2059	1.3184	1.2053	1.154	1.1207	1.1831	1.1325	8862	7531	6535	1747	8018	Diseases of the musculoskeletal system and connective tissue (M00-M99)
M42	1.1341	0.9799	1.2174	1.0092	NA	NA	NA	NA	1.1381	1.0184	0.8921	0.7632	0.9431	0.7717	NA	NA	NA	NA	0.8873	0.7853	1.4419	1.258	1.5715	1.3198	NA	NA	NA	NA	1.4598	1.3206	167	144	NA	NA	151	Diseases of the musculoskeletal system and connective tissue (M00-M99)
M43	1.2858	1.1826	1.2923	1.1393	1.2999	1.1457	1.0245	0.9768	1.1767	1.1041	1.2382	1.1377	1.2431	1.0946	1.2485	1.099	0.8968	0.8518	1.1318	1.0611	1.3352	1.2292	1.3435	1.1859	1.3534	1.1944	1.1704	1.1201	1.2233	1.1487	7046	6623	6121	575	6468	Diseases of the musculoskeletal system and connective tissue (M00-M99)
M45	1.5045	1.3922	1.5631	1.391	1.4843	1.3073	NA	NA	1.4231	1.3319	1.3951	1.2886	1.4493	1.2865	1.3695	1.2027	NA	NA	1.3147	1.228	1.6225	1.5043	1.6857	1.5041	1.6088	1.421	NA	NA	1.5404	1.4446	1799	1796	1542	NA	1578	Diseases of the musculoskeletal system and connective tissue (M00-M99)
M46	1.4168	1.2782	1.4149	1.2247	1.408	1.2099	1.0951	1.0818	1.2925	1.2047	1.3591	1.2248000000000001	1.3569	1.1727	1.3489	1.1572	0.8289	0.8122	1.2385	1.1533	1.4769	1.334	1.4753	1.2791	1.4696	1.265	1.4467	1.4407	1.3487	1.2584	5856	5775	5440	135	5426	Diseases of the musculoskeletal system and connective tissue (M00-M99)
M47	1.353	1.2347	1.3595	1.189	1.3473	1.1773	1.0685	1.0006	1.2559	1.1787	1.329	1.2123	1.3355	1.1673	1.323	1.1554	0.8475	0.7855	1.2331	1.1568	1.3774	1.2576	1.3841	1.2112	1.372	1.1997	1.3472	1.2748	1.2792	1.201	32121	32101	30887	193	29828	Diseases of the musculoskeletal system and connective tissue (M00-M99)
M48	1.2892	1.1892	1.2911	1.1463	1.2879	1.1362	1.1173	1.0458	1.1966	1.1356	1.2592	1.1609	1.2611	1.1188	1.2575	1.1085	0.8833	0.8197	1.168	1.108	1.3199	1.2182	1.3219	1.1745	1.3191	1.1646	1.4133	1.3342	1.2258	1.1639	18247	18194	17646	194	16947	Diseases of the musculoskeletal system and connective tissue (M00-M99)
M49	1.0838	1.0606	1.067	1.0292	1.1551	1.1205	NA	NA	1.0799	1.0925	0.9543	0.9322	0.9393	0.9036	1.0136	0.981	NA	NA	0.9442	0.9535	1.2307	1.2068	1.2122	1.1722	1.3163	1.2798	NA	NA	1.2351	1.2518	585	575	548	NA	515	Diseases of the musculoskeletal system and connective tissue (M00-M99)
M50	1.3336	1.2219	1.3172	1.1443	1.3302	1.1532	NA	NA	1.2136	1.1472	1.2748	1.1667	1.2593	1.0922	1.2697	1.0988	NA	NA	1.1587	1.0943	1.395	1.2798	1.3778	1.199	1.3937	1.2104	NA	NA	1.271	1.2028	4856	4851	4448	NA	4460	Diseases of the musculoskeletal system and connective tissue (M00-M99)
M51	1.3035	1.1885	1.301	1.1298	1.3154	1.1432	1.2407	1.167	1.2008	1.1306	1.277	1.1637	1.2745	1.106	1.2865	1.1171	1.1148	1.0445	1.1755	1.1062	1.3305	1.2139	1.3279	1.1541	1.3449	1.1698	1.3808	1.3039	1.2267	1.1555	23386	23257	19588	925	21018	Diseases of the musculoskeletal system and connective tissue (M00-M99)
M53	1.2552	1.1236	1.2685	1.0822	1.2957	1.0942	1.029	0.9886	1.1497	1.0625	1.1573	1.0334	1.1675	0.9927	1.1802	0.9926	0.7811	0.7451	1.0572	0.9749	1.3615	1.2217	1.3782	1.1798	1.4226	1.2063	1.3556	1.3117	1.2502	1.1581	1485	1418	1097	137	1341	Diseases of the musculoskeletal system and connective tissue (M00-M99)
M54	1.2983	1.1905	1.2979	1.1318	1.3008	1.1385	1.1451	1.091	1.1877	1.1227	1.2816	1.1748	1.2809	1.1164	1.2818	1.1213	1.0977	1.0442	1.1717	1.1072	1.3153	1.2065	1.3151	1.1474	1.3201	1.156	1.1946	1.1399	1.204	1.1384	60233	57895	46321	5857	53676	Diseases of the musculoskeletal system and connective tissue (M00-M99)
M60	1.4511	1.3842	1.4771	1.3639	1.4779	1.3828	1.3541	1.3107	1.3833	1.3537	1.3308	1.2669	1.3377	1.2315	1.327	1.2385	1.1502	1.1078	1.2625	1.2329	1.5822	1.5123	1.631	1.5105	1.646	1.5438	1.5941	1.5507	1.5156	1.4862	1388	1020	865	410	1221	Diseases of the musculoskeletal system and connective tissue (M00-M99)
M62	1.2227	1.1642	1.2638	1.1593	1.2527	1.1637	0.9929	0.9412	1.1384	1.1101	1.1683	1.1112	1.2048	1.1037	1.1896	1.1037	0.8824	0.8336	1.0858	1.0579	1.2797	1.2197	1.3257	1.2177	1.3192	1.2269	1.1173	1.0628	1.1935	1.165	5043	4523	3883	738	4560	Diseases of the musculoskeletal system and connective tissue (M00-M99)
M65	1.3583	1.2517	1.3516	1.2083	1.3478	1.2001	1.2631	1.2258	1.2571	1.1852	1.3183	1.2139	1.3095	1.1696	1.3027	1.1587	1.1688	1.1324	1.218	1.1475	1.3995	1.2906	1.395	1.2484	1.3944	1.243	1.3651	1.327	1.2975	1.2241	10874	9568	8130	1723	9468	Diseases of the musculoskeletal system and connective tissue (M00-M99)
M66	1.2895	1.211	1.3056	1.2098	1.2974	1.1789	NA	NA	1.1624	1.1107	1.1701	1.0965	1.1841	1.0945	1.1708	1.0605	NA	NA	1.0469	0.9982	1.4211	1.3375	1.4395	1.3374	1.4377	1.3105	NA	NA	1.2906	1.2358	1022	1012	919	NA	866	Diseases of the musculoskeletal system and connective tissue (M00-M99)
M67	1.2668	1.1859	1.2992	1.1865	1.3278	1.2057	1.1253	1.0836	1.1668	1.1122	1.2226	1.1435	1.2493	1.1395	1.268	1.1498	1.0489	1.0085	1.1228	1.0693	1.3125	1.2298	1.3511	1.2354	1.3905	1.2644	1.2072	1.1642	1.2126	1.1568	7633	6111	4364	2036	6296	Diseases of the musculoskeletal system and connective tissue (M00-M99)
M70	1.4366	1.3112	1.4434	1.2751	1.4347	1.2623	1.1641	1.1271	1.2989	1.2082	1.3689	1.2477	1.3747	1.2124	1.3627	1.1968	0.926	0.8891	1.2345	1.1469	1.5077	1.3779	1.5156	1.3411	1.5105	1.3313	1.4634	1.4289	1.3666	1.2728	4283	4180	3719	208	3753	Diseases of the musculoskeletal system and connective tissue (M00-M99)
M71	1.3371	1.2399	1.3266	1.2017	1.32	1.1867	1.5082	1.4444	1.2624	1.1899	1.2559	1.1628	1.2456	1.1264	1.2365	1.1095	1.0927	1.0352	1.1827	1.1133	1.4235	1.3221	1.4128	1.2821	1.4092	1.2693	2.0816	2.0154	1.3475	1.2718	2600	2544	2355	107	2333	Diseases of the musculoskeletal system and connective tissue (M00-M99)
M72	1.1174	1.0785	1.1166	1.0662	1.1187	1.0684	1.2296	1.1751	1.0591	1.0372	1.0708	1.0327	1.0698	1.0206	1.0707	1.0216	0.907	0.8549	1.0108	0.9893	1.1661	1.1264	1.1654	1.1138	1.1688	1.1173	1.667	1.6153	1.1097	1.0875	5021	4955	4699	114	4137	Diseases of the musculoskeletal system and connective tissue (M00-M99)
M75	1.315	1.2037	1.3195	1.1683	1.3229	1.1682	1.1764	1.1194	1.2023	1.1276	1.2834	1.174	1.2877	1.1392	1.2896	1.1378	1.0116	0.958	1.1717	1.0984	1.3475	1.2342	1.3521	1.1982	1.3571	1.1994	1.3681	1.3081	1.2336	1.1576	16137	16023	14523	440	14089	Diseases of the musculoskeletal system and connective tissue (M00-M99)
M76	1.4215	1.283	1.4087	1.2257	1.407	1.2077	1.2434	1.1308	1.3222	1.2171	1.3081	1.1777	1.2944	1.1225	1.2809	1.0953	0.9493	0.8546	1.2136	1.1145	1.5447	1.3977	1.5332	1.3383	1.5455	1.3316	1.6285	1.4963	1.4405	1.3292	1443	1367	1085	151	1302	Diseases of the musculoskeletal system and connective tissue (M00-M99)
M77	1.4745	1.3288	1.4773	1.2853	1.4673	1.2685	0.955	0.8796	1.3364	1.2381	1.3973	1.257	1.3999	1.2154	1.3854	1.1949	0.7262	0.66	1.2638	1.1692	1.5559	1.4047	1.5591	1.3593	1.554	1.3466	1.2559	1.1723	1.413	1.3112	3405	3360	2884	136	3032	Diseases of the musculoskeletal system and connective tissue (M00-M99)
M79	1.3916	1.2705	1.4066	1.2238	1.4141	1.2335	1.1956	1.1485	1.2843	1.2043	1.3724	1.2525	1.3865	1.2056	1.3921	1.2136	1.1459	1.0994	1.2657	1.1865	1.4112	1.2889	1.427	1.2422	1.4365	1.2537	1.2475	1.1997	1.3031	1.2224	53229	49622	41362	5874	47643	Diseases of the musculoskeletal system and connective tissue (M00-M99)
M80	1.2836	1.2153	1.2883	1.1779	1.2959	1.1896	NA	NA	1.2201	1.1705	1.2303	1.164	1.2346	1.1277	1.2416	1.1387	NA	NA	1.1675	1.1193	1.3393	1.2689	1.3444	1.2304	1.3526	1.2428	NA	NA	1.2751	1.224	5833	5806	5748	NA	5339	Diseases of the musculoskeletal system and connective tissue (M00-M99)
M81	1.3052	1.2177	1.2997	1.1712	1.3007	1.1762	1.3848	1.3031	1.227	1.1609	1.2829	1.1965	1.2775	1.1507	1.2784	1.1555	1.0928	1.0201	1.2053	1.14	1.3278	1.2392	1.3223	1.1921	1.3234	1.1973	1.7549	1.6646	1.2491	1.1821	35991	35913	35416	198	33098	Diseases of the musculoskeletal system and connective tissue (M00-M99)
M83	1.3399	1.2193	1.2314	1.1261	1.2773	1.1568	NA	NA	1.2913	1.22	1.0878	0.9838	0.9999	0.9098	1.0237	0.9212	NA	NA	1.0403	0.9787	1.6503	1.5113	1.5164	1.3937	1.5937	1.4527	NA	NA	1.6027	1.5206	232	231	208	NA	216	Diseases of the musculoskeletal system and connective tissue (M00-M99)
M84	1.2265	1.1598	1.2507	1.1405	1.2636	1.1573	1.11	1.0763	1.1479	1.1253	1.1742	1.1093	1.195	1.0882	1.2006	1.0981	0.9979	0.9644	1.0954	1.0729	1.2811	1.2127	1.3091	1.1954	1.3298	1.2196	1.2347	1.2011	1.203	1.1803	5167	4683	3741	886	4392	Diseases of the musculoskeletal system and connective tissue (M00-M99)
M85	1.3137	1.2008	1.3176	1.1742	1.294	1.1577	1.1847	1.1291	1.235	1.1584	1.2672	1.1572	1.2704	1.1309	1.2463	1.1139	1.0118	0.9604	1.1906	1.1159	1.3618	1.2459	1.3666	1.2192	1.3435	1.2033	1.3871	1.3275	1.2811	1.2026	8162	7888	7406	435	7679	Diseases of the musculoskeletal system and connective tissue (M00-M99)
M86	1.3682	1.3127	1.3794	1.2462	1.3722	1.2278	1.3605	1.3314	1.2757	1.2566	1.2995	1.2456	1.3055	1.1777	1.2963	1.1579	1.1891	1.1598	1.2096	1.1903	1.4406	1.3835	1.4574	1.3188	1.4524	1.3019	1.5567	1.5284	1.3454	1.3265	3878	3351	3129	604	3536	Diseases of the musculoskeletal system and connective tissue (M00-M99)
M87	1.2825	1.2076	1.2716	1.1599	1.2781	1.1634	1.2169	1.1628	1.1612	1.1286	1.1843	1.1132	1.1716	1.0662	1.1716	1.064	0.9334	0.8839	1.0687	1.037	1.3888	1.31	1.3802	1.2618	1.3942	1.2721	1.5865	1.5297	1.2618	1.2283	1542	1451	1285	146	1373	Diseases of the musculoskeletal system and connective tissue (M00-M99)
M88	1.1671	1.1308	1.1485	1.1077	1.1751	1.131	NA	NA	1.0743	1.0474	1.0475	1.0132	1.0306	0.992	1.0522	1.011	NA	NA	0.955	0.9296	1.3004	1.262	1.2799	1.237	1.3124	1.2652	NA	NA	1.2085	1.1801	890	887	851	NA	738	Diseases of the musculoskeletal system and connective tissue (M00-M99)
M89	1.2878	1.203	1.3033	1.1715	1.3167	1.1793	1.1241	1.0864	1.177	1.1292	1.2269	1.1448	1.2374	1.1103	1.2424	1.1107	1.0069	0.97	1.1183	1.0715	1.3517	1.2643	1.3728	1.236	1.3954	1.2521	1.2549	1.2167	1.2389	1.1899	4230	3617	2882	849	3693	Diseases of the musculoskeletal system and connective tissue (M00-M99)
M90	1.0585	1.056	1.0348	1.0211	1.0416	1.0228	NA	NA	1.0157	1.0385	0.9739	0.9705	0.9514	0.9375	0.9561	0.9374	NA	NA	0.9302	0.9499	1.1505	1.149	1.1254	1.1122	1.1347	1.116	NA	NA	1.1091	1.1355	1351	1318	1268	NA	1201	Diseases of the musculoskeletal system and connective tissue (M00-M99)
M91	1.1929	1.1623000000000001	1.2743	1.2052	NA	NA	1.1553	1.1174	1.1266	1.1068	1.0229	0.9938	0.9926	0.9336	NA	NA	0.9576	0.923	0.9492	0.9299	1.3911	1.3594	1.6359	1.5559	NA	NA	1.3938	1.3528	1.3371	1.3175	412	151	NA	281	337	Diseases of the musculoskeletal system and connective tissue (M00-M99)
M92	1.4454	1.3148	1.4287	1.2717	1.4468	1.2699	1.3111	1.1911	1.3108	1.1808	1.2758	1.1553	1.2247	1.0818	1.1742	1.0229	1.0995	0.992	1.1414	1.0223	1.6376	1.4964	1.6667	1.4949	1.7827	1.5765	1.5635	1.4301	1.5054	1.364	680	406	214	360	533	Diseases of the musculoskeletal system and connective tissue (M00-M99)
M93	1.3114	1.219	1.303	1.1485	1.3003	1.1474	1.2484	1.1806	1.1805	1.1152	1.1964	1.1092	1.1646	1.0219	1.1262	0.9885	1.0893	1.0254	1.0654	1.0036	1.4375	1.3397	1.4579	1.2908	1.5013	1.3318	1.4307	1.3594	1.3081	1.2393	1199	751	441	579	938	Diseases of the musculoskeletal system and connective tissue (M00-M99)
M94	1.406	1.2602	1.413	1.2068	1.4935	1.2652	1.2398	1.1849	1.3065	1.2137	1.3294	1.1891	1.3328	1.1352	1.3931	1.1764	1.0948	1.0415	1.2323	1.1427	1.487	1.3355	1.498	1.2828	1.6012	1.3607	1.4041	1.348	1.3853	1.2891	3261	2901	2006	715	2911	Diseases of the musculoskeletal system and connective tissue (M00-M99)
M95	1.3551	1.2706	1.3432	1.1967	1.3135	1.1441	1.2072	1.1967	1.2129	1.1628	1.2125	1.1334	1.1921	1.0571	1.1027	0.9544	0.9953	0.9803	1.0741	1.0263	1.5144	1.4244	1.5136	1.3549	1.5647	1.3715	1.4643	1.4608	1.3698	1.3176	806	662	311	284	654	Diseases of the musculoskeletal system and connective tissue (M00-M99)
M96	1.2839	1.2026	1.3073	1.1839	1.3501	1.2285	NA	NA	1.1982	1.1671	1.1938	1.1166	1.2148	1.0979	1.2519	1.137	NA	NA	1.1132	1.083	1.3808	1.2953	1.4069	1.2766	1.456	1.3274	NA	NA	1.2896	1.2576	1995	1962	1855	NA	1905	Diseases of the musculoskeletal system and connective tissue (M00-M99)
M99	1.3364	1.2002	1.3175	1.1303	1.3234	1.1146	NA	NA	1.1578	1.0878	1.1703	1.0469	1.1531	0.9842	1.1542	0.9662	NA	NA	1.0114	0.9479	1.5261	1.3759	1.5053	1.2981	1.5174	1.2857	NA	NA	1.3254	1.2483	559	555	521	NA	519	Diseases of the musculoskeletal system and connective tissue (M00-M99)
N00	1.3174	1.296	NA	NA	NA	NA	NA	NA	1.1518	1.1448	1.0057	0.9822	NA	NA	NA	NA	NA	NA	0.8668	0.8536	1.7259	1.71	NA	NA	NA	NA	NA	NA	1.5305	1.5354	140	NA	NA	NA	128	Diseases of the genitourinary system (N00-N99)
N02	1.3197	1.2676	1.3583	1.275	1.3585	1.2736	0.8563	0.8383	1.193	1.1685	1.2204	1.1702	1.2532	1.1744	1.2459	1.1657	0.6559	0.6364	1.0981	1.0739	1.4272	1.3731	1.4721	1.3843	1.4813	1.3914	1.118	1.1042	1.296	1.2715	1604	1516	1301	139	1399	Diseases of the genitourinary system (N00-N99)
N03	1.3384	1.2671	1.3425	1.2166	1.3497	1.2219	NA	NA	1.2623	1.2228	1.2844	1.2152	1.2882	1.1661	1.2948	1.171	NA	NA	1.2099	1.1714	1.3946	1.3212	1.3991	1.2691	1.4069	1.275	NA	NA	1.3169	1.2764	6043	6015	5937	NA	5629	Diseases of the genitourinary system (N00-N99)
N04	1.3447	1.2818	1.5032	1.3674	1.4679	1.3339	0.9936	0.9833	1.2348	1.2016	1.2244	1.165	1.3521	1.2262	1.3099	1.1865	0.8224	0.8114	1.116	1.0836	1.4767	1.4104	1.6711	1.5248	1.645	1.4997	1.2006	1.1916	1.3661	1.3325	1140	901	762	273	962	Diseases of the genitourinary system (N00-N99)
N05	1.4813	1.4171	1.49	1.3585	1.4938	1.361	1.3608	1.3233	1.3664	1.3197	1.3492	1.2875	1.3408	1.2188	1.3326	1.2103	1.1326	1.0961	1.2389	1.194	1.6263	1.5597	1.6558	1.5142	1.6746	1.5305	1.6348	1.5976	1.5069	1.4587	1170	893	754	319	1039	Diseases of the genitourinary system (N00-N99)
N08	1.4336	1.3465	1.4454	1.2554	1.4331	1.2249	NA	NA	1.2787	1.2605	1.352	1.2683	1.3625	1.1808	1.3481	1.1493	NA	NA	1.2052	1.1868	1.52	1.4295	1.5333	1.3346	1.5233	1.3054	NA	NA	1.3568	1.3387	2958	2908	2705	NA	2814	Diseases of the genitourinary system (N00-N99)
N10	1.1737	1.1033	1.1759	1.0411	1.2117	1.093	1.0736	1.0508	1.0611	1.0292	1.074	1.007	1.0695	0.943	1.0689	0.9608	0.915	0.8903	0.9656	0.9339	1.2826	1.2089	1.2929	1.1493	1.3737	1.2433	1.2596	1.2404	1.1661	1.1342	1271	1059	594	411	1091	Diseases of the genitourinary system (N00-N99)
N11	1.2486	1.2002	1.2354	1.1427	1.293	1.1795	NA	NA	1.0812	1.0857	1.0966	1.0514	1.08	0.9957	1.1097	1.0082	NA	NA	0.9443	0.9457	1.4216	1.3702	1.4132	1.3114	1.5066	1.38	NA	NA	1.2379	1.2464	572	519	401	NA	508	Diseases of the genitourinary system (N00-N99)
N12	1.1767	1.1034	1.2054	1.0718	1.2762	1.1306	1.0472	1.0214	1.0953	1.0638	1.1333	1.0616	1.1588	1.0288	1.2104	1.0704	0.9776	0.9517	1.0527	1.0214	1.2217	1.1469	1.2539	1.1166	1.3455	1.1942	1.1216	1.0962	1.1396	1.108	7028	6129	3401	2174	6119	Diseases of the genitourinary system (N00-N99)
N13	1.0613	1.0476	1.0689	1.0346	1.0669	1.0395	1.0529	1.0226	1.0143	1.0203	1.0329	1.0191	1.0394	1.0055	1.0356	1.0084	0.9678	0.9378	0.9855	0.9908	1.0905	1.0769	1.0992	1.0646	1.0992	1.0715	1.1455	1.1152	1.044	1.0505	13110	12270	10762	1400	11521	Diseases of the genitourinary system (N00-N99)
N14	1.3371	1.2873000000000001	1.3089	1.2029	1.408	1.2616	NA	NA	1.2465	1.2227	1.0766	1.0316	1.0513	0.9609	1.1226	0.9992	NA	NA	1.0023	0.9794	1.6606	1.6063	1.6297	1.5057	1.766	1.593	NA	NA	1.5503	1.5265	220	210	202	NA	212	Diseases of the genitourinary system (N00-N99)
N15	1.1984	1.1308	1.2123	1.0824	1.2107	1.1017	NA	NA	1.0784	1.0634	1.0195	0.958	1.0267	0.9112	1.0043	0.9088	NA	NA	0.9113	0.8959	1.4088	1.3348	1.4315	1.2858	1.4594	1.3354	NA	NA	1.2762	1.2623	372	346	272	NA	338	Diseases of the genitourinary system (N00-N99)
N16	1.6056	1.5327	1.6521	1.5067	1.5099	1.3432	NA	NA	1.2939	1.3027	1.2907	1.2249	1.3239	1.1994	1.1707	1.0336	NA	NA	1.0317	1.0337	1.9972	1.918	2.0616	1.8926	1.9474	1.7455	NA	NA	1.6228	1.6418	221	212	155	NA	195	Diseases of the genitourinary system (N00-N99)
N17	1.226	1.1885	1.2199	1.1343	1.2252	1.1373	1.0723	1.0667	1.1741	1.1616	1.2115	1.1742	1.2054	1.1205	1.2104	1.1233	0.9823	0.9741	1.1598	1.1472	1.2407	1.2029	1.2346	1.1482	1.2401	1.1514	1.1704	1.1681	1.1886	1.1761	76985	76432	74248	1369	71764	Diseases of the genitourinary system (N00-N99)
N18	1.2608	1.2058	1.2606	1.1541	1.254	1.1453	1.1391	1.1245	1.1877	1.1619	1.2445	1.1899	1.2442	1.1388	1.2376	1.13	0.9689	0.9518	1.172	1.1463	1.2774	1.2219	1.2772	1.1697	1.2706	1.1608	1.3392	1.3285	1.2037	1.1778	65241	65046	64301	393	61464	Diseases of the genitourinary system (N00-N99)
N19	1.297	1.24	1.3137	1.2106	1.293	1.1925	1.0828	1.0472	1.2256	1.1991	1.2562	1.2003	1.2719	1.1712	1.2512	1.153	0.9075	0.8735	1.185	1.1587	1.3392	1.2809	1.3569	1.2513	1.3362	1.2333	1.292	1.2554	1.2677	1.2408	9785	9554	9235	316	8723	Diseases of the genitourinary system (N00-N99)
N20	1.1474	1.0973	1.1526	1.0686	1.1498	1.0661	0.9368	0.9176	1.069	1.0493	1.1143	1.0649	1.1192	1.0367	1.1129	1.031	0.8355	0.8149	1.0358	1.016	1.1815	1.1308	1.1871	1.1015	1.1879	1.1024	1.0504	1.0332	1.1032	1.0836	10970	10810	8690	738	9284	Diseases of the genitourinary system (N00-N99)
N21	1.0173	1.0022	1.0124	0.9831	1.0267	0.9987	NA	NA	0.954	0.9586	0.9563	0.941	0.9513	0.9226	0.9625	0.9351	NA	NA	0.8933	0.8967	1.0823	1.0673	1.0774	1.0476	1.0952	1.0667	NA	NA	1.0187	1.0248	2439	2414	2229	NA	2124	Diseases of the genitourinary system (N00-N99)
N23	1.1734	1.0844	1.1851	1.0627	1.137	1.0118	1.0275	0.9847	1.0515	1.0088	1.1053	1.0195	1.1158	0.9983	1.0549	0.9362	0.8666	0.8251	0.9846	0.9433	1.2456	1.1534	1.2587	1.1312	1.2255	1.0935	1.2182	1.1751	1.1228	1.0789	2585	2517	1569	334	2068	Diseases of the genitourinary system (N00-N99)
N25	1.3055	1.2541	1.3904	1.2867	1.3941	1.2788	NA	NA	1.1464	1.1409	1.1477	1.0999	1.2163	1.122	1.2123	1.1078	NA	NA	1.0036	0.9967	1.485	1.4299	1.5893	1.4754	1.6031	1.4762	NA	NA	1.3095	1.306	592	557	509	NA	546	Diseases of the genitourinary system (N00-N99)
N26	1.195	1.1409	1.1769	1.074	1.179	1.065	NA	NA	1.1014	1.0924	1.085	1.0336	1.0665	0.9705	1.0644	0.9586	NA	NA	0.9985	0.9886	1.3162	1.2593	1.2987	1.1886	1.3061	1.1833	NA	NA	1.2149	1.207	1094	1042	952	NA	1040	Diseases of the genitourinary system (N00-N99)
N27	1.2991	1.2687	1.3368	1.2503	1.3686	1.2879	0.9605	0.9432	1.1211	1.1151	1.1479	1.1188	1.1691	1.0899	1.1859	1.1128	0.7285	0.7124	0.9848	0.9773	1.4703	1.4387	1.5284	1.4344	1.5794	1.4906	1.2664	1.2488	1.2763	1.2723	659	560	496	129	591	Diseases of the genitourinary system (N00-N99)
N28	1.1848	1.1345	1.19	1.0965	1.1919	1.0969	0.995	0.9843	1.1111	1.0914	1.1547	1.1051	1.1593	1.0675	1.1602	1.0671	0.8906	0.879	1.0818	1.0622	1.2157	1.1646	1.2216	1.1263	1.2244	1.1276	1.1117	1.1022	1.1411	1.1213	15323	14766	13912	808	13992	Diseases of the genitourinary system (N00-N99)
N29	1.3214	1.2975	1.4805	1.3519	NA	NA	NA	NA	1.1841	1.1565	1.023	0.9993	1.1118	1.0054	NA	NA	NA	NA	0.907	0.8794	1.7067	1.6848	1.9715	1.8177	NA	NA	NA	NA	1.5458	1.5208	156	121	NA	NA	139	Diseases of the genitourinary system (N00-N99)
N30	1.2693	1.2037	1.2667	1.1676	1.2284	1.1355	1.402	1.3308	1.1636	1.129	1.2241	1.1599	1.2212	1.1246	1.1814	1.0911	1.2127	1.1461	1.1202	1.0862	1.3163	1.2491	1.3138	1.2122	1.2773	1.1818	1.6208	1.5453	1.2087	1.1734	7370	7189	6222	517	6559	Diseases of the genitourinary system (N00-N99)
N31	1.3454	1.2351	1.387	1.1974	1.4024	1.2187	0.9774	0.9469	1.1914	1.1291	1.2619	1.1567	1.2967	1.1165	1.3048	1.1309	0.8201	0.7925	1.1156	1.0557	1.4344	1.3189	1.4835	1.2842	1.5072	1.3133	1.1647	1.1314	1.2725	1.2075	2392	2148	1849	319	2190	Diseases of the genitourinary system (N00-N99)
N32	1.2289	1.1665	1.222	1.1298	1.2212	1.1353	1.1555	1.0989	1.1441	1.1112	1.2026	1.1411	1.1956	1.1048	1.1938	1.1092	1.0482	0.9939	1.1184	1.0858	1.2557	1.1924	1.2491	1.1555	1.2493	1.162	1.2739	1.2149	1.1705	1.1372	21199	20497	18959	1124	18793	Diseases of the genitourinary system (N00-N99)
N34	1.353	1.3002	1.3373	1.2505	1.2507	1.1894	NA	NA	1.1194	1.0858	1.1555	1.1073	1.1272	1.0497	1.0278	0.973	NA	NA	0.9425	0.9118	1.5843	1.5268	1.5865	1.4896	1.522	1.4539	NA	NA	1.3296	1.293	404	334	251	NA	327	Diseases of the genitourinary system (N00-N99)
N35	1.3147	1.2487	1.3061	1.2092	1.3017	1.2069	1.3332	1.2936	1.203	1.1695	1.2685	1.204	1.2588	1.1644	1.2515	1.1592	1.1906	1.1511	1.1579	1.125	1.3625	1.2951	1.3551	1.2558	1.3539	1.2565	1.4929	1.4538	1.2497	1.2159	7679	7156	6216	840	6589	Diseases of the genitourinary system (N00-N99)
N36	1.2298	1.1737	1.2883	1.2072	1.2257	1.1487	1.0303	0.9944	1.1397	1.1082	1.1488	1.095	1.1995	1.1222	1.1355	1.0623	0.8531	0.819	1.0604	1.0297	1.3166	1.2581	1.3836	1.2987	1.3231	1.242	1.2443	1.2073	1.225	1.1928	2100	1897	1635	285	1834	Diseases of the genitourinary system (N00-N99)
N39	1.1994	1.1535	1.2018	1.1183	1.1997	1.1209	1.124	1.0901	1.1358	1.1144	1.187	1.1413	1.1889	1.106	1.1862	1.108	1.0868	1.0532	1.1233	1.102	1.212	1.1659	1.2149	1.1307	1.2134	1.1339	1.1624	1.1282	1.1484	1.1269	96916	90817	82908	8906	86335	Diseases of the genitourinary system (N00-N99)
N40	1.1641	1.1171	1.1616	1.0996	1.163	1.0981	NA	NA	1.1014	1.0685	1.1426	1.0962	1.1402	1.0789	1.1416	1.0775	NA	NA	1.0795	1.047	1.1859	1.1384	1.1834	1.1207	1.1849	1.1192	NA	NA	1.1237	1.0904	30069	30057	29975	NA	26000	Diseases of the genitourinary system (N00-N99)
N41	1.1529	1.0971	1.1394	1.0763	1.1062	1.0477	NA	NA	1.0444	1.0058	1.0781	1.0247	1.0655	1.0049	1.0331	0.9771	NA	NA	0.9716	0.9347	1.2329	1.1748	1.2185	1.1527	1.1845	1.1235	NA	NA	1.1227	1.0823	2047	2045	1963	NA	1726	Diseases of the genitourinary system (N00-N99)
N42	1.113	1.0667	1.1137	1.0631	1.1272	1.0752	NA	NA	1.0347	1.0144	1.0481	1.0034	1.0489	1.0002	1.061	1.0108	NA	NA	0.971	0.951	1.1819	1.134	1.1825	1.1301	1.1974	1.1436	NA	NA	1.1026	1.0819	2640	2638	2612	NA	2322	Diseases of the genitourinary system (N00-N99)
N43	1.1261	1.0988	1.2077	1.1582	1.193	1.1436	1.0463	1.0249	1.1002	1.0887	1.0756	1.0486	1.1388	1.0905	1.1185	1.0708	0.9768	0.9554	1.0457	1.0337	1.179	1.1514	1.2808	1.23	1.2725	1.2213	1.1209	1.0994	1.1576	1.1465	4566	2712	2271	2081	3718	Diseases of the genitourinary system (N00-N99)
N44	1.1808	1.1577	1.1037	1.025	NA	NA	1.1379	1.1144	1.1543	1.1414	1.094	1.07	0.9215	0.8482	NA	NA	1.0521	1.0279	1.0581	1.0442	1.2745	1.2527	1.3219	1.2387	NA	NA	1.2308	1.2082	1.2591	1.2476	1858	267	NA	1759	1460	Diseases of the genitourinary system (N00-N99)
N45	1.2116	1.1536	1.2563	1.1478	1.251	1.149	1.12	1.0925	1.1088	1.086	1.1477	1.0912	1.1826	1.0782	1.1623000000000001	1.0652	1.0205	0.9925	1.0449	1.022	1.279	1.2196	1.3346	1.2218	1.3466	1.2393	1.2292	1.2027	1.1766	1.154	3388	2598	1768	1211	2758	Diseases of the genitourinary system (N00-N99)
N47	1.4597	1.4037	1.429	1.3249	1.3829	1.285	1.4537	1.4083	1.374	1.3423	1.4218	1.3664	1.3759	1.274	1.3186	1.2237	1.4061	1.3609	1.3331	1.3015	1.4986	1.442	1.4842	1.3778	1.4504	1.3493	1.503	1.4572	1.4162	1.3845	15415	6884	4410	9851	11705	Diseases of the genitourinary system (N00-N99)
N48	1.4038	1.3444	1.4359	1.3236	1.4046	1.2924	1.3533	1.3192	1.284	1.2572	1.3529	1.2946	1.3711	1.262	1.3338	1.2254	1.2789	1.2448	1.233	1.2063	1.4565	1.3961	1.5038	1.3882	1.4791	1.363	1.4321	1.398	1.3371	1.3104	7614	4656	3736	3369	6219	Diseases of the genitourinary system (N00-N99)
N49	1.3462	1.2941	1.3826	1.2748	1.4061	1.2822	1.1286	1.1141	1.1843	1.1898	1.2052	1.1558	1.2271	1.1277	1.2327	1.1201	0.8847	0.8677	1.0512	1.0536	1.5036	1.4489	1.5578	1.441	1.604	1.4677	1.4397	1.4306	1.3344	1.3437	822	691	574	171	680	Diseases of the genitourinary system (N00-N99)
N50	1.2175	1.1625	1.2497	1.1573	1.2622	1.1691	1.1177	1.0793	1.1465	1.1206	1.1735	1.1193	1.1967	1.1067	1.2	1.11	1.0532	1.0153	1.1009	1.0751	1.2633	1.2073	1.3051	1.2102	1.3276	1.2314	1.1862	1.1474	1.1941	1.1681	7328	5008	3731	2956	6009	Diseases of the genitourinary system (N00-N99)
N51	1.4771	1.3724	NA	NA	NA	NA	NA	NA	NA	NA	1.0773	0.9911	NA	NA	NA	NA	NA	NA	NA	NA	2.0253	1.9003	NA	NA	NA	NA	NA	NA	NA	NA	108	NA	NA	NA	NA	Diseases of the genitourinary system (N00-N99)
N60	1.1727	1.1322	1.1447	1.0873	1.1099	1.0504	1.3664	1.341	1.1001	1.0867	1.099	1.0595	1.0724	1.017	1.0316	0.9744	1.0099	0.9768	1.0248	1.011	1.2514	1.2099	1.2218	1.1626	1.1942	1.1323	1.8486	1.8409	1.1809	1.1681	2183	2148	1645	118	1789	Diseases of the genitourinary system (N00-N99)
N61	1.3358	1.2755	1.3772	1.2417	1.3884	1.2476	1.2574	1.2218	1.2743	1.2561	1.2369	1.1782	1.2733	1.1445	1.254	1.1229	1.0274	0.9897	1.1742	1.1545	1.4426	1.3808	1.4896	1.3473	1.5372	1.386	1.539	1.5083	1.3831	1.3665	1671	1585	906	262	1429	Diseases of the genitourinary system (N00-N99)
N62	1.2782	1.2081	1.2761	1.1543	1.2687	1.1148	1.2986	1.2562	1.1592	1.1151	1.1759	1.1091	1.1699	1.0549	1.1331	0.9914	1.089	1.0474	1.0549	1.0124	1.3894	1.3159	1.392	1.263	1.4206	1.2534	1.5484	1.5068	1.2738	1.2281	1388	1242	739	339	1060	Diseases of the genitourinary system (N00-N99)
N63	1.1571	1.1087	1.1659	1.0882	1.1622	1.0777	1.194	1.1605	1.0972	1.076	1.0852	1.0384	1.0926	1.0181	1.0817	1.0012	0.9295	0.8972	1.0233	1.0022	1.2338	1.1838	1.244	1.1631	1.2487	1.16	1.5338	1.5011	1.1765	1.1553	2320	2264	1839	163	1932	Diseases of the genitourinary system (N00-N99)
N64	1.2544	1.191	1.2475	1.1467	1.2075	1.1146	1.3652	1.3472	1.1836	1.1535	1.1771	1.1159	1.1701	1.0735	1.1224	1.0339	1.0921	1.0687	1.1066	1.0769	1.3368	1.2711	1.3301	1.225	1.2992	1.2016	1.7065	1.6983	1.2659	1.2355	2374	2310	1728	217	2070	Diseases of the genitourinary system (N00-N99)
N70	1.0681	1.0285	1.0832	1.009	1.06	0.9952	1.0809	1.06	1.0004	0.9811	0.9878	0.9491	1.0013	0.9303	0.9542	0.893	0.8525	0.8296	0.9201	0.9006	1.155	1.1144	1.1717	1.0943	1.1775	1.1092	1.3704	1.3542	1.0878	1.0687	1521	1491	779	181	1282	Diseases of the genitourinary system (N00-N99)
N71	1.1698	1.0834	1.2288	1.1238	1.246	1.1348	NA	NA	1.1432	1.0845	1.0485	0.9683	1.1021	1.005	1.0906	0.9891	NA	NA	1.0185	0.9636	1.305	1.2121	1.3699	1.2566	1.4235	1.3021	NA	NA	1.2831	1.2205	792	791	507	NA	699	Diseases of the genitourinary system (N00-N99)
N72	1.0923	1.0414	1.1215	1.0631	1.1197	1.0674	0.9542	0.9613	1.0449	1.0198	1.0087	0.9598	1.0356	0.9795	1.0077	0.9579	0.7229	0.7232	0.9563	0.9316	1.1828	1.13	1.2145	1.1538	1.2441	1.1894	1.2594	1.278	1.1417	1.1163	1444	1441	782	126	1136	Diseases of the genitourinary system (N00-N99)
N73	1.135	1.0721	1.1603	1.0555	1.1298	1.0425	1.1073	1.078	1.0686	1.033	1.0982	1.0363	1.1225	1.0199	1.078	0.9933	1.0148	0.9846	1.0318	0.9966	1.1731	1.1091	1.1994	1.0922	1.1841	1.0941	1.2082	1.1803	1.1066	1.0707	8766	8580	4006	1360	7511	Diseases of the genitourinary system (N00-N99)
N75	1.0561	1.0354	1.0412	0.9852	1.0563	1.0172	0.9283	0.9266	1.0097	0.9997	0.9741	0.9531	0.9598	0.906	0.929	0.892	0.7746	0.7687	0.9229	0.9119	1.145	1.1248	1.1295	1.0712	1.201	1.1599	1.1124	1.1169	1.1046	1.0959	1430	1376	516	298	1118	Diseases of the genitourinary system (N00-N99)
N76	1.3884	1.3091	1.4359	1.2914	1.5132	1.37	1.2241	1.1743	1.3249	1.2736	1.3073	1.2305	1.3456	1.2075	1.3931	1.258	1.0888	1.041	1.2423	1.1924	1.4745	1.3926	1.5321	1.3812	1.6437	1.492	1.3764	1.3248	1.4131	1.3602	2790	2348	1438	759	2369	Diseases of the genitourinary system (N00-N99)
N77	1.2837	1.1855	1.2998	1.1276	1.3953	1.186	1.1031	1.0586	1.1889	1.1265	1.2132	1.1183	1.2267	1.0614	1.265	1.0709	0.9935	0.9499	1.1204	1.0598	1.3582	1.2567	1.3771	1.1979	1.5389	1.3134	1.2247	1.1796	1.2616	1.1975	3197	2984	1073	924	2821	Diseases of the genitourinary system (N00-N99)
N80	1.1296	1.0582	1.146	1.0351	1.085	0.9967	1.1608	1.1177	1.0796	1.0274	1.0927	1.0226	1.1087	1.0001	1.0339	0.9483	1.0649	1.0219	1.0413	0.99	1.1677	1.095	1.1846	1.0713	1.1386	1.0477	1.2654	1.2225	1.1193	1.0662	8651	8539	3717	1438	7115	Diseases of the genitourinary system (N00-N99)
N81	1.2082	1.1447	1.2033	1.1263	1.1965	1.115	1.2662	1.2594	1.1467	1.1026	1.1777	1.1152	1.1729	1.0972	1.1651	1.085	0.9474	0.9353	1.1154	1.072	1.2395	1.175	1.2345	1.1562	1.2288	1.1458	1.6924	1.696	1.1789	1.1342	14255	14238	12975	129	12058	Diseases of the genitourinary system (N00-N99)
N82	1.3248	1.2445	1.3169	1.2082	1.3043	1.1937	NA	NA	1.2277	1.1896	1.1798	1.105	1.1722	1.072	1.1494	1.0485	NA	NA	1.0891	1.0528	1.4877	1.4015	1.4794	1.3618	1.48	1.359	NA	NA	1.384	1.344	730	718	593	NA	667	Diseases of the genitourinary system (N00-N99)
N83	1.1329	1.0715	1.1487	1.0429	1.1177	1.036	1.1081	1.0627	1.0814	1.0416	1.1041	1.0435	1.1189	1.0149	1.0785	0.9985	1.0454	1.0004	1.0518	1.0124	1.1623000000000001	1.1001	1.1792	1.0716	1.1585	1.0749	1.1746	1.1289	1.1118	1.0716	14639	13619	6998	3120	12225	Diseases of the genitourinary system (N00-N99)
N84	1.1246	1.0975	1.125	1.0913	1.1227	1.093	1.1703	1.0927	1.0813	1.065	1.093	1.0662	1.0934	1.06	1.0894	1.0599	0.9276	0.8586	1.0474	1.031	1.157	1.1298	1.1575	1.1235	1.157	1.1272	1.4763	1.3908	1.1163	1.1002	11263	11250	9786	199	8858	Diseases of the genitourinary system (N00-N99)
N85	1.1747	1.1266	1.1922	1.1143	1.176	1.1071	1.1668	1.1312	1.123	1.0914	1.1381	1.0907	1.1551	1.0785	1.1354	1.0679	1.0093	0.9726	1.0854	1.054	1.2124	1.1637	1.2306	1.1512	1.218	1.1477	1.3489	1.3156	1.1619	1.13	9361	9313	7312	516	7912	Diseases of the genitourinary system (N00-N99)
N86	1.1865	1.132	1.2021	1.1201	1.2253	1.1685	1.0706	1.0416	1.1251	1.0779	1.1195	1.0663	1.1343	1.0547	1.0973	1.043	0.9427	0.9129	1.0555	1.0093	1.2574	1.2017	1.2739	1.1894	1.3682	1.309	1.2159	1.1885	1.1994	1.1513	2864	2823	716	627	2300	Diseases of the genitourinary system (N00-N99)
N87	1.1049	1.0644	1.1323	1.056	1.0629	1.0068	1.1326	1.1467	1.0501	1.0465	1.0471	1.0073	1.0733	0.9993	0.9675	0.9138	0.9763	0.9832	0.9875	0.9828	1.1659	1.1246	1.1944	1.1159	1.1678	1.1092	1.314	1.3374	1.1166	1.1144	3251	3250	962	461	2421	Diseases of the genitourinary system (N00-N99)
N88	1.212	1.1632	1.2096	1.149	1.1897	1.1223	1.0764	1.0963	1.1224	1.0951	1.144	1.0964	1.1417	1.0829	1.1168	1.0518	0.7753	0.7778	1.0546	1.0276	1.2841	1.2341	1.2816	1.2191	1.2672	1.1975	1.4945	1.5451	1.1947	1.1671	2805	2806	2255	101	2351	Diseases of the genitourinary system (N00-N99)
N89	1.2859	1.2098	1.304	1.1793	1.3025	1.2072	1.1026	1.065	1.1713	1.1233	1.2309	1.1566	1.2471	1.1259	1.2176	1.1267	1.005	0.9684	1.118	1.071	1.3433	1.2654	1.3636	1.2351	1.3932	1.2935	1.2097	1.1712	1.2271	1.1781	5156	4822	2065	1179	4386	Diseases of the genitourinary system (N00-N99)
N90	1.3845	1.3088	1.3688	1.2617	1.434	1.3183	1.2337	1.221	1.2728	1.2196	1.3241	1.2503	1.3082	1.2041	1.3586	1.2472	1.0766	1.0607	1.2134	1.1615	1.4476	1.37	1.4322	1.322	1.5135	1.3934	1.4136	1.4057	1.335	1.2807	4972	4765	3303	553	4201	Diseases of the genitourinary system (N00-N99)
N91	1.2882	1.2155	1.3005	1.1427	1.5163	1.4119	1.137	1.1123	1.1475	1.0958	1.1311	1.0624	1.1315	0.9878	1.1909	1.0992	0.9198	0.8949	0.996	0.947	1.4671	1.3905	1.4947	1.322	1.9306	1.8135	1.4057	1.3826	1.3222	1.268	609	491	160	239	485	Diseases of the genitourinary system (N00-N99)
N92	1.2056	1.132	1.2106	1.1035	1.1792	1.089	1.2117	1.1629	1.1469	1.098	1.1794	1.1067	1.1839	1.0784	1.1477	1.0588	1.1294	1.081	1.1198	1.0714	1.2324	1.1579	1.2378	1.1292	1.2116	1.1199	1.3001	1.2511	1.1747	1.1252	19969	19184	12084	2231	16515	Diseases of the genitourinary system (N00-N99)
N93	1.2023	1.1357	1.2105	1.0957	1.1848	1.0876	1.1435	1.1084	1.1058	1.0747	1.1639	1.0985	1.1714	1.059	1.1313	1.037	1.0591	1.0241	1.068	1.037	1.2419	1.1741	1.2509	1.1336	1.2409	1.1407	1.2346	1.1996	1.145	1.1137	9184	8788	4249	1741	7743	Diseases of the genitourinary system (N00-N99)
N94	1.2569	1.1606	1.2844	1.1282	1.2706	1.143	1.2397	1.1803	1.1727	1.1125	1.2131	1.1189	1.2388	1.0865	1.2019	1.0791	1.1475	1.0897	1.1286	1.0695	1.3022	1.2039	1.3317	1.1716	1.3432	1.2107	1.3393	1.2785	1.2185	1.1572	7792	7307	2895	1794	6450	Diseases of the genitourinary system (N00-N99)
N95	1.2492	1.1998	1.2499	1.1808	1.2431	1.1739	NA	NA	1.1928	1.1615	1.2124	1.1638	1.2131	1.1453	1.2066	1.1386	NA	NA	1.1541	1.1231	1.2871	1.2369	1.2878	1.2175	1.2808	1.2104	NA	NA	1.2329	1.2013	10449	10449	10388	NA	8443	Diseases of the genitourinary system (N00-N99)
N96	1.0806	1.0712	1.1073	1.0656	NA	NA	NA	NA	0.9886	1.0048	0.8275	0.8124	0.8501	0.8059	NA	NA	NA	NA	0.7515	0.7577	1.411	1.4123000000000001	1.4424	1.409	NA	NA	NA	NA	1.3004	1.3326	134	134	NA	NA	120	Diseases of the genitourinary system (N00-N99)
N97	0.9331	0.9232	0.948	0.9299	0.9736	0.9811	NA	NA	0.9735	0.9607	0.8604	0.8497	0.8743	0.8559	0.7548	0.7559	NA	NA	0.8783	0.865	1.012	1.003	1.0279	1.0102	1.2558	1.2734	NA	NA	1.0791	1.067	1306	1306	125	NA	800	Diseases of the genitourinary system (N00-N99)
N98	0.8027	0.7631	0.8124	0.7644	NA	NA	NA	NA	0.7966	0.7666	0.6265	0.5925	0.6356	0.5934	NA	NA	NA	NA	0.6	0.5739	1.0285	0.9829	1.0386	0.9847	NA	NA	NA	NA	1.0576	1.0241	143	143	NA	NA	105	Diseases of the genitourinary system (N00-N99)
N99	1.2203	1.1743	1.2531	1.1691	1.2238	1.1394	1.005	0.9923	1.1294	1.1075	1.1485	1.1039	1.1777	1.0971	1.1434	1.063	0.8039	0.7885	1.0603	1.0387	1.2966	1.2491	1.3332	1.2459	1.3097	1.2214	1.2566	1.2489	1.203	1.1809	2593	2456	2020	199	2309	Diseases of the genitourinary system (N00-N99)
O00	1.0414	1.0157	1.0949	1.032	1.0292	1.0174	1.0198	0.9901	0.986	0.9816	0.98	0.954	1.0304	0.969	0.8114	0.7952	0.8973	0.8671	0.9234	0.9174	1.1065	1.0814	1.1635	1.0991	1.3056	1.3017	1.159	1.1306	1.0529	1.0502	2598	2578	146	620	2122	Pregnancy, childbirth and the puerperium (O00-O9A)
O01	1.1709	1.1902	1.1804	1.1686	NA	NA	NA	NA	1.137	1.2073	0.9179	0.9239	0.9257	0.9074	NA	NA	NA	NA	0.8717	0.9188	1.4937	1.5333	1.5053	1.5048	NA	NA	NA	NA	1.4829	1.5862	165	161	NA	NA	132	Pregnancy, childbirth and the puerperium (O00-O9A)
O02	1.0951	1.0672	1.1058	1.0687	1.023	1.0036	1.0463	1.0361	1.044	1.0323	1.0524	1.0244	1.0628	1.0259	0.9119	0.8911	0.9547	0.9425	0.9995	0.9872	1.1394	1.1117	1.1504	1.1134	1.1477	1.1303	1.1467	1.1391	1.0904	1.0795	6033	5967	628	1190	4823	Pregnancy, childbirth and the puerperium (O00-O9A)
O03	1.0568	1.0363	1.0724	1.031	1.0383	1.0339	1.0019	0.9898	1.0096	1.0034	1.0231	1.0022	1.0381	0.9968	0.9452	0.9382	0.9362	0.9226	0.9744	0.9674	1.0917	1.0715	1.1079	1.0663	1.1406	1.1394	1.0722	1.0619	1.0461	1.0407	9004	8798	949	2142	7259	Pregnancy, childbirth and the puerperium (O00-O9A)
O04	1.0247	1.0068	1.0411	0.9938	0.9178	0.904	0.9826	0.9834	0.944	0.9499	0.9958	0.9775	1.0104	0.9634	0.8099	0.7947	0.9417	0.9413	0.9129	0.9178	1.0545	1.0369	1.0727	1.0251	1.0399	1.0283	1.0253	1.0273	0.976	0.983	11751	10339	521	5427	8510	Pregnancy, childbirth and the puerperium (O00-O9A)
O08	1.047	1.011	1.0864	1.0076	NA	NA	0.9903	0.9891	0.9744	0.9723	0.9466	0.9107	0.9826	0.9074	NA	NA	0.8345	0.8282	0.8745	0.8701	1.158	1.1224	1.2012	1.1188	NA	NA	1.1751	1.1812	1.0857	1.0866	942	916	NA	336	792	Pregnancy, childbirth and the puerperium (O00-O9A)
O10	1.1288	1.0955	1.1582	1.0713	1.2706	1.0578	0.9459	0.9517	1.0891	1.0649	1.0219	0.9887	1.0497	0.9668	1.0137	0.8323	0.7152	0.7113	0.9807	0.9562	1.2469	1.2139	1.278	1.187	1.5926	1.3444	1.251	1.2733	1.2094	1.186	994	995	170	132	851	Pregnancy, childbirth and the puerperium (O00-O9A)
O11	1.1655	1.1153	1.2627	1.1589	NA	NA	NA	NA	1.1219	1.0889	0.901	0.8568	0.9757	0.8843	NA	NA	NA	NA	0.8516	0.8211	1.5075	1.4518	1.6342	1.5189	NA	NA	NA	NA	1.4781	1.4439	149	148	NA	NA	127	Pregnancy, childbirth and the puerperium (O00-O9A)
O12	1.1336	1.0849	1.1522	1.061	NA	NA	1.1018	1.0784	1.0893	1.0508	1.0588	1.011	1.0767	0.9886	NA	NA	0.9703	0.9452	1.0103	0.9726	1.2137	1.1642	1.2331	1.1387	NA	NA	1.2511	1.2303	1.1744	1.1353	2093	2054	NA	628	1647	Pregnancy, childbirth and the puerperium (O00-O9A)
O13	1.0815	1.0592	1.1126	1.0807	0.9628	0.9604	1.0415	1.0194	1.0482	1.0316	1.0375	1.0148	1.0676	1.0355	0.8135	0.8081	0.9577	0.9347	0.9991	0.9821	1.1274	1.1055	1.1596	1.1279	1.1394	1.1415	1.1327	1.1118	1.0996	1.0837	5577	5523	288	1424	4037	Pregnancy, childbirth and the puerperium (O00-O9A)
O14	1.1035	1.0736	1.1246	1.0856	0.9802	0.9596	1.1194	1.116	1.0638	1.0315	1.0512	1.0211	1.0715	1.0325	0.8026	0.7801	1.0233	1.0171	1.0049	0.9727	1.1583	1.1288	1.1802	1.1415	1.1972	1.1806	1.2246	1.2246	1.1261	1.0939	4133	4062	205	1285	2898	Pregnancy, childbirth and the puerperium (O00-O9A)
O15	1.0984	1.0809	1.1243	1.0762	NA	NA	NA	NA	1.0502	1.0017	0.8586	0.8379	0.8791	0.8336	NA	NA	NA	NA	0.7858	0.7423	1.4053	1.3945	1.4379	1.3895	NA	NA	NA	NA	1.4035	1.3517	159	153	NA	NA	108	Pregnancy, childbirth and the puerperium (O00-O9A)
O16	1.1187	1.0864	1.1232	1.0849	1.0285	1.0227	1.1014	1.0781	1.0804	1.062	1.0689	1.0366	1.0731	1.0349	0.8551	0.8444	1.0005	0.9762	1.0244	1.0054	1.1707	1.1386	1.1756	1.1373	1.237	1.2386	1.2126	1.1908	1.1395	1.1218	4610	4502	243	1090	3230	Pregnancy, childbirth and the puerperium (O00-O9A)
O20	1.0645	1.0302	1.1	1.035	0.9672	0.9814	1.002	0.9959	1.0008	0.9896	1.0284	0.9943	1.0627	0.9986	0.8306	0.8392	0.9406	0.9328	0.9636	0.9518	1.1018	1.0674	1.1386	1.0726	1.1263	1.1477	1.0674	1.0631	1.0394	1.029	8064	7869	356	2475	6494	Pregnancy, childbirth and the puerperium (O00-O9A)
O21	1.1058	1.042	1.1587	1.0474	NA	NA	1.0326	1.009	1.0175	0.9884	1.0616	0.9988	1.1127	1.0039	NA	NA	0.9679	0.9435	0.9736	0.9444	1.1519	1.087	1.2067	1.0928	NA	NA	1.1017	1.079	1.0634	1.0344	5975	5800	NA	2422	4869	Pregnancy, childbirth and the puerperium (O00-O9A)
O22	1.1089	1.0888	1.1027	1.0714	NA	NA	0.9488	0.8997	1.003	1.0041	1.0006	0.979	0.9962	0.9648	NA	NA	0.7369	0.6914	0.9019	0.9005	1.229	1.2108	1.2206	1.1898	NA	NA	1.2215	1.1707	1.1154	1.1195	915	913	NA	157	805	Pregnancy, childbirth and the puerperium (O00-O9A)
O23	1.1592	1.1091	1.1961	1.0936	0.9284	0.8871	1.0349	1.0241	1.0802	1.0612	1.1155	1.0658	1.1509	1.0505	0.7269	0.6887	0.9712	0.9589	1.0361	1.0166	1.2047	1.1541	1.243	1.1383	1.1858	1.1426	1.1028	1.0936	1.1262	1.1078	6682	6472	135	2480	5486	Pregnancy, childbirth and the puerperium (O00-O9A)
O24	1.0668	1.0503	1.0942	1.0676	1.0422	1.0304	1.0048	1.0212	1.0188	1.01	1.0291	1.012	1.0558	1.0287	0.9331	0.9191	0.92490000000000006	0.9368	0.9806	0.9711	1.1058	1.09	1.134	1.108	1.1641	1.1552	1.0915	1.1132	1.0585	1.0506	7581	7552	683	1507	6382	Pregnancy, childbirth and the puerperium (O00-O9A)
O26	1.1554	1.1046	1.1912	1.0952	0.9487	0.9237	1.0451	1.0239	1.0737	1.0449	1.1326	1.082	1.1677	1.0727	0.854	0.8283	1.0089	0.9872	1.0499	1.021	1.1787	1.1276	1.2152	1.1182	1.0538	1.0301	1.0827	1.062	1.0979	1.0693	25422	24733	756	8267	19725	Pregnancy, childbirth and the puerperium (O00-O9A)
O28	1.0585	1.014	1.0907	1.0104	0.9655	0.9396	0.9761	0.9667	0.9871	0.9624	0.9916	0.9477	1.0229	0.9449	0.745	0.7174	0.8696	0.8573	0.9211	0.896	1.1298	1.085	1.163	1.0805	1.2513	1.2307	1.0957	1.09	1.058	1.0338	2337	2318	122	778	1957	Pregnancy, childbirth and the puerperium (O00-O9A)
O30	0.9966	0.9804	1.0139	0.9823	0.8609	0.8805	1.0783	1.0758	0.9535	0.9452	0.9393	0.9223	0.9556	0.9238	0.693	0.7049	0.9435	0.937	0.8943	0.8848	1.0573	1.0421	1.0758	1.0445	1.0694	1.0999	1.2324	1.2351	1.0167	1.0096	2655	2647	170	573	2178	Pregnancy, childbirth and the puerperium (O00-O9A)
O31	1.0458	1.0061	1.1034	1.0093	NA	NA	NA	NA	1.0786	1.071	0.819	0.7793	0.8617	0.78	NA	NA	NA	NA	0.8353	0.8235	1.3354	1.2989	1.4128	1.306	NA	NA	NA	NA	1.3926	1.3929	158	157	NA	NA	140	Pregnancy, childbirth and the puerperium (O00-O9A)
O32	1.0322	1.0196	1.0594	1.0407	0.9617	0.981	0.957	0.9453	0.9898	0.9833	1.0022	0.9889	1.0288	1.0096	0.8546	0.868	0.899	0.8861	0.9578	0.9506	1.0632	1.0511	1.091	1.0728	1.0822	1.1086	1.0187	1.0086	1.0229	1.0172	11077	11025	591	2583	8577	Pregnancy, childbirth and the puerperium (O00-O9A)
O33	1.1519	1.1319	1.1933	1.1599	NA	NA	NA	NA	1.0227	1.0081	0.955	0.934	0.9915	0.9591	NA	NA	NA	NA	0.8326	0.8173	1.3894	1.3717	1.4362	1.4028	NA	NA	NA	NA	1.2562	1.2435	265	266	NA	NA	209	Pregnancy, childbirth and the puerperium (O00-O9A)
O34	1.0892	1.0721	1.1017	1.0823	1.0026	1.0332	0.9789	0.9709	1.0189	1.0154	1.0648	1.0473	1.0771	1.0572	0.927	0.9526	0.924	0.9143	0.9957	0.9916	1.1142	1.0975	1.1268	1.1079	1.0843	1.1207	1.0371	1.031	1.0427	1.0398	18898	18872	1365	3020	17262	Pregnancy, childbirth and the puerperium (O00-O9A)
O35	1.0197	0.9971	1.0614	1.0338	0.9667	0.9492	1.0044	0.9934	0.98740000000000006	0.9805	0.9611	0.938	1.0006	0.9725	0.8048	0.7849	0.8897	0.876	0.9266	0.9184	1.082	1.06	1.1259	1.0991	1.1612	1.1478	1.1339	1.1264	1.0522	1.0468	2724	2691	243	688	2259	Pregnancy, childbirth and the puerperium (O00-O9A)
O36	1.1169	1.0803	1.1531	1.0864	1.0152	1.0164	1.0313	1.0177	1.0441	1.0298	1.0974	1.0608	1.1331	1.0668	0.9308	0.9287	1.0006	0.9863	1.0236	1.0089	1.1366	1.1002	1.1734	1.1063	1.1072	1.1123	1.0629	1.0501	1.065	1.0511	33543	32909	1131	11623	25591	Pregnancy, childbirth and the puerperium (O00-O9A)
O40	1.092	1.0549	1.1025	1.0444	0.9521	0.9627	1.0433	1.0596	1.0391	1.0246	1.0272	0.9903	1.0377	0.9808	0.7587	0.7618	0.922	0.9324	0.9751	0.9597	1.1609	1.1237	1.1713	1.1121	1.1948	1.2167	1.1806	1.204	1.1073	1.094	2620	2607	158	685	2291	Pregnancy, childbirth and the puerperium (O00-O9A)
O41	1.1	1.0758	1.1217	1.0796	0.9887	1.0502	0.9891	0.9955	1.0431	1.0368	1.0438	1.019	1.0646	1.0227	0.7707	0.8098	0.8942	0.897	0.9838	0.9762	1.1592	1.1357	1.1818	1.1397	1.2684	1.3619	1.0942	1.1049	1.1061	1.1011	3493	3440	132	985	2693	Pregnancy, childbirth and the puerperium (O00-O9A)
O42	1.0321	1.0293	1.0595	1.045	0.8431	0.8856	1.0001	0.9956	1.0089	1.0172	1.0086	1.0052	1.0355	1.0205	0.7474	0.7822	0.957	0.9512	0.9825	0.9898	1.0562	1.0541	1.084	1.0701	0.9512	1.0028	1.0452	1.0422	1.036	1.0453	18440	18245	557	5216	13509	Pregnancy, childbirth and the puerperium (O00-O9A)
O43	1.0344	1.019	1.0558	1.0291	0.9449	0.9193	0.9383	0.9559	1.0085	1.0038	0.9724	0.956	0.9928	0.9656	0.7142	0.6875	0.8276	0.8393	0.9419	0.9357	1.1004	1.0862	1.1228	1.0969	1.2502	1.2294	1.0639	1.0887	1.0798	1.0769	2479	2451	103	627	1950	Pregnancy, childbirth and the puerperium (O00-O9A)
O44	1.0255	0.9889	1.0397	0.993	0.9762	0.9708	0.8955	0.8653	1.0144	0.9956	0.9508	0.9149	0.9644	0.9189	0.7624	0.7507	0.7375	0.7081	0.9368	0.9175	1.106	1.0689	1.1209	1.0732	1.25	1.2554	1.0873	1.0573	1.0984	1.0803	1648	1640	134	264	1419	Pregnancy, childbirth and the puerperium (O00-O9A)
O45	1.0151	0.9999	1.0481	1.0141	NA	NA	1.007	1.0344	0.9968	0.9946	0.9056	0.8888	0.9359	0.9016	NA	NA	0.8032	0.817	0.8818	0.8768	1.1378	1.1249	1.1737	1.1408	NA	NA	1.2625	1.3098	1.1267	1.1281	734	733	NA	192	605	Pregnancy, childbirth and the puerperium (O00-O9A)
O46	1.1219	1.0912	1.155	1.0934	1.0437	1.0377	1.0358	1.0195	1.0617	1.0482	1.0855	1.0547	1.1176	1.0566	0.8911	0.8813	0.9728	0.9553	1.0234	1.0093	1.1595	1.1289	1.1937	1.1315	1.2224	1.2218	1.1029	1.088	1.1014	1.0886	8965	8804	333	2539	6973	Pregnancy, childbirth and the puerperium (O00-O9A)
O47	1.1603	1.1164	1.1748	1.0997	0.9452	0.9105	1.049	1.0364	1.0696	1.0481	1.1165	1.0731	1.1302	1.0564	0.7465	0.7133	0.9685	0.9545	1.0235	1.0016	1.2057	1.1615	1.2211	1.1447	1.1968	1.1623000000000001	1.1362	1.1254	1.1178	1.0967	6347	6178	146	1471	4703	Pregnancy, childbirth and the puerperium (O00-O9A)
O48	1.0189	1.0183	1.0312	1.0328	0.8408	0.8911	0.9711	0.9674	0.9654	0.9699	0.9894	0.988	1.0014	1.002	0.71	0.7482	0.9162	0.911	0.9324	0.9359	1.0492	1.0496	1.0618	1.0645	0.9958	1.0613	1.0292	1.0273	0.9996	1.0052	10930	10772	279	2881	7536	Pregnancy, childbirth and the puerperium (O00-O9A)
O60	1.0761	1.0472	1.1089	1.0542	1.0592	1.0329	1.0183	1.0187	1.0265	1.0198	1.0425	1.0135	1.0744	1.0202	0.928	0.9006	0.9578	0.956	0.9913	0.9837	1.1107	1.0821	1.1445	1.0894	1.209	1.1847	1.0827	1.0856	1.063	1.0571	9664	9541	479	2675	7666	Pregnancy, childbirth and the puerperium (O00-O9A)
O61	1.0837	1.0495	1.1083	1.0562	0.9753	0.9206	1.0951	1.054	1.0541	1.0196	1.0076	0.9736	1.031	0.9798	0.7517	0.7014	0.943	0.9017	0.9689	0.9348	1.1655	1.1315	1.1913	1.1386	1.2654	1.2084	1.2717	1.2322	1.1469	1.1122	1800	1784	120	471	1298	Pregnancy, childbirth and the puerperium (O00-O9A)
O62	1.0525	1.0489	1.0767	1.0634	0.9622	0.9917	0.9735	0.9677	1.0248	1.0264	1.0145	1.0098	1.0381	1.0239	0.8085	0.8281	0.9076	0.8998	0.9832	0.9834	1.092	1.0896	1.1168	1.1045	1.1452	1.1878	1.0442	1.0408	1.0682	1.0713	7213	7138	271	2058	5453	Pregnancy, childbirth and the puerperium (O00-O9A)
O63	1.0151	1.0079	1.0316	1.0246	0.9071	0.9598	0.9966	0.9797	1.0102	0.9992	0.9905	0.9828	1.0068	0.999	0.7965	0.8396	0.9505	0.9328	0.9797	0.9682	1.0402	1.0337	1.0571	1.0508	1.0331	1.0973	1.045	1.029	1.0416	1.0312	15999	15795	487	4449	10045	Pregnancy, childbirth and the puerperium (O00-O9A)
O64	1.022	1.0168	1.0297	1.0258	NA	NA	1.0807	1.0662	1.006	1.0018	0.9672	0.9608	0.9744	0.9689	NA	NA	0.9613	0.9449	0.9415	0.936	1.0799	1.0761	1.0881	1.086	NA	NA	1.215	1.2031	1.0749	1.0723	3014	2962	NA	700	2033	Pregnancy, childbirth and the puerperium (O00-O9A)
O65	0.9795	0.9902	1.0054	1.0408	NA	NA	NA	NA	0.9893	1.0182	0.796	0.8007	0.8151	0.84	NA	NA	NA	NA	0.7752	0.7939	1.2052	1.2245	1.2403	1.2897	NA	NA	NA	NA	1.2627	1.3059	207	205	NA	NA	144	Pregnancy, childbirth and the puerperium (O00-O9A)
O66	1.0125	0.9983	1.0276	1.0138	0.9487	0.9741	0.9014	0.8989	0.9892	0.99	0.9568	0.9417	0.9712	0.9563	0.7274	0.7413	0.8019	0.7964	0.927	0.9261	1.0714	1.0582	1.0872	1.0748	1.2374	1.2801	1.0133	1.0145	1.0556	1.0584	2954	2917	115	705	2146	Pregnancy, childbirth and the puerperium (O00-O9A)
O67	1.0155	1.0086	1.0693	1.0608	NA	NA	1.0733	1.0994	1.0061	0.9949	0.9106	0.9013	0.9586	0.9472	NA	NA	0.8459	0.8574	0.8894	0.8761	1.1324	1.1287	1.1928	1.188	NA	NA	1.3618	1.4096	1.1382	1.1299	776	771	NA	178	596	Pregnancy, childbirth and the puerperium (O00-O9A)
O68	1.0428	1.035	1.0753	1.0556	0.9287	0.9505	0.9998	0.9971	1.0069	1.0027	1.0254	1.0171	1.0574	1.0374	0.853	0.8699	0.9693	0.9656	0.9867	0.9819	1.0605	1.0531	1.0934	1.0741	1.0111	1.0386	1.0313	1.0295	1.0275	1.0239	35814	35282	1175	10799	24226	Pregnancy, childbirth and the puerperium (O00-O9A)
O69	1.086	1.0786	1.1018	1.0986	1.1761	1.2162	0.9857	0.993	1.0338	1.0447	1.0281	1.0195	1.0433	1.0381	0.9282	0.9502	0.8773	0.8802	0.9727	0.9812	1.1471	1.1412	1.1636	1.1626	1.4901	1.5565	1.1076	1.1202	1.0987	1.1122	3144	3121	152	714	2453	Pregnancy, childbirth and the puerperium (O00-O9A)
O70	1.0342	1.0359	1.0602	1.0564	0.9255	1.0044	0.9715	0.9756	0.9774	0.9891	1.0193	1.0204	1.045	1.0406	0.8488	0.9179	0.9465	0.9496	0.9604	0.9714	1.0494	1.0516	1.0757	1.0724	1.0091	1.0991	0.9972	1.0023	0.9947	1.0072	48711	47702	1170	15359	33463	Pregnancy, childbirth and the puerperium (O00-O9A)
O71	1.0142	1.0101	1.0509	1.0455	NA	NA	1.0026	1.0197	0.9951	1.0034	0.9559	0.9503	0.9907	0.9837	NA	NA	0.8971	0.9093	0.9309	0.9369	1.0761	1.0737	1.1147	1.1113	NA	NA	1.1204	1.1434	1.0638	1.0747	2697	2647	NA	802	2035	Pregnancy, childbirth and the puerperium (O00-O9A)
O72	1.0549	1.0458	1.0798	1.0687	0.9699	1.0036	0.9795	0.9749	1.02	1.0175	1.0335	1.0238	1.058	1.0463	0.8883	0.9161	0.9409	0.935	0.9966	0.9935	1.0768	1.0682	1.102	1.0916	1.059	1.0996	1.0198	1.0165	1.044	1.0422	23598	23373	1079	6369	17714	Pregnancy, childbirth and the puerperium (O00-O9A)
O73	1.1002	1.0886	1.1085	1.083	NA	NA	1.1018	1.1055	1.0354	1.0344	1.0192	1.0062	1.0271	1.0011	NA	NA	0.928	0.9265	0.9508	0.9477	1.1877	1.1777	1.1964	1.1716	NA	NA	1.3081	1.3191	1.1276	1.1291	1593	1576	NA	333	1234	Pregnancy, childbirth and the puerperium (O00-O9A)
O74	1.1562	1.1187	1.1549	1.102	NA	NA	0.8778	0.8709	1.1227	1.1025	1	0.9628	0.9989	0.9482	NA	NA	0.6619	0.6511	0.9591	0.938	1.3367	1.2999	1.3351	1.2807	NA	NA	1.1642	1.1647	1.3142	1.2959	464	453	NA	122	378	Pregnancy, childbirth and the puerperium (O00-O9A)
O75	1.0408	1.0394	1.0617	1.0582	0.9133	0.9658	0.9513	0.9489	1.0055	1.0125	1.0109	1.0085	1.0314	1.0268	0.7934	0.835	0.8983	0.8941	0.9733	0.9792	1.0716	1.0712	1.0929	1.0905	1.0514	1.1172	1.0074	1.007	1.0387	1.047	11471	11349	410	3085	8786	Pregnancy, childbirth and the puerperium (O00-O9A)
O80	1.0767	1.0875	1.0907	1.0896	1.0478	1.1146	0.9409	0.9647	0.968	1.002	1.0474	1.0571	1.061	1.059	0.8889	0.9406	0.8894	0.9103	0.9392	0.9715	1.1067	1.1187	1.1212	1.121	1.2352	1.3208	0.9954	1.0224	0.9976	1.0335	12482	12266	312	2989	10079	Pregnancy, childbirth and the puerperium (O00-O9A)
O81	1.075	1.0582	1.0535	1.0417	NA	NA	NA	NA	NA	NA	0.8607	0.842	0.8408	0.8262	NA	NA	NA	NA	NA	NA	1.3426	1.3301	1.32	1.3136	NA	NA	NA	NA	NA	NA	177	173	NA	NA	NA	Pregnancy, childbirth and the puerperium (O00-O9A)
O82	1.1036	1.0806	1.0785	1.0532	0.861	0.9066	1.0671	1.0686	1.0178	1.0094	1.0261	1.0028	1.0031	0.9773	0.6652	0.6944	0.8565	0.8518	0.9403	0.9306	1.1871	1.1645	1.1596	1.135	1.1144	1.1836	1.3293	1.3406	1.1017	1.0948	1727	1717	120	211	1404	Pregnancy, childbirth and the puerperium (O00-O9A)
O85	1.0742	1.0326	1.0829	1.0217	NA	NA	0.9294	0.8966	1.032	1.0059	0.9714	0.9301	0.9804	0.9207	NA	NA	0.778	0.7446	0.9268	0.8997	1.1878	1.1464	1.1963	1.1337	NA	NA	1.1104	1.0796	1.1491	1.1246	988	977	NA	328	816	Pregnancy, childbirth and the puerperium (O00-O9A)
O86	1.1519	1.1152	1.183	1.1347	1.1976	1.1555	1.0252	1.0161	1.1106	1.0845	1.0942	1.0576	1.1242	1.0761	0.9737	0.9315	0.9283	0.9169	1.0492	1.0227	1.2125	1.176	1.2449	1.1965	1.473	1.4335	1.1321	1.1262	1.1757	1.1501	3748	3716	201	1055	2931	Pregnancy, childbirth and the puerperium (O00-O9A)
O87	1.1893	1.1717	1.2446	1.2106	NA	NA	NA	NA	1.1696	1.1567	1.0405	1.0214	1.09	1.0555	NA	NA	NA	NA	1.0114	0.9946	1.3594	1.3441	1.4212	1.3885	NA	NA	NA	NA	1.3527	1.3453	542	540	NA	NA	440	Pregnancy, childbirth and the puerperium (O00-O9A)
O88	1.1492	1.0698	1.2012	1.0996	NA	NA	NA	NA	1.1431	1.0881	0.9197	0.8493	0.9606	0.871	NA	NA	NA	NA	0.9085	0.8573	1.4361	1.3476	1.5021	1.388	NA	NA	NA	NA	1.4382	1.3811	201	200	NA	NA	184	Pregnancy, childbirth and the puerperium (O00-O9A)
O89	1.3157	1.2542	1.344	1.3001	NA	NA	NA	NA	1.1714	1.1383	1.0311	0.9738	1.0566	1.0151	NA	NA	NA	NA	0.8988	0.8679	1.679	1.6153	1.7095	1.6651	NA	NA	NA	NA	1.5268	1.4928	174	174	NA	NA	133	Pregnancy, childbirth and the puerperium (O00-O9A)
O90	1.1781	1.1353	1.1972	1.1346	1.1019	1.0823	1.0619	1.0417	1.1069	1.076	1.1236	1.0808	1.1423	1.0802	0.9145	0.8922	0.9675	0.9454	1.0512	1.02	1.2353	1.1924	1.2548	1.1917	1.3278	1.3129	1.1655	1.1479	1.1656	1.1351	4483	4439	242	1218	3558	Pregnancy, childbirth and the puerperium (O00-O9A)
O91	1.0155	0.9863	1.0602	1.0242	NA	NA	1.0666	1.0994	0.9779	0.9512	0.8711	0.8413	0.9103	0.8738	NA	NA	0.7803	0.7889	0.8238	0.7968	1.1838	1.1564	1.2347	1.2005	NA	NA	1.458	1.5322	1.1607	1.1354	413	407	NA	104	311	Pregnancy, childbirth and the puerperium (O00-O9A)
O92	1.1069	1.0695	1.118	1.0748	NA	NA	0.957	0.9099	1.0404	1.0272	0.9794	0.9421	0.9899	0.9473	NA	NA	0.7373	0.6924	0.9077	0.8926	1.2511	1.2142	1.2627	1.2194	NA	NA	1.2421	1.1956	1.1926	1.182	638	631	NA	146	493	Pregnancy, childbirth and the puerperium (O00-O9A)
O94	1.2571	1.1373	1.182	1.037	NA	NA	NA	NA	1.1496	1.1078	0.967	0.8625	0.9154	0.7895	NA	NA	NA	NA	0.8837	0.8423	1.6343	1.4996	1.5261	1.362	NA	NA	NA	NA	1.4954	1.457	149	149	NA	NA	138	Pregnancy, childbirth and the puerperium (O00-O9A)
O98	1.1545	1.1063	1.2123	1.1357	NA	NA	1.0573	1.0385	1.0981	1.0646	1.0684	1.0207	1.123	1.0485	NA	NA	0.9193	0.8979	1.011	0.9773	1.2475	1.199	1.3088	1.2302	NA	NA	1.2161	1.2011	1.1927	1.1597	1674	1653	NA	524	1404	Pregnancy, childbirth and the puerperium (O00-O9A)
O99	1.1631	1.1111	1.1932	1.1061	1.0571	1.0154	1.0469	1.028	1.0841	1.0591	1.1409	1.0891	1.1706	1.0842	0.9718	0.9302	1.0103	0.9907	1.0614	1.0362	1.1858	1.1336	1.2162	1.1284	1.1499	1.1084	1.0847	1.0667	1.1073	1.0826	27987	27633	1210	8440	22273	Pregnancy, childbirth and the puerperium (O00-O9A)
P83	1.0212	1.0171	NA	NA	NA	NA	1.032	1.0138	1.0025	1.0105	0.8698	0.8649	NA	NA	NA	NA	0.8787	0.8612	0.8392	0.844	1.1989	1.1961	NA	NA	NA	NA	1.212	1.1935	1.1976	1.2099	369	NA	NA	366	299	Certain conditions originating in the perinatal period (P00-P96)
Q02	1.1027	1.0495	NA	NA	NA	NA	1.0762	1.0494	1.0182	0.9985	0.955	0.9067	NA	NA	NA	NA	0.9269	0.9021	0.8775	0.8583	1.2732	1.2149	NA	NA	NA	NA	1.2495	1.2207	1.1813	1.1618	474	NA	NA	436	438	Congenital malformations, deformations and chromosomal abnormalities (Q00-Q99)
Q03	1.1999	1.1496	1.5774	1.4683	NA	NA	NA	NA	1.2177	1.2139	0.9576	0.9122	1.1717	1.0778	NA	NA	NA	NA	0.9581	0.9517	1.5034	1.4489	2.1237	2.0004	NA	NA	NA	NA	1.5478	1.5483	187	112	NA	NA	164	Congenital malformations, deformations and chromosomal abnormalities (Q00-Q99)
Q04	1.0796	1.0097	1.2134	1.0671	NA	NA	1.0061	0.9686	1.0199	0.9821	0.9353	0.8716	0.961	0.8372	NA	NA	0.8457	0.8109	0.8789	0.8433	1.2461	1.1696	1.5322	1.36	NA	NA	1.197	1.157	1.1836	1.1437	468	178	NA	324	430	Congenital malformations, deformations and chromosomal abnormalities (Q00-Q99)
Q05	1.2927	1.1804	1.3326	1.1969	1.3234	1.1626	1.0792	1.0279	1.178	1.0959	1.1202	1.0185	1.1424	1.021	1.0978	0.9577	0.8051	0.7592	1.0095	0.9355	1.4919	1.3681	1.5545	1.4031	1.5954	1.4113	1.4467	1.3917	1.3745	1.2839	474	403	268	114	393	Congenital malformations, deformations and chromosomal abnormalities (Q00-Q99)
Q06	0.9134	0.8777	NA	NA	NA	NA	NA	NA	0.8477	0.8053	0.6951	0.6644	NA	NA	NA	NA	NA	NA	0.6339	0.5998	1.2002	1.1595	NA	NA	NA	NA	NA	NA	1.1337	1.0812	126	NA	NA	NA	112	Congenital malformations, deformations and chromosomal abnormalities (Q00-Q99)
Q07	1.1956	1.0864	1.3404	1.1233	1.3111	1.0987	1.0236	0.9642	1.1111	1.0359	1.0479	0.9486	1.136	0.9441	1.0164	0.8414	0.8544	0.8016	0.9689	0.8997	1.364	1.2442	1.5815	1.3365	1.6913	1.4345	1.2262	1.1597	1.2742	1.1928	582	360	142	309	524	Congenital malformations, deformations and chromosomal abnormalities (Q00-Q99)
Q10	1.1916	1.1777	1.4553	1.3962	NA	NA	1.1447	1.1229	1.1446	1.1244	1.0503	1.0361	1.076	1.0246	NA	NA	0.9989	0.9778	1.0008	0.9809	1.3519	1.3388	1.9682	1.9025	NA	NA	1.3117	1.2894	1.3091	1.289	610	107	NA	520	530	Congenital malformations, deformations and chromosomal abnormalities (Q00-Q99)
Q12	1.2209	1.1719	1.2576	1.1896	1.2251	1.1757	1.2534	1.2056	1.1562	1.1295	1.0215	0.9768	0.9992	0.938	0.9267	0.8835	0.9665	0.9264	0.9519	0.9258	1.4592	1.406	1.5829	1.5088	1.6195	1.5644	1.6254	1.569	1.4043	1.378	313	185	123	150	261	Congenital malformations, deformations and chromosomal abnormalities (Q00-Q99)
Q13	1.3296	1.2051	NA	NA	NA	NA	NA	NA	1.2171	1.1397	0.996	0.8956	NA	NA	NA	NA	NA	NA	0.9012	0.8381	1.7749	1.6215	NA	NA	NA	NA	NA	NA	1.6437	1.5499	120	NA	NA	NA	106	Congenital malformations, deformations and chromosomal abnormalities (Q00-Q99)
Q14	1.1105	1.07	NA	NA	NA	NA	NA	NA	1.0773	1.082	0.8559	0.8209	NA	NA	NA	NA	NA	NA	0.8169	0.8181	1.4408	1.3947	NA	NA	NA	NA	NA	NA	1.4208	1.431	142	NA	NA	NA	126	Congenital malformations, deformations and chromosomal abnormalities (Q00-Q99)
Q16	1.2766	1.2386	NA	NA	NA	NA	NA	NA	NA	NA	0.9321	0.9005	NA	NA	NA	NA	NA	NA	NA	NA	1.7485	1.7036	NA	NA	NA	NA	NA	NA	NA	NA	104	NA	NA	NA	NA	Congenital malformations, deformations and chromosomal abnormalities (Q00-Q99)
Q17	1.0796	1.0588	NA	NA	NA	NA	1.0696	1.0575	1.0622	1.0574	0.9933	0.9724	NA	NA	NA	NA	0.983	0.9703	0.9604	0.9541	1.1734	1.1529	NA	NA	NA	NA	1.1639	1.1527	1.1746	1.1717	1396	NA	NA	1359	980	Congenital malformations, deformations and chromosomal abnormalities (Q00-Q99)
Q18	1.1628	1.1309	1.1023	1.005	1.1762	1.1023	1.1876	1.1693	1.1402	1.1328	1.0405	1.0094	0.9278	0.8411	0.92	0.857	1.0356	1.0168	1.0063	0.9973	1.2996	1.2671	1.3096	1.2009	1.5037	1.4178	1.3618	1.3446	1.2919	1.2868	788	305	147	538	631	Congenital malformations, deformations and chromosomal abnormalities (Q00-Q99)
Q20	1.0065	0.9829	NA	NA	NA	NA	NA	NA	1.0271	1.0034	0.7686	0.7454	NA	NA	NA	NA	NA	NA	0.771	0.7494	1.3181	1.296	NA	NA	NA	NA	NA	NA	1.3682	1.3435	128	NA	NA	NA	116	Congenital malformations, deformations and chromosomal abnormalities (Q00-Q99)
Q21	1.1623000000000001	1.103	1.2374	1.1449	1.2754	1.1627	1.0074	0.9816	1.1162	1.0718	1.0898	1.0327	1.1433	1.0552	1.1627	1.057	0.9089	0.8839	1.0409	0.9979	1.2396	1.1781	1.3393	1.2423	1.399	1.2791	1.1166	1.0901	1.1971	1.1511	2318	1521	1110	923	1960	Congenital malformations, deformations and chromosomal abnormalities (Q00-Q99)
Q22	0.9562	0.962	NA	NA	NA	NA	0.8702	0.874	0.9395	0.9546	0.7919	0.7942	NA	NA	NA	NA	0.6948	0.6956	0.7694	0.7794	1.1546	1.1654	NA	NA	NA	NA	1.0898	1.0982	1.1472	1.1692	259	NA	NA	181	231	Congenital malformations, deformations and chromosomal abnormalities (Q00-Q99)
Q23	1.1465	1.1135	1.1669	1.1037	1.1393	1.0953	1.0747	1.0383	1.0437	1.0233	1.0396	1.0076	1.0406	0.9811	1.0021	0.9603	0.9083	0.8738	0.9395	0.9189	1.2644	1.2306	1.3086	1.2417	1.2953	1.2492	1.2717	1.2337	1.1596	1.1395	998	703	552	354	846	Congenital malformations, deformations and chromosomal abnormalities (Q00-Q99)
Q24	1.1701	1.1028	1.3588	1.228	1.4021	1.2351	0.9408	0.9174	1.0827	1.0347	1.0486	0.9855	1.1877	1.0686	1.1866	1.0385	0.7949	0.773	0.9646	0.9194	1.3057	1.234	1.5546	1.4111	1.6567	1.469	1.1134	1.0888	1.2154	1.1646	815	538	344	347	722	Congenital malformations, deformations and chromosomal abnormalities (Q00-Q99)
Q25	1.0624	1.0254	1.1924	1.1088	1.1884	1.0791	0.9627	0.9302	1.0194	0.9845	0.9543	0.9189	1.0148	0.9381	0.9664	0.8728	0.8407	0.8099	0.9088	0.8754	1.1827	1.1442	1.401	1.3106	1.4613	1.3341	1.1023	1.0685	1.1435	1.1071	821	365	217	512	717	Congenital malformations, deformations and chromosomal abnormalities (Q00-Q99)
Q26	1.108	1.0445	NA	NA	NA	NA	NA	NA	0.9675	0.9345	0.8523	0.7983	NA	NA	NA	NA	NA	NA	0.7358	0.7082	1.4405	1.3667	NA	NA	NA	NA	NA	NA	1.2722	1.2333	141	NA	NA	NA	129	Congenital malformations, deformations and chromosomal abnormalities (Q00-Q99)
Q27	1.085	1.0422	1.2004	1.1257	1.1925	1.1053	1.0078	0.9976	1.0348	1.0246	0.9614	0.9214	1.0295	0.9616	0.9923	0.9146	0.8438	0.8329	0.9126	0.9018	1.2244	1.1789	1.3996	1.3178	1.4332	1.3359	1.2036	1.1948	1.1734	1.164	668	394	273	324	608	Congenital malformations, deformations and chromosomal abnormalities (Q00-Q99)
Q28	1.3161	1.2659	1.4646	1.3631	1.358	1.2524	0.9793	0.9799	1.177	1.1668	1.1224	1.0754	1.2313	1.1396	1.1105	1.0164	0.7116	0.7054	0.9885	0.9769	1.5432	1.4902	1.7421	1.6305	1.6607	1.543	1.3478	1.3613	1.4015	1.3936	391	323	235	101	314	Congenital malformations, deformations and chromosomal abnormalities (Q00-Q99)
Q31	1.0335	0.9435	NA	NA	NA	NA	0.9823	0.8705	0.9234	0.8409	0.862	0.7833	NA	NA	NA	NA	0.7987	0.7021	0.7652	0.6925	1.239	1.1364	NA	NA	NA	NA	1.2081	1.0793	1.1143	1.021	274	NA	NA	210	254	Congenital malformations, deformations and chromosomal abnormalities (Q00-Q99)
Q32	0.961	0.8489	NA	NA	NA	NA	NA	NA	0.919	0.8019	0.7273	0.6354	NA	NA	NA	NA	NA	NA	0.6843	0.5897	1.2698	1.1343	NA	NA	NA	NA	NA	NA	1.2342	1.0905	118	NA	NA	NA	109	Congenital malformations, deformations and chromosomal abnormalities (Q00-Q99)
Q33	1.0526	0.9311	NA	NA	NA	NA	NA	NA	1.0094	0.9021	0.7874	0.6897	NA	NA	NA	NA	NA	NA	0.7492	0.6624	1.4072	1.2571	NA	NA	NA	NA	NA	NA	1.3602	1.2285	112	NA	NA	NA	105	Congenital malformations, deformations and chromosomal abnormalities (Q00-Q99)
Q35	1.1126	1.0598	NA	NA	NA	NA	1.1024	1.0433	1.0368	1.0112	0.9395	0.8921	NA	NA	NA	NA	0.9201	0.8672	0.8659	0.8414	1.3174	1.2591	NA	NA	NA	NA	1.3208	1.2552	1.2414	1.2153	344	NA	NA	302	304	Congenital malformations, deformations and chromosomal abnormalities (Q00-Q99)
Q38	1.1386	1.1059	1.1565	1.0795	1.2018	1.1049	1.1087	1.0927	1.0965	1.0702	1.0675	1.0358	1.0235	0.9528	1.0549	0.9666	1.0285	1.0125	1.0213	0.9959	1.2146	1.1808	1.3067	1.223	1.3691	1.2629	1.1951	1.1792	1.1771	1.1502	2375	673	605	1736	1978	Congenital malformations, deformations and chromosomal abnormalities (Q00-Q99)
Q39	1.2668	1.1739	1.2953	1.1603	1.2852	1.1605	NA	NA	1.1076	1.0328	1.0762	0.9941	1.0935	0.975	1.0789	0.97	NA	NA	0.9331	0.8671	1.4912	1.3861	1.5342	1.3808	1.5309	1.3884	NA	NA	1.3148	1.2301	376	352	326	NA	334	Congenital malformations, deformations and chromosomal abnormalities (Q00-Q99)
Q40	1.2386	1.1134	1.1966	1.0255	1.1736	1.0313	NA	NA	1.197	1.1153	1.0087	0.9011	0.9671	0.8206	0.9382	0.8167	NA	NA	0.967	0.8962	1.5208	1.3758	1.4805	1.2815	1.4681	1.3025	NA	NA	1.4817	1.3881	227	207	185	NA	211	Congenital malformations, deformations and chromosomal abnormalities (Q00-Q99)
Q43	1.1678	1.0956	1.2296	1.1013	1.219	1.0997	0.9755	0.9505	1.1297	1.0678	1.055	0.9872	1.0959	0.9775	1.0662	0.9577	0.8144	0.7899	1.0137	0.9556	1.2928	1.216	1.3797	1.2407	1.3937	1.2628	1.1685	1.1437	1.2589	1.1931	950	723	519	301	815	Congenital malformations, deformations and chromosomal abnormalities (Q00-Q99)
Q44	1.1457	1.0881	1.2122	1.1034	1.1133	1.0073	NA	NA	1.0809	1.0484	0.9545	0.9034	1	0.9056	0.8969	0.8066	NA	NA	0.8926	0.8627	1.3751	1.3106	1.4693	1.3444	1.3818	1.2578	NA	NA	1.3089	1.274	289	254	200	NA	253	Congenital malformations, deformations and chromosomal abnormalities (Q00-Q99)
Q45	1.3375	1.2366	1.3586	1.1258	NA	NA	NA	NA	1.3654	1.2902	1.0188	0.9341	1.007	0.8229	NA	NA	NA	NA	1.0283	0.9656	1.7558	1.6371	1.833	1.5402	NA	NA	NA	NA	1.813	1.7239	135	111	NA	NA	126	Congenital malformations, deformations and chromosomal abnormalities (Q00-Q99)
Q50	1.2506	1.1947	1.2967	1.1867	1.1162	1.0373000000000001	1.41	1.2796	1.1337	1.108	1.1081	1.0551	1.1431	1.041	0.9085	0.8387	1.12	1.0033	0.9938	0.9681	1.4113	1.3529	1.4709	1.3528	1.3715	1.283	1.775	1.632	1.2932	1.2682	682	605	206	214	550	Congenital malformations, deformations and chromosomal abnormalities (Q00-Q99)
Q51	1.0627	1.0125	1.0991	1.0163	1.2005	1.0771	1.0911	1.0757	1.0625	1.0301	0.9367	0.8893	0.9672	0.8898	0.9982	0.8883	0.8254	0.8101	0.9282	0.8965	1.2055	1.1528	1.2491	1.1609	1.4437	1.3061	1.4422	1.4285	1.2162	1.1835	599	567	260	135	499	Congenital malformations, deformations and chromosomal abnormalities (Q00-Q99)
Q52	1.2081	1.1163	1.2167	1.1411	1.4511	1.3192	1.1321	1.0703	1.231	1.1977	1.0255	0.9424	0.9714	0.9024	1.0767	0.9689	0.9142	0.8588	1.0253	0.9929	1.4232	1.3222	1.524	1.4429	1.9556	1.7962	1.4018	1.334	1.4779	1.4448	380	187	108	225	302	Congenital malformations, deformations and chromosomal abnormalities (Q00-Q99)
Q53	0.9997	0.9778	1.1158	1.0478	NA	NA	0.9893	0.9675	0.9619	0.9556	0.9447	0.923	0.8536	0.7933	NA	NA	0.934	0.9126	0.9032	0.8963	1.058	1.0358	1.4587	1.3839	NA	NA	1.048	1.0258	1.0245	1.0188	3035	126	NA	2935	2479	Congenital malformations, deformations and chromosomal abnormalities (Q00-Q99)
Q54	1.1078	1.1056	1.2403	1.1708	1.1678	1.1219	1.0747	1.0723	1.0433	1.0605	0.9983	0.9945	1.0343	0.9715	0.9645	0.9232	0.9474	0.9432	0.9282	0.9416	1.2294	1.2291	1.4872	1.411	1.414	1.3632	1.2192	1.2191	1.1728	1.1944	866	292	262	588	694	Congenital malformations, deformations and chromosomal abnormalities (Q00-Q99)
Q55	1.1346	1.1058	1.2179	1.1046	NA	NA	1.109	1.0816	1.1256	1.1032	1.0581	1.0296	0.96	0.8599	NA	NA	1.0323	1.0054	1.0424	1.02	1.2166	1.1876	1.5451	1.4189	NA	NA	1.1913	1.1637	1.2154	1.1931	2125	159	NA	2015	1779	Congenital malformations, deformations and chromosomal abnormalities (Q00-Q99)
Q60	1.1698	1.1226	1.2014	1.0841	1.2264	1.1273	0.9224	0.9174	1.075	1.0553	1.0324	0.9884	1.0452	0.9388	1.0475	0.9592	0.7234	0.7165	0.9422	0.9227	1.3254	1.2751	1.381	1.2517	1.4357	1.3248	1.176	1.1745	1.2265	1.207	628	502	394	166	552	Congenital malformations, deformations and chromosomal abnormalities (Q00-Q99)
Q61	1.1621	1.1123	1.1426	1.0413	1.1891	1.1043	1.0509	1.0032	1.0741	1.0512	1.0728	1.0253	1.0492	0.9542	1.0847	1.0056	0.858	0.8156	0.9862	0.9639	1.2589	1.2066	1.2442	1.1363	1.3035	1.2128	1.2873000000000001	1.2338	1.1697	1.1465	1502	1317	1141	239	1307	Congenital malformations, deformations and chromosomal abnormalities (Q00-Q99)
Q62	0.9987	0.9831	1.0051	0.9789	NA	NA	0.9904	0.9703	0.9626	0.9612	0.847	0.831	0.7716	0.7456	NA	NA	0.81	0.7906	0.8066	0.803	1.1776	1.1632	1.3093	1.2852	NA	NA	1.211	1.1908	1.1488	1.1505	338	130	NA	228	300	Congenital malformations, deformations and chromosomal abnormalities (Q00-Q99)
Q63	1.1602	1.087	1.1706	1.0452	1.0915	0.9676	1.1588	1.1181	1.0517	1.0009	1.0605	0.9913	1.0533	0.937	0.9601	0.8477	1.0027	0.9643	0.9569	0.9086	1.2693	1.1919	1.301	1.1658	1.2409	1.1045	1.3393	1.2965	1.156	1.1027	1233	857	567	497	1083	Congenital malformations, deformations and chromosomal abnormalities (Q00-Q99)
Q64	1.1493	1.0871	1.3125	1.2143	NA	NA	1.0577	1.015	1.0334	1.0105	0.9542	0.8987	0.9873	0.9083	NA	NA	0.8389	0.8005	0.8469	0.8248	1.3843	1.3151	1.7448	1.6235	NA	NA	1.3336	1.2871	1.261	1.238	290	116	NA	192	253	Congenital malformations, deformations and chromosomal abnormalities (Q00-Q99)
Q65	1.0406	0.9878	1.1682	1.067	1.1777	1.0773	0.8874	0.8621	0.9348	0.9132	0.9415	0.8914	1.0189	0.9257	0.9698	0.8815	0.7758	0.7517	0.8405	0.8191	1.1503	1.0947	1.3392	1.2299	1.4301	1.3165	1.0151	0.9888	1.0396	1.0183	947	502	238	525	815	Congenital malformations, deformations and chromosomal abnormalities (Q00-Q99)
Q66	1.2578	1.1916	1.3754	1.2546	1.6042	1.4404	1.1237	1.0836	1.1205	1.0871	1.1525	1.0895	1.2019	1.0908	1.3596	1.214	1.0085	0.97	1.0187	0.9861	1.3728	1.3032	1.5739	1.443	1.8927	1.709	1.2521	1.2106	1.2324	1.1984	1328	528	363	871	1111	Congenital malformations, deformations and chromosomal abnormalities (Q00-Q99)
Q67	1.1951	1.1446	1.4124	1.3025	1.5646	1.4661	1.0765	1.0129	1.1041	1.0714	1.0707	1.0231	1.1869	1.0863	1.2322	1.1476	0.9456	0.8868	0.9809	0.9497	1.3339	1.2805	1.6808	1.5616	1.9867	1.873	1.2256	1.1569	1.2428	1.2088	831	319	177	598	720	Congenital malformations, deformations and chromosomal abnormalities (Q00-Q99)
Q68	1.2086	1.1587	NA	NA	NA	NA	1.1146	1.0624	1.0327	1.0018	1.0035	0.9583	NA	NA	NA	NA	0.8956	0.849	0.8411	0.812	1.4555	1.401	NA	NA	NA	NA	1.3872	1.3294	1.2679	1.2358	288	NA	NA	211	241	Congenital malformations, deformations and chromosomal abnormalities (Q00-Q99)
Q69	0.8994	0.8774	NA	NA	NA	NA	0.9107	0.8898	NA	NA	0.6869	0.6669	NA	NA	NA	NA	0.69	0.6706	NA	NA	1.1775	1.1545	NA	NA	NA	NA	1.2021	1.1806	NA	NA	125	NA	NA	118	NA	Congenital malformations, deformations and chromosomal abnormalities (Q00-Q99)
Q70	0.8688	0.8671	NA	NA	NA	NA	NA	NA	NA	NA	0.6532	0.6478	NA	NA	NA	NA	NA	NA	NA	NA	1.1554	1.1606	NA	NA	NA	NA	NA	NA	NA	NA	113	NA	NA	NA	NA	Congenital malformations, deformations and chromosomal abnormalities (Q00-Q99)
Q72	1.1772	1.149	NA	NA	NA	NA	NA	NA	1.0585	1.0391	0.8839	0.8582	NA	NA	NA	NA	NA	NA	0.7811	0.762	1.5678	1.5384	NA	NA	NA	NA	NA	NA	1.4343	1.417	128	NA	NA	NA	113	Congenital malformations, deformations and chromosomal abnormalities (Q00-Q99)
Q74	1.212	1.1721	1.2843	1.1638	1.3492	1.1811	1.1689	1.1451	1.1054	1.078	1.0891	1.0505	1.0771	0.9699	1.0572	0.9148	1.0308	1.0072	0.9846	0.9579	1.3489	1.3078	1.5313	1.3964	1.7219	1.5248	1.3254	1.3019	1.2411	1.2132	889	316	160	646	741	Congenital malformations, deformations and chromosomal abnormalities (Q00-Q99)
Q75	1.0267	0.9909	NA	NA	NA	NA	1.002	0.9679	0.9779	0.9526	0.8856	0.8528	NA	NA	NA	NA	0.8589	0.8278	0.8376	0.8139	1.1902	1.1515	NA	NA	NA	NA	1.1689	1.1318	1.1416	1.1149	433	NA	NA	401	396	Congenital malformations, deformations and chromosomal abnormalities (Q00-Q99)
Q76	1.1544	1.0626	1.2273	1.0514	1.3454	1.1094	0.9138	0.8721	1.0663	1.017	1.0201	0.9357	1.0614	0.9037	1.1263	0.9205	0.7469	0.7095	0.9359	0.8903	1.3064	1.2066	1.4191	1.2231	1.6071	1.3372	1.1179	1.072	1.2149	1.1617	639	444	293	242	556	Congenital malformations, deformations and chromosomal abnormalities (Q00-Q99)
Q78	1.2198	1.1531	1.3093	1.1705	1.296	1.1163	1.0612	1.031	1.1156	1.0725	1.047	0.9867	1.065	0.9469	1.0282	0.8774	0.85	0.8227	0.9527	0.913	1.4211	1.3476	1.6095	1.4468	1.6335	1.4201	1.3248	1.292	1.3064	1.2599	429	237	179	205	385	Congenital malformations, deformations and chromosomal abnormalities (Q00-Q99)
Q79	1.3537	1.1289	1.3415	1.0119	1.1949	0.9129	1.2436	1.1224	1.1916	1.0416	1.2158	1.0078	1.1823	0.8829	0.984	0.7418	1.0645	0.9541	1.0653	0.927	1.5072	1.2646	1.5222	1.1598	1.4511	1.1234	1.4528	1.3204	1.3329	1.1704	920	629	242	451	807	Congenital malformations, deformations and chromosomal abnormalities (Q00-Q99)
Q80	2.7918	2.5768	NA	NA	NA	NA	NA	NA	2.7429	2.4992	1.9734	1.8064	NA	NA	NA	NA	NA	NA	1.9036	1.7139	3.9497	3.6758	NA	NA	NA	NA	NA	NA	3.9523	3.6442	119	NA	NA	NA	105	Congenital malformations, deformations and chromosomal abnormalities (Q00-Q99)
Q82	1.3559	1.2793	1.7486	1.5639	1.8142	1.5817	1.1947	1.1566	1.3218	1.2628	1.2116	1.1402	1.4749	1.3117	1.491	1.2913	1.0331	0.997	1.169	1.1146	1.5173	1.4353	2.0732	1.8647	2.2074	1.9373	1.3817	1.3418	1.4946	1.4307	802	360	273	475	672	Congenital malformations, deformations and chromosomal abnormalities (Q00-Q99)
Q83	1.1289	1.0631	1.1514	1.048	NA	NA	0.9742	0.9335	1.0401	0.9932	0.9585	0.899	0.9627	0.8701	NA	NA	0.7618	0.7267	0.8576	0.8155	1.3297	1.257	1.3771	1.2622	NA	NA	1.2459	1.1992	1.2613	1.2097	352	278	NA	154	250	Congenital malformations, deformations and chromosomal abnormalities (Q00-Q99)
Q85	1.0165	0.9739	1.049	0.9546	1.0792	1.0029	0.9595	0.9379	0.9368	0.9161	0.8876	0.8475	0.8858	0.8016	0.8807	0.8137	0.7857	0.7645	0.8102	0.7899	1.1641	1.1191	1.2422	1.1368	1.3225	1.2361	1.1718	1.1506	1.0832	1.0624	515	317	215	240	444	Congenital malformations, deformations and chromosomal abnormalities (Q00-Q99)
Q87	1.2307	1.1495	1.4432	1.2951	1.5914	1.4167	1.0492	1.016	1.1376	1.1019	1.1044	1.0282	1.2357	1.1024	1.2871	1.1365	0.9134	0.882	1.0145	0.9802	1.3716	1.2851	1.6854	1.5214	1.9675	1.7661	1.2053	1.1703	1.2756	1.2388	847	406	215	512	751	Congenital malformations, deformations and chromosomal abnormalities (Q00-Q99)
Q89	1.0911	1.0557	1.1997	1.0851	1.1533	1.0804	1.0212	1.0076	1.0572	1.0386	0.972	0.9383	1.0098	0.908	0.9323	0.869	0.8817	0.8679	0.9333	0.915	1.2249	1.1877	1.4255	1.2967	1.4266	1.3434	1.1828	1.17	1.1975	1.1788	716	315	199	451	615	Congenital malformations, deformations and chromosomal abnormalities (Q00-Q99)
Q90	2.7689	2.6789	3.7629	3.8631	4.1579	4.0531	1.0329	1.0049	1.9969	1.8992	2.4596	2.3735	3.2801	3.3512	3.5374	3.4366	0.813	0.7853	1.681	1.5908	3.117	3.0237	4.3168	4.4532	4.8873	4.78	1.3122	1.2859	2.3722	2.2675	855	725	526	161	367	Congenital malformations, deformations and chromosomal abnormalities (Q00-Q99)
Q92	1.1245	1.0743	NA	NA	NA	NA	0.9754	0.953	1.185	1.1539	0.8702	0.8267	NA	NA	NA	NA	0.7255	0.7059	0.9136	0.8846	1.4533	1.3961	NA	NA	NA	NA	1.3113	1.2867	1.5369	1.5052	151	NA	NA	113	143	Congenital malformations, deformations and chromosomal abnormalities (Q00-Q99)
Q93	1.2657	1.1656	NA	NA	NA	NA	1.1923	1.1195	1.253	1.1735	1.088	0.9975	NA	NA	NA	NA	1.0114	0.9463	1.0722	0.9997	1.4724	1.362	NA	NA	NA	NA	1.4055	1.3244	1.4642	1.3776	466	NA	NA	398	436	Congenital malformations, deformations and chromosomal abnormalities (Q00-Q99)
Q96	1.6175	1.6499	NA	NA	NA	NA	NA	NA	NA	NA	1.2268	1.2447	NA	NA	NA	NA	NA	NA	NA	NA	2.1326	2.1869	NA	NA	NA	NA	NA	NA	NA	NA	140	NA	NA	NA	NA	Congenital malformations, deformations and chromosomal abnormalities (Q00-Q99)
Q98	1.7696	1.595	NA	NA	NA	NA	NA	NA	1.6282	1.5014	1.3478	1.2058	NA	NA	NA	NA	NA	NA	1.2218	1.1161	2.3235	2.1099	NA	NA	NA	NA	NA	NA	2.1699	2.0197	149	NA	NA	NA	129	Congenital malformations, deformations and chromosomal abnormalities (Q00-Q99)
Q99	1.1563	1.0812	1.2815	1.1364	NA	NA	1.118	1.0689	1.0987	1.0452	1.0046	0.9362	0.9978	0.8758	NA	NA	0.9513	0.9063	0.949	0.8997	1.3309	1.2488	1.6459	1.4744	NA	NA	1.3138	1.2606	1.2721	1.2143	517	153	NA	395	472	Congenital malformations, deformations and chromosomal abnormalities (Q00-Q99)
R00	1.2093	1.1426	1.2174	1.1081	1.2167	1.1101	1.1394	1.1024	1.1382	1.0985	1.1912	1.1252	1.1986	1.0905	1.1957	1.0904	1.0964	1.0595	1.1203	1.0809	1.2277	1.1604	1.2365	1.1261	1.2382	1.1301	1.184	1.1471	1.1564	1.1165	44637	40927	32645	7228	39435	Symptoms, signs and abnormal clinical and laboratory findings, not elsewhere classified (R00-R99)
R01	1.2116	1.1479	1.2204	1.1219	1.2347	1.1368	1.2115	1.1626	1.1733	1.1329	1.1676	1.1053	1.1688	1.0733	1.1781	1.0835	1.1334	1.0862	1.1288	1.0892	1.2573	1.1921	1.2743	1.1727	1.2941	1.1928	1.2949	1.2445	1.2196	1.1784	7450	5428	4624	2324	6736	Symptoms, signs and abnormal clinical and laboratory findings, not elsewhere classified (R00-R99)
R02	1.2193	1.1866	1.229	1.1295	1.2237	1.1166	1.0816	1.0747	1.1613	1.1555	1.1718	1.1396	1.1804	1.0837	1.1735	1.0696	0.9159	0.906	1.1142	1.1079	1.2687	1.2356	1.2796	1.1772	1.276	1.1657	1.2774	1.2748	1.2104	1.2052	6432	6203	5777	376	5857	Symptoms, signs and abnormal clinical and laboratory findings, not elsewhere classified (R00-R99)
R03	1.1844	1.1406	1.1916	1.1199	1.2045	1.1293	1.1297	1.1034	1.1209	1.0972	1.1543	1.1109	1.1608	1.0902	1.1694	1.0958	1.044	1.0173	1.0907	1.0671	1.2154	1.171	1.2233	1.1503	1.2405	1.1639	1.2224	1.1968	1.1518	1.1281	15117	14446	11408	1719	13251	Symptoms, signs and abnormal clinical and laboratory findings, not elsewhere classified (R00-R99)
R04	1.3261	1.2458	1.3456	1.2156	1.3404	1.2113	1.2357	1.1909	1.2331	1.1866	1.2955	1.2164	1.3124	1.1847	1.3055	1.1789	1.167	1.1231	1.2029	1.157	1.3574	1.2758	1.3798	1.2473	1.3762	1.2445	1.3085	1.2627	1.2641	1.2169	18561	15989	14425	3187	16162	Symptoms, signs and abnormal clinical and laboratory findings, not elsewhere classified (R00-R99)
R05	1.3774	1.2696	1.3526	1.186	1.3556	1.189	1.3749	1.2994	1.2899	1.2133	1.347	1.2408	1.3172	1.1539	1.3175	1.1544	1.3222	1.2484	1.2603	1.1848	1.4085	1.299	1.389	1.219	1.3949	1.2247	1.4297	1.3526	1.3203	1.2425	20701	14452	12383	6900	18750	Symptoms, signs and abnormal clinical and laboratory findings, not elsewhere classified (R00-R99)
R06	1.5187	1.4275	1.3385	1.1782	1.332	1.1756	1.7557	1.696	1.4265	1.3626	1.5007	1.4103	1.3176	1.1592	1.3095	1.1551	1.7248000000000001	1.6656	1.4089	1.3454	1.5368	1.445	1.3597	1.1974	1.3549	1.1965	1.787	1.7269	1.4445	1.38	74870	41003	34545	35908	67136	Symptoms, signs and abnormal clinical and laboratory findings, not elsewhere classified (R00-R99)
R07	1.2933	1.1964	1.3039	1.1572	1.3091	1.1574	1.1413	1.1027	1.1854	1.1255	1.2787	1.1825	1.2889	1.1435	1.2926	1.1422	1.0996	1.061	1.1709	1.1115	1.3081	1.2104	1.319	1.1711	1.3259	1.1727	1.1845	1.146	1.2	1.1397	77085	74192	60170	7686	65437	Symptoms, signs and abnormal clinical and laboratory findings, not elsewhere classified (R00-R99)
R09	1.3062	1.2159	1.3202	1.1713	1.306	1.1653	1.2076	1.1504	1.2157	1.1627	1.2572	1.1692	1.2688	1.1244	1.2511	1.1149	1.0843	1.0294	1.1683	1.1165	1.3572	1.2645	1.3735	1.2203	1.3632	1.218	1.3449	1.2857	1.2651	1.2109	6918	6381	5412	887	6244	Symptoms, signs and abnormal clinical and laboratory findings, not elsewhere classified (R00-R99)
R10	1.2677	1.1815	1.2815	1.1413	1.3029	1.159	1.186	1.1415	1.1785	1.122	1.2558	1.1701	1.2684	1.1292	1.2857	1.1431	1.166	1.1216	1.1663	1.1101	1.2797	1.193	1.2948	1.1536	1.3204	1.1751	1.2063	1.1617	1.1908	1.134	116393	93858	55106	37214	94513	Symptoms, signs and abnormal clinical and laboratory findings, not elsewhere classified (R00-R99)
R11	1.231	1.1567	1.2526	1.12	1.2543	1.1327	1.1666	1.1269	1.1499	1.1062	1.2159	1.1421	1.235	1.1037	1.2341	1.1139	1.1415	1.1021	1.1349	1.0914	1.2463	1.1714	1.2705	1.1365	1.2749	1.1518	1.1923	1.1523	1.1652	1.1211	66001	49305	37038	21941	57542	Symptoms, signs and abnormal clinical and laboratory findings, not elsewhere classified (R00-R99)
R12	1.3505	1.2182	1.3494	1.1822	1.3426	1.1743	1.0759	1.003	1.233	1.1414	1.2862	1.1585	1.2849	1.1236	1.2711	1.1095	0.9022	0.8349	1.1714	1.083	1.4179	1.281	1.417	1.2438	1.4182	1.2429	1.2829	1.205	1.2979	1.2031	4130	4046	3156	336	3611	Symptoms, signs and abnormal clinical and laboratory findings, not elsewhere classified (R00-R99)
R13	1.3111	1.2165	1.3159	1.1831	1.3139	1.182	1.211	1.1202	1.2297	1.1689	1.287	1.1936	1.2914	1.1604	1.2887	1.1586	1.1101	1.0236	1.2062	1.1462	1.3356	1.2398	1.3408	1.2062	1.3397	1.2058	1.321	1.2258	1.2535	1.192	30132	29322	27273	1407	27584	Symptoms, signs and abnormal clinical and laboratory findings, not elsewhere classified (R00-R99)
R14	1.314	1.2006	1.32	1.1545	1.3036	1.1468	1.1628	1.1072	1.2165	1.1443	1.2656	1.1552	1.27	1.1091	1.2488	1.097	1.0439	0.9906	1.1699	1.0995	1.3642	1.2479	1.3721	1.2018	1.3608	1.1989	1.2953	1.2374	1.265	1.191	7064	6608	5225	903	6356	Symptoms, signs and abnormal clinical and laboratory findings, not elsewhere classified (R00-R99)
R15	1.1989	1.1601	1.2009	1.1279	1.1899	1.1226	1.1394	1.089	1.1378	1.1253	1.1638	1.1256	1.1652	1.0936	1.1535	1.0876	0.9936	0.9466	1.1036	1.091	1.2351	1.1957	1.2378	1.1633	1.2273	1.1587	1.3065	1.2528	1.1729	1.1607	12111	11699	11132	560	11344	Symptoms, signs and abnormal clinical and laboratory findings, not elsewhere classified (R00-R99)
R16	1.3848	1.3013	1.4419	1.2827	1.4141	1.2683	1.1089	1.079	1.2696	1.2303	1.3249	1.2437	1.3763	1.2224	1.3441	1.2035	0.9926	0.9628	1.2122	1.1736	1.4474	1.3616	1.5105	1.3459	1.4877	1.3365	1.2387	1.2092	1.3297	1.2897	5156	4624	3839	829	4592	Symptoms, signs and abnormal clinical and laboratory findings, not elsewhere classified (R00-R99)
R17	1.2191	1.1891	1.2394	1.177	1.2342	1.1733	1.119	1.1295	1.1863	1.1796	1.159	1.1294	1.1766	1.116	1.1684	1.1094	0.944	0.9491	1.1234	1.1162	1.2823	1.2519	1.3056	1.2414	1.3036	1.2408	1.3264	1.3441	1.2527	1.2466	3810	3566	3200	362	3246	Symptoms, signs and abnormal clinical and laboratory findings, not elsewhere classified (R00-R99)
R18	1.2049	1.1734	1.2157	1.1496	1.2207	1.1535	0.9408	0.9308	1.1734	1.1727	1.1672	1.1359	1.1772	1.1124	1.1807	1.1148	0.8081	0.7964	1.1346	1.1333	1.2439	1.212	1.2554	1.188	1.2621	1.1935	1.0952	1.0878	1.2136	1.2134	9491	9236	8539	441	8376	Symptoms, signs and abnormal clinical and laboratory findings, not elsewhere classified (R00-R99)
R19	1.3352	1.2337	1.3521	1.2056	1.3321	1.1928	1.1927	1.139	1.2481	1.1801	1.3142	1.2138	1.3304	1.1857	1.309	1.1715	1.1302	1.0775	1.2273	1.16	1.3565	1.254	1.3741	1.2259	1.3556	1.2145	1.2587	1.2041	1.2692	1.2005	39491	37905	31773	3664	34526	Symptoms, signs and abnormal clinical and laboratory findings, not elsewhere classified (R00-R99)
R20	1.2653	1.1582	1.269	1.1059	1.2744	1.1119	1.1463	1.0884	1.1622	1.0968	1.2273	1.1224	1.2298	1.0704	1.2285	1.0704	1.0584	1.0021	1.1257	1.0615	1.3045	1.1952	1.3095	1.1426	1.322	1.155	1.2414	1.182	1.1999	1.1333	10595	9813	7028	1678	9380	Symptoms, signs and abnormal clinical and laboratory findings, not elsewhere classified (R00-R99)
R21	1.4572	1.3859	1.6979	1.5482	1.783	1.633	1.1743	1.1347	1.3681	1.3211	1.4242	1.3538	1.6475	1.5009	1.7236	1.5771	1.1356	1.0966	1.3353	1.2887	1.491	1.4188	1.75	1.5971	1.8445	1.6909	1.2143	1.1741	1.4018	1.3543	19887	11833	9506	8865	17409	Symptoms, signs and abnormal clinical and laboratory findings, not elsewhere classified (R00-R99)
R22	1.3848	1.2918	1.3652	1.2212	1.364	1.2315	1.423	1.3586	1.3115	1.2466	1.3389	1.2479	1.3143	1.1742	1.3071	1.1787	1.3339	1.2715	1.265	1.2015	1.4322	1.3372	1.418	1.2701	1.4234	1.2867	1.5181	1.4518	1.3597	1.2935	8990	6898	5433	2598	7743	Symptoms, signs and abnormal clinical and laboratory findings, not elsewhere classified (R00-R99)
R23	1.247	1.1887	1.3289	1.2095	1.33	1.2103	1.1604	1.1218	1.1839	1.1442	1.2009	1.1439	1.2615	1.1465	1.2579	1.143	1.1002	1.0625	1.1379	1.0989	1.2949	1.2353	1.3999	1.2759	1.4061	1.2815	1.2238	1.1843	1.2318	1.1913	7127	3782	3302	3510	6405	Symptoms, signs and abnormal clinical and laboratory findings, not elsewhere classified (R00-R99)
R25	1.2356	1.1492	1.2834	1.1413	1.2842	1.1442	1.1014	1.058	1.1643	1.1145	1.187	1.1028	1.2285	1.0909	1.2248000000000001	1.0897	1.0076	0.9653	1.1167	1.068	1.2863	1.1975	1.3408	1.1941	1.3466	1.2015	1.2039	1.1595	1.2139	1.163	6270	5246	4471	1304	5683	Symptoms, signs and abnormal clinical and laboratory findings, not elsewhere classified (R00-R99)
R26	1.2073	1.1642	1.2044	1.122	1.2017	1.1185	1.0953	1.0718	1.1489	1.1331	1.1885	1.1457	1.185	1.1036	1.1822	1.0999	1.0263	1.0028	1.1305	1.1147	1.2265	1.183	1.224	1.1407	1.2216	1.1373	1.169	1.1456	1.1676	1.1518	45075	43012	42038	2374	42416	Symptoms, signs and abnormal clinical and laboratory findings, not elsewhere classified (R00-R99)
R27	1.1817	1.1243	1.1806	1.0652	1.1967	1.0888	1.1724	1.1222	1.122	1.0912	1.0993	1.0443	1.0843	0.9759	1.0928	0.9917	1.0315	0.9835	1.0401	1.01	1.2702	1.2104	1.2855	1.1627	1.3105	1.1954	1.3326	1.2805	1.2104	1.1791	1904	1344	1171	629	1698	Symptoms, signs and abnormal clinical and laboratory findings, not elsewhere classified (R00-R99)
R29	1.1927	1.1461	1.1919	1.1049	1.1909	1.1054	1.075	1.022	1.1444	1.1238	1.176	1.1298	1.1751	1.089	1.1738	1.0892	0.99	0.9389	1.1281	1.1075	1.2096	1.1626	1.2089	1.1211	1.2082	1.1218	1.1673	1.1125	1.161	1.1403	58332	57338	55769	1516	55239	Symptoms, signs and abnormal clinical and laboratory findings, not elsewhere classified (R00-R99)
R30	1.3477	1.242	1.3402	1.1667	1.364	1.18	1.1805	1.1439	1.2116	1.1412	1.29	1.1873	1.2779	1.1104	1.2894	1.113	1.083	1.047	1.1568	1.0884	1.4081	1.2992	1.4056	1.2259	1.443	1.2511	1.2868	1.2499	1.2689	1.1965	5315	4379	3136	1412	4639	Symptoms, signs and abnormal clinical and laboratory findings, not elsewhere classified (R00-R99)
R31	1.1938	1.1478	1.1928	1.1192	1.184	1.1123	1.1381	1.0911	1.1125	1.0903	1.1728	1.1272	1.1714	1.0987	1.1617	1.0909	1.0638	1.0177	1.0913	1.0692	1.2151	1.1687	1.2146	1.1402	1.2067	1.1342	1.2174	1.1699	1.1341	1.1119	31241	29856	26969	2259	26387	Symptoms, signs and abnormal clinical and laboratory findings, not elsewhere classified (R00-R99)
R32	1.1919	1.15	1.1835	1.1043	1.1747	1.1021	1.1545	1.1018	1.128	1.1131	1.1666	1.1252	1.1577	1.0798	1.1484	1.0769	1.0661	1.0154	1.1034	1.0885	1.2177	1.1753	1.2098	1.1295	1.2016	1.128	1.2501	1.1955	1.1531	1.1382	23400	22061	20863	1701	21813	Symptoms, signs and abnormal clinical and laboratory findings, not elsewhere classified (R00-R99)
R33	1.1673	1.1323	1.162	1.0963	1.159	1.0977	1.1601	1.1036	1.1228	1.1035	1.1491	1.1144	1.1437	1.0788	1.1401	1.0795	1.0756	1.0205	1.1045	1.0852	1.1857	1.1505	1.1805	1.1142	1.1781	1.1162	1.2512	1.1935	1.1414	1.1221	43140	42266	39647	1817	39109	Symptoms, signs and abnormal clinical and laboratory findings, not elsewhere classified (R00-R99)
R34	1.2143	1.1524	1.2996	1.1748	1.2607	1.1467	0.9466	0.9235	1.2253	1.1972	1.108	1.0495	1.1803	1.0639	1.1402	1.0339	0.728	0.7076	1.1144	1.0871	1.3307	1.2652	1.4309	1.2972	1.3939	1.2718	1.2309	1.2051	1.3472	1.3185	1225	1113	1027	145	1131	Symptoms, signs and abnormal clinical and laboratory findings, not elsewhere classified (R00-R99)
R35	1.3491	1.2578	1.3337	1.1994	1.3232	1.1918	1.2198	1.1869	1.2312	1.1657	1.3023	1.2132	1.2856	1.1548	1.2714	1.1439	1.1035	1.0711	1.1858	1.1219	1.3976	1.304	1.3836	1.2456	1.377	1.2418	1.3484	1.3154	1.2783	1.2112	7985	7287	6145	1046	6959	Symptoms, signs and abnormal clinical and laboratory findings, not elsewhere classified (R00-R99)
R36	1.2781	1.2451	1.3488	1.2281	1.3902	1.2375	NA	NA	1.1909	1.1453	1.0006	0.9696	1.0396	0.9386	1.0462	0.9222	NA	NA	0.9224	0.8834	1.6325	1.5989	1.7498	1.6071	1.8473	1.6605	NA	NA	1.5375	1.4849	176	156	132	NA	155	Symptoms, signs and abnormal clinical and laboratory findings, not elsewhere classified (R00-R99)
R39	1.3483	1.2473	1.3549	1.2061	1.3299	1.1891	1.3131	1.2533	1.2166	1.1555	1.3046	1.206	1.3099	1.1647	1.2824	1.1453	1.1851	1.1278	1.1752	1.1154	1.3934	1.2901	1.4015	1.2489	1.3793	1.2346	1.4549	1.3927	1.2595	1.197	9110	8523	7284	1019	7999	Symptoms, signs and abnormal clinical and laboratory findings, not elsewhere classified (R00-R99)
R40	1.2108	1.1546	1.2279	1.117	1.2351	1.1234	1.0511	1.0198	1.1541	1.1257	1.1658	1.1108	1.1796	1.0719	1.1836	1.0753	0.955	0.9239	1.1098	1.0817	1.2576	1.2001	1.2782	1.164	1.2889	1.1736	1.157	1.1256	1.2001	1.1715	7295	6480	5786	1095	6730	Symptoms, signs and abnormal clinical and laboratory findings, not elsewhere classified (R00-R99)
R41	1.1738	1.142	1.1766	1.1124	1.172	1.1067	1.0887	1.0446	1.1377	1.1275	1.1551	1.1236	1.1576	1.0941	1.1528	1.0882	1.0082	0.9647	1.1189	1.1085	1.1928	1.1608	1.196	1.1311	1.1916	1.1255	1.1757	1.1311	1.1569	1.1468	41977	40673	39528	1764	38419	Symptoms, signs and abnormal clinical and laboratory findings, not elsewhere classified (R00-R99)
R42	1.2362	1.1513	1.2462	1.1188	1.243	1.1187	1.114	1.0723	1.1556	1.1028	1.2113	1.1275	1.2204	1.0949	1.215	1.0928	1.0474	1.0061	1.1313	1.0791	1.2616	1.1756	1.2726	1.1433	1.2716	1.1452	1.1848	1.1428	1.1805	1.127	24441	22855	19322	2819	22003	Symptoms, signs and abnormal clinical and laboratory findings, not elsewhere classified (R00-R99)
R43	1.3531	1.2297	1.2782	1.1163	1.3579	1.1411	NA	NA	1.2417	1.1746	1.1392	1.0288	1.0725	0.9292	1.1103	0.9241	NA	NA	1.0359	0.9755	1.6072	1.4698	1.5234	1.3411	1.6608	1.4091	NA	NA	1.4885	1.4143	348	318	243	NA	305	Symptoms, signs and abnormal clinical and laboratory findings, not elsewhere classified (R00-R99)
R44	1.211	1.1538	1.2237	1.1146	1.2214	1.1196	1.1385	1.1044	1.1453	1.1224	1.1627	1.1069	1.1719	1.0661	1.1662	1.0677	1.0317	0.9977	1.098	1.0752	1.2613	1.2028	1.2778	1.1652	1.2793	1.174	1.2564	1.2225	1.1947	1.1716	6419	5617	4922	1109	5851	Symptoms, signs and abnormal clinical and laboratory findings, not elsewhere classified (R00-R99)
R45	1.189	1.1275	1.1893	1.0586	1.2415	1.1083	1.0648	1.0438	1.12	1.1033	1.158	1.0973	1.1547	1.0268	1.1997	1.0699	1.0155	0.9938	1.0895	1.0726	1.2209	1.1585	1.2248000000000001	1.0913	1.2846	1.148	1.1165	1.0964	1.1513	1.1349	15065	11627	8843	4850	13574	Symptoms, signs and abnormal clinical and laboratory findings, not elsewhere classified (R00-R99)
R46	1.1323	1.1135	1.128	1.07	1.1248	1.0695	1.0561	1.0038	1.0972	1.112	1.0765	1.0577	1.068	1.0118	1.0621	1.0086	0.9372	0.8874	1.0413	1.0544	1.191	1.1723	1.1913	1.1315	1.1911	1.1339	1.1901	1.1354	1.1561	1.1727	3990	3358	3052	731	3662	Symptoms, signs and abnormal clinical and laboratory findings, not elsewhere classified (R00-R99)
R47	1.1682	1.1254	1.1682	1.0846	1.1609	1.0781	1.0875	1.0423	1.1149	1.0978	1.1341	1.0919	1.1334	1.0515	1.1252	1.0442	0.9659	0.9226	1.081	1.0639	1.2034	1.1598	1.2041	1.1187	1.1977	1.1131	1.2243	1.1776	1.1498	1.1327	11628	11115	10439	719	10584	Symptoms, signs and abnormal clinical and laboratory findings, not elsewhere classified (R00-R99)
R48	1.2905	1.1545	1.3159	1.1025	1.3087	1.1324	1.155	1.0887	1.2296	1.1584	1.1242	1.0003	1.1122	0.9242	1.0307	0.8836	0.9557	0.8952	1.0629	0.9968	1.4814	1.3326	1.5569	1.3152	1.6616	1.4512	1.3959	1.3242	1.4223	1.3462	570	352	175	309	512	Symptoms, signs and abnormal clinical and laboratory findings, not elsewhere classified (R00-R99)
R49	1.3538	1.2347	1.3528	1.1737	1.3241	1.1449	1.247	1.1957	1.2317	1.1518	1.2727	1.1588	1.2667	1.0962	1.236	1.0658	1.0533	1.0061	1.154	1.0776	1.44	1.3157	1.4448	1.2566	1.4184	1.2298	1.4763	1.421	1.3146	1.2312	2591	2269	2050	364	2279	Symptoms, signs and abnormal clinical and laboratory findings, not elsewhere classified (R00-R99)
R50	1.2223	1.1697	1.2674	1.1665	1.2698	1.173	1.1522	1.1192	1.1599	1.1299	1.1998	1.1476	1.2367	1.1374	1.2351	1.14	1.1214	1.0887	1.1371	1.1073	1.2453	1.1922	1.2988	1.1963	1.3055	1.2069	1.1838	1.1506	1.183	1.1529	28721	16386	12681	13748	25177	Symptoms, signs and abnormal clinical and laboratory findings, not elsewhere classified (R00-R99)
R51	1.283	1.179	1.2936	1.1297	1.3221	1.1531	1.2029	1.1522	1.1866	1.1239	1.2622	1.1593	1.2708	1.1089	1.2928	1.1266	1.1667	1.1164	1.1662	1.104	1.3041	1.199	1.3169	1.1509	1.3521	1.1802	1.2402	1.1891	1.2074	1.144	38088	30723	19242	11486	32875	Symptoms, signs and abnormal clinical and laboratory findings, not elsewhere classified (R00-R99)
R52	1.4	1.2575	1.4178	1.1997	1.4165	1.2107	1.1197	1.063	1.2829	1.2009	1.344	1.2057	1.3596	1.1483	1.353	1.1543	0.9815	0.9276	1.2306	1.1508	1.4584	1.3116	1.4785	1.2534	1.483	1.2698	1.2773	1.218	1.3374	1.2531	6030	5669	4672	610	5631	Symptoms, signs and abnormal clinical and laboratory findings, not elsewhere classified (R00-R99)
R53	1.2404	1.1765	1.2316	1.1216	1.2217	1.117	1.2232	1.1785	1.1653	1.1297	1.2143	1.1513	1.2041	1.0959	1.1928	1.0899	1.1574	1.1135	1.1399	1.1047	1.267	1.2023	1.2596	1.1479	1.2512	1.1447	1.2927	1.2473	1.1912	1.1553	23449	20786	18510	3424	21508	Symptoms, signs and abnormal clinical and laboratory findings, not elsewhere classified (R00-R99)
R54	1.1679	1.141	1.1702	1.1133	1.1664	1.1068	NA	NA	1.1269	1.1198	1.1441	1.1174	1.1463	1.0901	1.1426	1.0838	NA	NA	1.103	1.0958	1.1923	1.1651	1.1947	1.1369	1.1907	1.1303	NA	NA	1.1512	1.1442	26745	26733	26699	NA	24911	Symptoms, signs and abnormal clinical and laboratory findings, not elsewhere classified (R00-R99)
R55	1.1964	1.1481	1.201	1.1174	1.2027	1.1238	1.0952	1.0549	1.1382	1.1128	1.1783	1.1304	1.1821	1.0995	1.1826	1.1046	1.0477	1.0079	1.1198	1.0946	1.2148	1.1661	1.2201	1.1357	1.2232	1.1434	1.1448	1.1041	1.1568	1.1314	43614	40258	35478	5290	38136	Symptoms, signs and abnormal clinical and laboratory findings, not elsewhere classified (R00-R99)
R56	1.1379	1.1043	1.256	1.1522	1.2613	1.1643	1.0176	1.0063	1.074	1.0639	1.1136	1.0803	1.2198	1.118	1.2207	1.1259	0.9871	0.9757	1.0495	1.0392	1.1627	1.1288	1.2933	1.1874	1.3032	1.204	1.0491	1.0379	1.0992	1.0892	20741	11494	9214	10145	17909	Symptoms, signs and abnormal clinical and laboratory findings, not elsewhere classified (R00-R99)
R57	1.1827	1.1541	1.1951	1.1208	1.1752	1.0979	1.0112	1.0293	1.1468	1.1461	1.1218	1.0937	1.1323	1.0607	1.1122	1.0377	0.7956	0.804	1.0857	1.0842	1.247	1.2179	1.2613	1.1843	1.2419	1.1615	1.2852	1.3179	1.2113	1.2116	3599	3468	3306	179	3298	Symptoms, signs and abnormal clinical and laboratory findings, not elsewhere classified (R00-R99)
R58	1.3508	1.301	1.3352	1.2234	1.3415	1.2241	NA	NA	1.3023	1.2946	1.1897	1.1432	1.1692	1.0671	1.1669	1.0609	NA	NA	1.1425	1.133	1.5337	1.4806	1.5249	1.4026	1.5422	1.4124	NA	NA	1.4844	1.4792	644	582	533	NA	597	Symptoms, signs and abnormal clinical and laboratory findings, not elsewhere classified (R00-R99)
R59	1.3547	1.3124	1.3609	1.2718	1.3231	1.2445	1.2916	1.2523	1.2739	1.2552	1.3188	1.2769	1.3208	1.2333	1.2806	1.2036	1.2236	1.1849	1.2377	1.2189	1.3916	1.3489	1.4023	1.3115	1.367	1.2868	1.3633	1.3235	1.3111	1.2926	13940	11011	9187	3575	11969	Symptoms, signs and abnormal clinical and laboratory findings, not elsewhere classified (R00-R99)
R60	1.3279	1.2586	1.3291	1.2153	1.3393	1.2232	1.2118	1.1624	1.2656	1.2224	1.2982	1.2299	1.2991	1.1872	1.3086	1.1945	1.0455	0.9984	1.2363	1.1938	1.3584	1.288	1.3598	1.244	1.3707	1.2526	1.4044	1.3533	1.2955	1.2518	20865	20570	19881	481	19325	Symptoms, signs and abnormal clinical and laboratory findings, not elsewhere classified (R00-R99)
R61	1.3575	1.2384	1.3811	1.21	1.3438	1.1739	1.244	1.1756	1.2341	1.164	1.2745	1.1604	1.2926	1.1297	1.2434	1.083	1.0704	1.007	1.1537	1.0863	1.4459	1.3216	1.4755	1.296	1.4524	1.2724	1.4457	1.3726	1.3202	1.2472	2502	2240	1590	476	2119	Symptoms, signs and abnormal clinical and laboratory findings, not elsewhere classified (R00-R99)
R62	1.0678	1.0203	1.0905	1.0006	1.2572	1.1769	1.0577	1.017	0.9939	0.9689	1.0148	0.9687	0.9343	0.8528	1.0164	0.947	1.0029	0.9634	0.9419	0.9173	1.1235	1.0747	1.2728	1.1739	1.555	1.4627	1.1155	1.0736	1.0488	1.0234	3726	407	228	3386	3335	Symptoms, signs and abnormal clinical and laboratory findings, not elsewhere classified (R00-R99)
R63	1.2425	1.1811	1.2492	1.1429	1.2445	1.1425	1.1428	1.1055	1.1797	1.1446	1.2237	1.1629	1.2293	1.1242	1.2235	1.1228	1.0977	1.0608	1.1609	1.1261	1.2616	1.1996	1.2695	1.1619	1.2658	1.1625	1.1897	1.1521	1.1987	1.1635	44131	39308	35255	6420	39412	Symptoms, signs and abnormal clinical and laboratory findings, not elsewhere classified (R00-R99)
R64	1.1619	1.1749	1.1192	1.0923	1.1033	1.0807	NA	NA	1.0938	1.1243	1.0509	1.0611	1.0122	0.9862	0.9972	0.975	NA	NA	0.9857	1.0116	1.2846	1.3008	1.2376	1.2098	1.2208	1.1978	NA	NA	1.2139	1.2495	1044	1034	1014	NA	970	Symptoms, signs and abnormal clinical and laboratory findings, not elsewhere classified (R00-R99)
R65	1.2329	1.1781	1.216	1.1213	1.2322	1.1263	1.2107	1.1955	1.1825	1.1549	1.1564	1.1035	1.1397	1.0492	1.1526	1.0517	0.9001	0.8793	1.1077	1.0805	1.3145	1.2577	1.2974	1.1983	1.3174	1.2063	1.6283	1.6254	1.2622	1.2344	2566	2506	2352	123	2426	Symptoms, signs and abnormal clinical and laboratory findings, not elsewhere classified (R00-R99)
R68	1.2125	1.1918	1.2396	1.1818	1.235	1.17	1.0301	1.0131	1.1652	1.1629	1.1532	1.1327	1.1752	1.1193	1.1685	1.1057	0.906	0.8893	1.1064	1.1033	1.2748	1.2541	1.3074	1.2478	1.3054	1.238	1.1712	1.1541	1.2273	1.2257	4208	3725	3469	576	3872	Symptoms, signs and abnormal clinical and laboratory findings, not elsewhere classified (R00-R99)
R69	1.2481	1.195	1.2443	1.1521	1.2449	1.1602	1.2033	1.1674	1.1595	1.1326	1.2278	1.1751	1.2232	1.132	1.2214	1.1378	1.1494	1.1137	1.1386	1.1118	1.2688	1.2152	1.2658	1.1725	1.2688	1.183	1.2598	1.2236	1.1809	1.1538	37013	33821	27560	4814	29988	Symptoms, signs and abnormal clinical and laboratory findings, not elsewhere classified (R00-R99)
R70	1.5042	1.4288	1.462	1.3542	1.4766	1.3677	NA	NA	1.3511	1.282	1.2717	1.2042	1.2249	1.1294	1.2296	1.1344	NA	NA	1.1236	1.0625	1.7791	1.6954	1.7451	1.6237	1.7733	1.649	NA	NA	1.6247	1.5468	359	318	293	NA	297	Symptoms, signs and abnormal clinical and laboratory findings, not elsewhere classified (R00-R99)
R71	1.2248000000000001	1.1819	1.1094	1.0509	1.1274	1.0635	NA	NA	1.1067	1.0875	1.0038	0.9657	0.9021	0.8507	0.9068	0.8521	NA	NA	0.8981	0.8782	1.4943	1.4465	1.3645	1.2981	1.4018	1.3275	NA	NA	1.3636	1.3466	249	223	200	NA	217	Symptoms, signs and abnormal clinical and laboratory findings, not elsewhere classified (R00-R99)
R72	1.2292	1.1831	1.1964	1.102	1.2034	1.131	1.216	1.1563	1.1521	1.1263	1.1297	1.0853	1.0957	1.0069	1.0936	1.0256	0.9719	0.9185	1.0541	1.0285	1.3375	1.2897	1.3064	1.2062	1.3241	1.2472	1.5215	1.4556	1.2594	1.2334	1398	1274	1059	214	1232	Symptoms, signs and abnormal clinical and laboratory findings, not elsewhere classified (R00-R99)
R73	1.3114	1.2137	1.3163	1.1709	1.3129	1.1617	1.2027	1.1331	1.2533	1.1911	1.256	1.1612	1.259	1.1184	1.2531	1.1071	1.0354	0.9717	1.1986	1.1381	1.3692	1.2685	1.3761	1.2258	1.3755	1.2189	1.3971	1.3213	1.3104	1.2466	5465	5101	4622	481	4997	Symptoms, signs and abnormal clinical and laboratory findings, not elsewhere classified (R00-R99)
R74	1.2131	1.1464	1.1726	1.0578	1.2051	1.0983	1.2381	1.1446	1.1517	1.1173	1.1353	1.0711	1.0938	0.9845	1.1177	1.0165	1.0479	0.9617	1.0751	1.0414	1.2963	1.227	1.257	1.1366	1.2993	1.1867	1.4629	1.3623	1.2338	1.1987	2353	2104	1804	390	2149	Symptoms, signs and abnormal clinical and laboratory findings, not elsewhere classified (R00-R99)
R76	1.3834	1.3061	1.3731	1.2642	1.3821	1.2627	1.2917	1.2441	1.2914	1.2331	1.2306	1.1586	1.2076	1.1079	1.1967	1.0889	1.0165	0.9712	1.1391	1.085	1.5552	1.4724	1.5613	1.4425	1.5962	1.4642	1.6414	1.5937	1.464	1.4015	749	608	480	189	641	Symptoms, signs and abnormal clinical and laboratory findings, not elsewhere classified (R00-R99)
R77	1.2618	1.1831	1.2883	1.1648	1.2748	1.1653	1.1217	1.1203	1.2323	1.1793	1.1602	1.0855	1.1818	1.0657	1.1626	1.0604	0.8663	0.8591	1.1307	1.0798	1.3723	1.2894	1.4043	1.2732	1.3978	1.2807	1.4524	1.461	1.3431	1.2878	1496	1395	1220	167	1385	Symptoms, signs and abnormal clinical and laboratory findings, not elsewhere classified (R00-R99)
R78	1.1879	1.1514	1.1557	1.0358	1.1249	1.0198	NA	NA	1.0417	1.0506	0.9469	0.9134	0.9132	0.8119	0.8753	0.7874	NA	NA	0.8154	0.8187	1.4902	1.4515	1.4626	1.3214	1.4457	1.3207	NA	NA	1.3308	1.3483	186	174	153	NA	155	Symptoms, signs and abnormal clinical and laboratory findings, not elsewhere classified (R00-R99)
R79	1.2387	1.1766	1.2386	1.1373	1.2398	1.1369	1.1798	1.1437	1.1705	1.1355	1.2153	1.1539	1.2148	1.1149	1.2153	1.1138	1.0856	1.0498	1.1475	1.1128	1.2626	1.1998	1.2629	1.1601	1.2648	1.1604	1.2822	1.246	1.194	1.1587	28047	27092	25510	1523	25528	Symptoms, signs and abnormal clinical and laboratory findings, not elsewhere classified (R00-R99)
R80	1.3302	1.2832	1.3815	1.2596	1.4484	1.3136	1.181	1.172	1.2338	1.2016	1.2172	1.172	1.2511	1.1372	1.2948	1.1706	0.9932	0.9818	1.1217	1.0906	1.4537	1.4049	1.5254	1.3952	1.6202	1.4741	1.4043	1.3992	1.3571	1.3239	1292	1006	788	366	1101	Symptoms, signs and abnormal clinical and laboratory findings, not elsewhere classified (R00-R99)
R81	1.1995	1.1512	1.1486	1.0851	NA	NA	1.2357	1.2399	1.1952	1.1741	1.0168	0.972	0.955	0.8976	NA	NA	0.9157	0.9085	0.9906	0.9692	1.4151	1.3635	1.3813	1.3118	NA	NA	1.6675	1.6921	1.4419	1.4222	340	262	NA	113	265	Symptoms, signs and abnormal clinical and laboratory findings, not elsewhere classified (R00-R99)
R82	1.2011	1.1453	1.2133	1.1031	1.1585	1.0599	1.1818	1.1509	1.1214	1.0957	1.1261	1.0722	1.1317	1.0268	1.0695	0.9763	1.0327	1.0019	1.0483	1.023	1.2812	1.2235	1.3008	1.1849	1.2549	1.1505	1.3523	1.322	1.1995	1.1736	2432	2073	1563	562	2206	Symptoms, signs and abnormal clinical and laboratory findings, not elsewhere classified (R00-R99)
R83	1.1993	1.141	NA	NA	NA	NA	NA	NA	NA	NA	0.8856	0.835	NA	NA	NA	NA	NA	NA	NA	NA	1.624	1.5592	NA	NA	NA	NA	NA	NA	NA	NA	101	NA	NA	NA	NA	Symptoms, signs and abnormal clinical and laboratory findings, not elsewhere classified (R00-R99)
R84	1.2871	1.1578	1.3572	1.1489	1.4511	1.2414	1.047	0.993	1.185	1.0811	1.1538	1.0343	1.199	1.0094	1.2757	1.0856	0.8446	0.7955	1.0588	0.963	1.4359	1.296	1.5362	1.3077	1.6507	1.4196	1.2979	1.2394	1.3262	1.2137	858	668	615	216	782	Symptoms, signs and abnormal clinical and laboratory findings, not elsewhere classified (R00-R99)
R85	1.3183	1.2058	1.3896	1.2457	1.3233	1.1614	NA	NA	1.3152	1.221	1.1374	1.0361	1.19	1.0613	1.1105	0.9687	NA	NA	1.1256	1.0411	1.5279	1.4033	1.6227	1.462	1.5768	1.3925	NA	NA	1.5367	1.4321	460	417	314	NA	404	Symptoms, signs and abnormal clinical and laboratory findings, not elsewhere classified (R00-R99)
R87	1.1599	1.1233	1.1699	1.1078	1.0832	1.0309	1.0887	1.0815	1.0698	1.0567	1.0832	1.0475	1.0923	1.0323	0.9729	0.9234	0.8673	0.856	0.9884	0.9748	1.2421	1.2046	1.253	1.1889	1.206	1.1509	1.3668	1.3663	1.1579	1.1455	1971	1966	747	186	1436	Symptoms, signs and abnormal clinical and laboratory findings, not elsewhere classified (R00-R99)
R89	1.4832	1.4122	1.4378	1.3102	1.4687	1.3488	1.5347	1.4004	1.3077	1.2639	1.2742	1.2094	1.2182	1.1051	1.2311	1.1251	1.1012	0.9944	1.1147	1.0736	1.7265	1.6489	1.697	1.5534	1.752	1.6169	2.1387	1.9722	1.5342	1.4879	452	376	326	101	401	Symptoms, signs and abnormal clinical and laboratory findings, not elsewhere classified (R00-R99)
R90	1.2123	1.1637	1.186	1.1025	1.1529	1.0817	1.1728	1.1359	1.168	1.1446	1.1118	1.0648	1.0817	1.0029	1.0432	0.9765	0.9518	0.9153	1.0657	1.0424	1.3218	1.2717	1.3005	1.2119	1.2741	1.1982	1.4452	1.4097	1.2801	1.2568	1302	1132	949	229	1147	Symptoms, signs and abnormal clinical and laboratory findings, not elsewhere classified (R00-R99)
R91	1.2571	1.2026	1.254	1.1492	1.2501	1.1499	1.2943	1.2574	1.2029	1.1718	1.2236	1.17	1.2204	1.1176	1.2161	1.1178	1.0947	1.0574	1.1693	1.1385	1.2915	1.2361	1.2886	1.1817	1.2851	1.1828	1.5304	1.4953	1.2375	1.206	13726	13469	13019	377	12284	Symptoms, signs and abnormal clinical and laboratory findings, not elsewhere classified (R00-R99)
R92	1.0865	1.0596	1.0876	0.9733	1.0712	1.0133	NA	NA	NA	NA	0.8087	0.7839	0.8077	0.7159	0.7971	0.7501	NA	NA	NA	NA	1.4598	1.4322	1.4647	1.3232	1.4397	1.3689	NA	NA	NA	NA	109	110	108	NA	NA	Symptoms, signs and abnormal clinical and laboratory findings, not elsewhere classified (R00-R99)
R93	1.2136	1.1583	1.212	1.118	1.2038	1.1125	1.0659	1.0366	1.1449	1.1156	1.1815	1.127	1.1794	1.0873	1.17	1.0805	0.9581	0.9289	1.1132	1.0842	1.2465	1.1904	1.2454	1.1497	1.2386	1.1455	1.1858	1.1567	1.1775	1.1479	13695	13179	11961	913	12289	Symptoms, signs and abnormal clinical and laboratory findings, not elsewhere classified (R00-R99)
R94	1.2623	1.2055	1.2638	1.1663	1.2602	1.1645	1.1565	1.1222	1.1875	1.1637	1.237	1.1809	1.2381	1.142	1.2329	1.1386	1.0776	1.043	1.1627	1.139	1.288	1.2306	1.29	1.1911	1.2881	1.1909	1.2412	1.2074	1.2129	1.189	25164	24148	21195	2130	22573	Symptoms, signs and abnormal clinical and laboratory findings, not elsewhere classified (R00-R99)
S00	1.1322	1.0979	1.1872	1.1067	1.2016	1.1211	0.9675	0.9527	1.0831	1.0698	1.11	1.0759	1.1609	1.0817	1.1731	1.094	0.9309	0.916	1.0607	1.0473	1.1549	1.1202	1.2141	1.1324	1.2307	1.149	1.0056	0.991	1.106	1.0928	26675	21323	18953	6459	23816	Injury, poisoning and certain other consequences of external causes (S00-T88)
S01	1.129	1.1006	1.1844	1.1181	1.2042	1.1377	0.9743	0.9648	1.0837	1.0724	1.1077	1.0795	1.1584	1.093	1.1756	1.1101	0.9421	0.9324	1.0618	1.0504	1.1506	1.1221	1.211	1.1438	1.2336	1.166	1.0075	0.9983	1.106	1.0948	28522	21362	18583	8473	24850	Injury, poisoning and certain other consequences of external causes (S00-T88)
S02	1.1053	1.0771	1.1556	1.0882	1.2137	1.1438	1.022	1.0076	1.0367	1.0235	1.0726	1.0445	1.1164	1.0501	1.1575	1.0896	0.9769	0.962	1.0016	0.9881	1.139	1.1108	1.1963	1.1278	1.2726	1.2007	1.0691	1.0554	1.0731	1.0602	10815	7891	4370	4829	8181	Injury, poisoning and certain other consequences of external causes (S00-T88)
S03	1.0823	1.0447	1.136	1.0487	1.1649	1.0682	1.0389	1.0161	1.0707	1.0579	0.9392	0.9035	0.9126	0.8371	0.8647	0.7877	0.8756	0.8532	0.9185	0.9047	1.2472	1.2079	1.4141	1.3137	1.5692	1.4487	1.2327	1.2101	1.2482	1.2371	483	198	110	336	419	Injury, poisoning and certain other consequences of external causes (S00-T88)
S05	1.1358	1.1064	1.1474	1.0824	1.2066	1.1382	0.9533	0.9312	1.0958	1.0924	1.0637	1.035	1.0682	1.006	1.1149	1.05	0.8329	0.8106	1.0206	1.0162	1.2127	1.1827	1.2325	1.1646	1.3059	1.2338	1.0912	1.0697	1.1765	1.1742	2317	1933	1618	523	1974	Injury, poisoning and certain other consequences of external causes (S00-T88)
S06	1.1118	1.0872	1.126	1.0686	1.1368	1.0792	1.049	1.0355	1.055	1.0491	1.0713	1.0469	1.0821	1.026	1.0885	1.0325	0.9664	0.9522	1.0136	1.0073	1.1538	1.129	1.1717	1.113	1.1872	1.1281	1.1387	1.1262	1.0981	1.0926	7461	6446	5546	1470	6400	Injury, poisoning and certain other consequences of external causes (S00-T88)
S09	1.1569	1.1121	1.2136	1.1101	1.2548	1.1496	1.0549	1.0358	1.1066	1.0843	1.1279	1.0837	1.1757	1.0746	1.2117	1.1092	1.014	0.9948	1.0765	1.0543	1.1867	1.1413	1.2526	1.1468	1.2994	1.1916	1.0975	1.0784	1.1376	1.1152	15718	10281	8656	6130	13300	Injury, poisoning and certain other consequences of external causes (S00-T88)
S10	1.0505	1.0025	1.1308	1.0239	1.094	0.9711	0.9625	0.9595	0.9731	0.9636	0.9392	0.8938	0.9921	0.8943	0.9294	0.8204	0.8059	0.8004	0.8631	0.8531	1.175	1.1244	1.2889	1.1722	1.2877	1.1494	1.1495	1.1503	1.0971	1.0884	794	563	376	321	682	Injury, poisoning and certain other consequences of external causes (S00-T88)
S11	1.1914	1.1285	1.1893	1.0909	1.4584	1.3366	1.0452	1.013	1.1588	1.1642	1.0273	0.9687	1.01	0.9217	1.1675	1.0644	0.8236	0.7899	0.9845	0.9841	1.3818	1.3146	1.4004	1.291	1.8218	1.6785	1.3266	1.2991	1.3639	1.3771	456	361	215	174	377	Injury, poisoning and certain other consequences of external causes (S00-T88)
S12	1.1791	1.1453	1.1799	1.107	1.1768	1.103	0.9963	1.0066	1.1524	1.1453	1.0932	1.0602	1.0933	1.0238	1.0847	1.015	0.768	0.7682	1.0637	1.0557	1.2716	1.2372	1.2734	1.197	1.2767	1.1987	1.2924	1.3191	1.2486	1.2425	1813	1759	1558	146	1611	Injury, poisoning and certain other consequences of external causes (S00-T88)
S13	1.1955	1.1218	1.1992	1.0851	1.2124	1.1162	1.012	0.979	1.1403	1.0992	1.0385	0.97	1.0277	0.9245	1.0027	0.9184	0.7868	0.7562	0.9786	0.9389	1.3763	1.2974	1.3994	1.2735	1.466	1.3566	1.3018	1.2674	1.3288	1.2868	493	393	268	156	411	Injury, poisoning and certain other consequences of external causes (S00-T88)
S14	1.0694	1.069	1.0729	1.0383	1.0842	1.0615	NA	NA	1.0139	1.0215	0.9011	0.8987	0.8995	0.8667	0.8882	0.866	NA	NA	0.8395	0.8423	1.2692	1.2715	1.2797	1.244	1.3234	1.3012	NA	NA	1.2246	1.2388	332	301	238	NA	261	Injury, poisoning and certain other consequences of external causes (S00-T88)
S19	1.2441	1.1508	1.3014	1.1393	1.2833	1.1055	1.1036	1.0628	1.1596	1.0848	1.1013	1.0154	1.1334	0.9868	1.082	0.9261	0.8947	0.8564	1.0152	0.9463	1.4054	1.3042	1.4943	1.3154	1.5222	1.3195	1.3613	1.3189	1.3245	1.2436	660	511	333	222	557	Injury, poisoning and certain other consequences of external causes (S00-T88)
S20	1.1795	1.1212	1.2246	1.1051	1.2521	1.127	0.897	0.8914	1.1199	1.0846	1.1095	1.0534	1.1483	1.0342	1.1684	1.0496	0.7699	0.762	1.0509	1.0166	1.2538	1.1933	1.306	1.1808	1.3418	1.2101	1.0452	1.0429	1.1934	1.1571	2809	2536	2233	409	2554	Injury, poisoning and certain other consequences of external causes (S00-T88)
S21	1.1059	1.0615	1.153	1.0471	1.4527	1.3247	0.8489	0.8283	1.0516	1.0582	0.9713	0.9285	0.9982	0.9005	1.1898	1.0793	0.6951	0.6728	0.91	0.9123	1.2591	1.2136	1.3317	1.2175	1.7735	1.6259	1.0368	1.0198	1.2152	1.2274	604	466	266	247	477	Injury, poisoning and certain other consequences of external causes (S00-T88)
S22	1.2113	1.1541	1.209	1.1089	1.2352	1.1286	1.0476	1.0507	1.149	1.1211	1.1711	1.1151	1.1686	1.0708	1.1918	1.088	0.9134	0.9119	1.1087	1.0812	1.2528	1.1945	1.2508	1.1483	1.2802	1.1708	1.2016	1.2105	1.1908	1.1626	9018	8827	8049	540	7993	Injury, poisoning and certain other consequences of external causes (S00-T88)
S27	1.1104	1.0828	1.1049	1.0413	1.1495	1.0796	1.0153	1.0246	1.0393	1.0376	1.0458	1.0184	1.0387	0.9773	1.0708	1.004	0.8876	0.8917	0.9731	0.9702	1.179	1.1512	1.1753	1.1095	1.234	1.1609	1.1613	1.1773	1.1101	1.1098	2716	2484	1917	559	2223	Injury, poisoning and certain other consequences of external causes (S00-T88)
S29	1.3815	1.2728	1.4417	1.2769	1.4818	1.2983	NA	NA	1.3154	1.2428	1.2322	1.1317	1.2809	1.1303	1.3032	1.1369	NA	NA	1.1654	1.0983	1.5489	1.4314	1.6226	1.4425	1.685	1.4827	NA	NA	1.4847	1.4062	809	759	661	NA	723	Injury, poisoning and certain other consequences of external causes (S00-T88)
S30	1.1772	1.1211	1.2183	1.0978	1.2874	1.1738	0.9683	0.9501	1.1043	1.0728	1.127	1.0723	1.16	1.0436	1.2197	1.1106	0.8912	0.8727	1.0547	1.0237	1.2297	1.1722	1.2796	1.1548	1.3589	1.2407	1.0521	1.0344	1.1562	1.1242	5394	4265	3620	1415	4816	Injury, poisoning and certain other consequences of external causes (S00-T88)
S31	1.1073	1.0689	1.1297	1.0245	1.3636	1.2115	1.0345	1.0296	1.0525	1.0455	1.0263	0.9888	1.0246	0.9258	1.1929	1.055	0.9343	0.9275	0.9674	0.959	1.1948	1.1555	1.2456	1.1337	1.5587	1.3912	1.1454	1.1429	1.145	1.1398	1721	989	558	960	1380	Injury, poisoning and certain other consequences of external causes (S00-T88)
S32	1.1268	1.0908	1.1355	1.0735	1.161	1.0988	0.9505	0.9505	1.0778	1.0564	1.0902	1.0548	1.0981	1.0374	1.1211	1.0603	0.8362	0.8328	1.0407	1.0195	1.1647	1.128	1.1742	1.1109	1.2023	1.1386	1.0806	1.0849	1.1162	1.0947	9580	9297	8663	604	8496	Injury, poisoning and certain other consequences of external causes (S00-T88)
S33	1.0835	1.0172	1.0035	0.9201	NA	NA	NA	NA	0.9995	0.9245	0.8114	0.7576	0.7478	0.6796	NA	NA	NA	NA	0.7367	0.6761	1.4468	1.3657	1.3467	1.2457	NA	NA	NA	NA	1.3562	1.2643	120	108	NA	NA	103	Injury, poisoning and certain other consequences of external causes (S00-T88)
S35	1.0802	1.0882	1.1664	1.1733	NA	NA	NA	NA	NA	NA	0.8171	0.8173	0.8707	0.8678	NA	NA	NA	NA	NA	NA	1.428	1.4489	1.5627	1.5863	NA	NA	NA	NA	NA	NA	124	113	NA	NA	NA	Injury, poisoning and certain other consequences of external causes (S00-T88)
S36	1.1104	1.093	1.1209	1.0627	1.1727	1.126	0.9896	0.999	1.0485	1.0483	1.0148	0.9965	1.0144	0.959	1.0329	0.989	0.853	0.8576	0.9485	0.9461	1.2151	1.1987	1.2385	1.1776	1.3314	1.2819	1.148	1.1638	1.1591	1.1614	1192	927	589	453	953	Injury, poisoning and certain other consequences of external causes (S00-T88)
S37	0.9994	0.977	1.0495	1.0072	1.0218	0.9779	0.9857	0.9991	0.9579	0.9507	0.8951	0.8729	0.9325	0.8924	0.889	0.8486	0.797	0.8033	0.8493	0.8408	1.1158	1.0936	1.1811	1.1369	1.1745	1.1269	1.2192	1.2427	1.0805	1.075	813	690	509	219	671	Injury, poisoning and certain other consequences of external causes (S00-T88)
S39	1.1696	1.0889	1.1789	1.0612	1.2248000000000001	1.1015	1.1781	1.1264	1.1157	1.0712	1.0922	1.0152	1.0914	0.98	1.1196	1.0045	1.0426	0.9931	1.0369	0.9939	1.2524	1.1679	1.2736	1.1492	1.3398	1.208	1.3313	1.2776	1.2006	1.1545	2149	1654	1258	681	1862	Injury, poisoning and certain other consequences of external causes (S00-T88)
S40	1.1369	1.0871	1.1664	1.0698	1.2067	1.1093	0.9213	0.9001	1.1005	1.0682	1.0795	1.0313	1.1037	1.0109	1.1382	1.0448	0.813	0.7919	1.0428	1.0113	1.1972	1.1459	1.2326	1.1321	1.2794	1.1777	1.044	1.0231	1.1614	1.1283	4026	3550	3241	625	3692	Injury, poisoning and certain other consequences of external causes (S00-T88)
S41	1.2198	1.1585	1.2621	1.1427	1.3388	1.2089	0.9823	0.9761	1.1388	1.1023	1.1259	1.0675	1.1569	1.0446	1.2095	1.0891	0.8452	0.836	1.0456	1.0102	1.3216	1.2573	1.3769	1.2501	1.4819	1.3418	1.1417	1.1398	1.2403	1.2027	1733	1450	1152	451	1504	Injury, poisoning and certain other consequences of external causes (S00-T88)
S42	1.1085	1.0848	1.1358	1.0785	1.1408	1.0817	1.0457	1.0408	1.0762	1.07	1.0797	1.0561	1.101	1.0447	1.1036	1.0457	0.9985	0.9929	1.0456	1.0392	1.1381	1.1142	1.1718	1.1133	1.1793	1.1189	1.0952	1.091	1.1077	1.1017	14330	10210	9071	4662	12069	Injury, poisoning and certain other consequences of external causes (S00-T88)
S43	1.1005	1.069	1.1062	1.051	1.095	1.0533	1.0199	1.0107	1.0559	1.0479	1.0248	0.994	1.0288	0.9756	1.0112	0.971	0.8243	0.811	0.9765	0.9677	1.1817	1.1496	1.1895	1.1321	1.1857	1.1426	1.2618	1.2596	1.1418	1.1347	1936	1858	1556	216	1623	Injury, poisoning and certain other consequences of external causes (S00-T88)
S44	1.2432	1.211	NA	NA	NA	NA	NA	NA	NA	NA	0.9304	0.8999	NA	NA	NA	NA	NA	NA	NA	NA	1.6611	1.6296	NA	NA	NA	NA	NA	NA	NA	NA	120	NA	NA	NA	NA	Injury, poisoning and certain other consequences of external causes (S00-T88)
S46	1.1045	1.0489	1.1205	1.0355	1.0724	0.9668	NA	NA	1.0645	1.0178	0.9883	0.936	1.001	0.9221	0.9464	0.8501	NA	NA	0.9466	0.9027	1.2342	1.1754	1.2543	1.1629	1.2153	1.0996	NA	NA	1.197	1.1476	789	762	618	NA	686	Injury, poisoning and certain other consequences of external causes (S00-T88)
S49	1.1987	1.1202	1.2764	1.1476	1.2656	1.1507	1.1666	1.1396	1.1798	1.1411	1.093	1.0192	1.1596	1.0398	1.143	1.0365	0.8912	0.8623	1.0711	1.0339	1.3146	1.2312	1.4048	1.2666	1.4014	1.2774	1.5271	1.506	1.2994	1.2594	1232	1141	1037	143	1120	Injury, poisoning and certain other consequences of external causes (S00-T88)
S50	1.1577	1.1067	1.1912	1.1016	1.2273	1.1326	0.9325	0.8989	1.0854	1.061	1.1026	1.0529	1.1291	1.0429	1.159	1.0681	0.8423	0.8096	1.0311	1.007	1.2156	1.1633	1.2567	1.1637	1.2997	1.201	1.0324	0.9981	1.1424	1.1179	4521	3790	3397	947	4090	Injury, poisoning and certain other consequences of external causes (S00-T88)
S51	1.1526	1.0889	1.2089	1.093	1.2478	1.1303	0.9779	0.9729	1.1345	1.0952	1.1063	1.0442	1.1569	1.0446	1.1876	1.0743	0.897	0.89	1.0862	1.0477	1.2008	1.1356	1.2633	1.1437	1.3111	1.1892	1.0661	1.0635	1.185	1.1449	6586	5723	4777	1332	5836	Injury, poisoning and certain other consequences of external causes (S00-T88)
S52	1.058	1.0366	1.0972	1.0568	1.1069	1.0658	1.01	0.9992	1.0244	1.0129	1.0367	1.0153	1.0673	1.0275	1.0743	1.0338	0.9813	0.9702	1.0009	0.9893	1.0798	1.0583	1.1279	1.0871	1.1405	1.0988	1.0397	1.0291	1.0485	1.0371	23610	12452	10625	11920	18431	Injury, poisoning and certain other consequences of external causes (S00-T88)
S53	0.9829	0.954	1.0199	0.9491	1.0709	0.9824	0.9641	0.9571	1.0285	1.0123	0.8708	0.8431	0.8584	0.7943	0.8738	0.7963	0.8209	0.8133	0.8976	0.8814	1.1094	1.0796	1.2119	1.1341	1.3125	1.212	1.1322	1.1262	1.1784	1.1626	648	310	218	376	519	Injury, poisoning and certain other consequences of external causes (S00-T88)
S54	1.126	1.0901	1.2309	1.0939	1.3537	1.2849	1.0013	1.0002	1.1976	1.1525	0.9372	0.9012	1.0039	0.8826	1.0016	0.942	0.7536	0.7467	0.9757	0.9319	1.3528	1.3186	1.5092	1.356	1.8297	1.7526	1.3305	1.3396	1.4699	1.4255	290	222	106	126	238	Injury, poisoning and certain other consequences of external causes (S00-T88)
S55	1.3351	1.3323	1.4723	1.374	NA	NA	NA	NA	1.3519	1.4277	1.0197	1.008	1.1113	1.027	NA	NA	NA	NA	0.993	1.0369	1.7481	1.7611	1.9507	1.8383	NA	NA	NA	NA	1.8404	1.9659	139	121	NA	NA	105	Injury, poisoning and certain other consequences of external causes (S00-T88)
S56	0.9972	0.9821	1.089	1.0365	1.0866	1.0461	0.9699	0.9638	0.923	0.9282	0.8995	0.8834	0.9746	0.9239	0.9124	0.8744	0.8275	0.8184	0.8195	0.8215	1.1055	1.0917	1.2168	1.1628	1.294	1.2514	1.1366	1.135	1.0397	1.0486	883	718	286	395	649	Injury, poisoning and certain other consequences of external causes (S00-T88)
S59	1.2418	1.1689	1.3083	1.1916	1.3928	1.2764	1.016	0.9537	1.146	1.1081	1.0806	1.0138	1.1198	1.0154	1.18	1.0765	0.7674	0.7147	0.9897	0.954	1.427	1.3478	1.5284	1.3984	1.644	1.5133	1.3451	1.2725	1.3271	1.287	547	443	399	126	485	Injury, poisoning and certain other consequences of external causes (S00-T88)
S60	1.1389	1.0953	1.1733	1.0856	1.199	1.1087	1.0047	0.9905	1.0722	1.0473	1.0795	1.037	1.1049	1.0207	1.1213	1.0353	0.9084	0.8932	1.013	0.9884	1.2016	1.1568	1.2459	1.1546	1.2821	1.1874	1.1112	1.0984	1.1348	1.1098	3606	2885	2342	993	3200	Injury, poisoning and certain other consequences of external causes (S00-T88)
S61	1.0483	1.0174	1.0946	1.0274	1.1351	1.0643	0.9614	0.9561	0.9941	0.9834	1.0216	0.9908	1.0616	0.9955	1.0916	1.0225	0.9242	0.9182	0.9657	0.9547	1.0757	1.0446	1.1285	1.0602	1.1804	1.1078	1.0001	0.9955	1.0233	1.013	14534	10128	6327	6292	11519	Injury, poisoning and certain other consequences of external causes (S00-T88)
S62	1.0474	1.0158	1.0822	1.0207	1.094	1.0313	1.0103	0.9958	0.9888	0.9803	1.0157	0.9843	1.044	0.9835	1.0425	0.9817	0.9654	0.9504	0.9546	0.9456	1.08	1.0482	1.1218	1.0592	1.1479	1.0834	1.0572	1.0434	1.0242	1.0162	10253	7126	4076	4846	7794	Injury, poisoning and certain other consequences of external causes (S00-T88)
S63	1.1947	1.1432	1.2012	1.1094	1.2065	1.1363	1.1372	1.1006	1.1273	1.0906	1.1055	1.0556	1.1049	1.0176	1.0852	1.0193	0.9887	0.953	1.0331	0.9975	1.2911	1.2382	1.306	1.2096	1.3413	1.2667	1.3079	1.2709	1.2301	1.1924	1608	1353	847	515	1263	Injury, poisoning and certain other consequences of external causes (S00-T88)
S64	1.0012	0.9836	1.0113	0.9619	1.0144	0.9766	0.9421	0.9448	0.9018	0.8999	0.9328	0.9146	0.9356	0.8873	0.9051	0.8686	0.8418	0.8411	0.8303	0.8269	1.0746	1.0578	1.0932	1.0428	1.137	1.098	1.0543	1.0612	0.9795	0.9794	1854	1453	665	775	1331	Injury, poisoning and certain other consequences of external causes (S00-T88)
S65	1.0245	1.0286	1.0255	0.988	0.9925	0.9626	1.0252	1.0403	0.9643	0.9831	0.8949	0.8957	0.8836	0.8476	0.8044	0.7769	0.8268	0.8339	0.8256	0.8391	1.1728	1.1812	1.1902	1.1518	1.2245	1.1927	1.2712	1.2978	1.1262	1.1517	507	397	196	219	379	Injury, poisoning and certain other consequences of external causes (S00-T88)
S66	1.0314	1.0068	1.0417	0.9955	1.0024	0.9654	0.9889	0.9818	0.9452	0.9472	0.9795	0.9548	0.985	0.9395	0.9214	0.8853	0.9107	0.9019	0.8891	0.8896	1.0862	1.0617	1.1016	1.0549	1.0905	1.0527	1.0738	1.0688	1.0048	1.0084	3464	2821	1209	1443	2435	Injury, poisoning and certain other consequences of external causes (S00-T88)
S67	0.8735	0.8557	0.7822	0.7862	NA	NA	0.9235	0.9206	0.8737	0.8779	0.7633	0.7453	0.6311	0.6301	NA	NA	0.7851	0.7801	0.7493	0.7506	0.9998	0.9826	0.9693	0.981	NA	NA	1.0863	1.0863	1.0189	1.0268	501	180	NA	358	396	Injury, poisoning and certain other consequences of external causes (S00-T88)
S68	0.9768	0.984	0.9678	0.9697	0.9738	0.9888	0.9899	0.9811	0.9199	0.9245	0.8954	0.9006	0.8619	0.8612	0.8463	0.8566	0.8775	0.8676	0.8323	0.8351	1.0655	1.075	1.0867	1.0919	1.1205	1.1414	1.1167	1.1096	1.0167	1.0234	1198	650	432	652	899	Injury, poisoning and certain other consequences of external causes (S00-T88)
S69	1.2109	1.1453	1.2597	1.1298	1.2885	1.1455	1.022	1.0104	1.1683	1.1331	1.1144	1.0517	1.145	1.0234	1.1539	1.022	0.8827	0.8692	1.0688	1.0344	1.3158	1.2472	1.386	1.2473	1.4387	1.2839	1.1833	1.1745	1.2771	1.2411	1477	1110	848	460	1287	Injury, poisoning and certain other consequences of external causes (S00-T88)
S70	1.1575	1.109	1.164	1.0703	1.1931	1.112	0.9386	0.9386	1.0807	1.0562	1.0991	1.052	1.1014	1.0113	1.1263	1.0484	0.8236	0.821	1.0241	1.0001	1.219	1.1691	1.2302	1.1326	1.2639	1.1793	1.0696	1.073	1.1404	1.1155	3968	3487	3264	576	3637	Injury, poisoning and certain other consequences of external causes (S00-T88)
S71	1.0733	1.0161	1.1383	1.0181	1.3009	1.1992	0.9873	0.9472	1.0286	1.0052	0.9721	0.9175	1.0059	0.8949	1.0906	0.9999	0.8635	0.8248	0.9205	0.8968	1.185	1.1253	1.2883	1.1584	1.5517	1.4381	1.1288	1.0876	1.1493	1.1267	1033	612	320	578	818	Injury, poisoning and certain other consequences of external causes (S00-T88)
S72	1.1023	1.0919	1.115	1.0824	1.1188	1.0848	0.9809	0.9715	1.0848	1.0869	1.0804	1.0699	1.0923	1.0601	1.0958	1.0622	0.8972	0.887	1.0616	1.0634	1.1247	1.1144	1.1381	1.1052	1.1422	1.108	1.0724	1.0642	1.1085	1.1109	25942	24948	24537	1190	22614	Injury, poisoning and certain other consequences of external causes (S00-T88)
S73	1.0919	1.0363	1.0948	1.0227	1.1683	1.0676	NA	NA	1.0475	1.025	0.928	0.878	0.9124	0.8497	0.9593	0.8725	NA	NA	0.8835	0.8621	1.2848	1.2231	1.3136	1.231	1.4229	1.3062	NA	NA	1.242	1.2186	369	293	255	NA	339	Injury, poisoning and certain other consequences of external causes (S00-T88)
S76	1.1379	1.0739	1.1562	1.0827	1.1429	1.0736	1.0856	1.0456	1.0886	1.0451	1.0195	0.9595	1.0304	0.9619	1.0064	0.9427	0.8396	0.8017	0.9642	0.9231	1.27	1.2019	1.2973	1.2187	1.2978	1.2227	1.4035	1.3636	1.2291	1.1832	811	711	581	167	656	Injury, poisoning and certain other consequences of external causes (S00-T88)
S79	1.249	1.1961	1.2268	1.1379	1.2461	1.1571	1.172	1.2099	1.1746	1.1518	1.1626	1.112	1.1391	1.055	1.1548	1.0707	0.9197	0.9441	1.0905	1.0684	1.3419	1.2866	1.3212	1.2272	1.3447	1.2505	1.4936	1.5505	1.2651	1.2417	2077	1935	1848	174	1915	Injury, poisoning and certain other consequences of external causes (S00-T88)
S80	1.1416	1.0754	1.1765	1.0722	1.1866	1.073	0.9301	0.9056	1.086	1.0422	1.1001	1.0356	1.1307	1.0295	1.1382	1.0281	0.8494	0.8255	1.0447	1.0019	1.1846	1.1169	1.2242	1.1168	1.237	1.1199	1.0184	0.9936	1.129	1.0842	7694	6760	6187	1180	6986	Injury, poisoning and certain other consequences of external causes (S00-T88)
S81	1.2035	1.1189	1.2351	1.1084	1.2907	1.161	1.0631	1.0411	1.147	1.0821	1.1537	1.0715	1.18	1.0575	1.2287	1.1038	0.969	0.9466	1.0965	1.0335	1.2555	1.1684	1.2928	1.1617	1.3558	1.2213	1.1663	1.145	1.1999	1.133	6108	5213	4640	1211	5362	Injury, poisoning and certain other consequences of external causes (S00-T88)
S82	1.0867	1.0533	1.1012	1.0355	1.1034	1.0411	1.0361	1.0206	1.0437	1.0262	1.0606	1.0276	1.0717	1.007	1.0695	1.0084	0.9908	0.9748	1.0154	0.9978	1.1133	1.0797	1.1316	1.0649	1.1384	1.075	1.0834	1.0685	1.0728	1.0553	16239	12559	9534	4983	12630	Injury, poisoning and certain other consequences of external causes (S00-T88)
S83	1.1522	1.0825	1.1659	1.0738	1.1763	1.0718	1.1145	1.0672	1.0591	1.0186	1.0784	1.0111	1.0839	0.9958	1.0634	0.9659	1.0022	0.9562	0.9828	0.9435	1.231	1.159	1.254	1.158	1.3013	1.1893	1.2394	1.191	1.1414	1.0996	2258	1762	925	922	1721	Injury, poisoning and certain other consequences of external causes (S00-T88)
S86	1.1397	1.0782	1.182	1.1002	1.1997	1.106	1.0397	1.007	1.0984	1.0394	1.038	0.9794	1.0729	0.9953	1.0701	0.9829	0.8227	0.7901	0.9875	0.9318	1.2514	1.187	1.3023	1.2161	1.3449	1.2445	1.3139	1.2834	1.2218	1.1593	1067	972	693	193	806	Injury, poisoning and certain other consequences of external causes (S00-T88)
S89	1.2279	1.1545	1.2359	1.1234	1.2656	1.1535	1.0453	1.0281	1.1238	1.0779	1.1351	1.0656	1.1367	1.031	1.1585	1.0538	0.8653	0.8473	1.0354	0.9919	1.3284	1.2508	1.3438	1.2241	1.3826	1.2628	1.2628	1.2476	1.2198	1.1714	1684	1472	1332	274	1509	Injury, poisoning and certain other consequences of external causes (S00-T88)
S90	1.114	1.0578	1.1274	1.016	1.1119	1.0094	1.0174	1.0115	1.0398	1.0055	1.037	0.9832	1.0408	0.9357	1.0188	0.9228	0.8837	0.8763	0.9643	0.931	1.1966	1.138	1.2212	1.1032	1.2135	1.1041	1.1713	1.1676	1.1213	1.0858	1979	1574	1345	496	1751	Injury, poisoning and certain other consequences of external causes (S00-T88)
S91	1.1179	1.0733	1.2286	1.102	1.2951	1.1626	0.994	0.9875	1.0845	1.0587	1.0468	1.0035	1.1305	1.0109	1.1735	1.0504	0.9025	0.8947	1.0094	0.9839	1.1938	1.148	1.3352	1.2012	1.4293	1.2867	1.0949	1.0899	1.1652	1.1392	2322	1449	1066	1076	1955	Injury, poisoning and certain other consequences of external causes (S00-T88)
S92	1.1317	1.0796	1.1534	1.0543	1.2006	1.0881	0.9881	0.9677	1.1004	1.0776	1.0727	1.022	1.0891	0.9937	1.1232	1.016	0.8845	0.8631	1.0375	1.0147	1.1939	1.1404	1.2214	1.1185	1.2832	1.1654	1.1039	1.0849	1.1672	1.1444	3393	2905	2176	808	2775	Injury, poisoning and certain other consequences of external causes (S00-T88)
S93	1.1946	1.117	1.1305	1.0121	1.2052	1.0816	1.203	1.1649	1.1073	1.0545	1.0876	1.0147	1.0229	0.9127	1.0711	0.9582	0.9984	0.9625	1.0005	0.9506	1.3121	1.2296	1.2494	1.1224	1.356	1.2209	1.4494	1.4098	1.2255	1.1697	1122	945	687	299	937	Injury, poisoning and certain other consequences of external causes (S00-T88)
S96	1.1434	1.0589	1.106	0.9477	1.187	0.9989	1.2201	1.2057	1.1565	1.0591	0.9454	0.8693	0.8863	0.7496	0.8868	0.7349	0.9017	0.8803	0.9354	0.8494	1.383	1.2899	1.3801	1.1981	1.5889	1.3577	1.6507	1.6512	1.4298	1.3205	264	185	106	114	218	Injury, poisoning and certain other consequences of external causes (S00-T88)
S99	1.1461	1.0562	1.1854	1.0245	1.158	1.0211	1.1716	1.1385	1.0825	1.0312	1.0276	0.9444	1.0513	0.9044	1.0127	0.8892	0.9449	0.9143	0.9653	0.9177	1.2783	1.1813	1.3366	1.1605	1.3242	1.1727	1.4526	1.4178	1.2139	1.1588	852	701	558	220	754	Injury, poisoning and certain other consequences of external causes (S00-T88)
T00	1.1219	1.0719	1.1528	1.0508	1.1894	1.0917	0.977	0.9821	1.0767	1.045	1.039	0.9909	1.0581	0.9621	1.0828	0.9916	0.843	0.8438	0.9932	0.9625	1.2115	1.1594	1.2559	1.1477	1.3065	1.2019	1.1323	1.1431	1.1672	1.1345	1813	1458	1266	446	1632	Injury, poisoning and certain other consequences of external causes (S00-T88)
T01	1.1222	1.0489	1.1449	0.9911	1.1779	1.0462	1.067	1.0503	1.0859	1.0475	1.0045	0.9359	1.0139	0.8736	1.0193	0.9012	0.8743	0.8555	0.9668	0.9298	1.2537	1.1755	1.2928	1.1243	1.3612	1.2145	1.3021	1.2895	1.2197	1.1802	889	724	543	271	799	Injury, poisoning and certain other consequences of external causes (S00-T88)
T02	1.1737	1.1534	1.1771	1.1329	1.3115	1.2596	0.9696	0.9369	1.0495	1.0452	1.0325	1.0115	1.0203	0.9786	1.1186	1.0711	0.7593	0.729	0.9092	0.9027	1.3341	1.3153	1.358	1.3116	1.5378	1.4812	1.2381	1.2041	1.2115	1.2102	593	466	389	164	471	Injury, poisoning and certain other consequences of external causes (S00-T88)
T09	1.22	1.1412	1.2029	1.1083	1.2156	1.0988	NA	NA	1.1132	1.0883	1.0158	0.9456	0.9866	0.9043	0.9724	0.8738	NA	NA	0.9166	0.8925	1.4653	1.3773	1.4667	1.3584	1.5198	1.3818	NA	NA	1.352	1.3272	303	247	203	NA	257	Injury, poisoning and certain other consequences of external causes (S00-T88)
T11	1.1909	1.1151	1.2194	1.0924	1.2793	1.1501	0.9513	0.9343	1.1533	1.1095	1.084	1.0125	1.1007	0.9831	1.1448	1.0259	0.7791	0.7598	1.0454	1.0036	1.3084	1.228	1.3508	1.2138	1.4297	1.2893	1.1615	1.1488	1.2723	1.2266	1227	1043	910	253	1123	Injury, poisoning and certain other consequences of external causes (S00-T88)
T13	1.167	1.0994	1.2359	1.1179	1.2574	1.131	0.8309	0.8277	1.1108	1.0637	1.0376	0.975	1.0884	0.9812	1.0987	0.984	0.6292	0.6227	0.9817	0.9379	1.3124	1.2396	1.4034	1.2736	1.4391	1.3	1.0974	1.1003	1.2568	1.2064	755	659	595	121	675	Injury, poisoning and certain other consequences of external causes (S00-T88)
T14	1.1562	1.0867	1.1934	1.0666	1.2282	1.0969	0.8929	0.862	1.0223	0.9844	1.0334	0.9691	1.0535	0.938	1.0699	0.9515	0.7074	0.6801	0.9018	0.8667	1.2937	1.2186	1.3519	1.2128	1.4099	1.2646	1.1271	1.0926	1.1589	1.1181	756	614	504	169	604	Injury, poisoning and certain other consequences of external causes (S00-T88)
T15	1.0489	1.0338	NA	NA	NA	NA	1.0041	0.978	0.954	0.9537	0.8342	0.8194	NA	NA	NA	NA	0.7443	0.7219	0.7419	0.7389	1.319	1.3043	NA	NA	NA	NA	1.3546	1.3249	1.2267	1.2309	180	NA	NA	106	149	Injury, poisoning and certain other consequences of external causes (S00-T88)
T16	1.0493	1.0297	1.1427	1.0137	1.3382	1.1553	1.0459	1.0322	1.0163	1.0031	0.9787	0.9594	0.8912	0.7837	0.9811	0.8347	0.9732	0.9595	0.9413	0.928	1.125	1.1051	1.4653	1.3113	1.8252	1.5991	1.124	1.1104	1.0974	1.0844	2000	153	102	1875	1686	Injury, poisoning and certain other consequences of external causes (S00-T88)
T17	1.1354	1.0805	1.3598	1.2187	1.305	1.1829	0.9897	0.9676	1.0689	1.0287	1.0721	1.0191	1.2531	1.1203	1.1946	1.0802	0.9148	0.8933	1.0049	0.9661	1.2024	1.1456	1.4756	1.3258	1.4255	1.2954	1.0707	1.0481	1.1369	1.0953	2952	1523	1296	1516	2532	Injury, poisoning and certain other consequences of external causes (S00-T88)
T18	1.161	1.0899	1.3095	1.1757	1.2602	1.1349	1.0061	0.984	1.0658	1.0234	1.088	1.0198	1.2052	1.0789	1.1452	1.0282	0.9144	0.8927	0.9925	0.9517	1.2388	1.1648	1.4228	1.2812	1.3867	1.2526	1.1071	1.0847	1.1445	1.1005	2326	1419	1052	1062	1901	Injury, poisoning and certain other consequences of external causes (S00-T88)
T19	1.1856	1.1089	1.2898	1.1803	NA	NA	NA	NA	1.1731	1.1491	0.9627	0.8948	1.0143	0.9207	NA	NA	NA	NA	0.9342	0.9092	1.4599	1.3741	1.6402	1.5132	NA	NA	NA	NA	1.4731	1.4521	221	163	NA	NA	186	Injury, poisoning and certain other consequences of external causes (S00-T88)
T20	0.9853	0.9752	1.1135	1.0572	1.2765	1.2005	0.9019	0.9014	0.9861	0.9945	0.8915	0.8811	0.9575	0.906	1.0573	0.9899	0.7953	0.7935	0.8849	0.8911	1.0891	1.0794	1.295	1.2338	1.541	1.4559	1.0228	1.0239	1.0988	1.1099	918	406	267	575	787	Injury, poisoning and certain other consequences of external causes (S00-T88)
T21	0.9967	0.9882	1.1387	1.0699	1.1996	1.1107	0.9092	0.9088	0.9937	0.998	0.9167	0.9077	1.0041	0.9401	1.0383	0.9577	0.8163	0.8146	0.9085	0.9111	1.0836	1.0759	1.2913	1.2177	1.3859	1.2881	1.0127	1.0139	1.087	1.0932	1351	614	476	791	1177	Injury, poisoning and certain other consequences of external causes (S00-T88)
T22	1.0088	0.9972	1.085	1.0098	1.1328	1.0593	0.9416	0.9438	0.9438	0.9451	0.9203	0.9085	0.9475	0.8785	0.9567	0.8909	0.8381	0.8384	0.8548	0.8546	1.1058	1.0946	1.2425	1.1607	1.3413	1.2595	1.058	1.0624	1.042	1.0452	1111	507	334	678	943	Injury, poisoning and certain other consequences of external causes (S00-T88)
T23	1.0136	0.9962	1.0325	0.981	1.0949	1.02	0.9708	0.9545	0.9669	0.9728	0.9257	0.9084	0.8999	0.8519	0.9174	0.8508	0.8679	0.8516	0.8758	0.8796	1.1099	1.0925	1.1847	1.1297	1.3067	1.2228	1.086	1.0699	1.0674	1.0759	1140	479	291	746	952	Injury, poisoning and certain other consequences of external causes (S00-T88)
T24	0.9218	0.9157	0.9775	0.9436	0.967	0.9341	0.903	0.9091	0.8874	0.8971	0.8326	0.8256	0.8536	0.8216	0.824	0.793	0.7827	0.7863	0.7937	0.8008	1.0206	1.0157	1.1194	1.0839	1.1348	1.1002	1.0417	1.051	0.9922	1.0049	916	513	370	469	763	Injury, poisoning and certain other consequences of external causes (S00-T88)
T25	0.8815	0.8494	0.9818	0.9056	0.9171	0.8051	0.9195	0.9007	0.886	0.8726	0.7653	0.7354	0.7937	0.7281	0.7055	0.6134	0.7699	0.7518	0.7603	0.7473	1.0153	0.9811	1.2143	1.1264	1.1921	1.0566	1.0981	1.079	1.0325	1.019	461	205	136	289	396	Injury, poisoning and certain other consequences of external causes (S00-T88)
T29	0.9299	0.901	1.2582	1.2045	NA	NA	0.8082	0.8003	0.9432	0.9385	0.752	0.7252	0.9426	0.8934	NA	NA	0.6054	0.5973	0.748	0.7415	1.1499	1.1195	1.6796	1.6239	NA	NA	1.079	1.0725	1.1893	1.1879	202	114	NA	109	175	Injury, poisoning and certain other consequences of external causes (S00-T88)
T31	0.9677	0.9532	1.0543	1	1.1037	1.0341	0.9235	0.9182	0.9419	0.9425	0.9153	0.9008	0.9667	0.9148	0.99	0.9251	0.8627	0.8568	0.8868	0.8865	1.023	1.0086	1.1499	1.0932	1.2303	1.1559	0.9886	0.984	1.0004	1.0021	3030	1224	799	2007	2568	Injury, poisoning and certain other consequences of external causes (S00-T88)
T36	1.2601	1.1713	1.298	1.0878	1.5003	1.2541	1.184	1.1663	1.138	1.1105	1.1259	1.0431	1.1343	0.9442	1.2157	1.0063	1.0149	0.9956	1.0047	0.977	1.4104	1.3153	1.4853	1.2532	1.8515	1.5629	1.3814	1.3663	1.2889	1.2621	783	514	224	430	637	Injury, poisoning and certain other consequences of external causes (S00-T88)
T37	1.2997	1.2093	1.4007	1.2039	1.5468	1.282	1.1388	1.1674	1.2114	1.1964	1.0834	1.0015	1.1366	0.9681	1.1426	0.9328	0.8635	0.8794	0.9987	0.9817	1.5593	1.4601	1.7262	1.4972	2.0939	1.762	1.5019	1.5497	1.4693	1.4581	306	227	111	135	264	Injury, poisoning and certain other consequences of external causes (S00-T88)
T38	1.2551	1.1434	1.3386	1.0894	1.3657	1.1087	1.0458	1.0224	1.1403	1.0891	1.1471	1.0421	1.2103	0.9795	1.2105	0.9766	0.8946	0.8694	1.0394	0.9903	1.3732	1.2546	1.4806	1.2116	1.5407	1.2588	1.2225	1.2024	1.251	1.1976	1234	955	666	419	1125	Injury, poisoning and certain other consequences of external causes (S00-T88)
T39	1.1012	1.05	1.1264	0.9863	1.263	1.0794	1.0208	1.0092	1.0209	1.0089	1.0721	1.0215	1.0902	0.9534	1.1999	1.0233	0.9845	0.9724	0.9907	0.9783	1.1311	1.0793	1.1638	1.0205	1.3293	1.1385	1.0583	1.0474	1.052	1.0404	13727	8586	3525	7704	10684	Injury, poisoning and certain other consequences of external causes (S00-T88)
T40	1.1756	1.0755	1.21	0.9961	1.3182	1.0592	0.9712	0.9779	1.084	1.0552	1.129	1.0314	1.1591	0.952	1.2416	0.9943	0.9049	0.9091	1.0389	1.0102	1.2241	1.1214	1.2631	1.0421	1.3995	1.1284	1.0424	1.0518	1.131	1.1022	5986	5084	2615	2003	5251	Injury, poisoning and certain other consequences of external causes (S00-T88)
T41	1.1753	1.0643	1.1733	1.0573	NA	NA	NA	NA	1.1359	1.1081	0.9192	0.8249	0.8951	0.7964	NA	NA	NA	NA	0.8655	0.8379	1.5028	1.3731	1.5379	1.4036	NA	NA	NA	NA	1.4906	1.4655	163	126	NA	NA	134	Injury, poisoning and certain other consequences of external causes (S00-T88)
T42	1.173	1.0757	1.2268	1.0042	1.2975	1.0585	0.958	0.9758	1.0473	1.0296	1.1188	1.0242	1.1674	0.953	1.2138	0.9867	0.871	0.8845	0.9961	0.9781	1.23	1.1297	1.2892	1.0581	1.387	1.1355	1.0536	1.0765	1.101	1.0838	4246	3759	2072	1090	3661	Injury, poisoning and certain other consequences of external causes (S00-T88)
T43	1.1631	1.0869	1.2209	1.0163	1.3154	1.0777	0.9705	0.9781	1.0558	1.0411	1.1203	1.0456	1.1726	0.974	1.2359	1.0093	0.9136	0.919	1.0138	0.9986	1.2076	1.1298	1.2712	1.0604	1.3999	1.1506	1.031	1.041	1.0995	1.0854	6905	5667	2343	2734	5711	Injury, poisoning and certain other consequences of external causes (S00-T88)
T44	1.1581	1.097	1.2167	1.036	1.2341	1.0223	1.0116	1.0027	1.0679	1.0617	1.0673	1.0088	1.1107	0.9417	1.0884	0.8961	0.8877	0.8764	0.9796	0.9721	1.2565	1.1929	1.3328	1.1396	1.3993	1.1662	1.1528	1.1472	1.164	1.1594	1483	1137	600	578	1285	Injury, poisoning and certain other consequences of external causes (S00-T88)
T45	1.2632	1.155	1.3089	1.1033	1.3508	1.1379	1.181	1.143	1.1523	1.1124	1.1788	1.0755	1.2057	1.0126	1.2108	1.0153	1.0677	1.0302	1.0703	1.0313	1.3535	1.2403	1.4208	1.2022	1.507	1.2752	1.3064	1.2682	1.2406	1.1998	2123	1430	819	1026	1822	Injury, poisoning and certain other consequences of external causes (S00-T88)
T46	1.1949	1.1136	1.2348	1.0616	1.2557	1.0642	1.002	0.9811	1.1201	1.0881	1.0958	1.0193	1.1248	0.9637	1.135	0.958	0.8276	0.806	1.0238	0.993	1.303	1.2166	1.3557	1.1695	1.3893	1.1822	1.2131	1.1943	1.2253	1.1924	1326	1135	968	264	1210	Injury, poisoning and certain other consequences of external causes (S00-T88)
T47	1.1516	1.038	1.2564	1.0034	1.2599	0.9871	0.9534	0.9375	1.0802	1.0384	1.0279	0.9234	1.1051	0.8763	1.0671	0.8275	0.7909	0.7736	0.9597	0.92	1.2902	1.1669	1.4284	1.1489	1.4876	1.1776	1.1494	1.1361	1.2157	1.1721	777	579	350	291	698	Injury, poisoning and certain other consequences of external causes (S00-T88)
T48	1.2047	1.0836	1.4209	1.109	1.7677	1.4422	1.0501	1.0084	1.1106	1.009	1.0381	0.9287	1.1378	0.8748	1.3044	1.043	0.8723	0.8339	0.9451	0.8532	1.398	1.2644	1.7743	1.4058	2.3957	1.9941	1.2641	1.2194	1.305	1.1931	450	198	111	286	381	Injury, poisoning and certain other consequences of external causes (S00-T88)
T49	1.0227	0.9753	1.3035	1.078	NA	NA	0.9549	0.9218	0.9865	0.966	0.866	0.8234	0.9618	0.7835	NA	NA	0.7865	0.7569	0.8245	0.8057	1.2077	1.1552	1.7666	1.4831	NA	NA	1.1594	1.1226	1.1803	1.1581	333	103	NA	244	288	Injury, poisoning and certain other consequences of external causes (S00-T88)
T50	1.1769	1.0829	1.2331	1.0247	1.2558	1.0314	0.9608	0.9473	1.0517	1.0211	1.0933	1.0039	1.1357	0.9399	1.1289	0.9223	0.8462	0.8316	0.9716	0.9415	1.2669	1.1682	1.3389	1.1172	1.397	1.1534	1.0909	1.079	1.1385	1.1073	1779	1390	840	589	1496	Injury, poisoning and certain other consequences of external causes (S00-T88)
T51	1.1441	1.0738	1.1593	0.9785	1.2603	1.032	0.979	1.0016	1.058	1.0558	1.0975	1.0286	1.1106	0.9354	1.1796	0.9626	0.9096	0.9281	1.0116	1.0083	1.1927	1.121	1.2101	1.0236	1.3465	1.1064	1.0537	1.0808	1.1065	1.1057	5485	4942	2032	1804	4568	Injury, poisoning and certain other consequences of external causes (S00-T88)
T52	0.8749	0.8538	NA	NA	NA	NA	0.8301	0.8257	0.8694	0.8621	0.7352	0.7153	NA	NA	NA	NA	0.6815	0.6765	0.7193	0.7116	1.0411	1.019	NA	NA	NA	NA	1.0111	1.0079	1.051	1.0445	292	NA	NA	228	249	Injury, poisoning and certain other consequences of external causes (S00-T88)
T54	0.9772	0.9545	1.0107	0.9352	NA	NA	0.8612	0.8526	0.9509	0.9446	0.8237	0.8019	0.7936	0.7292	NA	NA	0.6951	0.6849	0.788	0.7805	1.1594	1.1362	1.2871	1.1994	NA	NA	1.067	1.0614	1.1473	1.1431	337	161	NA	215	270	Injury, poisoning and certain other consequences of external causes (S00-T88)
T56	1.1658	1.0984	1.1736	1.0532	1.1816	1.0671	NA	NA	1.1033	1.1171	0.9083	0.8513	0.8963	0.798	0.8771	0.7874	NA	NA	0.8518	0.8595	1.4962	1.4172	1.5366	1.3899	1.5918	1.4462	NA	NA	1.429	1.4518	153	131	102	NA	138	Injury, poisoning and certain other consequences of external causes (S00-T88)
T58	1.0757	1.0718	NA	NA	NA	NA	NA	NA	NA	NA	0.8117	0.8043	NA	NA	NA	NA	NA	NA	NA	NA	1.4257	1.4282	NA	NA	NA	NA	NA	NA	NA	NA	115	NA	NA	NA	NA	Injury, poisoning and certain other consequences of external causes (S00-T88)
T59	1.0533	1.0219	1.077	0.9733	1.1271	1.0289	1.0435	1.0517	1.0424	1.0287	0.9039	0.8739	0.9104	0.8189	0.9304	0.8447	0.7721	0.7721	0.887	0.8727	1.2272	1.1949	1.2742	1.1568	1.3655	1.2534	1.4104	1.4326	1.225	1.2126	405	330	256	102	360	Injury, poisoning and certain other consequences of external causes (S00-T88)
T62	1.2373	1.1678	NA	NA	NA	NA	1.0919	1.0596	1.205	1.1537	0.9823	0.922	NA	NA	NA	NA	0.817	0.7874	0.9288	0.8848	1.5585	1.4792	NA	NA	NA	NA	1.4592	1.4258	1.5634	1.5043	179	NA	NA	112	146	Injury, poisoning and certain other consequences of external causes (S00-T88)
T63	1.1008	1.0201	0.9862	0.8802	0.9482	0.8754	NA	NA	1.0017	0.9464	0.8873	0.8175	0.7723	0.6827	0.7178	0.6585	NA	NA	0.7845	0.7361	1.3657	1.273	1.2594	1.1349	1.2524	1.1637	NA	NA	1.279	1.2167	200	146	111	NA	152	Injury, poisoning and certain other consequences of external causes (S00-T88)
T65	1.0472	0.9987	1.1407	0.9574	1.2884	1.1034	0.9866	0.9655	1.0107	0.9878	0.8866	0.8428	0.8828	0.7321	0.9476	0.8007	0.8034	0.7839	0.8478	0.8256	1.2369	1.1835	1.4739	1.2519	1.7518	1.5206	1.2115	1.1891	1.205	1.1818	338	142	103	215	300	Injury, poisoning and certain other consequences of external causes (S00-T88)
T68	1.1031	1.1201	1.1321	1.1207	1.1123	1.109	NA	NA	1.0745	1.1139	1.0223	1.0366	1.0481	1.036	1.0281	1.0235	NA	NA	0.993	1.028	1.1903	1.2103	1.2229	1.2122	1.2035	1.2017	NA	NA	1.1628	1.2069	1908	1849	1772	NA	1768	Injury, poisoning and certain other consequences of external causes (S00-T88)
T71	0.963	0.9442	NA	NA	NA	NA	NA	NA	0.8816	0.8898	0.7582	0.7378	NA	NA	NA	NA	NA	NA	0.6795	0.6821	1.2231	1.2084	NA	NA	NA	NA	NA	NA	1.1437	1.1606	167	NA	NA	NA	140	Injury, poisoning and certain other consequences of external causes (S00-T88)
T74	0.9104	0.8563	1.1675	0.9523	NA	NA	0.8479	0.8213	0.9068	0.8867	0.7643	0.7153	0.8994	0.7232	NA	NA	0.6812	0.6561	0.7531	0.733	1.0843	1.025	1.5154	1.2541	NA	NA	1.0554	1.0281	1.0919	1.0725	311	139	NA	195	276	Injury, poisoning and certain other consequences of external causes (S00-T88)
T75	1.0887	1.0197	1.2434	1.1274	NA	NA	1.0055	0.9685	1.0037	0.9632	0.8863	0.8253	0.9495	0.854	NA	NA	0.7639	0.7313	0.7976	0.7606	1.3372	1.2599	1.6283	1.4885	NA	NA	1.3237	1.2826	1.2632	1.2199	226	130	NA	130	173	Injury, poisoning and certain other consequences of external causes (S00-T88)
T78	3.0704	2.543	1.9897	1.5768	1.7179	1.4528	4.8095	3.8586	2.8968	2.4214	2.9604	2.4473	1.8913	1.4939	1.6114	1.3588	4.5686	3.655	2.7846	2.3231	3.1846	2.6425	2.0932	1.6642	1.8315	1.5533	5.063	4.0735	3.0136	2.524	10510	4247	2499	7022	8795	Injury, poisoning and certain other consequences of external causes (S00-T88)
T79	1.0943	1.0658	1.1072	1.0386	1.124	1.0677	1.0489	1.0345	1.0446	1.0437	1.0273	0.9993	1.0367	0.9709	1.0447	0.9908	0.9016	0.8852	0.9754	0.9736	1.1657	1.1367	1.1825	1.1111	1.2094	1.1507	1.2202	1.209	1.1186	1.1189	2569	2323	1932	438	2157	Injury, poisoning and certain other consequences of external causes (S00-T88)
T80	1.3349	1.2694	1.395	1.2821	1.3806	1.2614	1.0907	1.0843	1.2632	1.238	1.2254	1.163	1.2714	1.1653	1.2499	1.1389	0.8969	0.8888	1.1547	1.1298	1.4543	1.3855	1.5306	1.4106	1.5248	1.3969	1.3263	1.3229	1.3819	1.3564	1377	1160	991	275	1230	Injury, poisoning and certain other consequences of external causes (S00-T88)
T81	1.2919	1.2218	1.3021	1.1867	1.2862	1.1795	1.2194	1.1682	1.2029	1.1637	1.2719	1.2025	1.281	1.1668	1.2634	1.158	1.1713	1.1208	1.183	1.1441	1.3122	1.2415	1.3237	1.2069	1.3095	1.2014	1.2695	1.2176	1.2231	1.1836	40521	36170	29984	6499	34896	Injury, poisoning and certain other consequences of external causes (S00-T88)
T82	1.3117	1.2468	1.3407	1.2066	1.3415	1.2083	1.0061	0.9864	1.194	1.1724	1.2705	1.2069	1.2969	1.166	1.296	1.1662	0.9103	0.8904	1.1554	1.1338	1.3543	1.2882	1.3861	1.2487	1.3886	1.252	1.1121	1.0927	1.2339	1.2122	9620	8858	8174	979	8863	Injury, poisoning and certain other consequences of external causes (S00-T88)
T83	1.1387	1.1102	1.1548	1.0961	1.1353	1.0753	1.0217	0.9629	1.0764	1.0723	1.0999	1.0717	1.1152	1.0577	1.0942	1.0356	0.8671	0.8121	1.0388	1.0342	1.1789	1.1501	1.1959	1.136	1.1778	1.1164	1.2038	1.1418	1.1155	1.1117	8504	8359	7523	379	7942	Injury, poisoning and certain other consequences of external causes (S00-T88)
T84	1.3121	1.239	1.3207	1.2121	1.3382	1.2298	1.137	1.1093	1.2022	1.1684	1.2762	1.2043	1.2839	1.1774	1.2985	1.1924	1.0361	1.0077	1.1683	1.1348	1.349	1.2746	1.3586	1.2478	1.3791	1.2683	1.2477	1.2212	1.2372	1.203	12672	12081	10652	1194	11593	Injury, poisoning and certain other consequences of external causes (S00-T88)
T85	1.3016	1.232	1.3246	1.2125	1.3122	1.2022	1.1699	1.1176	1.1864	1.155	1.2583	1.1901	1.2773	1.1681	1.2621	1.155	1.0771	1.0268	1.1455	1.1144	1.3465	1.2755	1.3736	1.2586	1.3643	1.2512	1.2707	1.2164	1.2287	1.197	8581	7413	6359	1493	7828	Injury, poisoning and certain other consequences of external causes (S00-T88)
T86	1.3332	1.289	1.3585	1.2631	1.3756	1.255	1.0232	1.015	1.1695	1.1701	1.2181	1.1752	1.2355	1.1455	1.2368	1.1246	0.8204	0.8081	1.0662	1.0645	1.4592	1.4138	1.4936	1.3927	1.53	1.4005	1.276	1.2748	1.2828	1.2861	1200	1070	842	200	1095	Injury, poisoning and certain other consequences of external causes (S00-T88)
T87	1.3529	1.2523	1.3049	1.1396	1.279	1.0798	NA	NA	1.2058	1.1716	1.2035	1.1105	1.1585	1.0072	1.1303	0.9492	NA	NA	1.0699	1.0373000000000001	1.5207	1.4122	1.4699	1.2893	1.4472	1.2284	NA	NA	1.3589	1.3233	716	681	622	NA	663	Injury, poisoning and certain other consequences of external causes (S00-T88)
T88	1.4709	1.3282	1.4914	1.2868	1.4578	1.28	1.4019	1.2908	1.3648	1.2659	1.387	1.2501	1.3998	1.2045	1.3585	1.1899	1.2278	1.1252	1.2828	1.1879	1.5599	1.4112	1.5891	1.3746	1.5643	1.3769	1.6006	1.4806	1.4521	1.349	2944	2490	1972	623	2573	Injury, poisoning and certain other consequences of external causes (S00-T88)
T90	1.2931	1.2259	1.3133	1.1945	1.3834	1.2216	1.1472	1.1273	1.1594	1.1412	1.2103	1.1452	1.2228	1.1092	1.2586	1.1077	1.019	0.9977	1.0788	1.06	1.3815	1.3122	1.4103	1.2863	1.5207	1.3473	1.2916	1.2737	1.2459	1.2286	2230	1854	1061	718	1836	Injury, poisoning and certain other consequences of external causes (S00-T88)
T91	1.2983	1.1881	1.236	1.0824	1.2763	1.125	1.0657	1.0767	1.137	1.0778	1.1718	1.0688	1.1137	0.9713	1.1324	0.9939	0.7923	0.7941	1.0228	0.9669	1.4386	1.3208	1.3717	1.2062	1.4385	1.2735	1.4334	1.4598	1.2639	1.2014	924	867	662	113	820	Injury, poisoning and certain other consequences of external causes (S00-T88)
T92	1.1716	1.1188	1.1998	1.1088	1.2386	1.1498	1.0722	1.0416	1.0853	1.065	1.086	1.0351	1.1066	1.0202	1.1247	1.0416	0.9147	0.8845	0.9992	0.9787	1.2639	1.2093	1.3009	1.2051	1.3641	1.2693	1.257	1.2265	1.1787	1.1589	1618	1399	980	379	1338	Injury, poisoning and certain other consequences of external causes (S00-T88)
T93	1.2244	1.1475	1.249	1.1372	1.2794	1.1556	1.0989	1.0475	1.1389	1.0926	1.1463	1.0724	1.1646	1.0578	1.1753	1.0585	0.9593	0.9105	1.0595	1.0146	1.3078	1.2279	1.3395	1.2226	1.3927	1.2617	1.259	1.2052	1.2243	1.1767	2204	1911	1283	541	1790	Injury, poisoning and certain other consequences of external causes (S00-T88)
T94	1.2598	1.2059	1.2373	1.1193	1.1053	0.9888	NA	NA	1.1076	1.0629	1.0078	0.9594	0.9842	0.8837	0.8511	0.755	NA	NA	0.873	0.8343	1.575	1.5157	1.5556	1.4178	1.4356	1.295	NA	NA	1.4052	1.3543	196	181	139	NA	168	Injury, poisoning and certain other consequences of external causes (S00-T88)
T95	0.9673	0.9579	1.3057	1.2647	NA	NA	0.7993	0.8187	1.057	1.0752	0.7869	0.7757	0.9889	0.9493	NA	NA	0.5957	0.6066	0.8527	0.8634	1.1891	1.1829	1.7242	1.685	NA	NA	1.0726	1.1051	1.3103	1.3389	216	120	NA	105	200	Injury, poisoning and certain other consequences of external causes (S00-T88)
T98	1.1901	1.0974	1.3414	1.2052	1.3498000000000001	1.2312	NA	NA	1.0835	1.0423	1.0064	0.9235	1.1265	1.0067	1.1165	1.0132	NA	NA	0.9115	0.874	1.4073	1.3042	1.5974	1.4427	1.6319	1.4963	NA	NA	1.2878	1.243	344	320	271	NA	309	Injury, poisoning and certain other consequences of external causes (S00-T88)
U07	1.2665	1.1818	1.2527	1.1294	1.2811	1.1488	1.1448	1.0869	1.2093	1.1549	1.2285	1.1454	1.2148	1.0941	1.2401	1.1109	1.0191	0.9622	1.1722	1.1188	1.3057	1.2194	1.2918	1.1658	1.3235	1.188	1.286	1.2276	1.2475	1.1922	11865	11558	10299	834	11149	Codes for special purposes (U00-U89)
U80	1.4881	1.402	1.4981	1.3551	1.4877	1.3391	1.4061	1.3276	1.4027	1.353	1.4177	1.3344	1.4251	1.2873000000000001	1.4117	1.2688	1.196	1.1226	1.335	1.2867	1.5621	1.4731	1.5749	1.4265	1.5677	1.4132	1.6532	1.5699	1.4739	1.4227	4665	4351	3975	426	4395	Codes for special purposes (U00-U89)
U81	1.1857	1.1352	1.1768	1.0805	1.1096	1.0399	NA	NA	1.1617	1.141	0.9598	0.9154	0.9517	0.8689	0.8878	0.8275	NA	NA	0.9386	0.9186	1.4647	1.4079	1.4552	1.3437	1.3868	1.3068	NA	NA	1.4379	1.4173	227	221	203	NA	215	Codes for special purposes (U00-U89)
U82	1.4007	1.3194	1.3895	1.2503	1.3769	1.2376	1.3042	1.263	1.3192	1.2786	1.3519	1.2724	1.3397	1.2042	1.3248	1.1895	1.1725	1.1314	1.2727	1.2327	1.4513	1.3682	1.4411	1.2983	1.431	1.2877	1.4507	1.4099	1.3674	1.3263	8962	8351	7484	984	8556	Codes for special purposes (U00-U89)
U83	1.3506	1.2771	1.3376	1.2016	1.3525	1.2141	1.2244	1.1691	1.285	1.2536	1.2896	1.2181	1.2753	1.144	1.2865	1.1531	1.0641	1.0106	1.2263	1.1951	1.4145	1.339	1.4029	1.2621	1.4218	1.2783	1.4089	1.3524	1.3466	1.315	5253	4881	4456	564	5000	Codes for special purposes (U00-U89)
U84	1.401	1.3483	NA	NA	NA	NA	NA	NA	1.1996	1.192	1.0158	0.9725	NA	NA	NA	NA	NA	NA	0.8655	0.8556	1.9323	1.8693	NA	NA	NA	NA	NA	NA	1.6629	1.6606	107	NA	NA	NA	101	Codes for special purposes (U00-U89)
U88	1.2852	1.2181	1.2805	1.1596	1.2997	1.1893	NA	NA	1.1616	1.1189	1.161	1.0983	1.1533	1.0416	1.1658	1.0642	NA	NA	1.0467	1.0065	1.4226	1.3511	1.4217	1.291	1.449	1.3291	NA	NA	1.2891	1.2439	1024	969	908	NA	973	Codes for special purposes (U00-U89)
U89	1.3413	1.256	1.3368	1.1961	1.3487	1.2086	1.3271	1.2849	1.2886	1.2495	1.2207	1.141	1.2123	1.0814	1.2179	1.0882	0.997	0.9575	1.1708	1.1335	1.4737	1.3825	1.4742	1.3229	1.4936	1.3423	1.7666	1.7242	1.4181	1.3774	1213	1118	1031	127	1151	Codes for special purposes (U00-U89)
V01	0.9946	0.9617	NA	NA	NA	NA	NA	NA	1.0194	0.9951	0.7644	0.7348	NA	NA	NA	NA	NA	NA	0.7643	0.7436	1.2942	1.2588	NA	NA	NA	NA	NA	NA	1.3597	1.3316	135	NA	NA	NA	112	External causes of morbidity (V00-Y99)
V02	0.9864	0.9938	NA	NA	NA	NA	NA	NA	NA	NA	0.7397	0.7421	NA	NA	NA	NA	NA	NA	NA	NA	1.3154	1.331	NA	NA	NA	NA	NA	NA	NA	NA	110	NA	NA	NA	NA	External causes of morbidity (V00-Y99)
V03	1.0197	1.0004	1.097	1.0514	1.1792	1.1358	0.9291	0.9289	0.9803	0.9695	0.9553	0.9361	1.0034	0.9594	1.0623	1.0207	0.8498	0.8481	0.9098	0.8983	1.0884	1.0692	1.1993	1.1522	1.3089	1.2638	1.0158	1.0174	1.0563	1.0463	2231	1164	862	1202	1719	External causes of morbidity (V00-Y99)
V04	1.3221	1.2663	1.1846	1.1351	NA	NA	NA	NA	1.3356	1.3257	1.0307	0.9802	0.8743	0.8301	NA	NA	NA	NA	1.0044	0.99	1.6959	1.6358	1.605	1.5522	NA	NA	NA	NA	1.7761	1.7752	160	104	NA	NA	124	External causes of morbidity (V00-Y99)
V09	1.2072	1.129	1.2916	1.1306	1.2992	1.1338	1.1169	1.0829	1.1851	1.1333	1.0543	0.9831	1.0913	0.9489	1.0835	0.9389	0.9	0.8682	1.0255	0.9783	1.3824	1.2966	1.5286	1.3472	1.5579	1.3692	1.386	1.3507	1.3696	1.3129	559	353	310	223	495	External causes of morbidity (V00-Y99)
V11	0.9965	0.9489	NA	NA	NA	NA	NA	NA	0.9681	0.9644	0.7552	0.7149	NA	NA	NA	NA	NA	NA	0.7139	0.706	1.3149	1.2596	NA	NA	NA	NA	NA	NA	1.3129	1.3173	128	NA	NA	NA	106	External causes of morbidity (V00-Y99)
V13	0.9072	0.9066	0.8955	0.8989	0.9032	0.9021	0.9391	0.971	0.8129	0.8228	0.8	0.7968	0.7667	0.7658	0.738	0.7333	0.7811	0.8038	0.6972	0.703	1.0288	1.0316	1.046	1.0552	1.1053	1.1097	1.1289	1.1731	0.9477	0.9629	573	356	207	285	384	External causes of morbidity (V00-Y99)
V17	0.9762	0.9661	0.8352	0.7853	NA	NA	0.969	0.9639	0.874	0.8823	0.8011	0.7891	0.6301	0.5865	NA	NA	0.7541	0.7463	0.6976	0.7017	1.1895	1.1828	1.107	1.0513	NA	NA	1.2451	1.2449	1.0949	1.1094	245	108	NA	157	180	External causes of morbidity (V00-Y99)
V18	1.0195	0.9969	1.0188	1.0022	1.0466	1.042	1.0292	1.0039	0.9904	0.9767	0.9706	0.9479	0.943	0.9254	0.9482	0.9416	0.9696	0.9445	0.935	0.9209	1.0709	1.0483	1.1008	1.0854	1.1552	1.1532	1.0925	1.0671	1.0491	1.0359	3972	1477	895	2787	2917	External causes of morbidity (V00-Y99)
V19	1.0722	1.0452	1.0145	0.9915	1.101	1.096	1.0212	1.0144	0.9512	0.9385	0.9459	0.9192	0.8361	0.8122	0.8594	0.8482	0.8747	0.8655	0.8217	0.8078	1.2153	1.1886	1.2311	1.2104	1.4105	1.4161	1.1924	1.1889	1.101	1.0902	620	239	143	418	450	External causes of morbidity (V00-Y99)
V23	0.9645	0.9611	0.9674	0.9377	0.9489	0.9112	0.9341	0.9495	0.8856	0.9112	0.8612	0.8554	0.8589	0.8288	0.778	0.7428	0.7909	0.7994	0.7732	0.7927	1.0802	1.08	1.0896	1.0609	1.1575	1.1178	1.1033	1.1277	1.0143	1.0473	719	596	211	355	490	External causes of morbidity (V00-Y99)
V27	0.8694	0.8162	0.8411	0.7815	NA	NA	0.9114	0.8896	0.8033	0.7838	0.6892	0.6421	0.6473	0.5943	NA	NA	0.6731	0.6503	0.6093	0.5881	1.0966	1.0374	1.0931	1.0277	NA	NA	1.2341	1.2171	1.0593	1.0447	176	125	NA	110	125	External causes of morbidity (V00-Y99)
V28	1.0159	0.9902	0.9779	0.9251	1.0339	0.9634	1.0072	0.9768	0.9193	0.9144	0.9236	0.898	0.8752	0.8246	0.8724	0.8083	0.8815	0.8517	0.8214	0.8145	1.1173	1.092	1.0926	1.0379	1.2254	1.1482	1.1507	1.1202	1.0289	1.0266	1012	699	298	536	715	External causes of morbidity (V00-Y99)
V29	1.0467	1.0081	1.063	1.0003	NA	NA	0.9135	0.9116	1.076	1.0613	0.8682	0.831	0.8586	0.8014	NA	NA	0.6943	0.6868	0.8677	0.8517	1.2619	1.2229	1.3161	1.2485	NA	NA	1.2019	1.2099	1.3342	1.3225	264	191	NA	125	198	External causes of morbidity (V00-Y99)
V43	1.1395	1.0874	1.1397	1.0543	1.1616	1.0635	1.0402	1.0164	1.0722	1.0357	1.061	1.0107	1.0577	0.9761	1.0534	0.9617	0.9086	0.8848	0.9892	0.9539	1.2239	1.1698	1.2281	1.1388	1.2808	1.1762	1.1908	1.1676	1.1621	1.1245	1868	1641	960	537	1439	External causes of morbidity (V00-Y99)
V44	1.1896	1.108	1.1042	1.038	NA	NA	NA	NA	1.1469	1.131	0.9451	0.8739	0.8664	0.8074	NA	NA	NA	NA	0.881	0.863	1.4973	1.4048	1.4074	1.3344	NA	NA	NA	NA	1.4931	1.4824	178	155	NA	NA	133	External causes of morbidity (V00-Y99)
V47	1.1564	1.1115	1.2371	1.1585	1.2629	1.1517	1.0401	1.0223	1.18	1.157	1.0416	0.9983	1.1098	1.0354	1.0749	0.9757	0.8786	0.8596	1.0461	1.0227	1.284	1.2376	1.379	1.2962	1.4837	1.3596	1.2312	1.2158	1.331	1.309	892	791	376	351	679	External causes of morbidity (V00-Y99)
V48	1.1356	1.0944	1.155	1.0745	1.2077	1.1163	1.1291	1.1205	1.0807	1.0479	1.0323	0.9928	1.0457	0.9699	1.0704	0.9867	0.9355	0.9234	0.9724	0.9411	1.2492	1.2065	1.2757	1.1903	1.3626	1.263	1.3629	1.3596	1.2012	1.1669	1068	964	679	277	867	External causes of morbidity (V00-Y99)
V49	1.1065	1.0753	1.1168	1.0345	1.2079	1.1222	1.0623	1.0594	1.0648	1.0572	0.993	0.9622	0.9921	0.9157	1.0316	0.9549	0.8794	0.872	0.9404	0.9316	1.2331	1.2017	1.2571	1.1687	1.4144	1.3188	1.2831	1.2871	1.2056	1.1998	797	656	376	267	608	External causes of morbidity (V00-Y99)
V78	1.1449	1.0936	1.1876	1.1157	1.165	1.096	NA	NA	1.1582	1.1341	0.9752	0.9294	1.0094	0.9456	0.9859	0.9248	NA	NA	0.9803	0.9575	1.3442	1.2869	1.3972	1.3163	1.3767	1.2989	NA	NA	1.3683	1.3433	389	378	357	NA	360	External causes of morbidity (V00-Y99)
V79	1.0816	1.026	1.0165	0.8948	1.0122	0.9321	NA	NA	1.0724	0.9993	0.8251	0.7774	0.7573	0.6591	0.7425	0.6785	NA	NA	0.7979	0.7364	1.418	1.354	1.3644	1.2148	1.3798	1.2806	NA	NA	1.4413	1.356	130	111	101	NA	117	External causes of morbidity (V00-Y99)
V80	0.9478	0.93	0.8849	0.8679	0.7595	0.7638	1.0259	1.0056	0.8761	0.8727	0.8646	0.8466	0.7887	0.771	0.6427	0.6439	0.9034	0.8828	0.786	0.781	1.0389	1.0217	0.9927	0.9768	0.8975	0.906	1.1652	1.1456	0.9765	0.975	1094	648	288	614	774	External causes of morbidity (V00-Y99)
V82	1.4193	1.4234	1.5205	1.4712	1.3731	1.3291	NA	NA	1.3899	1.4053	1.0501	1.0474	1.1188	1.08	0.9908	0.9541	NA	NA	1.0179	1.0249	1.9183	1.9345	2.0664	2.0039	1.903	1.8516	NA	NA	1.8977	1.9268	120	114	104	NA	108	External causes of morbidity (V00-Y99)
V86	1.0751	1.0207	1.0399	0.9603	NA	NA	1.1375	1.097	1.0481	1.0328	0.8963	0.8458	0.8005	0.7318	NA	NA	0.9134	0.8749	0.8541	0.8375	1.2896	1.2317	1.3508	1.26	NA	NA	1.4165	1.3754	1.2863	1.2738	300	128	NA	215	237	External causes of morbidity (V00-Y99)
V89	1.1964	1.1178	1.2842	1.1862	1.3866	1.225	0.8984	0.8509	1.1532	1.101	1.0202	0.9481	1.0814	0.9935	1.0757	0.9423	0.6729	0.63	0.9554	0.9063	1.403	1.3179	1.525	1.4163	1.7872	1.5926	1.1997	1.1493	1.3919	1.3377	370	315	145	111	262	External causes of morbidity (V00-Y99)
W00	1.0904	1.0699	1.1016	1.0767	1.0831	1.0587	1.1894	1.1884	1.0438	1.0336	1.0088	0.9886	1.0161	0.9916	0.9931	0.9693	0.9427	0.9348	0.9559	0.9453	1.1786	1.158	1.1944	1.1691	1.1812	1.1564	1.5006	1.5107	1.1397	1.1301	1522	1387	1193	184	1177	External causes of morbidity (V00-Y99)
W01	1.1369	1.1017	1.1559	1.0913	1.1602	1.0984	1.0306	1.0175	1.1013	1.0825	1.1173	1.0825	1.1345	1.0706	1.138	1.077	0.9866	0.9732	1.0808	1.0621	1.1568	1.1214	1.1778	1.1123	1.1828	1.1202	1.0765	1.0638	1.1222	1.1033	34003	29400	27753	5207	29222	External causes of morbidity (V00-Y99)
W02	1.0134	0.992	1.0126	0.9785	1.0241	0.9974	1.0027	0.9957	0.9878	0.9704	0.9432	0.9215	0.8878	0.8545	0.8426	0.8152	0.9248	0.9163	0.9088	0.8911	1.0888	1.0678	1.1548	1.1205	1.2447	1.2203	1.0872	1.082	1.0738	1.0567	1916	513	226	1534	1445	External causes of morbidity (V00-Y99)
W03	1.047	1.0119	1.0557	0.9921	1.031	0.9676	1.0242	0.9964	0.9767	0.95	0.9851	0.9504	0.9616	0.9004	0.8794	0.8224	0.9541	0.9264	0.9085	0.8821	1.1128	1.0774	1.1592	1.0932	1.2088	1.1384	1.0994	1.0717	1.0501	1.023	2654	1038	363	1996	1897	External causes of morbidity (V00-Y99)
W04	1.0124	1.0016	NA	NA	NA	NA	0.9745	0.9658	1.0147	1.0341	0.8701	0.8585	NA	NA	NA	NA	0.8232	0.8138	0.8613	0.8756	1.178	1.1685	NA	NA	NA	NA	1.1536	1.1461	1.1953	1.2212	409	NA	NA	327	358	External causes of morbidity (V00-Y99)
W05	1.2382	1.1868	1.2572	1.1486	1.2627	1.1415	NA	NA	1.154	1.1402	1.0994	1.0519	1.1136	1.0143	1.1156	1.0052	NA	NA	1.0224	1.0083	1.3944	1.339	1.4192	1.3006	1.4291	1.2962	NA	NA	1.3027	1.2894	722	693	670	NA	685	External causes of morbidity (V00-Y99)
W06	1.1661	1.1274	1.1935	1.1129	1.1911	1.1107	1.0285	1.0227	1.1175	1.1007	1.1246	1.0866	1.1474	1.069	1.1447	1.0666	0.9386	0.9321	1.0764	1.0597	1.2093	1.1697	1.2415	1.1585	1.2395	1.1567	1.127	1.1221	1.1603	1.1433	8242	7160	7055	1123	7666	External causes of morbidity (V00-Y99)
W07	1.1379	1.1068	1.1879	1.1175	1.2102	1.1315	0.9678	0.9615	1.0788	1.0632	1.0864	1.056	1.1266	1.0589	1.1468	1.0711	0.8806	0.8738	1.0277	1.0121	1.1919	1.1601	1.2524	1.1795	1.277	1.1954	1.0636	1.058	1.1325	1.1168	4869	3857	3763	1039	4389	External causes of morbidity (V00-Y99)
W08	1.0857	1.0584	1.2357	1.1393	1.224	1.1273	0.8949	0.8938	1.0416	1.0331	1.0045	0.9782	1.1108	1.0216	1.0961	1.0072	0.7995	0.7972	0.9601	0.9512	1.1735	1.1452	1.3746	1.2705	1.3668	1.2617	1.0017	1.0021	1.1301	1.122	1652	949	893	723	1500	External causes of morbidity (V00-Y99)
W09	1.0509	1.038	1.2348	1.1661	NA	NA	1.0517	1.0401	1.0225	1.0115	1.0064	0.9933	0.9689	0.9082	NA	NA	1.0067	0.9948	0.9741	0.9628	1.0974	1.0847	1.5737	1.4971	NA	NA	1.0988	1.0875	1.0734	1.0627	5335	162	NA	5222	4350	External causes of morbidity (V00-Y99)
W10	1.1507	1.1113	1.1937	1.1121	1.1936	1.1149	1.0159	0.9989	1.1085	1.087	1.1204	1.0815	1.1599	1.0799	1.1577	1.0807	0.9524	0.9354	1.0772	1.0558	1.1818	1.1418	1.2285	1.1453	1.2306	1.1503	1.0837	1.0668	1.1407	1.1191	13793	11995	10622	2267	11894	External causes of morbidity (V00-Y99)
W11	1.0552	1.0152	1.0624	1.0169	1.0221	0.9752	1.0541	1.0567	0.9861	0.9687	0.9826	0.9441	0.9879	0.9442	0.9471	0.9021	0.8042	0.7988	0.9092	0.8918	1.1332	1.0916	1.1424	1.0953	1.1031	1.0543	1.3816	1.3979	1.0695	1.0522	1786	1714	1537	133	1366	External causes of morbidity (V00-Y99)
W12	1.1916	1.1646	1.1507	1.1436	NA	NA	NA	NA	NA	NA	0.9035	0.8772	0.8593	0.8479	NA	NA	NA	NA	NA	NA	1.5715	1.5462	1.5411	1.5425	NA	NA	NA	NA	NA	NA	124	105	NA	NA	NA	External causes of morbidity (V00-Y99)
W13	0.9911	0.9696	1.0461	0.9801	1.1373	1.069	0.9543	0.94	0.9714	0.9707	0.9189	0.8973	0.9386	0.876	0.984	0.9206	0.8677	0.8528	0.8916	0.8894	1.069	1.0477	1.1659	1.0965	1.3146	1.2414	1.0495	1.0362	1.0584	1.0594	1646	763	427	1057	1283	External causes of morbidity (V00-Y99)
W14	0.9909	0.9884	NA	NA	NA	NA	0.9483	0.9422	1.0015	1.0057	0.8748	0.8707	NA	NA	NA	NA	0.8317	0.8243	0.8662	0.8676	1.1225	1.1221	NA	NA	NA	NA	1.0812	1.0769	1.1578	1.1657	625	NA	NA	562	482	External causes of morbidity (V00-Y99)
W17	1.0481	1.0201	1.1579	1.089	1.1946	1.118	0.9732	0.9508	0.9972	0.9876	0.9927	0.9651	1.069	1.0032	1.089	1.0169	0.9071	0.8848	0.9383	0.9283	1.1066	1.0783	1.2542	1.1822	1.3104	1.2291	1.044	1.0216	1.0597	1.0506	3262	1473	1105	1964	2609	External causes of morbidity (V00-Y99)
W18	1.1902	1.1475	1.2111	1.127	1.2172	1.1337	1.0574	1.0459	1.1368	1.1161	1.1648	1.1226	1.1835	1.1008	1.1887	1.1066	0.9996	0.9876	1.1113	1.0907	1.2161	1.1729	1.2393	1.1539	1.2465	1.1615	1.1186	1.1077	1.1629	1.1421	23221	20500	19473	3144	20939	External causes of morbidity (V00-Y99)
W19	1.1744	1.1401	1.1873	1.1197	1.1861	1.1186	1.0437	1.0303	1.1334	1.1191	1.1576	1.1236	1.1695	1.1027	1.1679	1.1011	0.9985	0.9848	1.1162	1.1018	1.1914	1.1569	1.2053	1.137	1.2046	1.1364	1.0909	1.0779	1.1509	1.1365	51848	47686	45247	5023	46001	External causes of morbidity (V00-Y99)
W20	1.0264	0.9882	1.0775	1.0086	1.13	1.0449	0.988	0.9586	0.9899	0.9718	0.9467	0.9098	0.9731	0.908	0.9955	0.9174	0.879	0.8501	0.9036	0.8854	1.1129	1.0734	1.1932	1.1205	1.2827	1.19	1.1105	1.081	1.0844	1.0666	1439	883	576	699	1132	External causes of morbidity (V00-Y99)
W21	1.1128	1.0823	1.1142	1.0772	0.9435	0.885	1.1173	1.1005	1.0446	1.022	1.0252	0.9949	0.9745	0.9375	0.7299	0.6795	1.0176	0.9996	0.9478	0.92490000000000006	1.208	1.1774	1.274	1.2376	1.2197	1.1527	1.2268	1.2115	1.1514	1.1293	1513	494	131	1206	1094	External causes of morbidity (V00-Y99)
W22	1.1229	1.0762	1.1728	1.0764	1.1993	1.0917	1.048	1.0331	1.0743	1.0474	1.0832	1.0374	1.1198	1.0265	1.1335	1.0302	0.9964	0.9811	1.0331	1.0065	1.164	1.1164	1.2283	1.1288	1.269	1.1569	1.1023	1.0878	1.1172	1.09	7690	4615	3190	3846	6511	External causes of morbidity (V00-Y99)
W23	1.0225	1.0028	1.0782	1.0304	1.141	1.1	0.9984	0.989	0.9692	0.9632	0.9779	0.9583	1.0051	0.9584	1.0448	1.005	0.9457	0.9359	0.9223	0.9157	1.0691	1.0494	1.1567	1.1078	1.2461	1.204	1.054	1.0451	1.0184	1.0131	4806	1867	1202	3288	3875	External causes of morbidity (V00-Y99)
W25	1.0232	0.9991	1.0823	1.0192	1.156	1.0649	0.9486	0.9377	0.9751	0.9708	0.9604	0.9361	1.0021	0.9409	1.0151	0.9314	0.871	0.859	0.9056	0.8999	1.0901	1.0663	1.1688	1.1041	1.3166	1.2177	1.0332	1.0236	1.0499	1.0472	2334	1509	529	1307	1703	External causes of morbidity (V00-Y99)
W26	1.0589	1.021	1.1173	1.0339	1.0979	1.0189	1.0356	1.0289	0.9888	0.9837	0.9898	0.9525	1.0363	0.9562	0.9816	0.908	0.9343	0.9251	0.9166	0.9101	1.1329	1.0944	1.2047	1.1179	1.2279	1.1432	1.1478	1.1443	1.0667	1.0633	2119	1614	709	977	1663	External causes of morbidity (V00-Y99)
W27	0.9896	0.9541	1.0341	0.98	1.0798	1.0096	0.8868	0.8868	0.9743	0.9592	0.894	0.8598	0.9238	0.8723	0.9301	0.8661	0.7418	0.7385	0.8682	0.8521	1.0954	1.0589	1.1576	1.1009	1.2537	1.1769	1.0602	1.0649	1.0933	1.0798	881	690	391	300	681	External causes of morbidity (V00-Y99)
W28	0.8464	0.8292	NA	NA	NA	NA	NA	NA	NA	NA	0.6348	0.6186	NA	NA	NA	NA	NA	NA	NA	NA	1.1285	1.1115	NA	NA	NA	NA	NA	NA	NA	NA	102	NA	NA	NA	NA	External causes of morbidity (V00-Y99)
W29	0.9881	0.9759	0.9782	0.9471	0.9918	0.9602	0.9755	0.9821	0.9032	0.9067	0.8938	0.8805	0.8819	0.8512	0.872	0.8416	0.7851	0.7859	0.8047	0.8056	1.0924	1.0816	1.085	1.0537	1.1282	1.0955	1.212	1.2273	1.0138	1.0204	893	814	516	215	651	External causes of morbidity (V00-Y99)
W31	1.0169	1.0188	1.0256	1.0212	0.9463	0.9406	1.1682	1.1643	0.9296	0.9223	0.9172	0.9168	0.9187	0.9122	0.824	0.8166	0.959	0.9504	0.8225	0.8144	1.1275	1.1321	1.1449	1.1433	1.0867	1.0835	1.423	1.4264	1.0507	1.0446	840	721	444	262	587	External causes of morbidity (V00-Y99)
W34	1.0567	1.0276	NA	NA	NA	NA	1.0435	1.0434	NA	NA	0.8252	0.7961	NA	NA	NA	NA	0.7722	0.7633	NA	NA	1.3532	1.3265	NA	NA	NA	NA	1.4102	1.4264	NA	NA	153	NA	NA	104	NA	External causes of morbidity (V00-Y99)
W44	1.1032	1.0609	1.3025	1.1772	1.2961	1.1757	1.0247	1.0083	1.0464	1.0152	1.0579	1.0164	1.2141	1.0946	1.1937	1.0799	0.9741	0.9577	0.9994	0.9689	1.1505	1.1072	1.3974	1.2661	1.4074	1.2799	1.078	1.0615	1.0956	1.0638	5499	1986	1443	3746	4587	External causes of morbidity (V00-Y99)
W45	1.0701	1.0343	1.1345	1.0512	1.0815	0.9915	1.0649	1.0459	1.0068	0.9854	0.9935	0.9587	1.0289	0.9503	0.9508	0.8684	0.9606	0.9415	0.9252	0.904	1.1527	1.116	1.2511	1.1629	1.2302	1.132	1.1805	1.1619	1.0957	1.0742	1720	944	526	961	1327	External causes of morbidity (V00-Y99)
W46	1.075	0.9867	1.1655	0.9492	1.3176	1.0477	NA	NA	0.8649	0.8525	0.8627	0.7847	0.9286	0.7472	0.9913	0.7758	NA	NA	0.6872	0.6727	1.3395	1.2407	1.4629	1.2057	1.7514	1.4149	NA	NA	1.0886	1.0804	191	179	116	NA	168	External causes of morbidity (V00-Y99)
W49	1.1915	1.178	1.2902	1.2213	1.323	1.252	1.0108	1.0093	1.2042	1.1806	1.0304	1.0158	1.0778	1.0134	1.0528	0.9909	0.8109	0.8067	1.0228	0.9992	1.3778	1.3661	1.5444	1.4718	1.6625	1.582	1.26	1.2627	1.4176	1.3949	450	287	180	197	361	External causes of morbidity (V00-Y99)
W50	1.1138	1.0806	1.1671	1.0792	1.2258	1.1121	1.076	1.0582	1.0619	1.0497	1.0475	1.0143	1.0721	0.9876	1.0328	0.9319	1.0007	0.982	0.9887	0.9754	1.1843	1.1512	1.2705	1.1794	1.4549	1.3272	1.1569	1.1402	1.1404	1.1296	2632	1264	312	1914	1958	External causes of morbidity (V00-Y99)
W51	1.0597	1.027	1.1126	1.0471	1.0967	1.0563	1.0403	1.0137	1.0468	1.0206	0.9877	0.9556	0.9977	0.935	0.8913	0.855	0.9594	0.9329	0.9655	0.9397	1.1368	1.1038	1.2409	1.1727	1.3496	1.3051	1.1281	1.1014	1.135	1.1085	1993	764	216	1541	1526	External causes of morbidity (V00-Y99)
W54	0.983	0.9491	1.0444	0.9726	1.1329	1.0442	0.8801	0.862	0.926	0.9089	0.9225	0.8894	0.9652	0.8969	1.0319	0.9485	0.8007	0.7827	0.863	0.8459	1.0474	1.0127	1.1301	1.0547	1.2437	1.1495	0.9673	0.9494	0.9936	0.9766	2316	1462	1040	1062	1865	External causes of morbidity (V00-Y99)
W55	0.98	0.9194	0.9954	0.9067	0.9686	0.8836	0.9868	0.978	0.9212	0.8775	0.889	0.8316	0.8951	0.8122	0.858	0.7796	0.8084	0.7981	0.8275	0.786	1.0804	1.0165	1.1069	1.0122	1.0934	1.0014	1.2047	1.1984	1.0256	0.9796	968	800	601	255	781	External causes of morbidity (V00-Y99)
W57	1.3985	1.3122	1.4505	1.3067	1.4178	1.279	1.2594	1.2446	1.2943	1.2405	1.2905	1.2081	1.3247	1.1896	1.2707	1.1423	1.0935	1.0768	1.1866	1.1347	1.5156	1.4253	1.5882	1.4354	1.5818	1.432	1.4505	1.4384	1.4118	1.3562	1567	1194	788	533	1301	External causes of morbidity (V00-Y99)
W60	1.3519	1.2749	1.4724	1.3716	1.4589	1.3813	NA	NA	1.2859	1.2421	1.0401	0.9723	1.1037	1.0225	1.0715	1.0076	NA	NA	0.9658	0.9271	1.7572	1.6716	1.9644	1.8399	1.9864	1.8936	NA	NA	1.7122	1.6641	144	121	102	NA	121	External causes of morbidity (V00-Y99)
W64	1.0436	1.032	1.0999	1.0169	1.1324	1.0616	NA	NA	1.1144	1.1147	0.863	0.8505	0.8925	0.8197	0.8963	0.835	NA	NA	0.9107	0.9078	1.262	1.2522	1.3555	1.2615	1.4307	1.3495	NA	NA	1.3635	1.3688	276	220	181	NA	241	External causes of morbidity (V00-Y99)
W78	1.0961	1.0707	1.1112	1.0623	1.1029	1.0463	NA	NA	1.0543	1.0631	0.9736	0.9492	0.9847	0.9393	0.974	0.9216	NA	NA	0.9333	0.9395	1.234	1.2076	1.254	1.2015	1.2489	1.1878	NA	NA	1.191	1.203	744	724	692	NA	703	External causes of morbidity (V00-Y99)
W79	1.2716	1.2068	1.2581	1.1699	1.1921	1.1304	1.9595	1.6832	1.2215	1.1833	1.1611	1.0998000000000001	1.1417	1.0589	1.0761	1.0182	1.5577	1.323	1.1117	1.0747	1.3926	1.3243	1.3864	1.2926	1.3205	1.2549	2.465	2.1415	1.3422	1.303	1299	1114	994	227	1180	External causes of morbidity (V00-Y99)
W80	1.1774	1.1173	1.2283	1.1179	1.2742	1.151	NA	NA	1.1048	1.0638	1.0156	0.9612	1.0508	0.9525	1.0845	0.9752	NA	NA	0.949	0.9114	1.365	1.2987	1.4359	1.3121	1.4971	1.3584	NA	NA	1.2861	1.2418	484	437	415	NA	446	External causes of morbidity (V00-Y99)
W84	1.057	1.0348	1.0616	0.9945	1.0837	1.0291	NA	NA	1.0186	1.0089	0.9044	0.8837	0.9063	0.8463	0.9233	0.8737	NA	NA	0.8678	0.8583	1.2354	1.2118	1.2435	1.1686	1.2719	1.2122	NA	NA	1.1958	1.1859	431	418	408	NA	406	External causes of morbidity (V00-Y99)
X04	1.0196	0.9862	NA	NA	NA	NA	NA	NA	NA	NA	0.782	0.752	NA	NA	NA	NA	NA	NA	NA	NA	1.3294	1.2933	NA	NA	NA	NA	NA	NA	NA	NA	132	NA	NA	NA	NA	External causes of morbidity (V00-Y99)
X08	1.0417	1.0393	NA	NA	NA	NA	NA	NA	0.9809	0.9637	0.7943	0.7894	NA	NA	NA	NA	NA	NA	0.7352	0.7184	1.3663	1.3684	NA	NA	NA	NA	NA	NA	1.3087	1.2928	128	NA	NA	NA	111	External causes of morbidity (V00-Y99)
X09	1.0087	0.9831	1.0216	0.9837	1.1131	1.0467	NA	NA	0.9643	0.9447	0.79990000000000006	0.7755	0.7814	0.7493	0.8186	0.7658	NA	NA	0.7515	0.7346	1.272	1.2464	1.3357	1.2913	1.5137	1.4306	NA	NA	1.2374	1.2149	177	131	101	NA	151	External causes of morbidity (V00-Y99)
X10	1.0035	0.9907	1.1896	1.0871	1.1946	1.1048	0.9794	0.9783	0.9935	0.9918	0.9068	0.8936	0.9862	0.8951	0.9543	0.8767	0.8718	0.8689	0.892	0.8888	1.1106	1.0984	1.435	1.3202	1.4954	1.3922	1.1003	1.1014	1.1065	1.1067	921	278	193	691	814	External causes of morbidity (V00-Y99)
X11	0.9691	0.9444	NA	NA	NA	NA	1.0099	0.9869	0.9514	0.9308	0.8053	0.7823	NA	NA	NA	NA	0.8086	0.7873	0.7743	0.7548	1.1663	1.1401	NA	NA	NA	NA	1.2613	1.2372	1.1691	1.1476	273	NA	NA	190	222	External causes of morbidity (V00-Y99)
X12	0.9427	0.9237	1.0073	0.9312	1.0936	0.9905	0.8732	0.8683	0.9196	0.9069	0.8245	0.8062	0.8176	0.7515	0.8556	0.7693	0.7379	0.7318	0.7952	0.7821	1.0778	1.0584	1.2408	1.1537	1.3977	1.2754	1.0333	1.0303	1.0635	1.0517	529	218	162	330	445	External causes of morbidity (V00-Y99)
X15	1.0425	1.0324	NA	NA	NA	NA	0.9861	0.9897	0.9994	1.0023	0.8941	0.8835	NA	NA	NA	NA	0.833	0.8344	0.8509	0.8516	1.2155	1.2063	NA	NA	NA	NA	1.1672	1.1739	1.1739	1.1796	394	NA	NA	323	357	External causes of morbidity (V00-Y99)
X16	0.9945	0.9634	1.1387	1.0539	1.0372	0.9752	NA	NA	0.953	0.9548	0.8191	0.7918	0.8948	0.823	0.8001	0.7486	NA	NA	0.774	0.773	1.2075	1.1721	1.4491	1.3496	1.3445	1.2703	NA	NA	1.1735	1.1793	255	173	146	NA	222	External causes of morbidity (V00-Y99)
X19	1.1169	1.072	NA	NA	NA	NA	NA	NA	1.0222	0.9917	0.8865	0.847	NA	NA	NA	NA	NA	NA	0.7961	0.7707	1.4073	1.3568	NA	NA	NA	NA	NA	NA	1.3125	1.2761	178	NA	NA	NA	152	External causes of morbidity (V00-Y99)
X23	1.1686	1.0917	1.1924	1.1083	1.1265	1.0359	NA	NA	1.2383	1.1809	0.9708	0.9022	0.9701	0.895	0.8939	0.8172	NA	NA	1.0076	0.9565	1.4068	1.3211	1.4655	1.3724	1.4196	1.3133	NA	NA	1.5218	1.458	280	217	169	NA	226	External causes of morbidity (V00-Y99)
X31	1.0472	1.0632	1.0035	0.9883	0.995	0.9945	NA	NA	0.9702	1.0062	0.8524	0.862	0.8124	0.7973	0.8026	0.7993	NA	NA	0.7774	0.8043	1.2865	1.3114	1.2395	1.225	1.2336	1.2375	NA	NA	1.2108	1.2588	244	233	221	NA	210	External causes of morbidity (V00-Y99)
X40	1.0748	1.03	1.1551	1.0073	1.2587	1.0653	1.0048	1.0043	1.0151	1.0014	1.0186	0.9749	1.0765	0.9361	1.1403	0.9608	0.9353	0.9335	0.9578	0.9439	1.1341	1.0882	1.2394	1.0838	1.3894	1.1811	1.0794	1.0804	1.0758	1.0625	3316	1892	979	1855	2782	External causes of morbidity (V00-Y99)
X41	1.1545	1.083	1.264	1.0581	1.2868	1.0775	0.9819	0.9879	1.0608	1.0482	1.0764	1.0077	1.1668	0.9729	1.1576	0.9648	0.877	0.8802	0.9851	0.9719	1.2384	1.1639	1.3693	1.1508	1.4305	1.2033	1.0994	1.1088	1.1423	1.1305	1950	1468	844	752	1690	External causes of morbidity (V00-Y99)
X42	1.2175	1.11	1.2803	1.0378	1.3793	1.1096	0.9817	0.9773	1.1337	1.0996	1.1308	1.0283	1.1849	0.9562	1.2526	1.0022	0.8458	0.8385	1.0503	1.0169	1.3109	1.1983	1.3835	1.1263	1.5188	1.2286	1.1394	1.1391	1.2237	1.1892	1798	1604	1050	440	1636	External causes of morbidity (V00-Y99)
X43	1.101	1.0538	1.197	1.0812	1.1641	1.029	0.9543	0.9187	1.0209	1.0151	0.9404	0.8974	0.9841	0.8839	0.9344	0.8205	0.7459	0.7139	0.8641	0.8573	1.2889	1.2376	1.4559	1.3225	1.4501	1.2903	1.2208	1.1822	1.2063	1.2019	395	259	210	155	344	External causes of morbidity (V00-Y99)
X44	1.1662	1.0931	1.2908	1.1003	1.2999	1.1074	1.029	1.0088	1.0947	1.0604	1.0996	1.0293	1.1969	1.0171	1.1924	1.0123	0.9433	0.9233	1.0288	0.9955	1.237	1.1609	1.3921	1.1904	1.4171	1.2113	1.1225	1.1022	1.1649	1.1296	2841	1751	1372	1261	2516	External causes of morbidity (V00-Y99)
X45	1.1215	1.0733	1.161	0.9944	1.2344	0.9963	0.9191	0.9408	1.0065	1.0034	1.0004	0.954	1.0262	0.874	1.0185	0.8135	0.7628	0.7767	0.8894	0.8838	1.2573	1.2074	1.3135	1.1313	1.4962	1.2202	1.1075	1.1396	1.1391	1.1391	720	595	243	276	588	External causes of morbidity (V00-Y99)
X46	0.9057	0.8835	NA	NA	NA	NA	0.8261	0.8206	0.9082	0.8956	0.7346	0.7149	NA	NA	NA	NA	0.6551	0.6498	0.7243	0.713	1.1167	1.0918	NA	NA	NA	NA	1.0416	1.0362	1.1388	1.1249	200	NA	NA	158	174	External causes of morbidity (V00-Y99)
X47	1.1085	1.08	1.1034	0.9982	1.1729	1.116	NA	NA	1.0827	1.0592	0.9158	0.8887	0.887	0.7973	0.9095	0.8599	NA	NA	0.8819	0.8591	1.3417	1.3125	1.3726	1.2497	1.5126	1.4483	NA	NA	1.3292	1.3059	265	197	148	NA	228	External causes of morbidity (V00-Y99)
X49	1.3517	1.2657	1.3765	1.199	1.3006	1.1707	1.365	1.2768	1.3093	1.2363	1.2389	1.1575	1.2009	1.0396	1.0924	0.9775	1.2264	1.144	1.1918	1.1226	1.4747	1.384	1.5777	1.3828	1.5485	1.4021	1.5193	1.425	1.4384	1.3614	1326	533	310	892	1128	External causes of morbidity (V00-Y99)
X50	1.113	1.0483	1.1476	1.0544	1.1543	1.0597	1.049	1.0079	1.0477	1.0082	1.0584	0.9955	1.0861	0.9961	1.0782	0.988	0.9574	0.9173	0.9911	0.9524	1.1705	1.104	1.2126	1.1161	1.2358	1.1367	1.1493	1.1074	1.1077	1.0673	3812	3084	1998	1224	3066	External causes of morbidity (V00-Y99)
X51	1.1881	1.1542	1.1398	1.0956	1.1638	1.0996	NA	NA	1.0638	1.0438	0.9795	0.9483	0.9365	0.8979	0.9336	0.878	NA	NA	0.858	0.8395	1.4411	1.4049	1.3871	1.3368	1.4507	1.3771	NA	NA	1.319	1.2978	254	237	186	NA	197	External causes of morbidity (V00-Y99)
X58	1.6013	1.4438	1.4506	1.2844	1.3866	1.2566	2.0614	1.7908	1.4967	1.3836	1.4679	1.3195	1.3078	1.1532	1.2292	1.11	1.7848	1.5387	1.3649	1.2579	1.7467	1.5799	1.6091	1.4305	1.5642	1.4226	2.381	2.0841	1.6413	1.5219	1466	973	729	602	1302	External causes of morbidity (V00-Y99)
X59	1.1931	1.1382	1.2375	1.1319	1.2602	1.1578	1.0759	1.0478	1.1397	1.1092	1.1643	1.1102	1.2027	1.0992	1.2207	1.1206	1.031	1.0031	1.1096	1.0794	1.2227	1.167	1.2732	1.1655	1.301	1.1962	1.1227	1.0946	1.1705	1.1398	16982	12513	10137	5445	14181	External causes of morbidity (V00-Y99)
X60	1.1127	1.0564	1.1286	0.9842	1.286	1.094	1.0244	1.0114	1.0251	1.0141	1.0795	1.024	1.0889	0.9481	1.2135	1.0297	0.983	0.9692	0.9907	0.9793	1.1468	1.0898	1.1698	1.0217	1.3628	1.1622	1.0677	1.0555	1.0607	1.0503	10841	7074	2711	5994	8352	External causes of morbidity (V00-Y99)
X61	1.1643	1.0841	1.2076	1.0044	1.3221	1.0818	0.974	0.9839	1.0507	1.037	1.123	1.0444	1.1624	0.9649	1.2478	1.0179	0.9162	0.9237	1.0105	0.9962	1.2072	1.1254	1.2546	1.0455	1.4008	1.1497	1.0354	1.048	1.0926	1.0794	7448	6319	2718	2707	6147	External causes of morbidity (V00-Y99)
X62	1.1579	1.0549	1.1854	0.9699	1.294	1.0206	0.9775	0.9828	1.066	1.0369	1.1034	1.0034	1.1259	0.9186	1.1972	0.9397	0.9026	0.9052	1.0132	0.9841	1.2151	1.1089	1.248	1.024	1.3986	1.1084	1.0586	1.0671	1.1216	1.0925	4194	3494	1503	1589	3638	External causes of morbidity (V00-Y99)
X63	1.1652	1.0994	1.2065	1.006	1.2624	1.0084	1.054	1.0597	1.0554	1.0539	1.0579	0.9951	1.0868	0.9013	1.0791	0.854	0.903	0.9029	0.9531	0.9493	1.2834	1.2146	1.3395	1.123	1.4768	1.1907	1.2303	1.2437	1.1687	1.17	1055	846	366	422	911	External causes of morbidity (V00-Y99)
X64	1.1953	1.1048	1.2312	1.0246	1.365	1.1004	1.0538	1.0286	1.0909	1.0672	1.1364	1.0487	1.1623000000000001	0.9646	1.255	1.0071	0.9771	0.9515	1.0329	1.009	1.2573	1.1639	1.3041	1.0884	1.4847	1.2024	1.1364	1.1121	1.1521	1.1289	3886	2796	1307	1811	3242	External causes of morbidity (V00-Y99)
X65	1.1543	1.0768	1.1639	0.9771	1.282	1.0434	0.9942	1.0181	1.0757	1.0726	1.1047	1.0291	1.1128	0.932	1.1971	0.9707	0.9181	0.9374	1.0262	1.022	1.2061	1.1269	1.2175	1.0243	1.3729	1.1216	1.0766	1.1058	1.1275	1.1258	4934	4511	1899	1543	4167	External causes of morbidity (V00-Y99)
X69	1.0697	1.0184	0.9436	0.8088	NA	NA	1.0255	1.0106	0.9463	0.9445	0.9107	0.8634	0.7681	0.6532	NA	NA	0.8276	0.8096	0.7938	0.7893	1.2565	1.2013	1.1593	1.0015	NA	NA	1.2709	1.2616	1.1281	1.1302	386	211	NA	227	312	External causes of morbidity (V00-Y99)
X70	0.9726	0.9648	0.9859	0.8719	NA	NA	0.9782	1.0442	0.8762	0.8859	0.8062	0.7943	0.787	0.6886	NA	NA	0.7529	0.7961	0.7128	0.7169	1.1734	1.1719	1.235	1.1041	NA	NA	1.2708	1.3696	1.0771	1.0947	269	174	NA	145	222	External causes of morbidity (V00-Y99)
X78	1.0963	1.0218	1.0851	0.8955	1.303	1.047	1.0276	1.0065	1.0142	0.9864	1.0305	0.9585	1.0029	0.824	1.1443	0.9123	0.9489	0.927	0.9478	0.9199	1.1662	1.0893	1.174	0.9731	1.4837	1.2016	1.1127	1.0928	1.0852	1.0577	2640	1451	548	1650	2162	External causes of morbidity (V00-Y99)
X79	1.2258	1.0842	NA	NA	NA	NA	NA	NA	NA	NA	0.9023	0.7819	NA	NA	NA	NA	NA	NA	NA	NA	1.6655	1.5036	NA	NA	NA	NA	NA	NA	NA	NA	109	NA	NA	NA	NA	External causes of morbidity (V00-Y99)
X83	1.0313	0.9459	1.1347	0.9709	NA	NA	0.8736	0.8386	0.8477	0.8222	0.8335	0.7575	0.8779	0.7426	NA	NA	0.6537	0.6198	0.6743	0.6504	1.2761	1.1811	1.4666	1.2694	NA	NA	1.1676	1.1347	1.0658	1.0395	219	138	NA	119	187	External causes of morbidity (V00-Y99)
X84	1.0382	0.937	1.0405	0.8146	NA	NA	0.9542	0.9482	0.9679	0.9098	0.8704	0.7796	0.8447	0.6522	NA	NA	0.7494	0.738	0.804	0.75	1.2384	1.126	1.2817	1.0175	NA	NA	1.215	1.2183	1.1651	1.1036	316	206	NA	174	277	External causes of morbidity (V00-Y99)
X99	1.0569	1.036	1.0885	1.0242	1.1688	1.0328	1.0212	1.0223	0.9577	0.9737	0.9603	0.9381	0.9818	0.9195	0.9294	0.813	0.8991	0.8957	0.8545	0.8657	1.1632	1.1441	1.2068	1.1407	1.47	1.3122	1.1599	1.1667	1.0734	1.0953	1053	826	168	620	720	External causes of morbidity (V00-Y99)
Y00	1.0751	1.0256	1.1201	0.9882	1.2492	1.0588	0.9075	0.8873	0.9496	0.9739	0.9399	0.8927	0.9726	0.8526	0.9908	0.8305	0.7285	0.707	0.8149	0.8319	1.2298	1.1782	1.29	1.1454	1.5748	1.3498000000000001	1.1305	1.1136	1.1066	1.1402	520	450	167	201	395	External causes of morbidity (V00-Y99)
Y04	1.0683	1.0268	1.1239	1.0224	1.227	1.0641	1.0047	0.9948	0.9732	0.9719	1.0209	0.9798	1.0696	0.971	1.1161	0.964	0.9419	0.9307	0.9226	0.9199	1.1178	1.0759	1.1809	1.0766	1.3488	1.1745	1.0716	1.0633	1.0266	1.0268	4568	3655	1001	2300	3215	External causes of morbidity (V00-Y99)
Y07	0.9208	0.8829	1.0114	0.8222	NA	NA	0.9224	0.9218	0.8765	0.8663	0.7747	0.7398	0.7849	0.628	NA	NA	0.7415	0.7369	0.7302	0.7188	1.0944	1.0538	1.3034	1.0764	NA	NA	1.1475	1.1531	1.0522	1.0441	317	141	NA	199	279	External causes of morbidity (V00-Y99)
Y08	0.9183	0.8952	1.0008	0.9334	NA	NA	NA	NA	0.8616	0.8893	0.736	0.713	0.7944	0.7344	NA	NA	NA	NA	0.6671	0.6835	1.1459	1.1241	1.2608	1.1863	NA	NA	NA	NA	1.1127	1.1571	188	165	NA	NA	141	External causes of morbidity (V00-Y99)
Y09	1.0893	1.0456	1.1329	1.0192	1.2684	1.0924	1.0804	1.06	1.0161	1.0172	0.9637	0.9213	0.9968	0.8919	1.018	0.8689	0.8873	0.8649	0.885	0.8829	1.2312	1.1867	1.2875	1.1647	1.5803	1.3733	1.3156	1.2991	1.1667	1.1719	611	542	185	245	464	External causes of morbidity (V00-Y99)
Y28	1.0397	0.9643	NA	NA	NA	NA	NA	NA	0.9346	0.8659	0.814	0.7491	NA	NA	NA	NA	NA	NA	0.7053	0.6458	1.328	1.2413	NA	NA	NA	NA	NA	NA	1.2384	1.1612	160	NA	NA	NA	115	External causes of morbidity (V00-Y99)
Y34	1.1168	1.0282	NA	NA	NA	NA	NA	NA	1.0248	0.995	0.8638	0.7879	NA	NA	NA	NA	NA	NA	0.7656	0.7366	1.4439	1.3417	NA	NA	NA	NA	NA	NA	1.3717	1.344	146	NA	NA	NA	115	External causes of morbidity (V00-Y99)
Y40	1.5072	1.3867	1.524	1.3394	1.5314	1.3592	1.3003	1.2473	1.4001	1.3187	1.4391	1.3226	1.4516	1.2736	1.4533	1.2878	1.1538	1.1032	1.3342	1.2554	1.5785	1.454	1.6001	1.4087	1.6135	1.4344	1.4655	1.4103	1.4693	1.3852	4982	4461	3875	743	4487	External causes of morbidity (V00-Y99)
Y41	1.3937	1.264	1.452	1.2737	1.4457	1.2649	1.1713	1.0944	1.2908	1.2107	1.2562	1.1357	1.3042	1.1395	1.2884	1.1228	0.8467	0.7785	1.1595	1.0847	1.5463	1.4068	1.6166	1.4236	1.6222	1.4251	1.6203	1.5386	1.437	1.3513	981	919	783	106	888	External causes of morbidity (V00-Y99)
Y42	1.4539	1.2882	1.4299	1.2023	1.3955	1.1756	1.3632	1.2997	1.3298	1.2152	1.3798	1.2203	1.3553	1.1368	1.3188	1.1081	1.1379	1.0787	1.2604	1.15	1.5319	1.3597	1.5085	1.2716	1.4766	1.2471	1.6331	1.5659	1.403	1.2841	3793	3579	3180	335	3504	External causes of morbidity (V00-Y99)
Y43	1.2187	1.1844	1.2302	1.1772	1.2091	1.1595	1.1076	1.0804	1.1493	1.1405	1.1749	1.1411	1.1844	1.1325	1.1621	1.1134	0.9854	0.9583	1.1058	1.0966	1.2641	1.2293	1.2777	1.2237	1.258	1.2074	1.2449	1.2181	1.1946	1.1862	7081	6538	5898	741	6207	External causes of morbidity (V00-Y99)
Y44	1.2653	1.2047	1.2583	1.1575	1.2425	1.1362	1.4036	1.3802	1.1896	1.1456	1.1846	1.1267	1.1772	1.0813	1.1607	1.0596	1.026	1.0017	1.1123	1.07	1.3514	1.2881	1.345	1.2392	1.33	1.2183	1.9201	1.9017	1.2722	1.2266	2396	2327	2205	114	2249	External causes of morbidity (V00-Y99)
Y45	1.3636	1.2644	1.353	1.198	1.3394	1.1951	1.2918	1.2184	1.2461	1.1926	1.3074	1.211	1.2964	1.1463	1.2803	1.1408	1.0961	1.0265	1.1927	1.1406	1.4223	1.3201	1.412	1.252	1.4013	1.252	1.5225	1.4462	1.3018	1.247	5815	5643	5011	392	5308	External causes of morbidity (V00-Y99)
Y46	1.3984	1.2775	1.4047	1.2475	1.3522	1.2039	1.2018	1.1616	1.2339	1.1863	1.2544	1.1425	1.2545	1.1101	1.2019	1.0662	0.8768	0.8412	1.1056	1.0608	1.5589	1.4284	1.5729	1.4019	1.5214	1.3594	1.6473	1.6042	1.3772	1.3267	870	793	722	103	812	External causes of morbidity (V00-Y99)
Y47	1.2704	1.1726	1.3705	1.2209	1.3992	1.2576	NA	NA	1.1682	1.1303	1.0867	0.9992	1.1602	1.0286	1.1717	1.0487	NA	NA	0.9943	0.959	1.4851	1.376	1.6188	1.4492	1.6708	1.5082	NA	NA	1.3726	1.332	419	376	331	NA	380	External causes of morbidity (V00-Y99)
Y48	1.3179	1.2049	1.3197	1.1566	1.2837	1.1271	NA	NA	1.2005	1.1403	1.1449	1.0424	1.1343	0.9884	1.0821	0.9436	NA	NA	1.0372	0.9819	1.5172	1.3927	1.5355	1.3534	1.5227	1.3463	NA	NA	1.3896	1.3241	499	429	328	NA	443	External causes of morbidity (V00-Y99)
Y49	1.3475	1.2897	1.348	1.2289	1.3495	1.2394	NA	NA	1.2831	1.2695	1.2375	1.1825	1.2363	1.1245	1.2315	1.1285	NA	NA	1.1751	1.1611	1.4671	1.4066	1.4698	1.343	1.4789	1.3611	NA	NA	1.4009	1.388	1408	1363	1208	NA	1292	External causes of morbidity (V00-Y99)
Y51	1.2162	1.1828	1.2653	1.1841	1.2445	1.1608	NA	NA	1.1888	1.1812	1.1317	1.0995	1.177	1.0999	1.1564	1.0771	NA	NA	1.1039	1.0958	1.3071	1.2724	1.3602	1.2747	1.3393	1.251	NA	NA	1.2804	1.2733	1998	1976	1919	NA	1853	External causes of morbidity (V00-Y99)
Y52	1.324	1.2586	1.3402	1.2144	1.3034	1.1859	NA	NA	1.2418	1.2075	1.2648	1.2014	1.2801	1.1587	1.2448	1.1313	NA	NA	1.1848	1.1514	1.3861	1.3185	1.403	1.2729	1.3648	1.2431	NA	NA	1.3016	1.2664	5017	5007	4955	NA	4688	External causes of morbidity (V00-Y99)
Y53	1.3812	1.2533	1.3854	1.1882	1.3709	1.2009	NA	NA	1.3122	1.224	1.2452	1.1268	1.2481	1.066	1.2305	1.0738	NA	NA	1.18	1.098	1.532	1.394	1.5377	1.3245	1.5274	1.3429	NA	NA	1.4593	1.3645	1024	992	928	NA	967	External causes of morbidity (V00-Y99)
Y54	1.3527	1.272	1.3709	1.2344	1.3586	1.229	NA	NA	1.2871	1.2351	1.2847	1.2068	1.3016	1.1704	1.2897	1.1651	NA	NA	1.2202	1.1699	1.4244	1.3406	1.4439	1.3019	1.4312	1.2964	NA	NA	1.3577	1.304	4092	4067	4022	NA	3764	External causes of morbidity (V00-Y99)
Y55	1.4564	1.2799	1.4257	1.2036	1.5505	1.2368	1.3088	1.2224	1.3159	1.1634	1.2805	1.1187	1.2452	1.0442	1.2677	0.9991	1.0454	0.9648	1.1469	1.0082	1.6566	1.4643	1.6324	1.3872	1.8963	1.5311	1.6385	1.5487	1.5099	1.3425	644	559	245	217	541	External causes of morbidity (V00-Y99)
Y56	1.7999	1.6227	1.8711	1.6269	1.8842	1.6134	NA	NA	1.6455	1.514	1.5704	1.4102	1.6166	1.3984	1.6048	1.3652	NA	NA	1.4253	1.3068	2.063	1.8671	2.1656	1.8927	2.2122	1.9067	NA	NA	1.8996	1.7539	594	516	423	NA	520	External causes of morbidity (V00-Y99)
Y57	1.431	1.3077	1.3766	1.2115	1.3867	1.2195	1.8361	1.6517	1.3254	1.251	1.3402	1.2226	1.2872	1.1302	1.2925	1.134	1.4446	1.2796	1.2393	1.1681	1.5279	1.3986	1.4722	1.2985	1.4878	1.3115	2.3337	2.132	1.4175	1.3398	2451	2304	2107	210	2276	External causes of morbidity (V00-Y99)
Y59	1.5223	1.404	1.5497	1.3797	1.4416	1.2895	1.6211	1.4951	1.4091	1.3033	1.2791	1.1736	1.2511	1.1069	1.1339	1.0067	1.2338	1.1251	1.1761	1.0828	1.8117	1.6795	1.9196	1.7198	1.8328	1.6519	2.1299	1.987	1.6881	1.5687	348	225	173	150	320	External causes of morbidity (V00-Y99)
Y60	1.2449	1.18	1.2709	1.1736	1.2495	1.1618	1.1014	1.0742	1.1696	1.1338	1.1727	1.1101	1.1963	1.1029	1.1719	1.088	0.8748	0.8467	1.0989	1.0639	1.3216	1.2544	1.3503	1.2489	1.3322	1.2407	1.3868	1.3628	1.2449	1.2083	2782	2690	2394	198	2495	External causes of morbidity (V00-Y99)
Y65	1.1992	1.139	1.2396	1.1324	1.2139	1.1028	NA	NA	1.0995	1.0767	1.0216	0.9664	1.0467	0.9518	1.0139	0.9159	NA	NA	0.9281	0.9059	1.4076	1.3424	1.4681	1.3474	1.4535	1.3278	NA	NA	1.3026	1.2798	377	338	293	NA	335	External causes of morbidity (V00-Y99)
Y71	1.5888	1.5123	1.5931	1.4223	1.5623	1.4303	NA	NA	1.3759	1.3191	1.2661	1.2019	1.2562	1.1138	1.2218	1.1118	NA	NA	1.0888	1.0397	1.9938	1.9029	2.0205	1.8161	1.9979	1.84	NA	NA	1.7388	1.6736	200	181	168	NA	181	External causes of morbidity (V00-Y99)
Y73	0.9669	0.9269	0.9384	0.8867	0.9858	0.9016	NA	NA	0.9203	0.8897	0.7459	0.7128	0.7182	0.6746	0.7454	0.6762	NA	NA	0.6983	0.6698	1.2533	1.2054	1.2261	1.1655	1.3038	1.2021	NA	NA	1.2128	1.1817	143	132	120	NA	126	External causes of morbidity (V00-Y99)
Y76	1.3488	1.3166	1.3695	1.2575	NA	NA	NA	NA	NA	NA	1.0003	0.9694	1.0145	0.9237	NA	NA	NA	NA	NA	NA	1.8187	1.7881	1.8488	1.7119	NA	NA	NA	NA	NA	NA	109	110	NA	NA	NA	External causes of morbidity (V00-Y99)
Y77	1.0092	0.984	0.9826	0.9085	0.9947	0.9512	NA	NA	1.0512	1.0336	0.7839	0.762	0.7656	0.704	0.7752	0.7387	NA	NA	0.809	0.7933	1.2993	1.2707	1.261	1.1725	1.2763	1.2248000000000001	NA	NA	1.3658	1.3466	154	149	147	NA	138	External causes of morbidity (V00-Y99)
Y79	1.2023	1.1454	1.2419	1.1591	1.1857	1.1107	NA	NA	1.1466	1.1031	1.0247	0.9737	1.0552	0.982	1.0025	0.9358	NA	NA	0.9691	0.9304	1.4108	1.3474	1.4616	1.3683	1.4025	1.3182	NA	NA	1.3565	1.3078	383	366	338	NA	338	External causes of morbidity (V00-Y99)
Y82	1.3053	1.2415	1.2746	1.1648	1.314	1.1862	NA	NA	1.201	1.1895	1.0118	0.959	0.9698	0.8803	0.9827	0.8795	NA	NA	0.9241	0.9103	1.684	1.6071	1.6752	1.5413	1.757	1.6	NA	NA	1.5609	1.5543	149	129	113	NA	135	External causes of morbidity (V00-Y99)
Y83	1.2788	1.2072	1.2897	1.1749	1.2736	1.1656	1.2238	1.1724	1.1833	1.1455	1.2615	1.1905	1.2714	1.1577	1.254	1.1471	1.1801	1.1293	1.1664	1.1288	1.2964	1.2242	1.3084	1.1924	1.2936	1.1843	1.2691	1.2171	1.2005	1.1625	53081	47693	40066	7973	46779	External causes of morbidity (V00-Y99)
Y84	1.2439	1.1933	1.2546	1.1569	1.2388	1.1422	1.2092	1.1639	1.1618	1.1401	1.2069	1.1572	1.2165	1.1209	1.1997	1.1053	1.0757	1.0315	1.1262	1.1046	1.282	1.2306	1.2938	1.1941	1.2791	1.1803	1.3592	1.3132	1.1985	1.1768	11136	10644	9831	763	10301	External causes of morbidity (V00-Y99)
Y85	1.3006	1.2261	1.2981	1.1544	1.3811	1.25	1.159	1.1613	1.1756	1.1268	1.1911	1.1199	1.1859	1.0507	1.2397	1.1178	0.9326	0.9256	1.071	1.024	1.4201	1.3424	1.421	1.2684	1.5386	1.3978	1.4404	1.4571	1.2904	1.2399	1249	1152	803	217	1067	External causes of morbidity (V00-Y99)
Y86	1.1618	1.1065	1.1988	1.0957	1.2423	1.1294	0.9934	0.9724	1.0898	1.0587	1.0885	1.0349	1.1179	1.0194	1.1402	1.0337	0.8732	0.8517	1.0153	0.9847	1.2401	1.1831	1.2855	1.1776	1.3537	1.2339	1.13	1.1101	1.1699	1.1382	2237	1891	1258	595	1858	External causes of morbidity (V00-Y99)
Y87	1.2345	1.1458	1.3364	1.178	1.3901	1.2303	1.0463	0.9816	1.1553	1.1396	1.0547	0.9736	1.1357	0.9944	1.0739	0.9423	0.7819	0.7247	0.9759	0.9571	1.4449	1.3485	1.5726	1.3955	1.7994	1.6063	1.4001	1.3297	1.3677	1.357	387	353	139	115	331	External causes of morbidity (V00-Y99)
Y88	1.1698	1.0729	1.1766	1.0096	1.239	1.0587	NA	NA	1.0226	0.9712	1.0013	0.9143	1.0009	0.8529	1.0416	0.8838	NA	NA	0.8749	0.8278	1.3667	1.259	1.383	1.1951	1.4737	1.2682	NA	NA	1.1952	1.1394	397	357	312	NA	373	External causes of morbidity (V00-Y99)
Y89	1.2588	1.2127	1.3115	1.1892	NA	NA	NA	NA	1.0601	1.0644	0.9636	0.9227	1.0008	0.9005	NA	NA	NA	NA	0.8005	0.7991	1.6444	1.5939	1.7186	1.5705	NA	NA	NA	NA	1.4038	1.4177	142	129	NA	NA	118	External causes of morbidity (V00-Y99)
Y90	1.1343	1.1037	1.1652	1.0669	1.1874	1.0465	NA	NA	0.9822	0.9895	0.9262	0.8976	0.9412	0.8559	0.9114	0.7957	NA	NA	0.7952	0.7969	1.3891	1.357	1.4426	1.33	1.5469	1.3764	NA	NA	1.2131	1.2285	228	201	127	NA	200	External causes of morbidity (V00-Y99)
Y91	1.1527	1.1169	1.166	1.067	1.2665	1.1042	NA	NA	1.1033	1.1142	0.9985	0.964	1.0093	0.9196	1.0511	0.9095	NA	NA	0.9448	0.9506	1.3306	1.2942	1.347	1.2381	1.5261	1.3407	NA	NA	1.2883	1.306	460	441	265	NA	374	External causes of morbidity (V00-Y99)
Y95	1.2483	1.1883	1.2399	1.1355	1.2447	1.1345	1.3937	1.4284	1.1985	1.1654	1.2225	1.1633	1.2142	1.1114	1.2187	1.1103	1.1233	1.1394	1.1732	1.1405	1.2746	1.2138	1.2661	1.16	1.2712	1.1593	1.7292	1.7906	1.2243	1.1909	25680	25635	25150	241	24404	External causes of morbidity (V00-Y99)
Z00	1.1873	1.1246	1.2191	1.1327	1.2451	1.1462	1.1782	1.1727	1.1021	1.0735	1.0834	1.0241	1.1062	1.0255	1.1106	1.0194	0.9498	0.9402	0.996	0.9683	1.3011	1.235	1.3434	1.2511	1.3959	1.2888	1.4615	1.4626	1.2195	1.1902	1116	978	701	218	893	Factors influencing health status and contact with health services (Z00-Z99)
Z01	2.3405	1.9646	1.4117	1.2207	1.4305	1.2646	3.1205	2.4841	2.2826	1.9044	2.2661	1.8988	1.3368	1.1533	1.3392	1.1813	2.9966	2.3787	2.2035	1.8348	2.4174	2.0326	1.4908	1.292	1.5279	1.3539	3.2496	2.5941	2.3645	1.9767	11656	3191	2154	8751	9914	Factors influencing health status and contact with health services (Z00-Z99)
Z02	1.158	1.1067	1.1679	1.0737	1.1649	1.077	1.059	1.0394	1.0951	1.0664	1.1001	1.0503	1.1092	1.0185	1.0977	1.0137	0.8943	0.8744	1.0366	1.0086	1.219	1.166	1.2297	1.1319	1.2363	1.1443	1.2539	1.2356	1.1569	1.1275	3845	3798	2860	338	3365	Factors influencing health status and contact with health services (Z00-Z99)
Z03	1.3416	1.2482	1.3222	1.1852	1.3286	1.1917	1.3843	1.2971	1.2566	1.1961	1.3194	1.2271	1.298	1.1628	1.302	1.1671	1.3375	1.2518	1.2345	1.1746	1.3641	1.2697	1.3468	1.2079	1.3558	1.2168	1.4327	1.3439	1.2791	1.218	36893	29542	24467	9073	32200	Factors influencing health status and contact with health services (Z00-Z99)
Z04	1.2179	1.1599	1.2726	1.1558	1.3198	1.218	1.1409	1.1072	1.1232	1.0899	1.1717	1.1149	1.2141	1.1011	1.2448	1.1471	1.073	1.0398	1.0758	1.043	1.266	1.2067	1.334	1.2134	1.3994	1.2932	1.2132	1.1789	1.1727	1.1389	6480	4365	2846	2567	5152	Factors influencing health status and contact with health services (Z00-Z99)
Z08	1.0826	1.0656	1.0825	1.0509	1.0815	1.0509	0.985	1.0134	1.0487	1.0496	1.0476	1.0306	1.0471	1.0159	1.0457	1.0156	0.8202	0.8413	1.0134	1.0138	1.1186	1.1016	1.1191	1.087	1.1185	1.0875	1.1829	1.2207	1.0852	1.0867	8526	8285	8052	288	7717	Factors influencing health status and contact with health services (Z00-Z99)
Z09	1.2785	1.1929	1.2913	1.1606	1.2897	1.1653	1.184	1.1363	1.1763	1.1243	1.2504	1.166	1.2616	1.1331	1.2581	1.136	1.1104	1.0639	1.1494	1.098	1.3073	1.2204	1.3218	1.1888	1.3221	1.1955	1.2624	1.2135	1.2039	1.1511	19415	17514	15298	2487	17468	Factors influencing health status and contact with health services (Z00-Z99)
Z11	1.2182	1.1482	1.2126	1.096	1.226	1.1042	1.1749	1.1386	1.1501	1.1168	1.202	1.1324	1.1957	1.0802	1.206	1.0856	1.142	1.1055	1.1343	1.1011	1.2347	1.1641	1.2298	1.1121	1.2463	1.1231	1.2088	1.1728	1.166	1.1326	60391	53760	39449	13770	55884	Factors influencing health status and contact with health services (Z00-Z99)
Z12	1.1565	1.1176	1.1592	1.1259	1.1492	1.1146	1.3034	1.2289	1.0968	1.072	1.1251	1.0866	1.1277	1.0945	1.1175	1.0831	0.9781	0.9149	1.0645	1.0398	1.1887	1.1494	1.1916	1.1581	1.1818	1.1471	1.7371	1.6507	1.1301	1.1053	12500	12458	11973	125	10207	Factors influencing health status and contact with health services (Z00-Z99)
Z13	1.2908	1.215	1.2625	1.1559	1.2671	1.1545	1.3676	1.2859	1.1928	1.1447	1.2699	1.1949	1.2409	1.1355	1.2416	1.1306	1.3195	1.2391	1.172	1.1242	1.312	1.2356	1.2846	1.1767	1.2931	1.179	1.4175	1.3345	1.2141	1.1655	39843	34601	24707	8731	33396	Factors influencing health status and contact with health services (Z00-Z99)
Z20	1.2522	1.1867	1.2414	1.1337	1.2539	1.1322	1.2229	1.1944	1.164	1.1241	1.1672	1.1043	1.1494	1.0473	1.1523	1.038	1.0554	1.0262	1.0827	1.0439	1.3433	1.2752	1.3407	1.2272	1.3643	1.235	1.4169	1.3901	1.2515	1.2105	2183	1817	1522	495	2010	Factors influencing health status and contact with health services (Z00-Z99)
Z22	1.3953	1.3213	1.4144	1.2936	1.4786	1.3391	1.1273	1.1004	1.3024	1.2621	1.3633	1.2901	1.3815	1.2625	1.4335	1.2972	1.0612	1.0335	1.2716	1.2316	1.4281	1.3532	1.4481	1.3255	1.5252	1.3825	1.1976	1.1716	1.334	1.2935	19582	18903	11068	2859	17798	Factors influencing health status and contact with health services (Z00-Z99)
Z24	1.0675	1.0692	1.1345	1.115	NA	NA	1.0215	0.9839	1.0713	1.0926	0.9055	0.903	0.9532	0.9319	NA	NA	0.7957	0.7596	0.8898	0.9029	1.2585	1.266	1.3502	1.3342	NA	NA	1.3115	1.2743	1.2899	1.3221	353	301	NA	158	279	Factors influencing health status and contact with health services (Z00-Z99)
Z25	2.8201	2.2732	NA	NA	NA	NA	3.3646	2.5213	2.6316	2.1705	2.3145	1.8427	NA	NA	NA	NA	2.6898	1.9773	2.1508	1.7535	3.4362	2.8043	NA	NA	NA	NA	4.2086	3.215	3.2198	2.6868	375	NA	NA	324	349	Factors influencing health status and contact with health services (Z00-Z99)
Z27	2.3599	2.1002	1.058	1.0089	NA	NA	3.2476	2.7136	2.2628	2.0363	2.1703	1.9242	0.9334	0.8859	NA	NA	2.9384	2.4427	2.0613	1.847	2.5661	2.2924	1.1991	1.1491	NA	NA	3.5894	3.0145	2.484	2.2451	1707	585	NA	1371	1355	Factors influencing health status and contact with health services (Z00-Z99)
Z29	1.2506	1.1863	1.2527	1.1512	1.286	1.1711	1.1736	1.1417	1.2	1.1634	1.2114	1.1482	1.2119	1.1126	1.2338	1.1223	1.0916	1.0597	1.1609	1.1247	1.291	1.2256	1.2949	1.1912	1.3403	1.222	1.2618	1.2301	1.2403	1.2035	10193	9224	6022	1986	9202	Factors influencing health status and contact with health services (Z00-Z99)
Z30	1.1632	1.1192	1.1714	1.097	1.198	1.1118	1.0335	1.0288	1.0555	1.0452	1.1296	1.086	1.1374	1.064	1.1388	1.0549	0.9426	0.9356	1.0212	1.0104	1.1978	1.1534	1.2066	1.1309	1.2603	1.1719	1.1332	1.1313	1.091	1.0812	10748	10535	3391	1118	8192	Factors influencing health status and contact with health services (Z00-Z99)
Z31	1.0178	0.9712	1.061	0.9751	NA	NA	NA	NA	1.1956	1.1477	0.8112	0.7689	0.8488	0.7748	NA	NA	NA	NA	0.9083	0.8638	1.2772	1.2267	1.3263	1.227	NA	NA	NA	NA	1.5739	1.525	170	170	NA	NA	114	Factors influencing health status and contact with health services (Z00-Z99)
Z32	1.2261	1.1701	1.2258	1.1287	NA	NA	1.0585	1.0744	1.0921	1.0739	1.1004	1.0467	1.0995	1.0079	NA	NA	0.8578	0.8646	0.9709	0.9514	1.3662	1.308	1.3666	1.2641	NA	NA	1.3062	1.3352	1.2283	1.2121	827	786	NA	218	661	Factors influencing health status and contact with health services (Z00-Z99)
Z33	1.2253	1.1443	1.261	1.1153	1.1948	1.0797	1.1219	1.1044	1.1247	1.081	1.1824	1.1028	1.2169	1.0745	1.0034	0.9008	1.053	1.0343	1.0827	1.0394	1.2698	1.1873	1.3067	1.1577	1.4228	1.2941	1.1952	1.1793	1.1684	1.1244	7874	7664	280	2540	6613	Factors influencing health status and contact with health services (Z00-Z99)
Z34	1.0897	1.0639	1.1155	1.0687	0.9656	0.9576	0.9907	0.986	1.0278	1.0171	1.0658	1.0397	1.0911	1.0443	0.8544	0.8434	0.9514	0.9456	1.0022	0.991	1.1142	1.0886	1.1406	1.0936	1.0913	1.0872	1.0317	1.0281	1.054	1.0439	20140	19711	555	6167	15116	Factors influencing health status and contact with health services (Z00-Z99)
Z35	1.0667	1.0449	1.0804	1.0457	0.9565	0.9725	0.9693	0.958	0.9997	1.0008	1.0415	1.0194	1.0549	1.0201	0.8915	0.9041	0.9211	0.9084	0.9751	0.9753	1.0925	1.071	1.1066	1.072	1.0261	1.0461	1.0199	1.0102	1.025	1.0268	17420	17053	1680	3937	15199	Factors influencing health status and contact with health services (Z00-Z99)
Z36	1.1236	1.1008	1.121	1.0853	1.0994	1.1341	0.9905	0.9651	1.0477	1.0458	1.068	1.0448	1.0652	1.0296	0.8881	0.9087	0.8735	0.848	0.9861	0.9828	1.1821	1.1597	1.1797	1.1439	1.3609	1.4154	1.1231	1.0982	1.1131	1.1129	3620	3545	185	590	2480	Factors influencing health status and contact with health services (Z00-Z99)
Z37	1.0731	1.0619	1.118	1.0845	1.0595	1.1203	0.9786	0.9775	0.9969	1.0034	1.0601	1.0486	1.1045	1.0708	0.9899	1.0426	0.9592	0.9574	0.9797	0.9854	1.0862	1.0754	1.1317	1.0983	1.134	1.2037	0.9985	0.998	1.0144	1.0217	78196	76161	2190	27275	41423	Factors influencing health status and contact with health services (Z00-Z99)
Z38	1.0892	1.0894	1.1841	1.1832	NA	NA	NA	NA	1.0238	1.0093	0.879	0.8756	0.9513	0.9441	NA	NA	NA	NA	0.8031	0.7892	1.3497	1.3554	1.4739	1.4827	NA	NA	NA	NA	1.3051	1.2907	203	194	NA	NA	148	Factors influencing health status and contact with health services (Z00-Z99)
Z39	1.0787	1.0727	1.0934	1.0708	1.0338	1.0638	1.0525	1.0556	1.0302	1.0294	1.0359	1.029	1.05	1.0269	0.8586	0.8775	0.9688	0.9692	0.9833	0.9812	1.1232	1.1184	1.1387	1.1167	1.2448	1.2896	1.1434	1.1497	1.0794	1.0801	5909	5809	242	1473	4324	Factors influencing health status and contact with health services (Z00-Z99)
Z40	1.1158	1.0965	1.1052	1.0502	1.115	1.0639	1.0711	1.0499	1.0167	1.0149	1.0199	1.0002	1.0046	0.9522	1.0038	0.9552	0.852	0.8315	0.9257	0.9223	1.2206	1.2021	1.2158	1.1584	1.2385	1.1851	1.3465	1.3255	1.1166	1.1167	1164	999	793	209	1030	Factors influencing health status and contact with health services (Z00-Z99)
Z41	1.3401	1.2917	1.2397	1.1335	1.3386	1.2259	1.3928	1.387	1.219	1.211	1.2378	1.1913	1.1222	1.0229	1.1778	1.0752	1.2362	1.2288	1.1181	1.1091	1.4508	1.4006	1.3695	1.256	1.5214	1.3977	1.5692	1.5656	1.3291	1.3222	1558	932	558	744	1282	Factors influencing health status and contact with health services (Z00-Z99)
Z42	1.182	1.1571	1.1705	1.1034	1.1546	1.0956	1.1534	1.1455	1.1066	1.1122	1.1191	1.0943	1.1062	1.0412	1.085	1.028	0.9781	0.9667	1.0459	1.05	1.2484	1.2236	1.2385	1.1693	1.2286	1.1675	1.3601	1.3574	1.1709	1.178	3092	2864	2308	375	2820	Factors influencing health status and contact with health services (Z00-Z99)
Z43	1.1516	1.1121	1.2357	1.1692	1.1795	1.1248	0.93	0.8694	1.0885	1.0804	1.1008	1.0622	1.1774	1.1128	1.1206	1.0675	0.8299	0.7736	1.0383	1.0297	1.2047	1.1644	1.2969	1.2285	1.2415	1.1851	1.0423	0.977	1.1411	1.1335	4563	3992	3496	722	4114	Factors influencing health status and contact with health services (Z00-Z99)
Z44	1.3224	1.2755	NA	NA	NA	NA	NA	NA	NA	NA	0.9792	0.9328	NA	NA	NA	NA	NA	NA	NA	NA	1.786	1.744	NA	NA	NA	NA	NA	NA	NA	NA	109	NA	NA	NA	NA	Factors influencing health status and contact with health services (Z00-Z99)
Z45	1.1978	1.1425	1.2294	1.1328	1.2052	1.109	1.0785	1.0444	1.0968	1.0744	1.161	1.1066	1.1894	1.0951	1.1643	1.0704	0.9896	0.9566	1.0619	1.0396	1.2358	1.1795	1.2706	1.1719	1.2476	1.149	1.1755	1.1402	1.1328	1.1104	9851	8771	7938	1342	8975	Factors influencing health status and contact with health services (Z00-Z99)
Z46	1.1407	1.1092	1.1538	1.097	1.1372	1.0837	1.0537	1.0242	1.0715	1.06	1.1085	1.0773	1.1203	1.0645	1.1027	1.0503	0.9494	0.9204	1.0392	1.0276	1.1739	1.142	1.1882	1.1304	1.1727	1.1183	1.1696	1.1398	1.1048	1.0935	11527	10919	9939	913	10056	Factors influencing health status and contact with health services (Z00-Z99)
Z47	1.1165	1.0739	1.1916	1.1015	1.2143	1.1265	1.0349	1.018	1.0835	1.0642	1.0824	1.0404	1.1433	1.0554	1.1536	1.0687	0.9916	0.9745	1.0472	1.0278	1.1516	1.1085	1.242	1.1496	1.2781	1.1875	1.0801	1.0635	1.1211	1.1019	9978	5300	3416	5434	8236	Factors influencing health status and contact with health services (Z00-Z99)
Z48	1.2018	1.155	1.2994	1.2144	1.2244	1.1518	1.1001	1.0618	1.1453	1.1216	1.1426	1.0969	1.2232	1.1414	1.1451	1.0757	1.0083	0.9714	1.0842	1.0609	1.2642	1.2161	1.3803	1.292	1.3091	1.2334	1.2004	1.1606	1.2098	1.1859	3747	2608	2063	1292	3160	Factors influencing health status and contact with health services (Z00-Z99)
Z49	1.4398	1.4016	1.4646	1.3464	1.4441	1.2995	NA	NA	1.2528	1.2611	1.3441	1.3068	1.3658	1.2534	1.3434	1.2062	NA	NA	1.1671	1.1735	1.5423	1.5033	1.5705	1.4463	1.5523	1.4	NA	NA	1.3448	1.3553	2075	2028	1871	NA	1896	Factors influencing health status and contact with health services (Z00-Z99)
Z50	1.1868	1.1429	1.1873	1.1089	1.1883	1.1096	1.1158	1.0736	1.1367	1.1172	1.1722	1.1286	1.1725	1.0947	1.1731	1.095	1.0587	1.0168	1.1221	1.1026	1.2016	1.1574	1.2023	1.1232	1.2038	1.1243	1.1759	1.1335	1.1515	1.132	70554	68190	64410	3939	63974	Factors influencing health status and contact with health services (Z00-Z99)
Z51	1.2141	1.1681	1.2074	1.1282	1.1996	1.1234	1.2169	1.1657	1.1554	1.1324	1.2008	1.1551	1.1939	1.1153	1.1855	1.11	1.1668	1.1164	1.1421	1.1191	1.2276	1.1813	1.2211	1.1413	1.2138	1.137	1.2692	1.2173	1.169	1.1458	83777	79689	72749	5874	74534	Factors influencing health status and contact with health services (Z00-Z99)
Z52	1.0014	1.0089	1.0187	1.0297	0.9728	0.9911	NA	NA	0.9443	0.9602	0.8604	0.8637	0.8696	0.876	0.8034	0.8153	NA	NA	0.7896	0.8012	1.1655	1.1784	1.1934	1.2105	1.1778	1.2049	NA	NA	1.1294	1.1508	394	353	231	NA	273	Factors influencing health status and contact with health services (Z00-Z99)
Z53	1.3131	1.2327	1.3222	1.1978	1.3111	1.1882	1.2451	1.1919	1.2149	1.1676	1.2984	1.2186	1.3064	1.1831	1.294	1.1723	1.2108	1.1582	1.2004	1.1534	1.3281	1.2471	1.3382	1.2127	1.3283	1.2043	1.2803	1.2266	1.2297	1.1821	78316	68368	57099	13474	67570	Factors influencing health status and contact with health services (Z00-Z99)
Z54	1.397	1.3611	1.3508	1.2904	1.4006	1.327	NA	NA	1.2742	1.2688	1.2358	1.2023	1.1957	1.1402	1.2373	1.1698	NA	NA	1.1077	1.1008	1.5792	1.541	1.5261	1.4604	1.5854	1.5054	NA	NA	1.4657	1.4624	669	661	652	NA	518	Factors influencing health status and contact with health services (Z00-Z99)
Z55	1.3258	1.2484	NA	NA	NA	NA	1.228	1.1896	1.1812	1.1527	1.1285	1.0561	NA	NA	NA	NA	1.0323	0.9937	0.9901	0.9616	1.5576	1.4758	NA	NA	NA	NA	1.4608	1.4242	1.4093	1.3818	436	NA	NA	379	359	Factors influencing health status and contact with health services (Z00-Z99)
Z56	1.1743	1.0913	1.1644	0.9956	1.1445	0.9875	1.0016	0.9558	1.0731	1.0357	1.0554	0.9771	1.0473	0.8908	0.9947	0.8526	0.7783	0.7312	0.9587	0.9221	1.3066	1.2189	1.2945	1.1127	1.3168	1.1437	1.2889	1.2495	1.2011	1.1631	836	828	444	163	713	Factors influencing health status and contact with health services (Z00-Z99)
Z57	1.2724	1.2143	1.2604	1.1623000000000001	1.2668	1.1685	NA	NA	1.2124	1.1631	1.1959	1.14	1.1845	1.0908	1.19	1.0961	NA	NA	1.1358	1.0886	1.3539	1.2935	1.3412	1.2385	1.3487	1.2457	NA	NA	1.2942	1.2428	2575	2573	2527	NA	2317	Factors influencing health status and contact with health services (Z00-Z99)
Z58	1.3175	1.2214	1.2277	1.0909	1.2531	1.1101	1.4372	1.3588	1.2414	1.1649	1.2281	1.1365	1.1303	1.0016	1.1445	1.011	1.2741	1.2004	1.1544	1.0814	1.4134	1.3127	1.3336	1.1882	1.372	1.219	1.6211	1.538	1.3349	1.2548	2140	1496	1248	755	1967	Factors influencing health status and contact with health services (Z00-Z99)
Z59	1.0857	1.046	1.0899	0.9843	1.1065	1.0048	1.0226	1.0777	0.9996	1.0333	1.0094	0.9703	1.0119	0.9112	1.01	0.9145	0.8656	0.9045	0.9269	0.9564	1.1677	1.1277	1.1739	1.0633	1.2123	1.1041	1.2082	1.284	1.078	1.1163	1829	1710	1134	364	1639	Factors influencing health status and contact with health services (Z00-Z99)
Z60	1.1795	1.1391	1.1816	1.1079	1.1835	1.1085	0.9223	0.9172	1.1201	1.1014	1.1543	1.1144	1.1561	1.0836	1.1575	1.0837	0.8046	0.7964	1.0945	1.0759	1.2053	1.1643	1.2076	1.1328	1.21	1.1339	1.0573	1.0562	1.1463	1.1275	21873	21488	20779	524	19012	Factors influencing health status and contact with health services (Z00-Z99)
Z61	1.0623	1.0009	1.0254	0.8558	1.3149	1.0456	0.9826	0.9746	0.9539	0.9427	0.9631	0.9046	0.8928	0.74	1.0515	0.8257	0.8715	0.8614	0.8585	0.8461	1.1718	1.1075	1.1777	0.9898	1.6443	1.3242	1.108	1.1026	1.0598	1.0503	1042	473	184	706	885	Factors influencing health status and contact with health services (Z00-Z99)
Z62	1.0059	0.9323	NA	NA	NA	NA	0.9617	0.9437	0.8664	0.8434	0.8205	0.7553	NA	NA	NA	NA	0.7675	0.7474	0.6931	0.6723	1.2331	1.1507	NA	NA	NA	NA	1.2051	1.1915	1.0832	1.058	238	NA	NA	194	198	Factors influencing health status and contact with health services (Z00-Z99)
Z63	1.1211	1.047	1.1698	1.0218	1.2332	1.0778	0.9396	0.9215	1.048	1.0262	1.0808	1.0083	1.1221	0.9785	1.1718	1.0223	0.8835	0.8648	1.0084	0.9865	1.1629	1.0871	1.2195	1.067	1.2978	1.1363	0.9992	0.9818	1.0892	1.0674	7491	5594	3787	2657	6615	Factors influencing health status and contact with health services (Z00-Z99)
Z64	0.9854	0.942	1.0063	0.8994	NA	NA	NA	NA	0.987	0.9804	0.7766	0.737	0.7858	0.6938	NA	NA	NA	NA	0.7507	0.7406	1.2502	1.204	1.2887	1.1657	NA	NA	NA	NA	1.2976	1.2978	168	148	NA	NA	122	Factors influencing health status and contact with health services (Z00-Z99)
Z65	1.0906	1.0352	1.1412	0.9923	1.1751	1.0005	0.9583	0.9928	0.9979	1.0119	0.9599	0.907	0.9901	0.8556	0.9481	0.7991	0.7818	0.8022	0.8739	0.8826	1.2392	1.1815	1.3154	1.1509	1.4565	1.2528	1.1747	1.2288	1.1395	1.1601	604	459	202	247	541	Factors influencing health status and contact with health services (Z00-Z99)
Z71	1.6473	1.4924	1.2154	1.1113	1.1772	1.092	2.9485	2.3571	1.5656	1.4308	1.5924	1.441	1.1648	1.0636	1.1234	1.0408	2.787	2.22	1.5108	1.3791	1.704	1.5457	1.2683	1.1611	1.2336	1.1457	3.1194	2.5027	1.6223	1.4845	9814	5511	4554	4667	8735	Factors influencing health status and contact with health services (Z00-Z99)
Z72	1.1992	1.1657	1.2078	1.0901	1.2225	1.1191	1.0224	1.0232	1.107	1.115	1.1825	1.1491	1.1908	1.0743	1.2018	1.0997	0.9824	0.982	1.0895	1.097	1.2162	1.1825	1.2249	1.1062	1.2435	1.1389	1.064	1.0662	1.1248	1.1332	47679	46403	31807	5984	36499	Factors influencing health status and contact with health services (Z00-Z99)
Z73	1.1785	1.1335	1.1782	1.0894	1.1858	1.1013	1.0761	1.046	1.1268	1.1067	1.143	1.0987	1.1424	1.0556	1.1488	1.0662	0.9137	0.8823	1.0918	1.0717	1.2152	1.1694	1.215	1.1242	1.2239	1.1376	1.2673	1.24	1.1631	1.1428	11575	11392	10814	405	10721	Factors influencing health status and contact with health services (Z00-Z99)
Z74	1.1821	1.1569	1.1711	1.119	1.1688	1.1141	NA	NA	1.1183	1.1174	1.1421	1.1172	1.1313	1.0804	1.1288	1.0754	NA	NA	1.0787	1.0775	1.2236	1.1979	1.2122	1.1589	1.2101	1.1542	NA	NA	1.1592	1.1588	8723	8665	8539	NA	7908	Factors influencing health status and contact with health services (Z00-Z99)
Z75	1.1267	1.1075	1.1174	1.0695	1.1232	1.0749	1.1271	1.1106	1.0995	1.0988	1.0984	1.0793	1.0892	1.042	1.0945	1.047	0.9594	0.9405	1.0709	1.0699	1.1557	1.1364	1.1464	1.0977	1.1527	1.1037	1.3242	1.3115	1.1289	1.1286	16971	16704	16369	397	15746	Factors influencing health status and contact with health services (Z00-Z99)
Z76	1.1992	1.1751	1.1697	1.1463	1.4305	1.3616	1.1884	1.1257	1.145	1.1381	1.1032	1.0785	1.0696	1.0451	1.2122	1.1491	1.0137	0.9546	1.0445	1.036	1.3035	1.2804	1.2791	1.2573	1.6881	1.6134	1.3931	1.3275	1.2552	1.2504	1414	1206	381	403	1143	Factors influencing health status and contact with health services (Z00-Z99)
Z80	1.1706	1.1141	1.1727	1.093	1.1487	1.076	1.2187	1.1729	1.0888	1.0555	1.1446	1.0888	1.1464	1.0678	1.1209	1.0494	1.11	1.0642	1.0627	1.0297	1.1972	1.1401	1.1996	1.1188	1.1771	1.1034	1.3381	1.2927	1.1155	1.082	18501	18055	15189	1231	15525	Factors influencing health status and contact with health services (Z00-Z99)
Z81	1.1763	1.1067	1.1565	0.9953	1.3283	1.1423	1.1307	1.0938	1.0683	1.0455	1.1134	1.0456	1.0758	0.9226	1.1648	0.9964	1.0544	1.0179	1.0083	0.9854	1.2429	1.1713	1.2431	1.0738	1.5147	1.3095	1.2125	1.1753	1.1318	1.1093	3400	1813	534	2171	2979	Factors influencing health status and contact with health services (Z00-Z99)
Z82	1.2961	1.2256	1.2251	1.1118	1.2337	1.1147	1.5589	1.4968	1.2131	1.1699	1.277	1.207	1.2051	1.0931	1.211	1.0936	1.512	1.4506	1.1939	1.151	1.3156	1.2444	1.2454	1.1308	1.2567	1.1362	1.6073	1.5445	1.2325	1.1891	44479	35084	27088	12010	38153	Factors influencing health status and contact with health services (Z00-Z99)
Z83	1.235	1.1728	1.2218	1.1292	1.2039	1.1091	1.2358	1.1876	1.1704	1.1277	1.2052	1.1437	1.189	1.0979	1.1581	1.0658	1.1856	1.1379	1.1404	1.0981	1.2654	1.2026	1.2555	1.1615	1.2514	1.1542	1.288	1.2394	1.2011	1.1582	17209	13223	6277	6352	14733	Factors influencing health status and contact with health services (Z00-Z99)
Z84	1.7641	1.6923	1.2466	1.1768	1.413	1.3014	1.9584	1.8767	1.6103	1.5666	1.6644	1.5939	1.1361	1.0684	1.2172	1.1152	1.826	1.7466	1.5152	1.4718	1.8699	1.7968	1.3678	1.2962	1.6403	1.5186	2.1003	2.0165	1.7114	1.6675	3330	1131	433	2435	2975	Factors influencing health status and contact with health services (Z00-Z99)
Z85	1.1671	1.1314	1.1679	1.1034	1.1685	1.1026	1.0533	1.0619	1.0958	1.0904	1.1529	1.1174	1.1536	1.0896	1.154	1.0887	0.9573	0.9624	1.0819	1.0763	1.1814	1.1455	1.1823	1.1173	1.1831	1.1167	1.1589	1.1718	1.1099	1.1046	66459	65798	63639	1095	60350	Factors influencing health status and contact with health services (Z00-Z99)
Z86	1.2594	1.1937	1.2647	1.1401	1.2754	1.1568	1.1038	1.0859	1.1705	1.1394	1.2508	1.1854	1.256	1.132	1.2657	1.1477	1.0781	1.0598	1.1621	1.131	1.268	1.2021	1.2735	1.1482	1.2851	1.1658	1.13	1.1126	1.1791	1.1479	226366	219938	182267	19235	197681	Factors influencing health status and contact with health services (Z00-Z99)
Z87	1.2893	1.1983	1.2952	1.1566	1.2907	1.1578	1.2548	1.1925	1.1874	1.1347	1.2775	1.1871	1.2826	1.1449	1.2765	1.1447	1.229	1.1673	1.1762	1.1238	1.3011	1.2096	1.3079	1.1683	1.3051	1.1711	1.2811	1.2183	1.1987	1.1458	123301	106361	82698	24819	112318	Factors influencing health status and contact with health services (Z00-Z99)
Z88	1.4662	1.3269	1.4628	1.2726	1.4574	1.2769	1.4578	1.3383	1.3709	1.2669	1.453	1.3146	1.4492	1.2602	1.4422	1.2631	1.4226	1.3048	1.3577	1.2544	1.4795	1.3393	1.4766	1.285	1.4728	1.2908	1.4937	1.3726	1.3842	1.2796	131321	120607	95640	19072	112610	Factors influencing health status and contact with health services (Z00-Z99)
Z89	1.2826	1.2315	1.29	1.1673	1.2857	1.1535	NA	NA	1.175	1.174	1.2143	1.1649	1.2209	1.1031	1.2156	1.0888	NA	NA	1.1111	1.1092	1.3546	1.3019	1.3631	1.2353	1.3599	1.222	NA	NA	1.2427	1.2426	3283	3232	3109	NA	3063	Factors influencing health status and contact with health services (Z00-Z99)
Z90	1.2218	1.1488	1.224	1.1091	1.2119	1.1044	1.2068	1.1613	1.1319	1.0977	1.2062	1.1337	1.2082	1.0944	1.1955	1.089	1.1373	1.092	1.117	1.0831	1.2377	1.164	1.2401	1.1241	1.2286	1.12	1.2806	1.235	1.147	1.1126	59573	58287	52051	3107	55520	Factors influencing health status and contact with health services (Z00-Z99)
Z91	1.7553	1.5395	1.5398	1.2916	1.5585	1.3293	2.1309	1.8574	1.6143	1.4595	1.7325	1.5187	1.517	1.2715	1.5301	1.3041	2.0842	1.8147	1.5924	1.4391	1.7784	1.5605	1.563	1.3119	1.5875	1.3551	2.1785	1.9011	1.6364	1.4803	66982	46826	30367	27043	59336	Factors influencing health status and contact with health services (Z00-Z99)
Z92	1.2362	1.1745	1.2377	1.1294	1.2314	1.1222	1.1894	1.1365	1.1462	1.1166	1.2256	1.1642	1.227	1.1194	1.2205	1.112	1.1337	1.0815	1.1359	1.1064	1.2469	1.1848	1.2485	1.1395	1.2424	1.1325	1.2478	1.1942	1.1566	1.1268	142365	139836	132899	4690	128638	Factors influencing health status and contact with health services (Z00-Z99)
Z93	1.1928	1.1484	1.2237	1.15	1.1891	1.126	0.9559	0.8999	1.1222	1.11	1.1614	1.1176	1.1904	1.118	1.1556	1.0936	0.8727	0.8197	1.0915	1.0791	1.225	1.18	1.2579	1.1829	1.2236	1.1593	1.047	0.9879	1.1537	1.1417	13568	12723	11716	1158	12368	Factors influencing health status and contact with health services (Z00-Z99)
Z94	1.36	1.3056	1.417	1.3187	1.4048	1.2958	1.0875	1.0638	1.2108	1.1955	1.2845	1.2315	1.3346	1.24	1.3148	1.2105	0.9363	0.9126	1.142	1.1262	1.4399	1.3842	1.5044	1.4024	1.501	1.3871	1.2631	1.2401	1.2838	1.2691	2996	2708	2181	449	2741	Factors influencing health status and contact with health services (Z00-Z99)
Z95	1.2235	1.1691	1.2347	1.1289	1.2315	1.1216	0.9477	0.9214	1.1211	1.1015	1.2055	1.1516	1.2164	1.1118	1.213	1.1044	0.8591	0.8332	1.1041	1.0846	1.2418	1.1869	1.2533	1.1464	1.2502	1.1391	1.0454	1.0191	1.1384	1.1188	45729	45044	44079	1021	42251	Factors influencing health status and contact with health services (Z00-Z99)
Z96	1.217	1.1657	1.2158	1.1388	1.2167	1.1401	1.116	1.0829	1.1382	1.1138	1.2039	1.1529	1.2026	1.1262	1.2034	1.1273	1.0386	1.0057	1.1255	1.1011	1.2303	1.1786	1.2291	1.1515	1.2303	1.153	1.1993	1.1661	1.1511	1.1266	88982	87678	85483	2009	81648	Factors influencing health status and contact with health services (Z00-Z99)
Z97	1.2633	1.1836	1.2867	1.1633	1.2649	1.1627	1.115	1.0666	1.181	1.1382	1.2215	1.1435	1.243	1.1226	1.2169	1.1175	1.0126	0.9655	1.1409	1.0986	1.3065	1.2251	1.332	1.2055	1.3149	1.2098	1.2277	1.1783	1.2226	1.1792	9194	8666	6867	1135	8518	Factors influencing health status and contact with health services (Z00-Z99)
Z98	1.2912	1.1818	1.3188	1.1555	1.2844	1.1371	1.08	1.0327	1.1926	1.129	1.2553	1.148	1.2813	1.1215	1.2455	1.1016	0.9778	0.9322	1.159	1.0964	1.3282	1.2165	1.3574	1.1906	1.3245	1.1738	1.1929	1.144	1.2272	1.1624	12376	11819	10149	1038	11673	Factors influencing health status and contact with health services (Z00-Z99)
Z99	1.3898	1.2777	1.4173	1.2332	1.4134	1.2253	0.9449	0.9116	1.2516	1.1877	1.3552	1.2452	1.3812	1.2006	1.3763	1.192	0.8561	0.8237	1.2201	1.1572	1.4253	1.3112	1.4544	1.2666	1.4515	1.2596	1.043	1.0089	1.2839	1.219	16202	15470	14479	1037	15347	Factors influencing health status and contact with health services (Z00-Z99)
