# Supplementary material for: Mapping risks of health conditions in people with atopic eczema in English primary care and hospital data
Source: Nat Commun. 2025 Dec 20;17:555. doi: 10.1038/s41467-025-67247-w (PMC12808256; doi:10.1038/s41467-025-67247-w)
Supplement: Supplementary file 4 — Source Data [file 41467_2025_67247_MOESM4_ESM.zip › tab-suppl-4-source-data.csv]

outcome	estimate_crude_any age	estimate_A_any age	estimate_crude_18+	estimate_A_18+	estimate_crude_40+	estimate_A_40+	estimate_crude_<18	estimate_A_<18	estimate_crude_hospitalised	estimate_A_hospitalised	conf.low_crude_any age	conf.low_A_any age	conf.low_crude_18+	conf.low_A_18+	conf.low_crude_40+	conf.low_A_40+	conf.low_crude_<18	conf.low_A_<18	conf.low_crude_hospitalised	conf.low_A_hospitalised	conf.high_crude_any age	conf.high_A_any age	conf.high_crude_18+	conf.high_A_18+	conf.high_crude_40+	conf.high_A_40+	conf.high_crude_<18	conf.high_A_<18	conf.high_crude_hospitalised	conf.high_A_hospitalised	event_crude_any age	event_crude_18+	event_crude_40+	event_crude_<18	event_crude_hospitalised	chapter_desc
A02	0.9797	0.9162	0.9531	0.8817	1.0383	0.9533	NA	NA	0.9306	0.8836	0.7683	0.7144	0.7424	0.6821	0.7906	0.7208	NA	NA	0.7249	0.6842	1.2491	1.1751	1.2236	1.1398	1.3636	1.261	NA	NA	1.1946	1.1412	192	175	151	NA	169	Certain infectious and parasitic diseases (A00-B99)
A04	1.1772	1.1344	1.1697	1.1073	1.1694	1.1038	0.9548	0.8986	1.153	1.1242	1.1338	1.0919	1.1264	1.0655	1.1248	1.0609	0.749	0.6958	1.1101	1.0817	1.2222	1.1785	1.2146	1.1506	1.2157	1.1485	1.2173	1.1604	1.1976	1.1683	8234	8145	7600	217	7681	Certain infectious and parasitic diseases (A00-B99)
A07	1.0619	0.99	NA	NA	NA	NA	NA	NA	1.2376	1.216	0.7743	0.7153	NA	NA	NA	NA	NA	NA	0.897	0.8788	1.4563	1.3701	NA	NA	NA	NA	NA	NA	1.7077	1.6827	119	NA	NA	NA	110	Certain infectious and parasitic diseases (A00-B99)
A08	1.1823	1.1366	1.1761	1.0895	1.2128	1.1233	1.1575	1.1421	1.158	1.1334	1.1329	1.0884	1.1156	1.0321	1.1459	1.0599	1.0806	1.0651	1.1091	1.0849	1.2338	1.1869	1.2399	1.1501	1.2836	1.1905	1.24	1.2247	1.2091	1.1842	6714	4327	3700	2622	6347	Certain infectious and parasitic diseases (A00-B99)
A09	1.1829	1.1191	1.1875	1.0876	1.1807	1.0889	1.0435	1.0199	1.1481	1.1056	1.1608	1.0978	1.165	1.0664	1.1566	1.0662	0.9759	0.9514	1.1269	1.0848	1.2054	1.1409	1.2104	1.1092	1.2052	1.1121	1.1159	1.0933	1.1697	1.1268	34612	33538	28367	2970	33614	Certain infectious and parasitic diseases (A00-B99)
A15	1.15	1.1165	1.1603	1.1419	1.2342	1.1581	NA	NA	1.1452	1.1042	0.8814	0.8513	0.8922	0.8739	0.9291	0.8664	NA	NA	0.8691	0.8346	1.5005	1.4644	1.509	1.492	1.6396	1.548	NA	NA	1.5092	1.4608	162	160	138	NA	151	Certain infectious and parasitic diseases (A00-B99)
A16	1.3008	1.2532	1.2713	1.2149	1.322	1.2526	NA	NA	1.277	1.2287	1.0951	1.0515	1.0659	1.0147	1.0897	1.0288	NA	NA	1.0653	1.0211	1.5452	1.4937	1.5162	1.4548	1.6038	1.5251	NA	NA	1.5308	1.4785	409	395	323	NA	344	Certain infectious and parasitic diseases (A00-B99)
A18	1.1254	1.0714	1.2511	1.2122	1.2447	1.1942	NA	NA	1.1361	1.1052	0.8808	0.8317	0.9743	0.9372	0.9445	0.902	NA	NA	0.8769	0.8499	1.438	1.3801	1.6065	1.5678	1.6403	1.5811	NA	NA	1.4721	1.4373	187	187	146	NA	161	Certain infectious and parasitic diseases (A00-B99)
A31	1.4961	1.397	1.5166	1.3316	1.4762	1.36	NA	NA	1.491	1.3474	1.1571	1.074	1.1615	1.009	1.1139	1.0179	NA	NA	1.156	1.0368	1.9344	1.817	1.9803	1.7574	1.9563	1.8173	NA	NA	1.9232	1.7511	183	171	151	NA	172	Certain infectious and parasitic diseases (A00-B99)
A38	1.1706	1.125	NA	NA	NA	NA	1.0703	1.046	1.1959	1.1671	0.8481	0.8109	NA	NA	NA	NA	0.771	0.7494	0.8615	0.8356	1.6157	1.5606	NA	NA	NA	NA	1.4859	1.4599	1.6602	1.63	130	NA	NA	124	131	Certain infectious and parasitic diseases (A00-B99)
A39	0.9838	0.9517	NA	NA	NA	NA	NA	NA	0.924	0.8988	0.7468	0.7199	NA	NA	NA	NA	NA	NA	0.6927	0.6715	1.296	1.2582	NA	NA	NA	NA	NA	NA	1.2324	1.2029	151	NA	NA	NA	136	Certain infectious and parasitic diseases (A00-B99)
A40	1.2229	1.1895	1.2507	1.2005	1.2722	1.2069	NA	NA	1.2373	1.2192	1.1242	1.0922	1.1492	1.1015	1.1666	1.1052	NA	NA	1.1387	1.1207	1.3303	1.2955	1.3613	1.3083	1.3873	1.3181	NA	NA	1.3445	1.3264	1706	1687	1607	NA	1673	Certain infectious and parasitic diseases (A00-B99)
A41	1.1613	1.1339	1.1664	1.1138	1.1652	1.1104	1.0453	1.0357	1.1523	1.1424	1.1391	1.1119	1.1441	1.0921	1.1425	1.0884	0.907	0.8939	1.1305	1.1205	1.1839	1.1563	1.1892	1.1359	1.1884	1.1328	1.2046	1.2001	1.1745	1.1648	32658	32404	31120	638	31785	Certain infectious and parasitic diseases (A00-B99)
A46	1.8166	1.7574	1.8911	1.7847	1.9775	1.8971	NA	NA	1.8099	1.7758	1.3276	1.2798	1.3778	1.2913	1.4222	1.3567	NA	NA	1.3137	1.2857	2.4855	2.4131	2.5955	2.4666	2.7496	2.6527	NA	NA	2.4933	2.4526	135	139	124	NA	119	Certain infectious and parasitic diseases (A00-B99)
A48	1.1416	1.1439	0.9828	0.9557	1.1229	1.0861	NA	NA	1.2701	1.3027	0.8548	0.854	0.7297	0.7055	0.8306	0.7994	NA	NA	0.9545	0.975	1.5247	1.5322	1.3238	1.2947	1.5181	1.4756	NA	NA	1.6899	1.7407	139	123	123	NA	133	Certain infectious and parasitic diseases (A00-B99)
A49	1.2288	1.1855	1.2399	1.1645	1.2227	1.1503	0.9996	0.985	1.1955	1.1725	1.1675	1.1255	1.1775	1.1047	1.16	1.0902	0.7616	0.7459	1.1363	1.1135	1.2932	1.2487	1.3057	1.2276	1.2887	1.2137	1.3121	1.3008	1.2578	1.2346	4598	4477	4236	177	4369	Certain infectious and parasitic diseases (A00-B99)
A63	1.3361	1.1652	1.321	1.17	NA	NA	NA	NA	NA	NA	0.965	0.8239	0.9591	0.8364	NA	NA	NA	NA	NA	NA	1.8497	1.648	1.8195	1.6368	NA	NA	NA	NA	NA	NA	108	107	NA	NA	NA	Certain infectious and parasitic diseases (A00-B99)
A86	1.1209	1.0909	1.0427	0.9915	1.1688	1.1026	NA	NA	1.0677	1.027	0.8742	0.8473	0.8095	0.7657	0.8915	0.8353	NA	NA	0.8228	0.7878	1.4372	1.4045	1.3432	1.2839	1.5324	1.4555	NA	NA	1.3854	1.3389	179	170	149	NA	159	Certain infectious and parasitic diseases (A00-B99)
A87	1.1971	1.1035	1.2594	1.1539	1.5011	1.3541	NA	NA	1.1479	1.1028	1.0125	0.9273	1.0666	0.9697	1.1242	1.0047	NA	NA	0.9718	0.9284	1.4154	1.3133	1.4871	1.373	2.0044	1.825	NA	NA	1.3559	1.31	437	431	144	NA	404	Certain infectious and parasitic diseases (A00-B99)
B00	1.9333	1.8204	1.6598	1.5186	1.5195	1.3989	3.3012	3.1832	1.8161	1.7229	1.7604	1.6535	1.4888	1.3574	1.3456	1.235	2.7567	2.6462	1.6527	1.5651	2.1232	2.004	1.8505	1.6989	1.7158	1.5844	3.9533	3.829	1.9956	1.8967	1698	1150	857	651	1547	Certain infectious and parasitic diseases (A00-B99)
B01	1.5644	1.5287	0.9741	0.9082	NA	NA	1.6992	1.6673	1.5257	1.5057	1.3762	1.3414	0.7297	0.6729	NA	NA	1.4727	1.4401	1.3353	1.3143	1.7784	1.7422	1.3002	1.2257	NA	NA	1.9604	1.9304	1.7432	1.7251	831	136	NA	694	762	Certain infectious and parasitic diseases (A00-B99)
B02	1.3203	1.2644	1.2896	1.2091	1.2768	1.2069	NA	NA	1.2779	1.2327	1.2303	1.1769	1.201	1.1244	1.1878	1.1213	NA	NA	1.1916	1.1482	1.4169	1.3585	1.3847	1.3002	1.3725	1.299	NA	NA	1.3704	1.3233	2484	2436	2314	NA	2389	Certain infectious and parasitic diseases (A00-B99)
B07	1.2422	1.1876	1.2425	1.1418	1.3086	1.2286	NA	NA	1.2529	1.204	1.1048	1.0536	1.1019	1.0089	1.1486	1.0755	NA	NA	1.1118	1.0656	1.3968	1.3386	1.4011	1.2922	1.491	1.4034	NA	NA	1.4119	1.3605	859	826	673	NA	784	Certain infectious and parasitic diseases (A00-B99)
B08	1.6315	1.5376	NA	NA	NA	NA	1.5894	1.5066	1.7152	1.6116	1.332	1.2486	NA	NA	NA	NA	1.2549	1.1823	1.3924	1.2984	1.9983	1.8936	NA	NA	NA	NA	2.013	1.92	2.1127	2.0004	335	NA	NA	248	316	Certain infectious and parasitic diseases (A00-B99)
B09	1.1224	1.1052	NA	NA	NA	NA	NA	NA	NA	NA	0.797	0.7823	NA	NA	NA	NA	NA	NA	NA	NA	1.5806	1.5615	NA	NA	NA	NA	NA	NA	NA	NA	103	NA	NA	NA	NA	Certain infectious and parasitic diseases (A00-B99)
B16	1.113	1.0951	1.1343	1.1428	1.2884	1.2822	NA	NA	0.9868	0.9903	0.8755	0.8565	0.8892	0.8907	0.9702	0.9597	NA	NA	0.7712	0.7702	1.415	1.4001	1.4471	1.4662	1.711	1.7131	NA	NA	1.2628	1.2733	197	188	143	NA	170	Certain infectious and parasitic diseases (A00-B99)
B17	1.172	1.1283	1.2799	1.2055	1.3854	1.2798	NA	NA	1.1132	1.0844	0.9572	0.9187	1.0456	0.9793	1.1096	1.0179	NA	NA	0.9097	0.8829	1.4351	1.3856	1.5666	1.4839	1.7297	1.609	NA	NA	1.3624	1.3319	286	285	238	NA	265	Certain infectious and parasitic diseases (A00-B99)
B18	1.0713	1.0632	1.0927	1.0555	1.1417	1.0949	NA	NA	0.9975	1.0175	0.9709	0.961	0.9893	0.9531	1.0243	0.9796	NA	NA	0.9024	0.9184	1.1821	1.1762	1.2069	1.169	1.2726	1.2238	NA	NA	1.1026	1.1273	1173	1167	965	NA	1052	Certain infectious and parasitic diseases (A00-B99)
B25	1.2628	1.2353	1.1762	1.0951	1.3216	1.2877	NA	NA	1.0753	1.0449	1.0101	0.9831	0.9392	0.8672	1.023	0.9899	NA	NA	0.862	0.8346	1.5788	1.5522	1.473	1.3829	1.7074	1.6751	NA	NA	1.3414	1.3081	240	231	186	NA	219	Certain infectious and parasitic diseases (A00-B99)
B27	1.0995	1.0335	0.9763	0.8902	NA	NA	1.1246	1.0757	1.0275	0.9566	0.9196	0.8568	0.8084	0.7284	NA	NA	0.9007	0.8499	0.8375	0.7721	1.3147	1.2466	1.1791	1.088	NA	NA	1.4041	1.3616	1.2605	1.1853	422	333	NA	278	302	Certain infectious and parasitic diseases (A00-B99)
B34	1.5041	1.4377	1.1893	1.0648	1.2408	1.1163	1.6623000000000001	1.6127	1.4626	1.405	1.4586	1.3933	1.1294	1.009	1.1649	1.0457	1.6014	1.5525	1.4174	1.3607	1.5509	1.4834	1.2525	1.1238	1.3216	1.1916	1.7254	1.6753	1.5092	1.4507	14598	4503	2897	10637	13533	Certain infectious and parasitic diseases (A00-B99)
B35	1.5581	1.4593	1.6285	1.4913	1.6191	1.5012	NA	NA	1.6095	1.525	1.3971	1.3055	1.4592	1.3322	1.4476	1.3388	NA	NA	1.4464	1.3679	1.7375	1.6312	1.8173	1.6694	1.8109	1.6832	NA	NA	1.7909	1.7001	1152	1122	1049	NA	1121	Certain infectious and parasitic diseases (A00-B99)
B36	1.7563	1.6446	1.7375	1.5825	1.6122	1.4858	NA	NA	1.6295	1.5774	1.4813	1.3825	1.4619	1.3259	1.3538	1.2426	NA	NA	1.3792	1.33	2.0823	1.9564	2.065	1.8888	1.9199	1.7767	NA	NA	1.9252	1.8708	473	460	431	NA	455	Certain infectious and parasitic diseases (A00-B99)
B37	1.2692	1.1863	1.2669	1.1483	1.2906	1.1749	0.9823	0.9438	1.2244	1.1582	1.2322	1.1508	1.23	1.1139	1.2503	1.1371	0.8495	0.811	1.1891	1.1241	1.3074	1.2228	1.305	1.1839	1.3322	1.2138	1.1359	1.0983	1.2608	1.1935	13890	13960	12039	586	13510	Certain infectious and parasitic diseases (A00-B99)
B44	1.546	1.3048	1.527	1.3092	1.5848	1.3034	NA	NA	1.4581	1.1958	1.3347	1.1171	1.3163	1.1206	1.3603	1.1082	NA	NA	1.2611	1.0247	1.7906	1.524	1.7713	1.5294	1.8464	1.5331	NA	NA	1.6858	1.3955	580	575	543	NA	572	Certain infectious and parasitic diseases (A00-B99)
B49	1.4133	1.3463	1.4233	1.3435	1.3022	1.2272	NA	NA	1.3645	1.3263	1.1555	1.0974	1.1633	1.093	1.0585	0.9928	NA	NA	1.12	1.0865	1.7286	1.6516	1.7413	1.6514	1.602	1.517	NA	NA	1.6623000000000001	1.6189	310	297	275	NA	295	Certain infectious and parasitic diseases (A00-B99)
B59	1.3858	1.31	1.457	1.3821	1.1956	1.1458	NA	NA	1.2608	1.1873	1.0634	0.9988	1.1159	1.0536	0.9146	0.8712	NA	NA	0.9686	0.9049	1.806	1.7182	1.9023	1.813	1.5629	1.507	NA	NA	1.6411	1.5578	164	167	153	NA	162	Certain infectious and parasitic diseases (A00-B99)
B80	1.2447	1.2208	1.1809	1.0771	NA	NA	NA	NA	1.1827	1.1316	0.9859	0.9603	0.9092	0.8199	NA	NA	NA	NA	0.9356	0.8887	1.5715	1.5521	1.5338	1.4151	NA	NA	NA	NA	1.4952	1.4409	231	170	NA	NA	215	Certain infectious and parasitic diseases (A00-B99)
B85	1.2017	1.1714	NA	NA	NA	NA	NA	NA	1.2851	1.2905	0.8678	0.8374	NA	NA	NA	NA	NA	NA	0.9171	0.9148	1.664	1.6388	NA	NA	NA	NA	NA	NA	1.8007	1.8205	114	NA	NA	NA	105	Certain infectious and parasitic diseases (A00-B99)
B86	2.664	2.6361	2.589	2.4797	2.5176	2.4139	NA	NA	2.4242	2.467	2.1939	2.1627	2.128	2.0311	2.0656	1.9744	NA	NA	2.0002	2.0273	3.2348	3.2131	3.1498	3.0273	3.0684	2.9512	NA	NA	2.9379	3.0021	416	398	384	NA	396	Certain infectious and parasitic diseases (A00-B99)
B90	1.5578	1.4524	1.3476	1.2519	1.4228	1.3322	NA	NA	1.3633	1.2821	1.1663	1.0792	1.0096	0.9318	1.0542	0.9814	NA	NA	1.0248	0.9586	2.0806	1.9546	1.7986	1.6818	1.9201	1.8085	NA	NA	1.8137	1.7147	147	147	135	NA	140	Certain infectious and parasitic diseases (A00-B99)
B91	1.2144	1.239	1.1055	1.1257	1.1712	1.1719	NA	NA	1.0745	1.0914	0.9526	0.9696	0.8688	0.8812	0.9132	0.9112	NA	NA	0.8354	0.8458	1.5483	1.5831	1.4066	1.4381	1.5019	1.5071	NA	NA	1.382	1.4083	195	192	192	NA	168	Certain infectious and parasitic diseases (A00-B99)
B94	1.1746	1.0663	1.2124	1.084	1.1486	1.0779	NA	NA	1.1182	1.0485	0.956	0.861	0.9757	0.8657	0.916	0.8543	NA	NA	0.9104	0.8485	1.4432	1.3206	1.5065	1.3573	1.4402	1.3599	NA	NA	1.3735	1.2957	278	251	224	NA	275	Certain infectious and parasitic diseases (A00-B99)
B95	1.3719	1.3299	1.3703	1.2946	1.3712	1.2965	1.3306	1.3023	1.3407	1.3196	1.3376	1.296	1.3355	1.2611	1.3342	1.2609	1.1991	1.1682	1.3071	1.286	1.4072	1.3646	1.406	1.3291	1.4092	1.3331	1.4766	1.4519	1.3751	1.3541	19482	18791	16505	1326	18546	Certain infectious and parasitic diseases (A00-B99)
B96	1.153	1.1173	1.1543	1.0904	1.1561	1.0938	0.9959	0.9921	1.1422	1.1217	1.1326	1.0972	1.1338	1.0706	1.1348	1.0733	0.9042	0.8979	1.1219	1.1014	1.1737	1.1377	1.1753	1.1106	1.1778	1.1148	1.097	1.0961	1.1628	1.1423	37843	37301	34633	1355	35990	Certain infectious and parasitic diseases (A00-B99)
B97	1.2014	1.1278	1.1699	1.0746	1.1686	1.0659	1.2343	1.1901	1.1728	1.1196	1.1573	1.0854	1.1224	1.0296	1.1173	1.0176	1.1392	1.0962	1.1298	1.0776	1.2472	1.1719	1.2195	1.1215	1.2223	1.1164	1.3373	1.2921	1.2175	1.1632	9079	7386	6260	1997	8738	Certain infectious and parasitic diseases (A00-B99)
B98	1.0954	1.0587	1.0957	1.047	1.094	1.043	NA	NA	1.0603	1.0408	1.0352	0.9994	1.0355	0.9882	1.0319	0.9825	NA	NA	1.0014	0.9821	1.1591	1.1215	1.1595	1.1093	1.1599	1.1073	NA	NA	1.1226	1.103	3561	3535	3250	NA	3313	Certain infectious and parasitic diseases (A00-B99)
B99	1.1648	1.1374	1.1507	1.0852	1.1062	1.0564	NA	NA	1.1003	1.0961	1.0451	1.0187	1.0306	0.9698	0.9892	0.9428	NA	NA	0.9885	0.9832	1.2983	1.2699	1.2847	1.2143	1.237	1.1838	NA	NA	1.2247	1.222	1050	1022	972	NA	1024	Certain infectious and parasitic diseases (A00-B99)
C00	1.0348	1.0252	1.2564	1.2565	1.0671	1.0448	NA	NA	1.106	1.1015	0.7575	0.748	0.912	0.9101	0.7767	0.7581	NA	NA	0.8106	0.8065	1.4137	1.4051	1.7308	1.7347	1.4662	1.44	NA	NA	1.5093	1.5046	110	111	106	NA	106	Neoplasms (C00-D49)
C01	1.0269	1.0127	1.0705	1.0666	1.0394	1.0491	NA	NA	1.1234	1.1742	0.8183	0.8031	0.8499	0.8443	0.8243	0.8299	NA	NA	0.8897	0.9262	1.2886	1.2771	1.3483	1.3474	1.3106	1.3262	NA	NA	1.4184	1.4885	207	202	199	NA	192	Neoplasms (C00-D49)
C02	1.2723	1.2615	1.2854	1.2325	1.3263	1.3026	NA	NA	1.3842	1.4006	1.0748	1.0635	1.0848	1.0373000000000001	1.1161	1.0937	NA	NA	1.1627	1.1737	1.5062	1.4962	1.5231	1.4643	1.5761	1.5513	NA	NA	1.6478	1.6713	396	397	380	NA	375	Neoplasms (C00-D49)
C04	1.0682	1.0732	1.1194	1.043	NA	NA	NA	NA	NA	NA	0.7667	0.7682	0.8073	0.7474	NA	NA	NA	NA	NA	NA	1.4881	1.4992	1.5521	1.4555	NA	NA	NA	NA	NA	NA	101	102	NA	NA	NA	Neoplasms (C00-D49)
C05	1.2857	1.2992	1.4183	1.3789	1.4553	1.4162	NA	NA	1.1402	1.1745	0.9546	0.9615	1.0502	1.0151	1.0766	1.0433	NA	NA	0.8367	0.858	1.7315	1.7555	1.9154	1.8732	1.967	1.9223	NA	NA	1.554	1.6079	132	134	128	NA	115	Neoplasms (C00-D49)
C06	1.1533	1.1353	1.1936	1.1469	1.1639	1.0942	NA	NA	1.2394	1.2165	0.9025	0.8856	0.9288	0.888	0.905	0.8461	NA	NA	0.9632	0.9414	1.4737	1.4554	1.5338	1.4812	1.4969	1.4151	NA	NA	1.5947	1.572	180	178	175	NA	172	Neoplasms (C00-D49)
C07	0.9488	0.9355	0.9524	0.9164	0.9311	0.9064	NA	NA	0.9567	0.9445	0.7282	0.7145	0.7249	0.694	0.7099	0.6879	NA	NA	0.7235	0.7087	1.2362	1.2247	1.2513	1.21	1.2211	1.1944	NA	NA	1.265	1.2588	149	150	144	NA	136	Neoplasms (C00-D49)
C09	1.005	0.9894	1.0049	0.968	1.0522	1.0206	NA	NA	0.9621	0.9764	0.8126	0.7945	0.8126	0.7778	0.85	0.8191	NA	NA	0.771	0.7782	1.243	1.232	1.2427	1.2048	1.3026	1.2716	NA	NA	1.2006	1.2251	238	234	233	NA	205	Neoplasms (C00-D49)
C10	1.2115	1.1921	1.169	1.1206	1.1692	1.1153	NA	NA	1.1248	1.1592	0.9205	0.8972	0.8885	0.8467	0.8858	0.8399	NA	NA	0.8535	0.8748	1.5944	1.584	1.538	1.4832	1.5432	1.4809	NA	NA	1.4824	1.5361	145	143	140	NA	134	Neoplasms (C00-D49)
C14	1.0206	1.0174	1.0065	0.9832	0.9898	0.9591	NA	NA	1.0237	1.0456	0.793	0.788	0.7791	0.7589	0.766	0.7392	NA	NA	0.7928	0.8075	1.3134	1.3136	1.3002	1.2738	1.2791	1.2445	NA	NA	1.3219	1.3539	165	165	167	NA	158	Neoplasms (C00-D49)
C15	1.1392	1.1356	1.1372	1.1137	1.1326	1.1096	NA	NA	1.1039	1.1012	1.0644	1.0601	1.0628	1.0399	1.0583	1.0359	NA	NA	1.0292	1.0259	1.2194	1.2165	1.2169	1.1927	1.2122	1.1886	NA	NA	1.1839	1.1819	2425	2422	2427	NA	2178	Neoplasms (C00-D49)
C16	1.0362	1.0322	0.9962	0.9846	1.0203	1.0046	NA	NA	1.0351	1.0348	0.9595	0.9549	0.923	0.9113	0.945	0.9297	NA	NA	0.957	0.9558	1.1189	1.1157	1.0753	1.0637	1.1015	1.0855	NA	NA	1.1196	1.1202	1850	1863	1848	NA	1705	Neoplasms (C00-D49)
C17	1.0651	1.061	1.0685	1.0308	1.0439	1.0254	NA	NA	1.0706	1.0636	0.9017	0.8964	0.9032	0.8691	0.8847	0.8673	NA	NA	0.9059	0.8979	1.2583	1.2558	1.264	1.2226	1.2317	1.2124	NA	NA	1.2653	1.2599	401	399	398	NA	375	Neoplasms (C00-D49)
C18	0.995	0.9899	0.9956	0.9887	1.0063	0.9972	NA	NA	0.9965	0.9947	0.9549	0.9495	0.9552	0.9481	0.9654	0.9562	NA	NA	0.9543	0.9521	1.0368	1.0321	1.0377	1.031	1.0489	1.04	NA	NA	1.0405	1.0393	6291	6266	6194	NA	5511	Neoplasms (C00-D49)
C19	0.9236	0.9254	0.9483	0.9587	0.9607	0.9693	NA	NA	0.9596	0.9702	0.8416	0.8423	0.8637	0.8723	0.8743	0.8812	NA	NA	0.8711	0.8797	1.0136	1.0168	1.0412	1.0538	1.0556	1.0663	NA	NA	1.0572	1.0701	1210	1195	1190	NA	1073	Neoplasms (C00-D49)
C20	0.933	0.9449	0.9582	0.9735	0.9448	0.9557	NA	NA	0.9391	0.9562	0.8734	0.8839	0.8972	0.9108	0.8843	0.8939	NA	NA	0.8755	0.8907	0.9966	1.0102	1.0233	1.0404	1.0093	1.0218	NA	NA	1.0072	1.0265	2422	2423	2391	NA	2051	Neoplasms (C00-D49)
C21	1.0279	1.0272	1.0537	1.0352	1.0085	0.9733	NA	NA	0.9567	0.9515	0.8576	0.8551	0.8774	0.8595	0.8412	0.8089	NA	NA	0.7924	0.7863	1.2318	1.2339	1.2653	1.2467	1.2091	1.171	NA	NA	1.155	1.1514	328	327	319	NA	291	Neoplasms (C00-D49)
C22	1.2197	1.1946	1.1915	1.1527	1.1916	1.159	NA	NA	1.1442	1.1433	1.1192	1.0949	1.0933	1.0565	1.0934	1.0621	NA	NA	1.0487	1.0468	1.3291	1.3035	1.2985	1.2576	1.2987	1.2648	NA	NA	1.2483	1.2487	1536	1531	1519	NA	1432	Neoplasms (C00-D49)
C23	1.0076	1.0128	1.0515	1.0391	0.9802	0.9809	NA	NA	1.0212	1.0505	0.7937	0.7956	0.8304	0.8194	0.7731	0.7717	NA	NA	0.7962	0.8173	1.2792	1.2893	1.3314	1.3178	1.2428	1.2468	NA	NA	1.3096	1.3503	191	188	184	NA	170	Neoplasms (C00-D49)
C24	1.0771	1.09	1.0392	1.0263	1.02	0.9923	NA	NA	1.0459	1.0417	0.9061	0.9147	0.8732	0.8604	0.8574	0.832	NA	NA	0.8739	0.8691	1.2803	1.2989	1.2367	1.2242	1.2134	1.1834	NA	NA	1.2518	1.2485	360	360	356	NA	319	Neoplasms (C00-D49)
C25	1.1207	1.1147	1.083	1.0603	1.1026	1.0758	NA	NA	1.1086	1.1109	1.0459	1.0393	1.0109	0.9888	1.0289	1.0028	NA	NA	1.0326	1.0337	1.2009	1.1955	1.1603	1.137	1.1815	1.1541	NA	NA	1.1902	1.1938	2317	2322	2310	NA	2117	Neoplasms (C00-D49)
C26	1.0822	1.0728	1.0566	1.0242	1.1072	1.08	NA	NA	1.0102	0.9948	0.9331	0.923	0.9105	0.8806	0.9539	0.9289	NA	NA	0.8722	0.8576	1.2551	1.2468	1.226	1.1913	1.285	1.2556	NA	NA	1.17	1.154	538	535	526	NA	516	Neoplasms (C00-D49)
C32	1.085	1.0883	1.082	1.0716	1.0788	1.0573	NA	NA	1.0837	1.1041	0.9328	0.9331	0.9309	0.9193	0.928	0.9072	NA	NA	0.9284	0.9439	1.262	1.2693	1.2577	1.2492	1.2542	1.2321	NA	NA	1.2649	1.2914	468	465	467	NA	432	Neoplasms (C00-D49)
C34	1.1242	1.1152	1.105	1.0605	1.1207	1.0737	NA	NA	1.0921	1.0981	1.0875	1.0784	1.069	1.0254	1.0841	1.0381	NA	NA	1.0555	1.0609	1.1621	1.1533	1.1423	1.0968	1.1585	1.1105	NA	NA	1.13	1.1367	9955	9936	9945	NA	9046	Neoplasms (C00-D49)
C38	1.0308	1.047	0.9298	0.9199	0.9694	0.959	NA	NA	0.9519	0.9552	0.7605	0.7689	0.6814	0.6719	0.7162	0.7059	NA	NA	0.6968	0.6966	1.3973	1.4257	1.2686	1.2593	1.3121	1.303	NA	NA	1.3002	1.3099	119	115	113	NA	102	Neoplasms (C00-D49)
C41	1.2706	1.2868	1.198	1.1866	1.1786	1.1673	NA	NA	1.3812	1.3969	1.0309	1.0394	0.9708	0.9581	0.9485	0.9367	NA	NA	1.1151	1.1221	1.566	1.5932	1.4785	1.4696	1.4646	1.4546	NA	NA	1.7107	1.7391	264	261	241	NA	242	Neoplasms (C00-D49)
C43	0.9217	0.9173	0.9098	0.8998	0.894	0.886	NA	NA	0.9472	0.947	0.8599	0.8548	0.849	0.8389	0.8321	0.8238	NA	NA	0.8821	0.8811	0.9879	0.9843	0.975	0.9653	0.9604	0.9528	NA	NA	1.0171	1.0179	2218	2224	2043	NA	1999	Neoplasms (C00-D49)
C44	1.0671	1.0452	1.0687	1.0425	1.0703	1.0424	NA	NA	1.0446	1.0255	1.0414	1.0196	1.043	1.0171	1.0444	1.0168	NA	NA	1.0185	0.9996	1.0934	1.0713	1.0951	1.0686	1.0969	1.0686	NA	NA	1.0713	1.052	18993	19024	18771	NA	17078	Neoplasms (C00-D49)
C45	0.9556	0.962	0.9667	0.9759	1.0231	1.0254	NA	NA	1.0057	1.0217	0.8305	0.835	0.8398	0.8468	0.8905	0.8913	NA	NA	0.8694	0.8817	1.0995	1.1084	1.1128	1.1246	1.1753	1.1796	NA	NA	1.1633	1.1838	535	536	542	NA	484	Neoplasms (C00-D49)
C48	0.9636	0.9485	1.0229	1.0104	1.0196	0.9961	NA	NA	1.0049	0.994	0.7989	0.7846	0.8483	0.836	0.8441	0.8222	NA	NA	0.8251	0.8137	1.1622	1.1466	1.2335	1.2213	1.2317	1.2069	NA	NA	1.2239	1.2142	298	292	287	NA	258	Neoplasms (C00-D49)
C49	1.037	1.0202	1.0787	1.0551	1.1086	1.078	NA	NA	1.1057	1.0907	0.9013	0.8853	0.9357	0.9133	0.9556	0.9275	NA	NA	0.9566	0.9422	1.1931	1.1755	1.2437	1.219	1.286	1.253	NA	NA	1.2781	1.2627	555	552	506	NA	512	Neoplasms (C00-D49)
C50	1.034	1.0339	1.0227	1.017	1.0275	1.0212	NA	NA	1.0231	1.0314	1.0011	1.0006	0.9902	0.9842	0.9943	0.9876	NA	NA	0.9884	0.9959	1.0679	1.0683	1.0562	1.0509	1.0619	1.0559	NA	NA	1.0589	1.0682	10383	10406	9875	NA	8735	Neoplasms (C00-D49)
C51	1.1187	1.1098	1.1726	1.1449	1.1917	1.1655	NA	NA	1.2073	1.1882	0.9279	0.9183	0.9721	0.9467	0.9845	0.9607	NA	NA	0.9931	0.9739	1.3486	1.3411	1.4145	1.3845	1.4426	1.4138	NA	NA	1.4678	1.4498	318	316	307	NA	282	Neoplasms (C00-D49)
C53	0.9927	1.0026	1.0267	1.0279	1.0423	1.035	NA	NA	1.006	1.0389	0.8609	0.867	0.8908	0.8888	0.8815	0.8729	NA	NA	0.8659	0.8916	1.1447	1.1594	1.1833	1.1888	1.2324	1.2271	NA	NA	1.1688	1.2105	531	540	365	NA	453	Neoplasms (C00-D49)
C54	1.0466	1.0622	1.0421	1.0712	1.028	1.053	NA	NA	1.0464	1.0671	0.9692	0.9826	0.9652	0.991	0.952	0.974	NA	NA	0.9633	0.9811	1.1302	1.1481	1.1251	1.1579	1.11	1.1384	NA	NA	1.1367	1.1606	1784	1784	1764	NA	1474	Neoplasms (C00-D49)
C55	1.1087	1.091	1.0055	0.9916	1.0307	1.0232	NA	NA	0.9465	0.9463	0.9065	0.8887	0.8205	0.8058	0.8391	0.8296	NA	NA	0.7632	0.7603	1.356	1.3394	1.2323	1.2203	1.2662	1.262	NA	NA	1.1738	1.1777	252	251	249	NA	215	Neoplasms (C00-D49)
C56	1.0317	1.0369	1.0273	1.0258	1.0203	1.0224	NA	NA	1.0033	1.0105	0.9487	0.9524	0.945	0.9425	0.937	0.9377	NA	NA	0.9166	0.922	1.1219	1.1289	1.1168	1.1165	1.111	1.1147	NA	NA	1.0982	1.1076	1503	1516	1429	NA	1231	Neoplasms (C00-D49)
C57	1.1227	1.1559	1.231	1.2548	1.2964	1.3268	NA	NA	1.1713	1.1812	0.8866	0.9096	0.9699	0.9857	1.0193	1.0401	NA	NA	0.9132	0.9189	1.4216	1.4687	1.5623	1.5973	1.6488	1.6925	NA	NA	1.5023	1.5184	192	193	190	NA	170	Neoplasms (C00-D49)
C60	1.1184	1.1358	1.2141	1.2205	1.159	1.2114	NA	NA	1.2015	1.2668	0.8371	0.8459	0.9097	0.9126	0.8669	0.9014	NA	NA	0.8978	0.9399	1.4941	1.525	1.6204	1.6323	1.5494	1.6281	NA	NA	1.6081	1.7074	136	138	132	NA	128	Neoplasms (C00-D49)
C61	1.0259	1.0146	1.0104	0.995	1.0108	0.9957	NA	NA	0.9904	0.9871	0.9927	0.9814	0.9777	0.9625	0.9781	0.9631	NA	NA	0.9574	0.9538	1.0602	1.0489	1.0441	1.0287	1.0446	1.0294	NA	NA	1.0246	1.0216	10385	10370	10387	NA	9295	Neoplasms (C00-D49)
C62	0.9465	0.9537	1.0229	1.0304	NA	NA	NA	NA	0.8597	0.8767	0.7012	0.6989	0.7471	0.7432	NA	NA	NA	NA	0.6173	0.6252	1.2777	1.3014	1.4006	1.4285	NA	NA	NA	NA	1.1974	1.2293	135	131	NA	NA	105	Neoplasms (C00-D49)
C64	1.0377	1.03	1.028	1.0005	1.0288	0.9991	NA	NA	1.0337	1.0356	0.9671	0.9591	0.9584	0.9319	0.959	0.9303	NA	NA	0.9616	0.9625	1.1135	1.1063	1.1026	1.0742	1.1036	1.073	NA	NA	1.1112	1.1142	2215	2207	2184	NA	2005	Neoplasms (C00-D49)
C65	1.2631	1.2859	1.2444	1.2368	1.1055	1.1194	NA	NA	1.1568	1.2148	1.004	1.0199	0.9945	0.9854	0.8795	0.8884	NA	NA	0.9152	0.9564	1.589	1.6212	1.557	1.5522	1.3897	1.4105	NA	NA	1.4623	1.5431	226	226	219	NA	192	Neoplasms (C00-D49)
C66	1.1024	1.0924	1.0282	1.0074	0.9971	0.9764	NA	NA	1.025	1.0344	0.9046	0.8936	0.8461	0.8262	0.8203	0.8008	NA	NA	0.8442	0.8492	1.3433	1.3355	1.2495	1.2282	1.2121	1.1906	NA	NA	1.2447	1.2599	278	279	277	NA	266	Neoplasms (C00-D49)
C67	1.0328	1.0279	1.0224	1.0076	1.0224	1.0086	NA	NA	1.0058	1.0094	0.9849	0.9798	0.975	0.9604	0.975	0.9613	NA	NA	0.9576	0.9605	1.083	1.0784	1.0721	1.0572	1.072	1.0582	NA	NA	1.0564	1.0608	4864	4851	4838	NA	4344	Neoplasms (C00-D49)
C69	0.9972	0.9954	0.9119	0.8956	1.0682	1.0353	NA	NA	0.9319	0.9435	0.7762	0.7717	0.7105	0.6952	0.8275	0.7978	NA	NA	0.7186	0.7253	1.281	1.284	1.1704	1.1536	1.3789	1.3434	NA	NA	1.2085	1.2274	172	166	160	NA	156	Neoplasms (C00-D49)
C71	1.1061	1.1057	1.0955	1.0792	1.0963	1.0797	NA	NA	1.1037	1.0982	0.9995	0.9975	0.9875	0.9712	0.9861	0.9695	NA	NA	0.9908	0.9843	1.2241	1.2257	1.2152	1.1994	1.2188	1.2025	NA	NA	1.2295	1.2253	1062	1018	961	NA	908	Neoplasms (C00-D49)
C73	0.9717	0.9727	0.9789	0.958	1.0372	1.0339	NA	NA	0.9921	0.9762	0.8456	0.8441	0.8525	0.8318	0.8901	0.8846	NA	NA	0.8584	0.8422	1.1167	1.1208	1.1242	1.1034	1.2086	1.2084	NA	NA	1.1466	1.1315	562	577	448	NA	509	Neoplasms (C00-D49)
C76	1.0825	1.0947	1.0739	1.0921	1.0576	1.0787	NA	NA	1.0576	1.0699	0.8991	0.9078	0.8883	0.9015	0.8734	0.8878	NA	NA	0.8781	0.8863	1.3034	1.3202	1.2983	1.323	1.2807	1.3105	NA	NA	1.2737	1.2915	320	308	297	NA	306	Neoplasms (C00-D49)
C77	1.0403	1.0441	1.0361	1.0289	1.0462	1.0411	NA	NA	1.0301	1.0463	1.007	1.0102	1.003	0.9955	1.0123	1.0069	NA	NA	0.9962	1.0113	1.0746	1.0791	1.0704	1.0634	1.0812	1.0766	NA	NA	1.0652	1.0825	10224	10231	9817	NA	9166	Neoplasms (C00-D49)
C78	1.0436	1.047	1.0283	1.0173	1.0394	1.0291	NA	NA	1.041	1.0585	1.0166	1.0196	1.0018	0.9906	1.0124	1.0019	NA	NA	1.0136	1.0302	1.0713	1.0751	1.0556	1.0446	1.0671	1.0569	NA	NA	1.0692	1.0875	15762	15708	15524	NA	14573	Neoplasms (C00-D49)
C79	1.0525	1.059	1.0431	1.0321	1.0544	1.041	NA	NA	1.0389	1.0613	1.0227	1.0288	1.0136	1.0025	1.0244	1.011	NA	NA	1.0092	1.0306	1.083	1.0902	1.0735	1.0625	1.0853	1.072	NA	NA	1.0695	1.093	13276	13254	13086	NA	12441	Neoplasms (C00-D49)
C80	1.0672	1.0654	1.0539	1.0325	1.0672	1.049	NA	NA	1.077	1.0824	1.0171	1.0148	1.0046	0.9836	1.0172	0.9992	NA	NA	1.0249	1.0294	1.1196	1.1184	1.1056	1.0837	1.1196	1.1013	NA	NA	1.1318	1.1382	4746	4731	4704	NA	4291	Neoplasms (C00-D49)
C81	1.5148	1.4732	1.4628	1.428	1.5714	1.4926	NA	NA	1.2846	1.2641	1.2996	1.261	1.2525	1.2187	1.3205	1.2508	NA	NA	1.0879	1.0678	1.7656	1.7212	1.7084	1.6732	1.8698	1.7813	NA	NA	1.5168	1.4965	537	523	410	NA	420	Neoplasms (C00-D49)
C82	1.1435	1.1124	1.1147	1.0753	1.0864	1.0562	NA	NA	1.0666	1.0434	0.9967	0.9668	0.9721	0.9354	0.9472	0.9191	NA	NA	0.9259	0.9038	1.312	1.2798	1.2782	1.2362	1.2462	1.2137	NA	NA	1.2286	1.2045	573	575	557	NA	505	Neoplasms (C00-D49)
C83	1.1844	1.1553	1.2022	1.1795	1.2001	1.1804	NA	NA	1.1502	1.1338	1.0933	1.0653	1.1088	1.0867	1.106	1.0866	NA	NA	1.0594	1.0431	1.2831	1.2528	1.3034	1.2804	1.302	1.2823	NA	NA	1.2488	1.2324	1731	1726	1678	NA	1567	Neoplasms (C00-D49)
C84	2.2894	2.2735	2.5705	2.5242	2.2557	2.2159	NA	NA	2.1291	2.1427	1.8673	1.8528	2.0882	2.0461	1.8348	1.8003	NA	NA	1.7364	1.7438	2.8068	2.7898	3.1641	3.1141	2.7731	2.7274	NA	NA	2.6106	2.6328	361	356	337	NA	320	Neoplasms (C00-D49)
C85	1.2422	1.2069	1.2273	1.1887	1.2425	1.1951	NA	NA	1.1943	1.1738	1.1574	1.1235	1.1426	1.1055	1.156	1.1106	NA	NA	1.1106	1.0904	1.3332	1.2966	1.3183	1.2783	1.3355	1.286	NA	NA	1.2843	1.2636	2245	2223	2151	NA	2026	Neoplasms (C00-D49)
C88	1.2506	1.2494	1.2333	1.2193	1.2574	1.2212	NA	NA	1.137	1.1145	1.0286	1.0243	1.0146	1.0014	1.0288	0.9961	NA	NA	0.9314	0.9107	1.5205	1.5239	1.4991	1.4847	1.5369	1.4971	NA	NA	1.3879	1.3638	296	297	290	NA	278	Neoplasms (C00-D49)
C90	1.1094	1.0912	1.1238	1.1104	1.1025	1.0868	NA	NA	1.09	1.0753	1.019	1.001	1.0322	1.0188	1.0124	0.9967	NA	NA	0.9986	0.9839	1.2078	1.1895	1.2235	1.2103	1.2006	1.1851	NA	NA	1.1898	1.1752	1521	1527	1517	NA	1390	Neoplasms (C00-D49)
C91	1.0359	1.0209	1.0604	1.036	1.0344	1.0125	NA	NA	1.0133	1.0045	0.9484	0.9338	0.9693	0.9458	0.9449	0.9237	NA	NA	0.9251	0.9161	1.1315	1.116	1.1601	1.1348	1.1323	1.11	NA	NA	1.1099	1.1015	1411	1356	1334	NA	1247	Neoplasms (C00-D49)
C92	1.234	1.2192	1.2483	1.2281	1.2668	1.2545	NA	NA	1.2214	1.214	1.1209	1.1063	1.1341	1.1144	1.149	1.1362	NA	NA	1.1074	1.0996	1.3584	1.3437	1.3741	1.3533	1.3966	1.385	NA	NA	1.347	1.3404	1236	1235	1191	NA	1137	Neoplasms (C00-D49)
C93	1.0928	1.102	1.0497	1.0161	1.0581	1.0346	NA	NA	1.0307	1.0414	0.8432	0.8473	0.8115	0.7824	0.8174	0.7961	NA	NA	0.7952	0.8016	1.4163	1.4333	1.358	1.3196	1.3697	1.3446	NA	NA	1.3359	1.353	173	171	172	NA	162	Neoplasms (C00-D49)
C95	1.2647	1.2561	1.2	1.1464	1.2248000000000001	1.1746	NA	NA	1.1925	1.187	1.0316	1.0228	0.9724	0.9254	0.9882	0.9436	NA	NA	0.9751	0.968	1.5503	1.5426	1.481	1.4203	1.5181	1.4623	NA	NA	1.4584	1.4554	280	273	265	NA	273	Neoplasms (C00-D49)
C97	1.0287	1.0093	1.0601	1.0262	1.0167	0.9897	NA	NA	1.0423	1.0306	0.9348	0.9157	0.9628	0.9306	0.9234	0.8975	NA	NA	0.9494	0.9374	1.1321	1.1125	1.1673	1.1317	1.1194	1.0914	NA	NA	1.1443	1.133	1250	1261	1232	NA	1249	Neoplasms (C00-D49)
D00	0.9264	0.9133	0.9672	0.9319	0.8892	0.842	NA	NA	1.0421	1.0284	0.6956	0.6834	0.7239	0.6946	0.6656	0.6263	NA	NA	0.7828	0.7714	1.2336	1.2206	1.2924	1.2503	1.188	1.1319	NA	NA	1.3873	1.3711	125	123	119	NA	125	Neoplasms (C00-D49)
D01	1.0147	0.981	1.0807	1.0353	1.008	0.9357	NA	NA	0.9803	0.9399	0.7643	0.7357	0.8073	0.7688	0.7521	0.6935	NA	NA	0.7392	0.7051	1.3472	1.308	1.4468	1.3943	1.351	1.2625	NA	NA	1.2999	1.2529	132	129	120	NA	127	Neoplasms (C00-D49)
D02	1.015	0.9774	1.0934	1.049	1.0543	1.0127	NA	NA	1.0345	1.0215	0.7664	0.735	0.8242	0.7865	0.7994	0.7642	NA	NA	0.7794	0.7673	1.3444	1.2998	1.4504	1.3991	1.3904	1.3419	NA	NA	1.373	1.3599	144	146	142	NA	131	Neoplasms (C00-D49)
D03	1.0338	1.0219	1.0356	1.0092	1.0273	1.0053	NA	NA	1.0293	1.0122	0.9277	0.9154	0.9305	0.9052	0.9204	0.8991	NA	NA	0.9218	0.9048	1.152	1.1407	1.1526	1.1253	1.1466	1.1241	NA	NA	1.1492	1.1325	927	937	893	NA	854	Neoplasms (C00-D49)
D04	1.1826	1.1365	1.1924	1.1325	1.2038	1.1346	NA	NA	1.2084	1.1682	1.1038	1.0597	1.1123	1.0553	1.1225	1.0567	NA	NA	1.1269	1.0883	1.267	1.2189	1.2782	1.2153	1.2909	1.2183	NA	NA	1.2958	1.2539	2461	2451	2425	NA	2348	Neoplasms (C00-D49)
D05	0.9875	0.9838	0.9782	0.97	0.9712	0.9609	NA	NA	0.9431	0.9409	0.9094	0.9047	0.901	0.8922	0.8937	0.883	NA	NA	0.8645	0.8612	1.0724	1.0697	1.0619	1.0547	1.0555	1.0458	NA	NA	1.0288	1.0279	1529	1546	1469	NA	1310	Neoplasms (C00-D49)
D06	1.0207	1.012	1.0164	0.9768	0.979	0.9558	0.7854	0.7717	0.9585	0.9667	0.9333	0.9229	0.931	0.8922	0.8107	0.7866	0.5915	0.5686	0.8731	0.878	1.1163	1.1098	1.1095	1.0695	1.1823	1.1614	1.0429	1.0474	1.0521	1.0644	1411	1492	288	154	1211	Neoplasms (C00-D49)
D07	1.1165	1.0676	1.1946	1.1349	1.1446	1.097	NA	NA	1.1008	1.0717	0.9719	0.9268	1.0372	0.9823	0.9891	0.9443	NA	NA	0.956	0.9283	1.2827	1.2298	1.376	1.3112	1.3246	1.2744	NA	NA	1.2675	1.2372	559	559	506	NA	522	Neoplasms (C00-D49)
D09	1.0063	0.9946	1.0407	1.0104	1.0241	1.0116	NA	NA	0.9823	0.9801	0.8711	0.8595	0.9016	0.8735	0.8877	0.8754	NA	NA	0.8534	0.8501	1.1625	1.1508	1.2014	1.1688	1.1816	1.1691	NA	NA	1.1307	1.1299	523	534	525	NA	519	Neoplasms (C00-D49)
D10	1.1702	1.1204	1.1967	1.0915	1.26	1.137	NA	NA	1.1767	1.121	1.0029	0.9563	1.0251	0.9291	1.0601	0.9505	NA	NA	1.0035	0.9521	1.3655	1.3126	1.397	1.2824	1.4975	1.3601	NA	NA	1.3797	1.3198	489	489	382	NA	439	Neoplasms (C00-D49)
D11	1.043	1.0377	1.0044	0.9701	1.0332	0.9946	NA	NA	1.0871	1.0903	0.9065	0.8996	0.8743	0.8423	0.8934	0.8571	NA	NA	0.9403	0.9408	1.2	1.1969	1.1539	1.1172	1.1949	1.1541	NA	NA	1.2569	1.2635	553	554	501	NA	489	Neoplasms (C00-D49)
D12	1.1256	1.0743	1.1233	1.0594	1.1302	1.0639	NA	NA	1.1019	1.0666	1.0986	1.048	1.0964	1.0334	1.1028	1.0376	NA	NA	1.0751	1.0402	1.1532	1.1012	1.151	1.086	1.1583	1.0909	NA	NA	1.1294	1.0937	18892	18874	18493	NA	17428	Neoplasms (C00-D49)
D13	1.1316	1.0642	1.1368	1.053	1.1416	1.0539	NA	NA	1.1032	1.0568	1.0319	0.9684	1.0369	0.9581	1.0383	0.9563	NA	NA	1.0039	0.9599	1.2408	1.1694	1.2463	1.1573	1.255	1.1615	NA	NA	1.2125	1.1634	1308	1300	1229	NA	1191	Neoplasms (C00-D49)
D14	1.2146	1.1499	1.0913	0.9887	1.2138	1.1487	NA	NA	1.1662	1.1372	1.0166	0.9589	0.913	0.8218	1.0002	0.9431	NA	NA	0.9724	0.9448	1.4511	1.379	1.3045	1.1894	1.473	1.3993	NA	NA	1.3988	1.3688	375	355	303	NA	333	Neoplasms (C00-D49)
D15	1.0523	1.0561	1.0371	1.0206	1.0178	1.0093	NA	NA	1.0134	1.0062	0.7934	0.7934	0.7846	0.7693	0.7651	0.7564	NA	NA	0.7603	0.7526	1.3956	1.4057	1.3708	1.3539	1.3541	1.3468	NA	NA	1.3508	1.3453	140	139	125	NA	125	Neoplasms (C00-D49)
D16	1.1171	1.1068	1.1695	1.1163	1.0508	1.0077	NA	NA	1.0116	0.988	0.9433	0.9314	0.9816	0.9329	0.8556	0.8171	NA	NA	0.8496	0.827	1.3229	1.3151	1.3933	1.3358	1.2907	1.2427	NA	NA	1.2046	1.1805	427	376	263	NA	371	Neoplasms (C00-D49)
D17	1.0688	1.0272	1.0577	1.0129	1.0713	1.0276	1.0076	0.9393	1.0328	1.0007	1.0186	0.9779	1.0081	0.9645	1.0177	0.9751	0.7338	0.6763	0.9828	0.9513	1.1215	1.079	1.1097	1.0638	1.1278	1.083	1.3835	1.3047	1.0854	1.0527	4816	4804	4102	139	4278	Neoplasms (C00-D49)
D18	1.104	1.053	1.099	1.0288	1.1477	1.0633	1.024	1.0212	1.0578	1.0217	1.0291	0.9799	1.0227	0.9556	1.0623	0.9819	0.7968	0.7897	0.9856	0.9505	1.1844	1.1316	1.181	1.1075	1.24	1.1515	1.316	1.3205	1.1353	1.0982	2318	2180	1893	203	2182	Neoplasms (C00-D49)
D21	1.2327	1.1958	1.2388	1.1722	1.2413	1.1827	NA	NA	1.1934	1.1351	1.0709	1.0358	1.0763	1.0154	1.0699	1.0153	NA	NA	1.0322	0.9787	1.4189	1.3806	1.4259	1.3533	1.4403	1.3776	NA	NA	1.3799	1.3165	599	589	509	NA	527	Neoplasms (C00-D49)
D22	1.0745	1.0439	1.0848	1.0439	1.0491	1.0073	1.1009	1.078	1.0467	1.026	1.021	0.9907	1.0302	0.9899	0.9821	0.9416	0.9455	0.9195	0.992	0.9711	1.1308	1.1	1.1424	1.1009	1.1206	1.0776	1.2819	1.2639	1.1044	1.0839	4336	4215	2454	578	3746	Neoplasms (C00-D49)
D23	1.1152	1.0701	1.1637	1.114	1.1617	1.1065	1.0476	1.0172	1.1239	1.0912	1.0499	1.0062	1.0932	1.0452	1.086	1.0331	0.8489	0.8198	1.055	1.0232	1.1847	1.1381	1.2386	1.1873	1.2427	1.1851	1.2929	1.2622	1.1973	1.1638	3067	2866	2409	291	2680	Neoplasms (C00-D49)
D24	1.0243	0.9993	0.995	0.9503	1.0418	1.0035	0.9975	0.9808	0.9919	0.9748	0.9396	0.9145	0.9159	0.8725	0.9334	0.8964	0.7634	0.736	0.9061	0.8886	1.1166	1.0921	1.0809	1.0351	1.1629	1.1234	1.3034	1.3071	1.0858	1.0694	1501	1591	881	175	1283	Neoplasms (C00-D49)
D25	1.0228	1.0072	1.0531	1.0391	1.0366	1.0213	NA	NA	1.0405	1.0264	0.9856	0.9697	1.015	1.0006	0.9959	0.9802	NA	NA	1.0002	0.9858	1.0614	1.0461	1.0927	1.0792	1.079	1.0642	NA	NA	1.0823	1.0686	8252	8312	6739	NA	6943	Neoplasms (C00-D49)
D26	1.05	1.0326	1.121	1.0969	0.9723	0.9455	NA	NA	1.0108	0.9833	0.8629	0.8441	0.923	0.8996	0.7808	0.7545	NA	NA	0.8233	0.797	1.2778	1.2633	1.3615	1.3375	1.2107	1.185	NA	NA	1.2408	1.2132	285	290	211	NA	245	Neoplasms (C00-D49)
D27	1.0024	0.9938	1.0081	0.9859	0.9963	0.9712	0.9739	0.9679	0.9861	0.9773	0.9294	0.9197	0.9361	0.9137	0.911	0.8863	0.6962	0.6789	0.911	0.9011	1.0812	1.0738	1.0857	1.0638	1.0896	1.0642	1.3622	1.3801	1.0674	1.06	1914	1975	1296	116	1619	Neoplasms (C00-D49)
D28	1.2036	1.1467	1.176	1.1355	1.1586	1.1614	NA	NA	1.2383	1.1735	0.9636	0.9111	0.9422	0.9054	0.8858	0.8796	NA	NA	0.9808	0.924	1.5034	1.4432	1.4679	1.4241	1.5154	1.5335	NA	NA	1.5635	1.4904	237	234	154	NA	202	Neoplasms (C00-D49)
D29	0.9722	0.9617	1.0373000000000001	1.0342	0.9869	0.9792	NA	NA	1.0357	1.037	0.7377	0.7275	0.7852	0.7801	0.7424	0.7352	NA	NA	0.787	0.7852	1.2813	1.2712	1.3705	1.3711	1.3118	1.3043	NA	NA	1.3631	1.3694	150	147	140	NA	144	Neoplasms (C00-D49)
D30	0.9919	0.9726	0.9764	0.9479	0.9268	0.909	NA	NA	0.9583	0.9517	0.8293	0.8112	0.8172	0.7912	0.771	0.7549	NA	NA	0.802	0.7953	1.1864	1.166	1.1666	1.1356	1.114	1.0945	NA	NA	1.1451	1.1387	330	329	306	NA	316	Neoplasms (C00-D49)
D31	1.1259	1.1168	1.1334	1.0939	1.1128	1.0818	NA	NA	1.1604	1.1483	0.9357	0.9257	0.9369	0.8995	0.9104	0.8812	NA	NA	0.9624	0.9501	1.3548	1.3475	1.3712	1.3303	1.3602	1.3281	NA	NA	1.3992	1.3878	346	321	288	NA	321	Neoplasms (C00-D49)
D32	1.0791	1.0511	1.0414	1.0007	1.0879	1.0433	NA	NA	1.0678	1.0555	0.9839	0.9569	0.9502	0.9114	0.9904	0.9483	NA	NA	0.9721	0.9594	1.1834	1.1545	1.1414	1.0987	1.195	1.1479	NA	NA	1.1729	1.1612	1362	1355	1300	NA	1259	Neoplasms (C00-D49)
D33	0.9548	0.8963	1.0002	0.9256	1.0445	0.9788	NA	NA	0.9647	0.9297	0.8146	0.7618	0.8534	0.7862	0.8852	0.8269	NA	NA	0.8212	0.7892	1.1192	1.0545	1.1723	1.0896	1.2326	1.1586	NA	NA	1.1332	1.0952	440	434	397	NA	408	Neoplasms (C00-D49)
D34	1.02	0.9829	0.9547	0.9099	0.9209	0.8915	NA	NA	0.9754	0.9334	0.8417	0.8075	0.7888	0.7483	0.745	0.7169	NA	NA	0.8008	0.7618	1.2362	1.1965	1.1553	1.1062	1.1383	1.1086	NA	NA	1.1881	1.1436	293	295	232	NA	265	Neoplasms (C00-D49)
D35	1.0483	1.0213	1.013	0.9724	1.0294	0.9878	NA	NA	0.9976	0.9799	0.9708	0.9444	0.9386	0.8995	0.9506	0.9107	NA	NA	0.9232	0.9056	1.1319	1.1045	1.0934	1.0513	1.1148	1.0714	NA	NA	1.0779	1.0604	1885	1872	1698	NA	1715	Neoplasms (C00-D49)
D36	1.1551	1.0927	1.1577	1.073	1.2047	1.1148	NA	NA	1.1408	1.0826	1.0239	0.9655	1.0249	0.947	1.0548	0.9726	NA	NA	1.0081	0.9538	1.3031	1.2368	1.3076	1.2157	1.3758	1.2779	NA	NA	1.2909	1.2288	783	764	631	NA	709	Neoplasms (C00-D49)
D37	1.0318	1.0205	1.0489	1.0271	1.0362	1.0051	NA	NA	1.0767	1.0758	0.965	0.9535	0.9809	0.9595	0.9682	0.9381	NA	NA	1.0052	1.0033	1.1032	1.0922	1.1216	1.0994	1.1089	1.0768	NA	NA	1.1533	1.1534	2430	2436	2352	NA	2221	Neoplasms (C00-D49)
D38	1.1676	1.1617	1.1081	1.0716	1.1562	1.116	NA	NA	1.1444	1.1528	1.0205	1.0135	0.97	0.9363	1.01	0.9731	NA	NA	0.9977	1.0035	1.3358	1.3314	1.2657	1.2265	1.3235	1.2799	NA	NA	1.3127	1.3243	603	608	590	NA	549	Neoplasms (C00-D49)
D39	1.0585	1.0637	1.0201	1.0108	0.987	0.9625	NA	NA	0.9864	0.996	0.8749	0.8763	0.8418	0.8303	0.7988	0.7753	NA	NA	0.807	0.8124	1.2807	1.2911	1.2363	1.2305	1.2195	1.1949	NA	NA	1.2056	1.2211	291	301	235	NA	253	Neoplasms (C00-D49)
D41	1.0577	1.051	1.0435	1.0218	1.0242	1.0015	NA	NA	0.9941	0.9953	0.9772	0.9701	0.9646	0.9436	0.9464	0.9246	NA	NA	0.9167	0.9169	1.1449	1.1387	1.1288	1.1064	1.1085	1.0849	NA	NA	1.0781	1.0804	1747	1762	1725	NA	1570	Neoplasms (C00-D49)
D43	1.0921	1.081	1.0363	1.0223	0.9972	0.9666	NA	NA	0.979	0.9799	0.9444	0.9331	0.8949	0.88	0.8551	0.8267	NA	NA	0.8419	0.8407	1.2629	1.2523	1.2	1.1876	1.1628	1.1302	NA	NA	1.1384	1.1423	520	499	455	NA	462	Neoplasms (C00-D49)
D44	1.127	1.0619	1.092	1.0225	1.1935	1.1295	NA	NA	1.0763	1.0626	0.9449	0.8864	0.9145	0.8526	0.9892	0.9327	NA	NA	0.9001	0.8859	1.3442	1.2721	1.3039	1.2264	1.44	1.3678	NA	NA	1.2869	1.2747	355	347	313	NA	326	Neoplasms (C00-D49)
D45	0.9601	0.9553	0.9831	0.9408	0.948	0.9115	NA	NA	0.9714	0.9668	0.8392	0.8332	0.8583	0.8195	0.8255	0.7919	NA	NA	0.8461	0.8406	1.0984	1.0953	1.1261	1.08	1.0886	1.0492	NA	NA	1.1153	1.1119	576	578	549	NA	526	Neoplasms (C00-D49)
D46	1.2227	1.1958	1.2812	1.238	1.2477	1.2079	NA	NA	1.2141	1.1998	1.1277	1.1018	1.1814	1.1403	1.1509	1.113	NA	NA	1.1192	1.1049	1.3257	1.2978	1.3894	1.3441	1.3526	1.311	NA	NA	1.3171	1.3028	1810	1813	1802	NA	1715	Neoplasms (C00-D49)
D47	1.1953	1.1521	1.2103	1.1439	1.2093	1.1461	NA	NA	1.1782	1.1435	1.1214	1.0797	1.1352	1.0716	1.1333	1.0728	NA	NA	1.1062	1.0724	1.2741	1.2293	1.2903	1.2211	1.2903	1.2245	NA	NA	1.2549	1.2194	2913	2936	2826	NA	2857	Neoplasms (C00-D49)
D48	1.0081	0.9837	1.0334	1.0014	1.0287	0.9964	NA	NA	0.9963	0.9788	0.9104	0.887	0.9339	0.9032	0.9234	0.8925	NA	NA	0.898	0.8806	1.1163	1.091	1.1436	1.1103	1.1459	1.1124	NA	NA	1.1055	1.0879	1068	1062	927	NA	965	Neoplasms (C00-D49)
D50	1.2201	1.1668	1.2141	1.1345	1.217	1.1324	1.154	1.1335	1.1874	1.1508	1.199	1.1462	1.193	1.1143	1.1951	1.1115	1.0347	1.0117	1.1668	1.1306	1.2416	1.1878	1.2355	1.155	1.2393	1.1536	1.287	1.27	1.2082	1.1714	39867	39616	36296	1149	38121	Diseases of the blood and blood-forming organs and certain disorders involving the immune mechanism (D50-D89)
D51	1.2531	1.1919	1.2189	1.1349	1.2467	1.1658	NA	NA	1.2239	1.1764	1.1839	1.1248	1.1519	1.0712	1.1757	1.0981	NA	NA	1.1563	1.1103	1.3264	1.2629	1.2897	1.2024	1.322	1.2378	NA	NA	1.2954	1.2464	3681	3708	3427	NA	3492	Diseases of the blood and blood-forming organs and certain disorders involving the immune mechanism (D50-D89)
D52	1.2037	1.1738	1.2389	1.1783	1.2474	1.186	NA	NA	1.2267	1.2222	1.1249	1.096	1.1579	1.1001	1.1649	1.1063	NA	NA	1.1473	1.142	1.288	1.2572	1.3255	1.2622	1.3358	1.2714	NA	NA	1.3117	1.308	2700	2724	2620	NA	2664	Diseases of the blood and blood-forming organs and certain disorders involving the immune mechanism (D50-D89)
D53	1.3073	1.2408	1.3112	1.2176	1.4131	1.2948	NA	NA	1.295	1.2591	1.1549	1.0937	1.1579	1.0723	1.2436	1.1357	NA	NA	1.144	1.1107	1.4799	1.4078	1.4848	1.3826	1.6057	1.4762	NA	NA	1.4658	1.4275	801	801	780	NA	774	Diseases of the blood and blood-forming organs and certain disorders involving the immune mechanism (D50-D89)
D56	1.2223	1.2114	1.2014	1.1873	1.3249	1.2525	1.0356	1.0297	1.1851	1.1843	1.1128	1.1	1.0926	1.0768	1.1771	1.1085	0.7665	0.7517	1.0777	1.0742	1.3424	1.3342	1.3212	1.309	1.4914	1.4152	1.3992	1.4104	1.3032	1.3057	1404	1350	846	151	1257	Diseases of the blood and blood-forming organs and certain disorders involving the immune mechanism (D50-D89)
D57	1.1482	1.1502	1.1455	1.1562	1.064	1.0523	1.4108	1.4999	1.1177	1.1273	1.0397	1.0386	1.0311	1.0372	0.9298	0.9163	1.1211	1.1739	1.01	1.0159	1.2679	1.2737	1.2726	1.2888	1.2175	1.2085	1.7753	1.9164	1.2369	1.251	1281	1115	625	278	1122	Diseases of the blood and blood-forming organs and certain disorders involving the immune mechanism (D50-D89)
D58	1.0452	1.0578	1.0483	1.0316	1.0948	1.0761	NA	NA	1.1498	1.1643	0.8664	0.8734	0.8642	0.8474	0.8858	0.8668	NA	NA	0.9543	0.9627	1.261	1.281	1.2717	1.2559	1.3531	1.336	NA	NA	1.3853	1.408	328	307	248	NA	311	Diseases of the blood and blood-forming organs and certain disorders involving the immune mechanism (D50-D89)
D59	1.2875	1.2747	1.2958	1.286	1.2861	1.2672	NA	NA	1.2966	1.3076	1.0995	1.0872	1.1011	1.0907	1.0853	1.0672	NA	NA	1.1067	1.1136	1.5077	1.4946	1.5249	1.5163	1.524	1.5046	NA	NA	1.5191	1.5354	470	455	417	NA	459	Diseases of the blood and blood-forming organs and certain disorders involving the immune mechanism (D50-D89)
D61	1.2061	1.1804	1.2259	1.1842	1.2059	1.1631	NA	NA	1.2048	1.196	1.1231	1.098	1.1414	1.1011	1.121	1.08	NA	NA	1.1236	1.1141	1.2951	1.269	1.3166	1.2736	1.2971	1.2528	NA	NA	1.2919	1.2839	2343	2320	2209	NA	2302	Diseases of the blood and blood-forming organs and certain disorders involving the immune mechanism (D50-D89)
D62	1.0411	1.0575	1.0438	1.0336	1.0938	1.0683	NA	NA	1.0294	1.0405	0.9337	0.9456	0.9377	0.9257	0.943	0.919	NA	NA	0.9204	0.928	1.1608	1.1825	1.1619	1.1541	1.2687	1.2419	NA	NA	1.1513	1.1667	977	1021	518	NA	870	Diseases of the blood and blood-forming organs and certain disorders involving the immune mechanism (D50-D89)
D63	1.1937	1.1692	1.2191	1.1668	1.1626	1.1088	NA	NA	1.1327	1.1313	1.1303	1.1062	1.1537	1.1032	1.0998000000000001	1.0479	NA	NA	1.0726	1.0705	1.2608	1.2358	1.2882	1.234	1.2289	1.1731	NA	NA	1.1962	1.1955	3874	3858	3727	NA	3695	Diseases of the blood and blood-forming organs and certain disorders involving the immune mechanism (D50-D89)
D64	1.2057	1.1707	1.2031	1.1421	1.2118	1.1487	1.0036	0.9856	1.1764	1.1552	1.1876	1.1529	1.1851	1.1246	1.193	1.1305	0.895	0.8739	1.1586	1.1375	1.2241	1.1889	1.2215	1.1599	1.2309	1.1671	1.1255	1.1115	1.1944	1.1732	53146	53064	49352	1024	50319	Diseases of the blood and blood-forming organs and certain disorders involving the immune mechanism (D50-D89)
D65	1.2097	1.2096	1.2823	1.2724	1.15	1.13	NA	NA	1.3562	1.3618	0.9294	0.9262	0.9723	0.9615	0.8595	0.842	NA	NA	1.033	1.0353	1.5747	1.5797	1.6912	1.6837	1.5388	1.5164	NA	NA	1.7805	1.7914	158	152	136	NA	147	Diseases of the blood and blood-forming organs and certain disorders involving the immune mechanism (D50-D89)
D66	1.0439	1.012	1.0269	0.9635	NA	NA	NA	NA	1.238	1.2238	0.7817	0.7518	0.7617	0.7085	NA	NA	NA	NA	0.9166	0.8978	1.3941	1.3622	1.3845	1.3103	NA	NA	NA	NA	1.672	1.6682	134	125	NA	NA	124	Diseases of the blood and blood-forming organs and certain disorders involving the immune mechanism (D50-D89)
D68	1.2086	1.1342	1.2053	1.1067	1.2337	1.1176	0.9161	0.8829	1.1612	1.1151	1.1309	1.0594	1.1275	1.0331	1.1433	1.0332	0.6981	0.6648	1.0871	1.0423	1.2918	1.2144	1.2885	1.1854	1.3312	1.2089	1.202	1.1725	1.2404	1.1931	2654	2617	1958	179	2511	Diseases of the blood and blood-forming organs and certain disorders involving the immune mechanism (D50-D89)
D69	1.1817	1.1565	1.1612	1.1227	1.2049	1.1554	0.984	1.003	1.1486	1.1433	1.1357	1.1107	1.1148	1.0772	1.1544	1.1061	0.85	0.8635	1.1039	1.098	1.2296	1.2041	1.2095	1.1703	1.2577	1.2069	1.139	1.1649	1.1952	1.1904	7552	7088	6388	615	7171	Diseases of the blood and blood-forming organs and certain disorders involving the immune mechanism (D50-D89)
D70	1.1651	1.1459	1.1642	1.1381	1.1813	1.1572	1.0944	1.0659	1.1381	1.1346	1.1171	1.0979	1.1155	1.0897	1.1304	1.1064	0.8898	0.8613	1.0908	1.0867	1.2153	1.196	1.2151	1.1887	1.2346	1.2103	1.3461	1.3192	1.1875	1.1847	6386	6187	5705	313	5917	Diseases of the blood and blood-forming organs and certain disorders involving the immune mechanism (D50-D89)
D72	1.2774	1.1784	1.3013	1.1846	1.2584	1.1691	1.5303	1.3832	1.2838	1.2092	1.1713	1.0779	1.1921	1.0821	1.1479	1.0642	1.0332	0.9147	1.1781	1.1073	1.3932	1.2884	1.4206	1.2969	1.3796	1.2843	2.2667	2.0915	1.399	1.3204	1675	1643	1446	101	1633	Diseases of the blood and blood-forming organs and certain disorders involving the immune mechanism (D50-D89)
D73	1.1388	1.098	1.1373	1.083	1.1264	1.0662	NA	NA	1.1161	1.1018	1.0447	1.0056	1.0433	0.9918	1.0305	0.9736	NA	NA	1.0247	1.0103	1.2414	1.1987	1.2399	1.1826	1.2312	1.1677	NA	NA	1.2156	1.2016	1545	1531	1426	NA	1495	Diseases of the blood and blood-forming organs and certain disorders involving the immune mechanism (D50-D89)
D75	1.1262	1.1017	1.1219	1.0618	1.1233	1.0687	NA	NA	1.0977	1.0904	1.0431	1.0192	1.039	0.9819	1.0383	0.9864	NA	NA	1.0166	1.0086	1.216	1.1908	1.2115	1.1483	1.2152	1.1578	NA	NA	1.1854	1.1788	1964	1954	1841	NA	1863	Diseases of the blood and blood-forming organs and certain disorders involving the immune mechanism (D50-D89)
D76	1.2624	1.183	NA	NA	NA	NA	NA	NA	NA	NA	0.8988	0.8338	NA	NA	NA	NA	NA	NA	NA	NA	1.7729	1.6785	NA	NA	NA	NA	NA	NA	NA	NA	101	NA	NA	NA	NA	Diseases of the blood and blood-forming organs and certain disorders involving the immune mechanism (D50-D89)
D80	1.2727	1.1498	1.3097	1.1678	1.2036	1.0417	NA	NA	1.2886	1.1714	1.0837	0.9741	1.1074	0.9817	1.0109	0.8677	NA	NA	1.103	0.998	1.4946	1.3571	1.5489	1.3891	1.4331	1.2505	NA	NA	1.5054	1.375	466	425	374	NA	470	Diseases of the blood and blood-forming organs and certain disorders involving the immune mechanism (D50-D89)
D84	1.3648	1.1727	1.4493	1.2467	1.5078	1.2135	NA	NA	1.4643	1.2473	1.0927	0.9275	1.1337	0.9621	1.1554	0.9078	NA	NA	1.1758	0.99	1.7047	1.4828	1.8527	1.6154	1.9676	1.622	NA	NA	1.8234	1.5714	263	217	176	NA	255	Diseases of the blood and blood-forming organs and certain disorders involving the immune mechanism (D50-D89)
D86	1.3469	1.2703	1.3507	1.2621	1.3771	1.2833	NA	NA	1.3079	1.2491	1.2133	1.1418	1.216	1.1333	1.2353	1.1478	NA	NA	1.1777	1.1225	1.4953	1.4133	1.5002	1.4055	1.5351	1.4348	NA	NA	1.4525	1.3899	1104	1100	1006	NA	1041	Diseases of the blood and blood-forming organs and certain disorders involving the immune mechanism (D50-D89)
D89	1.3439	1.2595	1.2824	1.2053	1.3154	1.2172	NA	NA	1.2536	1.2005	1.2006	1.1225	1.144	1.0728	1.1697	1.0794	NA	NA	1.1199	1.0703	1.5044	1.4131	1.4377	1.3543	1.4792	1.3726	NA	NA	1.4034	1.3466	939	919	870	NA	878	Diseases of the blood and blood-forming organs and certain disorders involving the immune mechanism (D50-D89)
E02	1.1097	1.1016	1.1685	1.1448	1.1001	1.0777	NA	NA	1.1378	1.1425	0.9062	0.896	0.9554	0.9326	0.8937	0.8725	NA	NA	0.9333	0.9339	1.3589	1.3542	1.4292	1.4052	1.3542	1.3311	NA	NA	1.3872	1.3977	300	306	281	NA	292	Endocrine, nutritional and metabolic diseases (E00-E89)
E03	1.2045	1.1697	1.1996	1.1529	1.2025	1.1541	0.8848	0.9087	1.183	1.1554	1.1837	1.1491	1.1788	1.1325	1.1808	1.1329	0.7561	0.7691	1.1613	1.134	1.2258	1.1908	1.2208	1.1736	1.2247	1.1758	1.0356	1.0736	1.205	1.1773	38325	38453	34872	506	33143	Endocrine, nutritional and metabolic diseases (E00-E89)
E04	1.057	1.0159	1.0402	0.9864	1.0244	0.9723	NA	NA	1.0404	1.0217	0.998	0.9582	0.9821	0.9301	0.9643	0.914	NA	NA	0.9818	0.9631	1.1194	1.0771	1.1017	1.0461	1.0882	1.0343	NA	NA	1.1025	1.0838	3405	3385	3022	NA	3186	Endocrine, nutritional and metabolic diseases (E00-E89)
E05	1.1505	1.1066	1.1428	1.0777	1.1355	1.0698	0.9701	0.9797	1.1213	1.0896	1.102	1.0592	1.0948	1.0314	1.0845	1.0207	0.7103	0.7076	1.0736	1.0425	1.2011	1.1562	1.1929	1.1261	1.189	1.1213	1.3249	1.3564	1.1711	1.1389	6227	6290	5358	137	5817	Endocrine, nutritional and metabolic diseases (E00-E89)
E06	1.136	1.1035	1.134	1.0714	1.1556	1.1045	NA	NA	1.1877	1.1388	0.9928	0.9618	0.9911	0.9329	0.9907	0.9434	NA	NA	1.0372	0.9912	1.2998	1.2661	1.2975	1.2305	1.348	1.2931	NA	NA	1.36	1.3084	636	642	478	NA	616	Endocrine, nutritional and metabolic diseases (E00-E89)
E07	1.1701	1.1066	1.1899	1.1075	1.1535	1.0795	NA	NA	1.1461	1.0907	1.0557	0.996	1.0724	0.9954	1.0347	0.966	NA	NA	1.034	0.9818	1.2969	1.2295	1.3203	1.2321	1.2858	1.2063	NA	NA	1.2704	1.2116	1083	1084	963	NA	1031	Endocrine, nutritional and metabolic diseases (E00-E89)
E10	1.0566	1.0113	1.0699	0.975	1.097	0.9968	0.7686	0.7695	1.0656	1.0458	1.0158	0.9715	1.0279	0.9356	1.0522	0.9549	0.6444	0.6417	1.0228	1.0032	1.099	1.0528	1.1137	1.016	1.1436	1.0405	0.9167	0.9228	1.1102	1.0903	7209	6882	6311	419	6308	Endocrine, nutritional and metabolic diseases (E00-E89)
E11	1.0751	1.0446	1.077	1.0078	1.0745	1.0034	0.7849	0.8166	1.0879	1.0698	1.0604	1.03	1.0622	0.9936	1.0596	0.9892	0.5982	0.6137	1.0718	1.0536	1.0901	1.0594	1.092	1.0222	1.0896	1.0179	1.0298	1.0866	1.1043	1.0862	60214	60130	58773	189	49844	Endocrine, nutritional and metabolic diseases (E00-E89)
E13	1.2686	1.1435	1.1917	1.0431	1.2397	1.0795	NA	NA	1.2265	1.135	1.121	1.006	1.0545	0.918	1.0903	0.9439	NA	NA	1.0859	1.001	1.4356	1.2997	1.3468	1.1852	1.4096	1.2345	NA	NA	1.3852	1.2868	766	765	691	NA	750	Endocrine, nutritional and metabolic diseases (E00-E89)
E14	1.1746	1.1105	1.1804	1.0678	1.177	1.0614	NA	NA	1.1647	1.1209	1.1336	1.071	1.1392	1.0294	1.1352	1.0226	NA	NA	1.1239	1.0809	1.2171	1.1515	1.2232	1.1077	1.2202	1.1017	NA	NA	1.207	1.1623000000000001	9171	9150	8778	NA	8648	Endocrine, nutritional and metabolic diseases (E00-E89)
E16	1.1357	1.0904	1.1212	1.0236	1.1239	1.0245	0.9457	0.956	1.0893	1.0762	1.0976	1.0531	1.083	0.9877	1.0847	0.9878	0.8037	0.8076	1.0532	1.0399	1.1751	1.1289	1.1608	1.0608	1.1645	1.0626	1.1127	1.1317	1.1267	1.1138	10080	9757	9237	449	9884	Endocrine, nutritional and metabolic diseases (E00-E89)
E20	1.3041	1.1849	1.271	1.1554	1.3875	1.2603	NA	NA	1.3083	1.2272	1.0599	0.9565	1.0337	0.9334	1.1185	1.0084	NA	NA	1.0691	0.9979	1.6047	1.4678	1.5627	1.4302	1.7213	1.5751	NA	NA	1.601	1.5092	286	284	263	NA	286	Endocrine, nutritional and metabolic diseases (E00-E89)
E21	1.065	1.0325	1.0508	0.9987	1.0584	1.0081	NA	NA	1.0298	1.0116	0.9998	0.9684	0.9868	0.9368	0.9934	0.945	NA	NA	0.9671	0.9491	1.1343	1.1009	1.1189	1.0646	1.1278	1.0753	NA	NA	1.0965	1.0782	2849	2860	2785	NA	2762	Endocrine, nutritional and metabolic diseases (E00-E89)
E22	1.378	1.3311	1.383	1.3149	1.4079	1.3409	NA	NA	1.3781	1.3378	1.2776	1.2328	1.2812	1.2166	1.3021	1.2387	NA	NA	1.2782	1.2394	1.4864	1.4372	1.4929	1.4212	1.5223	1.4516	NA	NA	1.4859	1.4441	2225	2199	2061	NA	2120	Endocrine, nutritional and metabolic diseases (E00-E89)
E23	1.1862	1.1212	1.2778	1.1703	1.3211	1.2372	1.0099	0.9591	1.2429	1.2016	1.0587	0.9983	1.1346	1.0355	1.1628	1.0855	0.7193	0.6768	1.1093	1.07	1.329	1.2591	1.4391	1.3227	1.5009	1.4099	1.4179	1.3591	1.3926	1.3493	932	844	714	117	890	Endocrine, nutritional and metabolic diseases (E00-E89)
E24	1.3083	1.1334	1.1345	0.8985	1.379	1.1253	NA	NA	1.2316	1.0893	1.0454	0.8961	0.9091	0.708	1.0853	0.8722	NA	NA	0.9922	0.8686	1.6374	1.4336	1.4157	1.1402	1.7523	1.4519	NA	NA	1.5287	1.3661	245	236	199	NA	244	Endocrine, nutritional and metabolic diseases (E00-E89)
E26	1.0301	0.99	0.9771	0.9338	0.988	0.8942	NA	NA	1.1099	1.1074	0.7635	0.7276	0.7199	0.684	0.7193	0.643	NA	NA	0.8262	0.8211	1.3897	1.347	1.3264	1.2747	1.357	1.2435	NA	NA	1.4911	1.4934	126	121	108	NA	121	Endocrine, nutritional and metabolic diseases (E00-E89)
E27	1.3223	1.2186	1.2963	1.1608	1.2885	1.165	1.2986	1.1807	1.2599	1.1832	1.227	1.1284	1.2023	1.0738	1.1909	1.0741	0.9036	0.8115	1.1711	1.0978	1.425	1.316	1.3978	1.2549	1.394	1.2636	1.8661	1.7179	1.3555	1.2753	2178	2118	1877	124	2151	Endocrine, nutritional and metabolic diseases (E00-E89)
E28	1.1015	1.0315	1.1339	1.018	1.1698	1.0081	0.9375	0.9541	1.107	1.053	1.0461	0.9776	1.0794	0.9668	1.0334	0.8851	0.8314	0.8394	1.05	0.9968	1.1597	1.0884	1.1911	1.0719	1.3243	1.1481	1.057	1.0845	1.167	1.1123	4613	5088	734	906	4090	Endocrine, nutritional and metabolic diseases (E00-E89)
E29	1.4324	1.2522	1.3695	1.1533	1.4074	1.1803	NA	NA	1.2689	1.17	1.1675	1.0118	1.1152	0.9281	1.1447	0.9491	NA	NA	1.0408	0.9539	1.7574	1.5499	1.6819	1.4333	1.7302	1.468	NA	NA	1.5469	1.4351	303	299	286	NA	294	Endocrine, nutritional and metabolic diseases (E00-E89)
E30	1.2869	1.2454	NA	NA	NA	NA	1.1075	1.0659	1.2477	1.2132	0.9602	0.9177	NA	NA	NA	NA	0.8223	0.7801	0.9235	0.8932	1.7247	1.6902	NA	NA	NA	NA	1.4916	1.4566	1.6858	1.6479	187	NA	NA	172	172	Endocrine, nutritional and metabolic diseases (E00-E89)
E34	1.0554	0.9949	1.1252	0.9758	1.2133	1.1352	1.0741	1.0295	1.1236	1.0819	0.9041	0.8483	0.9168	0.7865	0.9505	0.8833	0.8607	0.8209	0.9595	0.9212	1.2319	1.1668	1.381	1.2106	1.5489	1.4589	1.3402	1.2911	1.3158	1.2706	531	279	186	276	486	Endocrine, nutritional and metabolic diseases (E00-E89)
E43	1.243	1.207	0.9725	0.9198	NA	NA	NA	NA	1.038	1.0684	0.896	0.8649	0.7084	0.6655	NA	NA	NA	NA	0.7545	0.7734	1.7246	1.6845	1.3352	1.2712	NA	NA	NA	NA	1.4281	1.476	111	112	NA	NA	112	Endocrine, nutritional and metabolic diseases (E00-E89)
E46	1.1867	1.1735	1.1308	1.0818	1.1464	1.1048	NA	NA	1.1461	1.1529	1.0849	1.0714	1.0338	0.98740000000000006	1.0446	1.0051	NA	NA	1.0483	1.053	1.2981	1.2854	1.2369	1.1853	1.2581	1.2144	NA	NA	1.253	1.2623	1485	1468	1370	NA	1450	Endocrine, nutritional and metabolic diseases (E00-E89)
E51	1.4168	1.3795	1.1846	1.092	1.4166	1.3005	NA	NA	1.342	1.3979	1.0677	1.0316	0.8925	0.817	1.0686	0.9718	NA	NA	1.0145	1.0489	1.8801	1.8448	1.5722	1.4596	1.878	1.7404	NA	NA	1.7751	1.863	152	144	152	NA	143	Endocrine, nutritional and metabolic diseases (E00-E89)
E53	1.1881	1.1442	1.1791	1.0991	1.1722	1.1014	1.11	1.0696	1.1795	1.1461	1.1461	1.103	1.1376	1.0595	1.129	1.06	0.8658	0.8204	1.1383	1.1054	1.2317	1.1869	1.2221	1.1401	1.217	1.1444	1.4232	1.3944	1.2221	1.1883	9508	9630	8639	233	9356	Endocrine, nutritional and metabolic diseases (E00-E89)
E55	1.2288	1.1588	1.2143	1.119	1.2163	1.122	1.1895	1.1331	1.2005	1.1509	1.1909	1.1223	1.1767	1.0835	1.1768	1.0845	1.0182	0.9623	1.164	1.1151	1.2678	1.1966	1.2531	1.1558	1.2573	1.1608	1.3895	1.3342	1.2382	1.1878	13124	12882	11410	648	12776	Endocrine, nutritional and metabolic diseases (E00-E89)
E56	1.1381	1.0809	1.1014	1.0093	NA	NA	NA	NA	1.0541	1.0473	0.8251	0.7781	0.7906	0.7184	NA	NA	NA	NA	0.7741	0.7656	1.5698	1.5015	1.5345	1.4181	NA	NA	NA	NA	1.4354	1.4325	117	109	NA	NA	112	Endocrine, nutritional and metabolic diseases (E00-E89)
E58	1.3579	1.314	NA	NA	NA	NA	NA	NA	1.4481	1.4296	0.9689	0.9327	NA	NA	NA	NA	NA	NA	1.0248	1.0056	1.903	1.8512	NA	NA	NA	NA	NA	NA	2.0462	2.0325	106	NA	NA	NA	102	Endocrine, nutritional and metabolic diseases (E00-E89)
E61	1.2158	1.1385	1.1917	1.0918	1.2109	1.104	1.1621	1.085	1.1767	1.1278	1.1217	1.048	1.0989	1.0045	1.1106	1.0099	0.8569	0.7852	1.0881	1.0412	1.3179	1.2368	1.2923	1.1867	1.3203	1.2068	1.5761	1.4991	1.2725	1.2216	1962	1918	1636	151	1931	Endocrine, nutritional and metabolic diseases (E00-E89)
E63	1.3517	1.3381	1.1898	1.122	1.3333	1.2638	NA	NA	1.3486	1.3041	0.9769	0.96	0.8578	0.8043	0.9444	0.8887	NA	NA	0.9795	0.9437	1.8703	1.865	1.6505	1.5653	1.8825	1.7972	NA	NA	1.8566	1.8021	122	116	109	NA	117	Endocrine, nutritional and metabolic diseases (E00-E89)
E66	1.1812	1.1065	1.1918	1.0794	1.1874	1.0749	1.0488	1.0391	1.156	1.1022	1.1648	1.0907	1.1754	1.0641	1.1687	1.0574	0.9869	0.9738	1.1399	1.0865	1.1978	1.1225	1.2084	1.095	1.2064	1.0927	1.1145	1.1088	1.1723	1.1181	61881	63421	46219	3733	58549	Endocrine, nutritional and metabolic diseases (E00-E89)
E72	1.2389	1.1847	1.3145	1.2129	NA	NA	NA	NA	1.3214	1.3487	0.9028	0.8583	0.9476	0.8661	NA	NA	NA	NA	0.9644	0.9775	1.7003	1.6351	1.8235	1.6985	NA	NA	NA	NA	1.8106	1.8608	118	107	NA	NA	115	Endocrine, nutritional and metabolic diseases (E00-E89)
E73	1.2486	1.0633	1.2094	1.0321	1.1833	0.9688	1.2692	1.1655	1.1799	1.051	1.0771	0.9096	1.0199	0.863	0.9625	0.7772	0.9845	0.8923	1.0165	0.9003	1.4474	1.2429	1.4341	1.2344	1.4547	1.2077	1.6363	1.5224	1.3696	1.227	568	410	270	213	519	Endocrine, nutritional and metabolic diseases (E00-E89)
E74	1.0425	1.0021	1.052	0.9948	0.9966	0.9481	NA	NA	1.1253	1.0785	0.8228	0.7863	0.8251	0.777	0.7614	0.7217	NA	NA	0.8872	0.8462	1.321	1.2772	1.3412	1.2738	1.3043	1.2456	NA	NA	1.4274	1.3745	202	184	150	NA	196	Endocrine, nutritional and metabolic diseases (E00-E89)
E78	1.0856	1.0553	1.0848	1.0236	1.0865	1.0227	NA	NA	1.0742	1.0588	1.0723	1.0421	1.0714	1.0107	1.0731	1.0098	NA	NA	1.0605	1.045	1.0992	1.0687	1.0983	1.0366	1.1001	1.0357	NA	NA	1.0881	1.0727	77578	77625	76760	NA	69482	Endocrine, nutritional and metabolic diseases (E00-E89)
E79	1.161	1.1083	1.1415	1.0699	NA	NA	NA	NA	NA	NA	0.8382	0.7946	0.8168	0.7589	NA	NA	NA	NA	NA	NA	1.6082	1.5458	1.5951	1.5085	NA	NA	NA	NA	NA	NA	107	104	NA	NA	NA	Endocrine, nutritional and metabolic diseases (E00-E89)
E80	1.0781	1.0371	1.1015	1.0574	1.0934	1.0622	NA	NA	1.0075	0.9796	0.9567	0.9179	0.9766	0.9351	0.9546	0.9257	NA	NA	0.8926	0.8656	1.2149	1.1717	1.2423	1.1957	1.2525	1.2188	NA	NA	1.1372	1.1086	804	786	608	NA	747	Endocrine, nutritional and metabolic diseases (E00-E89)
E83	1.1162	1.0853	1.119	1.0574	1.1204	1.0585	0.9438	0.9232	1.0994	1.0903	1.0837	1.0533	1.0863	1.0259	1.087	1.0263	0.7436	0.7214	1.0677	1.0584	1.1495	1.1184	1.1526	1.0898	1.1547	1.0916	1.1979	1.1814	1.1321	1.1233	13585	13541	12929	228	13207	Endocrine, nutritional and metabolic diseases (E00-E89)
E85	1.1475	1.1044	1.1252	1.065	1.0985	1.0249	NA	NA	1.0789	1.0425	0.9863	0.9465	0.9662	0.9117	0.9425	0.8758	NA	NA	0.9273	0.893	1.335	1.2885	1.3103	1.244	1.2802	1.1994	NA	NA	1.2552	1.2171	493	482	470	NA	473	Endocrine, nutritional and metabolic diseases (E00-E89)
E86	1.125	1.106	1.1171	1.0696	1.1163	1.0732	1.0465	1.0302	1.106	1.0999	1.1043	1.0854	1.0964	1.0495	1.0952	1.0526	0.9474	0.9294	1.0858	1.0796	1.146	1.1269	1.1381	1.0901	1.1378	1.0942	1.156	1.1419	1.1265	1.1206	35956	35245	33527	1281	34906	Endocrine, nutritional and metabolic diseases (E00-E89)
E87	1.2017	1.1673	1.1952	1.1305	1.1967	1.1306	0.9757	0.9656	1.1785	1.1608	1.1843	1.1502	1.1779	1.1138	1.1792	1.1137	0.8554	0.842	1.1615	1.1438	1.2193	1.1846	1.2128	1.1474	1.2145	1.1477	1.113	1.1072	1.1957	1.178	58707	58443	56881	764	56673	Endocrine, nutritional and metabolic diseases (E00-E89)
E88	1.2177	1.1815	1.1947	1.1346	1.2277	1.1607	1.1328	1.0421	1.1807	1.1603	1.1368	1.1018	1.1146	1.0572	1.1428	1.0789	0.8046	0.7291	1.1032	1.0829	1.3043	1.267	1.2805	1.2177	1.3189	1.2487	1.5947	1.4896	1.2637	1.2433	2559	2509	2353	112	2518	Endocrine, nutritional and metabolic diseases (E00-E89)
E89	1.1242	1.0758	1.1244	1.0512	1.1307	1.0552	NA	NA	1.0861	1.054	1.062	1.0151	1.0619	0.9914	1.0653	0.9928	NA	NA	1.0264	0.9949	1.1901	1.1401	1.1906	1.1147	1.2	1.1216	NA	NA	1.1494	1.1166	3465	3453	3140	NA	3350	Endocrine, nutritional and metabolic diseases (E00-E89)
F00	1.0223	1.0264	1.0197	1.0131	1.0253	1.0179	NA	NA	1.0368	1.0366	0.9843	0.9878	0.9819	0.9751	0.9872	0.9796	NA	NA	0.9981	0.9974	1.0617	1.0664	1.059	1.0526	1.0647	1.0576	NA	NA	1.077	1.0774	8435	8435	8431	NA	8103	Mental, Behavioral and Neurodevelopmental disorders (F01-F99)
F01	1.0432	1.0355	1.0334	1.004	1.0312	0.9998	NA	NA	1.0352	1.035	1.0079	1	0.9984	0.9696	0.9963	0.9655	NA	NA	1.0002	0.9997	1.0798	1.0722	1.0696	1.0397	1.0673	1.0352	NA	NA	1.0714	1.0717	10012	10023	10004	NA	9758	Mental, Behavioral and Neurodevelopmental disorders (F01-F99)
F02	0.9736	0.989	0.9507	0.9467	0.9515	0.9513	NA	NA	0.92	0.9444	0.8948	0.9081	0.8744	0.87	0.8748	0.8738	NA	NA	0.8456	0.867	1.0593	1.0771	1.0337	1.0302	1.0349	1.0357	NA	NA	1.001	1.0287	1536	1537	1535	NA	1471	Mental, Behavioral and Neurodevelopmental disorders (F01-F99)
F03	1.0284	1.0283	1.0202	1.0075	1.0261	1.0123	NA	NA	1.0251	1.0311	1.005	1.0048	0.9971	0.9844	1.0028	0.9891	NA	NA	1.0017	1.0073	1.0523	1.0525	1.0439	1.0312	1.0498	1.0361	NA	NA	1.0491	1.0554	23316	23290	23245	NA	22287	Mental, Behavioral and Neurodevelopmental disorders (F01-F99)
F05	1.1122	1.0961	1.1119	1.0688	1.104	1.0607	NA	NA	1.1074	1.103	1.0859	1.0699	1.0856	1.0431	1.078	1.0352	NA	NA	1.0816	1.0769	1.1391	1.1229	1.1388	1.0951	1.1308	1.0868	NA	NA	1.1339	1.1296	22934	22916	22832	NA	22664	Mental, Behavioral and Neurodevelopmental disorders (F01-F99)
F06	1.1103	1.0891	1.0893	1.0536	1.1083	1.0675	NA	NA	1.0612	1.0612	1.0459	1.0252	1.0259	0.9915	1.0433	1.0041	NA	NA	1	0.9992	1.1786	1.157	1.1566	1.1197	1.1772	1.135	NA	NA	1.126	1.127	3455	3439	3408	NA	3371	Mental, Behavioral and Neurodevelopmental disorders (F01-F99)
F07	1.1609	1.0721	1.2371	1.1566	1.3746	1.3014	NA	NA	1.0684	1.048	0.9054	0.8284	0.9635	0.8934	1.0415	0.9808	NA	NA	0.8297	0.81	1.4884	1.3875	1.5885	1.4973	1.8144	1.7268	NA	NA	1.3758	1.356	190	184	149	NA	173	Mental, Behavioral and Neurodevelopmental disorders (F01-F99)
F10	1.1789	1.1574	1.174	1.0965	1.2015	1.1278	0.9153	0.9254	1.1611	1.171	1.1443	1.1227	1.1396	1.0635	1.1634	1.0912	0.7997	0.8018	1.1262	1.1351	1.2146	1.1931	1.2094	1.1305	1.2409	1.1657	1.0477	1.0681	1.197	1.208	13285	13280	11000	701	11863	Mental, Behavioral and Neurodevelopmental disorders (F01-F99)
F11	1.1915	1.1125	1.1219	0.9397	1.1781	1.0235	NA	NA	1.1337	1.1053	1.0595	0.9854	0.9994	0.8313	1.0161	0.8766	NA	NA	1.0104	0.9811	1.3399	1.2559	1.2593	1.0621	1.366	1.195	NA	NA	1.2721	1.2453	878	901	518	NA	830	Mental, Behavioral and Neurodevelopmental disorders (F01-F99)
F12	1.0883	1.017	1.0598	0.92	1.1359	1.005	0.9319	0.9567	0.984	0.9812	0.9912	0.9225	0.9679	0.8361	0.9913	0.8719	0.7679	0.7765	0.8971	0.8916	1.1949	1.1212	1.1604	1.0124	1.3017	1.1583	1.1309	1.1788	1.0793	1.0799	1468	1526	635	369	1346	Mental, Behavioral and Neurodevelopmental disorders (F01-F99)
F13	1.1344	1.0621	1.0877	0.9111	1.3066	1.0973	NA	NA	1.0231	0.9872	0.9071	0.8441	0.8685	0.7177	1.0133	0.8376	NA	NA	0.8206	0.7859	1.4187	1.3364	1.3622	1.1566	1.6846	1.4374	NA	NA	1.2755	1.2401	241	239	187	NA	230	Mental, Behavioral and Neurodevelopmental disorders (F01-F99)
F14	1.0677	1.0139	1.0633	0.9052	1.1654	1.0047	0.8244	0.928	0.9781	0.9851	0.926	0.8734	0.9247	0.78	0.9306	0.7928	0.5984	0.655	0.8493	0.8508	1.2311	1.177	1.2228	1.0505	1.4594	1.2732	1.1358	1.3149	1.1265	1.1406	621	642	234	127	574	Mental, Behavioral and Neurodevelopmental disorders (F01-F99)
F15	1.0715	1.0136	0.9196	0.8599	NA	NA	NA	NA	0.9602	0.9571	0.8407	0.7888	0.7242	0.6727	NA	NA	NA	NA	0.7534	0.7451	1.3657	1.3025	1.1677	1.0993	NA	NA	NA	NA	1.2237	1.2294	207	195	NA	NA	188	Mental, Behavioral and Neurodevelopmental disorders (F01-F99)
F17	1.0825	1.0762	1.083	0.9893	1.0931	1.0197	0.9169	0.9831	1.0524	1.0838	1.0677	1.0611	1.0685	0.9756	1.0756	1.003	0.8725	0.9325	1.0378	1.0685	1.0975	1.0915	1.0977	1.0032	1.1108	1.0367	0.9636	1.0364	1.0672	1.0995	63060	65557	43722	5535	57665	Mental, Behavioral and Neurodevelopmental disorders (F01-F99)
F19	0.982	0.9014	0.9779	0.8266	1.0087	0.8599	0.7027	0.7115	0.9254	0.9348	0.8618	0.7865	0.8599	0.7212	0.8384	0.7072	0.4945	0.4853	0.815	0.8188	1.1189	1.0332	1.1121	0.9475	1.2136	1.0457	0.9986	1.0431	1.0507	1.0672	693	713	325	104	679	Mental, Behavioral and Neurodevelopmental disorders (F01-F99)
F20	1.1447	1.1557	1.1545	1.1247	1.2117	1.2077	NA	NA	1.1395	1.1772	1.0651	1.0736	1.075	1.0453	1.1215	1.1155	NA	NA	1.0572	1.0901	1.2303	1.2441	1.24	1.2102	1.3092	1.3074	NA	NA	1.2282	1.2713	2229	2264	1868	NA	1949	Mental, Behavioral and Neurodevelopmental disorders (F01-F99)
F22	1.2655	1.2364	1.2283	1.1527	1.2374	1.1623000000000001	NA	NA	1.1971	1.1869	1.1405	1.1121	1.1074	1.0365	1.1107	1.0404	NA	NA	1.0788	1.0673	1.4042	1.3746	1.3625	1.2818	1.3786	1.2986	NA	NA	1.3284	1.3198	1115	1104	983	NA	1044	Mental, Behavioral and Neurodevelopmental disorders (F01-F99)
F23	1.1745	1.1284	1.1487	1.094	1.2454	1.2105	NA	NA	1.1031	1.1082	1.0106	0.9675	0.9876	0.9367	1.0435	1.01	NA	NA	0.944	0.9442	1.3649	1.3161	1.336	1.2777	1.4865	1.4509	NA	NA	1.2892	1.3008	525	522	360	NA	451	Mental, Behavioral and Neurodevelopmental disorders (F01-F99)
F25	1.2436	1.2648	1.243	1.1782	1.2613	1.2458	NA	NA	1.1	1.164	1.07	1.0823	1.0699	1.0094	1.0642	1.0462	NA	NA	0.9501	1.0006	1.4454	1.478	1.4442	1.3752	1.4949	1.4834	NA	NA	1.2734	1.3541	530	532	384	NA	507	Mental, Behavioral and Neurodevelopmental disorders (F01-F99)
F29	1.2651	1.2119	1.2612	1.1501	1.296	1.2053	NA	NA	1.1221	1.1053	1.1403	1.0888	1.1384	1.0344	1.1527	1.0682	NA	NA	1.012	0.994	1.4035	1.3489	1.3974	1.2786	1.4571	1.36	NA	NA	1.2441	1.2289	1133	1157	847	NA	1059	Mental, Behavioral and Neurodevelopmental disorders (F01-F99)
F30	1.4148	1.3837	1.3102	1.2325	1.4546	1.392	NA	NA	1.3436	1.3423	1.167	1.1375	1.083	1.014	1.1829	1.1267	NA	NA	1.1042	1.0984	1.7151	1.683	1.585	1.4981	1.7886	1.7197	NA	NA	1.6349	1.6403	327	325	271	NA	294	Mental, Behavioral and Neurodevelopmental disorders (F01-F99)
F31	1.163	1.083	1.1599	0.9989	1.1714	1.055	0.8748	0.8689	1.0915	1.0693	1.092	1.0149	1.09	0.9359	1.0884	0.9778	0.6838	0.6667	1.0255	1.0032	1.2387	1.1557	1.2342	1.0662	1.2608	1.1384	1.119	1.1323	1.1616	1.1397	2932	3013	2046	201	2779	Mental, Behavioral and Neurodevelopmental disorders (F01-F99)
F32	1.2402	1.1391	1.2348	1.0591	1.2363	1.0798	0.9667	0.9956	1.1994	1.146	1.222	1.1218	1.2169	1.043	1.216	1.0613	0.9079	0.9312	1.1818	1.1288	1.2587	1.1566	1.253	1.0755	1.257	1.0986	1.0293	1.0645	1.2172	1.1634	56319	57470	43384	3400	53486	Mental, Behavioral and Neurodevelopmental disorders (F01-F99)
F33	1.1512	1.0684	1.1854	1.0336	1.0888	0.9557	NA	NA	1.1195	1.0899	1.06	0.9816	1.0925	0.9492	0.9951	0.8702	NA	NA	1.0314	1.0023	1.2501	1.1628	1.2862	1.1256	1.1913	1.0495	NA	NA	1.2151	1.1851	1658	1709	1335	NA	1580	Mental, Behavioral and Neurodevelopmental disorders (F01-F99)
F34	1.2168	1.0882	1.2522	1.0577	1.3141	1.1232	NA	NA	1.1569	1.0615	0.9852	0.8742	1.013	0.8456	1.0367	0.8752	NA	NA	0.9418	0.8576	1.5029	1.3545	1.5479	1.3229	1.6657	1.4415	NA	NA	1.421	1.3139	277	282	214	NA	260	Mental, Behavioral and Neurodevelopmental disorders (F01-F99)
F38	1.1538	1.0535	1.1636	1.0672	NA	NA	NA	NA	1.1694	1.1387	0.8427	0.7602	0.8565	0.7774	NA	NA	NA	NA	0.8664	0.8366	1.5797	1.4601	1.5807	1.4651	NA	NA	NA	NA	1.5785	1.5497	123	125	NA	NA	127	Mental, Behavioral and Neurodevelopmental disorders (F01-F99)
F39	1.1739	1.0913	1.0943	0.9652	1.2676	1.1255	NA	NA	1.1635	1.1068	0.9272	0.8571	0.8704	0.7602	0.98	0.86240000000000006	NA	NA	0.9303	0.8807	1.4861	1.3895	1.3759	1.2254	1.6395	1.4689	NA	NA	1.4552	1.3909	224	221	178	NA	227	Mental, Behavioral and Neurodevelopmental disorders (F01-F99)
F40	1.1915	1.1127	1.1833	1.0688	1.2244	1.1126	0.977	0.9581	1.1632	1.1096	1.1322	1.0557	1.1241	1.0134	1.1539	1.0467	0.8336	0.8113	1.1049	1.0527	1.254	1.1729	1.2457	1.1272	1.2991	1.1827	1.1452	1.1314	1.2245	1.1696	4691	4579	3298	557	4352	Mental, Behavioral and Neurodevelopmental disorders (F01-F99)
F41	1.2162	1.1142	1.2132	1.0459	1.2343	1.0799	0.9683	0.9821	1.1839	1.1218	1.1966	1.0957	1.1939	1.0285	1.2116	1.0592	0.9129	0.9223	1.1649	1.1033	1.2362	1.1331	1.2328	1.0637	1.2575	1.101	1.0272	1.0457	1.2032	1.1406	46858	47954	34383	3904	44519	Mental, Behavioral and Neurodevelopmental disorders (F01-F99)
F42	1.5313	1.3586	1.5083	1.2508	1.6777	1.4663	0.9157	0.8265	1.4273	1.3194	1.3774	1.2165	1.3588	1.1194	1.4542	1.2637	0.694	0.6143	1.2857	1.1844	1.7024	1.5173	1.6742	1.3976	1.9355	1.7015	1.2082	1.112	1.5844	1.4699	1227	1234	650	177	1147	Mental, Behavioral and Neurodevelopmental disorders (F01-F99)
F43	1.1718	1.0395	1.1537	0.9401	1.189	0.9947	0.8464	0.8715	1.0987	1.039	1.0907	0.9645	1.0751	0.8718	1.0849	0.9029	0.6874	0.6989	1.0236	0.9657	1.2589	1.1204	1.2381	1.0138	1.3031	1.0958	1.0421	1.0867	1.1794	1.1179	2340	2405	1384	282	2271	Mental, Behavioral and Neurodevelopmental disorders (F01-F99)
F44	1.228	1.0993	1.2324	1.0403	1.2767	1.0649	NA	NA	1.1272	1.0527	1.0675	0.9506	1.0729	0.8983	1.0744	0.8878	NA	NA	0.9838	0.9152	1.4127	1.2713	1.4157	1.2048	1.5171	1.2775	NA	NA	1.2916	1.2108	632	642	402	NA	627	Mental, Behavioral and Neurodevelopmental disorders (F01-F99)
F45	1.3009	1.1635	1.2753	1.1038	1.2017	1.0599	NA	NA	1.2177	1.1213	1.1508	1.0244	1.1276	0.9702	1.049	0.9201	NA	NA	1.0774	0.9879	1.4707	1.3215	1.4423	1.2559	1.3766	1.2209	NA	NA	1.3763	1.2727	808	780	608	NA	756	Mental, Behavioral and Neurodevelopmental disorders (F01-F99)
F48	1.4481	1.3187	1.2551	1.0666	1.1864	1.0019	NA	NA	1.083	0.9845	1.1351	1.0263	0.9842	0.8249	0.8921	0.7406	NA	NA	0.849	0.7645	1.8473	1.6943	1.6004	1.3791	1.5778	1.3553	NA	NA	1.3814	1.2678	215	204	144	NA	188	Mental, Behavioral and Neurodevelopmental disorders (F01-F99)
F50	1.2008	1.0966	1.195	1.0342	1.2804	1.1418	0.9216	0.9484	1.0644	1.0287	1.0702	0.9725	1.0646	0.9154	1.058	0.937	0.7447	0.7572	0.9458	0.9104	1.3473	1.2365	1.3412	1.1683	1.5495	1.3913	1.1407	1.188	1.1979	1.1623000000000001	943	912	327	293	834	Mental, Behavioral and Neurodevelopmental disorders (F01-F99)
F51	1.2936	1.1782	1.3648	1.2167	1.261	1.0989	NA	NA	1.3214	1.2535	1.0263	0.9265	1.0703	0.9451	0.9502	0.8169	NA	NA	1.0511	0.9927	1.6306	1.4983	1.7403	1.5664	1.6736	1.4784	NA	NA	1.6612	1.5829	240	210	153	NA	237	Mental, Behavioral and Neurodevelopmental disorders (F01-F99)
F52	1.177	1.1073	1.1429	1.036	1.2124	1.0859	NA	NA	1.1737	1.1319	1.0013	0.9386	0.974	0.8784	1.0305	0.9175	NA	NA	0.9999	0.9604	1.3836	1.3064	1.3411	1.2218	1.4264	1.2852	NA	NA	1.3777	1.3341	445	454	430	NA	435	Mental, Behavioral and Neurodevelopmental disorders (F01-F99)
F53	1.2902	1.2271	1.2704	1.1181	NA	NA	NA	NA	1.2308	1.1849	1.0972	1.0364	1.0841	0.9455	NA	NA	NA	NA	1.0563	1.0097	1.5172	1.453	1.4887	1.3222	NA	NA	NA	NA	1.4342	1.3906	468	499	NA	NA	480	Mental, Behavioral and Neurodevelopmental disorders (F01-F99)
F60	1.2902	1.1351	1.2303	0.9794	1.3788	1.1619	0.8747	0.9255	1.1645	1.1055	1.1949	1.0474	1.1423	0.9042	1.2389	1.0377	0.7248	0.7565	1.0814	1.0239	1.3931	1.2301	1.3251	1.0608	1.5345	1.3008	1.0556	1.1322	1.254	1.1937	2140	2237	1035	348	2106	Mental, Behavioral and Neurodevelopmental disorders (F01-F99)
F69	1.2059	1.0975	1.3872	1.1469	1.5733	1.3165	NA	NA	1.2355	1.1799	0.9099	0.8181	1.0443	0.8473	1.1181	0.9184	NA	NA	0.9407	0.8898	1.5981	1.4723	1.8427	1.5524	2.2136	1.8871	NA	NA	1.6227	1.5646	157	150	104	NA	155	Mental, Behavioral and Neurodevelopmental disorders (F01-F99)
F70	1.5912	1.4721	1.7757	1.6332	2.0631	1.8253	NA	NA	1.5484	1.4442	1.3069	1.1983	1.4475	1.32	1.6284	1.4276	NA	NA	1.2683	1.1739	1.9374	1.8083	2.1782	2.0206	2.6138	2.3338	NA	NA	1.8902	1.7766	363	335	246	NA	325	Mental, Behavioral and Neurodevelopmental disorders (F01-F99)
F71	2.0054	1.8959	2.0532	2.021	NA	NA	NA	NA	2.0609	2.0829	1.4534	1.3631	1.4783	1.4403	NA	NA	NA	NA	1.4777	1.474	2.767	2.637	2.8518	2.836	NA	NA	NA	NA	2.8741	2.9433	149	140	NA	NA	130	Mental, Behavioral and Neurodevelopmental disorders (F01-F99)
F72	1.7756	1.6931	1.8081	1.9254	2.3693	2.24	NA	NA	1.46	1.4369	1.3743	1.2993	1.3791	1.4484	1.7109	1.5997	NA	NA	1.1355	1.1086	2.2941	2.2063	2.3706	2.5595	3.2812	3.1365	NA	NA	1.8774	1.8624	220	195	143	NA	213	Mental, Behavioral and Neurodevelopmental disorders (F01-F99)
F79	1.5481	1.4861	1.7178	1.6615	1.8236	1.7644	0.8579	0.8573	1.4981	1.4436	1.4028	1.3434	1.548	1.4926	1.6214	1.5644	0.6839	0.6792	1.3576	1.305	1.7085	1.644	1.9062	1.8496	2.0511	1.99	1.0763	1.082	1.6531	1.5969	1442	1274	985	264	1353	Mental, Behavioral and Neurodevelopmental disorders (F01-F99)
F80	1.1944	1.1568	1.3068	1.2447	1.2831	1.2247	1.1098	1.0772	1.1579	1.1487	1.0755	1.0397	1.1228	1.066	1.0979	1.0439	0.9625	0.9311	1.0416	1.0316	1.3265	1.2872	1.521	1.4534	1.4996	1.4367	1.2797	1.2461	1.287	1.279	1149	511	488	651	1097	Mental, Behavioral and Neurodevelopmental disorders (F01-F99)
F81	1.5409	1.4721	1.6649	1.6339	1.8735	1.8229	0.9693	0.9564	1.4533	1.4109	1.4507	1.3835	1.5604	1.5283	1.7391	1.6886	0.8536	0.8384	1.3647	1.3224	1.6367	1.5665	1.7764	1.7468	2.0183	1.9678	1.1006	1.091	1.5477	1.5052	3760	3214	2399	879	3253	Mental, Behavioral and Neurodevelopmental disorders (F01-F99)
F82	0.9613	0.9186	NA	NA	NA	NA	NA	NA	1.0603	1.0148	0.6939	0.6578	NA	NA	NA	NA	NA	NA	0.7555	0.7171	1.3318	1.2827	NA	NA	NA	NA	NA	NA	1.4882	1.4361	117	NA	NA	NA	113	Mental, Behavioral and Neurodevelopmental disorders (F01-F99)
F84	1.3647	1.2352	1.5199	1.3719	1.9182	1.7028	1.1399	1.1027	1.2881	1.2088	1.2568	1.1336	1.3576	1.2184	1.6197	1.4288	1.0314	0.9938	1.1843	1.1081	1.4819	1.3458	1.7016	1.5447	2.2716	2.0294	1.2598	1.2235	1.4011	1.3186	2261	1118	492	1500	2041	Mental, Behavioral and Neurodevelopmental disorders (F01-F99)
F89	0.9765	0.9161	NA	NA	NA	NA	0.9083	0.8745	0.9289	0.881	0.838	0.7822	NA	NA	NA	NA	0.7726	0.7401	0.7982	0.7528	1.1377	1.0729	NA	NA	NA	NA	1.0679	1.0333	1.081	1.0311	545	NA	NA	486	542	Mental, Behavioral and Neurodevelopmental disorders (F01-F99)
F90	1.1007	1.0364	1.1662	1.03	1.5766	1.2032	0.9754	0.9827	1.1065	1.0973	0.9754	0.9139	0.992	0.8657	1.1021	0.8089	0.8474	0.8497	0.9774	0.9651	1.2421	1.1753	1.371	1.2255	2.2555	1.7898	1.1227	1.1366	1.2526	1.2475	990	516	103	727	916	Mental, Behavioral and Neurodevelopmental disorders (F01-F99)
F91	1.1	1.0628	NA	NA	NA	NA	1.2122	1.1845	1.1414	1.1357	0.8636	0.8295	NA	NA	NA	NA	0.87	0.8437	0.8921	0.8855	1.4011	1.3617	NA	NA	NA	NA	1.689	1.6628	1.4603	1.4566	219	NA	NA	136	209	Mental, Behavioral and Neurodevelopmental disorders (F01-F99)
F95	1.18	1.0386	NA	NA	NA	NA	NA	NA	1.2278	1.1423	0.8533	0.7375	NA	NA	NA	NA	NA	NA	0.8825	0.8119	1.6316	1.4626	NA	NA	NA	NA	NA	NA	1.7081	1.6071	138	NA	NA	NA	131	Mental, Behavioral and Neurodevelopmental disorders (F01-F99)
F98	1.0464	0.95	NA	NA	NA	NA	1.133	1.0805	1.0334	1.0042	0.7766	0.6943	NA	NA	NA	NA	0.7821	0.7332	0.7642	0.7339	1.41	1.2998	NA	NA	NA	NA	1.6415	1.5922	1.3974	1.374	151	NA	NA	107	148	Mental, Behavioral and Neurodevelopmental disorders (F01-F99)
F99	1.1085	1.0517	1.1505	1.015	1.1698	1.0695	NA	NA	1.1078	1.0811	0.978	0.9243	1.0159	0.8914	1.0095	0.9189	NA	NA	0.9793	0.9524	1.2564	1.1967	1.3029	1.1557	1.3556	1.2447	NA	NA	1.2532	1.2272	752	766	516	NA	734	Mental, Behavioral and Neurodevelopmental disorders (F01-F99)
G00	1.0577	1.0108	1.074	1.0101	1.0514	0.9954	NA	NA	0.9859	0.9618	0.8263	0.7847	0.8305	0.7739	0.7862	0.7383	NA	NA	0.7606	0.7364	1.3539	1.3021	1.3888	1.3185	1.406	1.3421	NA	NA	1.2781	1.2562	186	169	125	NA	160	Diseases of the nervous system (G00-G99)
G03	0.9895	0.936	1.0113	0.9201	0.9945	0.9146	NA	NA	0.9074	0.8585	0.7921	0.7444	0.7994	0.7216	0.7595	0.6928	NA	NA	0.7228	0.6801	1.2361	1.1768	1.2794	1.1734	1.3023	1.2074	NA	NA	1.1393	1.0837	233	204	145	NA	200	Diseases of the nervous system (G00-G99)
G04	1.1699	1.1478	1.1612	1.0868	1.1913	1.1267	NA	NA	1.0907	1.0666	1.0195	0.9969	1.0078	0.9387	1.025	0.9654	NA	NA	0.9506	0.9266	1.3425	1.3216	1.338	1.2583	1.3845	1.315	NA	NA	1.2514	1.2279	628	586	514	NA	583	Diseases of the nervous system (G00-G99)
G05	1.3889	1.3667	1.479	1.4424	1.3882	1.3521	NA	NA	1.5182	1.4501	1.0658	1.0466	1.1256	1.0951	1.0476	1.017	NA	NA	1.1563	1.0984	1.81	1.7847	1.9433	1.8997	1.8396	1.7977	NA	NA	1.9934	1.9144	177	164	150	NA	162	Diseases of the nervous system (G00-G99)
G06	1.0406	1.0033	1.0364	1.0068	1.014	0.9864	NA	NA	1.0815	1.0778	0.8413	0.8081	0.8301	0.8039	0.8105	0.7861	NA	NA	0.8735	0.8683	1.2873000000000001	1.2457	1.294	1.261	1.2686	1.2378	NA	NA	1.339	1.3378	243	227	211	NA	235	Diseases of the nervous system (G00-G99)
G08	1.1173	1.0508	1.3462	1.309	NA	NA	NA	NA	1.1941	1.1858	0.8283	0.7723	0.9975	0.9642	NA	NA	NA	NA	0.8764	0.8663	1.5071	1.4298	1.8167	1.777	NA	NA	NA	NA	1.6271	1.623	130	135	NA	NA	115	Diseases of the nervous system (G00-G99)
G09	1.1884	1.1502	1.1823	1.1307	1.1033	1.0574	NA	NA	1.1531	1.0957	0.9051	0.8712	0.8986	0.8547	0.8199	0.7811	NA	NA	0.8876	0.8368	1.5603	1.5184	1.5555	1.4959	1.4846	1.4314	NA	NA	1.4981	1.4349	160	154	127	NA	163	Diseases of the nervous system (G00-G99)
G11	1.056	1.0396	1.1611	1.1036	1.1605	1.0811	NA	NA	1.1507	1.1479	0.8634	0.8474	0.9456	0.8959	0.9352	0.8669	NA	NA	0.9442	0.9392	1.2915	1.2755	1.4258	1.3596	1.4402	1.3481	NA	NA	1.4024	1.4029	287	268	241	NA	278	Diseases of the nervous system (G00-G99)
G12	1.0847	1.0585	1.1193	1.0949	1.054	1.0303	NA	NA	1.0674	1.0583	0.9521	0.9273	0.9814	0.9585	0.9221	0.8998	NA	NA	0.9319	0.9224	1.2359	1.2084	1.2766	1.2507	1.2047	1.1797	NA	NA	1.2227	1.2143	627	620	598	NA	554	Diseases of the nervous system (G00-G99)
G20	1.0144	1.0161	0.9976	0.9835	1.0158	1.0063	NA	NA	1.0083	1.0124	0.972	0.9732	0.9558	0.9419	0.9733	0.9637	NA	NA	0.9647	0.968	1.0587	1.061	1.0412	1.0269	1.0603	1.0508	NA	NA	1.054	1.0587	5956	5962	5945	NA	5377	Diseases of the nervous system (G00-G99)
G21	1.2553	1.2554	1.2079	1.1679	1.244	1.2198	NA	NA	1.1941	1.2141	1.0948	1.0927	1.054	1.0171	1.0836	1.0605	NA	NA	1.0443	1.0601	1.4394	1.4423	1.3842	1.3411	1.4282	1.4031	NA	NA	1.3655	1.3903	646	648	634	NA	632	Diseases of the nervous system (G00-G99)
G23	1.0845	1.0773	1.052	1.0524	1.0416	1.0223	NA	NA	1.0313	1.0238	0.9077	0.8994	0.878	0.8765	0.8681	0.8492	NA	NA	0.8632	0.8547	1.2959	1.2903	1.2606	1.2638	1.2497	1.2307	NA	NA	1.2321	1.2265	350	343	337	NA	334	Diseases of the nervous system (G00-G99)
G24	1.1212	1.0931	1.1463	1.0684	1.1113	1.0567	NA	NA	1.1059	1.093	0.9813	0.9545	1.0004	0.9293	0.9623	0.9125	NA	NA	0.9692	0.9556	1.2809	1.2517	1.3134	1.2283	1.2834	1.2238	NA	NA	1.2619	1.2502	657	613	538	NA	621	Diseases of the nervous system (G00-G99)
G25	1.1709	1.0819	1.1774	1.0527	1.1629	1.0518	NA	NA	1.1478	1.0873	1.1068	1.0214	1.1128	0.993	1.0977	0.9912	NA	NA	1.0861	1.0278	1.2386	1.1461	1.2457	1.1159	1.2319	1.1161	NA	NA	1.2131	1.1504	3742	3708	3508	NA	3700	Diseases of the nervous system (G00-G99)
G30	1.0246	1.0229	1.0251	1.0149	1.0315	1.0217	NA	NA	1.0391	1.0365	0.9917	0.9897	0.9923	0.982	0.9985	0.9886	NA	NA	1.0053	1.0024	1.0585	1.0571	1.059	1.0489	1.0656	1.056	NA	NA	1.074	1.0718	11206	11223	11212	NA	10627	Diseases of the nervous system (G00-G99)
G31	1.1053	1.0902	1.1083	1.072	1.0947	1.0578	NA	NA	1.0863	1.0859	1.0642	1.0492	1.067	1.0315	1.0537	1.0177	NA	NA	1.0458	1.0449	1.1481	1.1329	1.1513	1.1142	1.1373	1.0996	NA	NA	1.1283	1.1285	8278	8257	8155	NA	7918	Diseases of the nervous system (G00-G99)
G32	1.2687	1.2205	1.1334	1.0525	1.4237	1.3274	NA	NA	1.2741	1.2956	0.9262	0.8825	0.8294	0.7659	1.0309	0.9527	NA	NA	0.9319	0.941	1.7377	1.6879	1.5488	1.4462	1.9662	1.8494	NA	NA	1.7418	1.7839	120	116	116	NA	114	Diseases of the nervous system (G00-G99)
G35	1.1287	1.0794	1.1187	1.0142	1.1509	1.0535	NA	NA	1.1049	1.099	1.0319	0.9848	1.0234	0.9248	1.0422	0.951	NA	NA	1.0045	0.9972	1.2345	1.1831	1.2228	1.1122	1.2709	1.1671	NA	NA	1.2153	1.2111	1393	1413	1119	NA	1181	Diseases of the nervous system (G00-G99)
G37	1.1799	1.1332	1.1251	1.0139	1.3044	1.2316	NA	NA	1.1847	1.1801	0.9922	0.9478	0.944	0.8449	1.0586	0.9932	NA	NA	0.992	0.9843	1.4032	1.3548	1.3411	1.2168	1.6072	1.5271	NA	NA	1.4149	1.4149	384	380	265	NA	355	Diseases of the nervous system (G00-G99)
G40	1.2097	1.143	1.218	1.1103	1.2367	1.1206	1.0251	1.0363	1.1622	1.1262	1.1694	1.104	1.1766	1.0714	1.1912	1.0781	0.9134	0.9196	1.1222	1.0866	1.2514	1.1832	1.261	1.1507	1.284	1.1647	1.1506	1.1677	1.2037	1.1672	10243	9698	8141	990	9088	Diseases of the nervous system (G00-G99)
G41	1.1726	1.1315	1.2485	1.1705	1.3019	1.2188	0.9245	0.9374	1.1023	1.1002	1.0306	0.9915	1.0861	1.0147	1.1246	1.0494	0.6732	0.6794	0.9721	0.9681	1.3342	1.2912	1.4353	1.3503	1.5072	1.4155	1.2695	1.2934	1.2499	1.2503	711	610	545	124	713	Diseases of the nervous system (G00-G99)
G43	1.1774	1.0586	1.1744	0.9989	1.1857	1.0186	1.0086	1.0008	1.132	1.0466	1.1375	1.0213	1.135	0.9636	1.1364	0.9743	0.9038	0.8909	1.094	1.0102	1.2186	1.0972	1.2151	1.0354	1.237	1.065	1.1256	1.1243	1.1713	1.0842	10276	10449	6311	1111	9772	Diseases of the nervous system (G00-G99)
G44	1.1757	1.0799	1.142	1.0179	1.2509	1.1068	0.8869	0.8964	1.1732	1.1041	1.0736	0.9833	1.0437	0.9271	1.1231	0.9894	0.6392	0.6369	1.0727	1.0069	1.2875	1.186	1.2496	1.1176	1.3932	1.2382	1.2306	1.2617	1.2832	1.2108	1442	1449	992	124	1402	Diseases of the nervous system (G00-G99)
G45	1.0983	1.0693	1.1053	1.0588	1.0924	1.0413	NA	NA	1.0718	1.0566	1.057	1.0286	1.0638	1.0184	1.0511	1.0013	NA	NA	1.0311	1.0159	1.1412	1.1116	1.1484	1.1008	1.1353	1.0829	NA	NA	1.1141	1.0988	7704	7732	7625	NA	7223	Diseases of the nervous system (G00-G99)
G46	1.1211	1.0936	1.1442	1.1044	1.089	1.0369	NA	NA	1.0732	1.0577	0.9648	0.9399	0.9843	0.9484	0.9367	0.8896	NA	NA	0.9254	0.9102	1.3027	1.2724	1.3299	1.2861	1.2662	1.2086	NA	NA	1.2445	1.2291	518	519	506	NA	511	Diseases of the nervous system (G00-G99)
G47	1.3134	1.182	1.3413	1.1444	1.34	1.1467	1.2094	1.1623000000000001	1.2939	1.1955	1.2737	1.1451	1.2977	1.1053	1.2945	1.1059	1.1198	1.074	1.2551	1.1588	1.3543	1.2201	1.3862	1.1847	1.387	1.189	1.3062	1.2579	1.3338	1.2334	13363	11232	10088	2412	12881	Diseases of the nervous system (G00-G99)
G50	1.3215	1.2177	1.3305	1.1828	1.2972	1.1536	NA	NA	1.2632	1.1851	1.2048	1.1075	1.2125	1.0743	1.1784	1.0444	NA	NA	1.1513	1.0777	1.4495	1.339	1.46	1.3023	1.428	1.2742	NA	NA	1.3859	1.3032	1397	1402	1282	NA	1315	Diseases of the nervous system (G00-G99)
G51	1.1515	1.1031	1.1827	1.1042	1.1387	1.0689	1.2256	1.1982	1.1279	1.0958	1.0756	1.0291	1.1037	1.0289	1.0593	0.9929	0.9005	0.8659	1.0528	1.0216	1.2327	1.1825	1.2673	1.1851	1.224	1.1508	1.6682	1.6579	1.2083	1.1754	2495	2419	2162	146	2334	Diseases of the nervous system (G00-G99)
G52	1.1051	1.0732	1.1512	1.0785	1.1606	1.0846	NA	NA	1.1681	1.1273	0.8633	0.8354	0.8977	0.8364	0.8915	0.8275	NA	NA	0.9133	0.8783	1.4146	1.3786	1.4764	1.3908	1.511	1.4216	NA	NA	1.4939	1.447	184	187	167	NA	180	Diseases of the nervous system (G00-G99)
G53	1.2513	1.1826	1.2066	1.1365	1.2273	1.1695	NA	NA	1.2123	1.1603	1.0658	1.0042	1.0255	0.9633	1.0425	0.9912	NA	NA	1.0335	0.9868	1.469	1.3927	1.4198	1.3408	1.4448	1.3798	NA	NA	1.422	1.3644	462	461	440	NA	444	Diseases of the nervous system (G00-G99)
G54	1.2373	1.1544	1.1646	1.0298	1.2274	1.0951	NA	NA	1.1793	1.1281	1.0948	1.0189	1.0305	0.9069	1.078	0.9574	NA	NA	1.046	0.9981	1.3985	1.3079	1.3161	1.1692	1.3975	1.2525	NA	NA	1.3296	1.2751	772	768	660	NA	753	Diseases of the nervous system (G00-G99)
G55	1.1563	1.0813	1.1486	1.0355	1.1716	1.0568	0.8646	0.774	1.1245	1.0695	1.1136	1.0403	1.1062	0.996	1.1259	1.0142	0.6314	0.5485	1.0836	1.0298	1.2007	1.1239	1.1926	1.0765	1.2192	1.1012	1.184	1.092	1.1669	1.1108	8112	8175	7096	123	7942	Diseases of the nervous system (G00-G99)
G56	1.2203	1.1381	1.2122	1.1036	1.1956	1.0955	1.0683	1.0203	1.1756	1.1113	1.1848	1.1042	1.177	1.0706	1.1591	1.0612	0.7688	0.7141	1.1408	1.0776	1.2569	1.1731	1.2484	1.1376	1.2331	1.1309	1.4845	1.4578	1.2116	1.146	13152	13206	11717	125	12002	Diseases of the nervous system (G00-G99)
G57	1.2525	1.1802	1.2569	1.1508	1.2494	1.1451	NA	NA	1.1622	1.1109	1.1456	1.0777	1.1501	1.0504	1.1372	1.0396	NA	NA	1.0639	1.0152	1.3694	1.2925	1.3737	1.2607	1.3727	1.2613	NA	NA	1.2697	1.2157	1441	1459	1257	NA	1371	Diseases of the nervous system (G00-G99)
G58	1.2287	1.1402	1.264	1.1305	1.3054	1.1702	NA	NA	1.1929	1.1396	1.0896	1.008	1.1207	0.9983	1.1488	1.0254	NA	NA	1.058	1.0088	1.3856	1.2897	1.4255	1.2803	1.4833	1.3354	NA	NA	1.3449	1.2873000000000001	802	802	700	NA	782	Diseases of the nervous system (G00-G99)
G59	1.238	1.1434	1.2052	1.0396	1.2158	1.0511	NA	NA	1.165	1.1224	1.0976	1.0107	1.0688	0.9166	1.0764	0.9253	NA	NA	1.0355	0.9952	1.3965	1.2937	1.3591	1.1791	1.3733	1.1939	NA	NA	1.3108	1.2657	787	788	762	NA	767	Diseases of the nervous system (G00-G99)
G60	1.2051	1.1091	1.1218	1.0224	1.2015	1.1007	NA	NA	1.1812	1.0949	1.0103	0.9248	0.9382	0.8504	0.996	0.908	NA	NA	0.9875	0.9112	1.4375	1.3301	1.3413	1.2292	1.4494	1.3343	NA	NA	1.413	1.3157	367	355	325	NA	345	Diseases of the nervous system (G00-G99)
G61	1.2197	1.1961	1.2349	1.1923	1.2468	1.192	NA	NA	1.1346	1.0978	1.0345	1.0119	1.046	1.0075	1.0481	0.9992	NA	NA	0.9549	0.921	1.4381	1.4138	1.4579	1.411	1.4831	1.4221	NA	NA	1.348	1.3084	409	406	372	NA	363	Diseases of the nervous system (G00-G99)
G62	1.1851	1.1036	1.1975	1.0686	1.1916	1.0614	NA	NA	1.1362	1.0871	1.131	1.0521	1.1427	1.018	1.1363	1.0104	NA	NA	1.0852	1.0374	1.2418	1.1576	1.255	1.1217	1.2497	1.115	NA	NA	1.1897	1.1392	5343	5356	5129	NA	5257	Diseases of the nervous system (G00-G99)
G63	1.2221	1.1353	1.1973	1.0313	1.2341	1.0646	NA	NA	1.181	1.1257	1.1515	1.0682	1.1282	0.9691	1.1621	0.9997	NA	NA	1.1149	1.0614	1.2971	1.2067	1.2707	1.0976	1.3105	1.1337	NA	NA	1.2511	1.194	3330	3329	3271	NA	3363	Diseases of the nervous system (G00-G99)
G70	1.0613	1.0279	1.0657	1.0183	1.1428	1.0862	NA	NA	1.1473	1.1125	0.9017	0.8716	0.9009	0.8584	0.9622	0.912	NA	NA	0.9699	0.9385	1.249	1.2122	1.2606	1.2079	1.3573	1.2938	NA	NA	1.3572	1.3189	424	395	376	NA	382	Diseases of the nervous system (G00-G99)
G71	1.032	1.0099	1.1501	1.101	1.0764	1.037	NA	NA	1.0185	1.0171	0.842	0.8208	0.9265	0.8813	0.8461	0.8109	NA	NA	0.8258	0.8197	1.2649	1.2426	1.4277	1.3756	1.3694	1.3262	NA	NA	1.2561	1.2621	275	253	188	NA	252	Diseases of the nervous system (G00-G99)
G72	1.3618	1.2869	1.3266	1.2237	1.3545	1.2705	NA	NA	1.289	1.246	1.1805	1.1123	1.1484	1.0556	1.1676	1.0911	NA	NA	1.1194	1.0792	1.5709	1.4889	1.5323	1.4186	1.5712	1.4793	NA	NA	1.4843	1.4385	594	575	536	NA	566	Diseases of the nervous system (G00-G99)
G80	1.0702	1.0473	1.2964	1.3085	1.4377	1.4591	0.778	0.7684	1.0233	1.0164	0.9388	0.9159	1.1027	1.1095	1.1943	1.2056	0.6303	0.6191	0.8907	0.8822	1.2201	1.1976	1.5242	1.5432	1.7306	1.7658	0.9604	0.9538	1.1756	1.1711	676	458	356	253	591	Diseases of the nervous system (G00-G99)
G81	1.1001	1.0879	1.1126	1.0718	1.1099	1.064	0.9791	0.9908	1.0769	1.0793	1.0615	1.0492	1.0734	1.0334	1.0704	1.0254	0.7184	0.7197	1.0392	1.0409	1.1401	1.1281	1.1533	1.1117	1.1509	1.104	1.3343	1.3642	1.116	1.119	9002	8870	8701	138	8612	Diseases of the nervous system (G00-G99)
G82	1.1584	1.1287	1.1322	1.0956	1.099	1.0582	NA	NA	1.1089	1.1035	1.028	1	1.0025	0.9677	0.9688	0.9306	NA	NA	0.9822	0.9748	1.3052	1.2739	1.2786	1.2404	1.2466	1.2033	NA	NA	1.2519	1.2491	793	752	683	NA	737	Diseases of the nervous system (G00-G99)
G83	1.0879	1.0487	1.0712	1.0021	1.1119	1.0463	NA	NA	1.0467	1.0253	0.988	0.9507	0.9734	0.9085	1.0045	0.9432	NA	NA	0.9525	0.9314	1.1978	1.1568	1.1788	1.1055	1.2308	1.1607	NA	NA	1.1502	1.1287	1227	1220	1083	NA	1205	Diseases of the nervous system (G00-G99)
G90	1.1373	1.071	1.0926	0.9859	1.1126	1.0126	NA	NA	1.0081	0.9595	1.0007	0.9395	0.9628	0.8651	0.9665	0.8762	NA	NA	0.8875	0.8422	1.2926	1.2209	1.2399	1.1235	1.2809	1.1702	NA	NA	1.1451	1.0931	706	711	566	NA	663	Diseases of the nervous system (G00-G99)
G91	1.0907	1.0775	1.1136	1.086	1.1029	1.0729	NA	NA	1.1058	1.0988	1.0001	0.9866	1.0191	0.9922	1.0053	0.9764	NA	NA	1.0115	1.0036	1.1895	1.1768	1.2169	1.1887	1.2099	1.1788	NA	NA	1.2089	1.2029	1510	1436	1307	NA	1376	Diseases of the nervous system (G00-G99)
G93	1.151	1.0897	1.1542	1.0585	1.1488	1.0624	1.0215	0.9924	1.1195	1.0782	1.1031	1.0432	1.1057	1.0127	1.0958	1.0121	0.8754	0.8455	1.0731	1.0325	1.201	1.1382	1.2047	1.1064	1.2044	1.1152	1.192	1.1648	1.168	1.1259	6539	6403	5103	553	6271	Diseases of the nervous system (G00-G99)
G94	1.0887	1.0782	1.1625	1.1411	1.1742	1.1679	NA	NA	1.0635	1.0754	0.8573	0.8467	0.9001	0.8813	0.9052	0.8963	NA	NA	0.8312	0.8377	1.3825	1.373	1.5013	1.4776	1.5231	1.5218	NA	NA	1.3606	1.3806	195	179	166	NA	181	Diseases of the nervous system (G00-G99)
G95	1.0943	1.0567	1.1195	1.0656	1.1426	1.084	NA	NA	1.0725	1.0543	1.0101	0.9744	1.033	0.9818	1.0516	0.996	NA	NA	0.9896	0.9716	1.1855	1.1461	1.2134	1.1565	1.2414	1.1798	NA	NA	1.1624	1.1441	1733	1708	1606	NA	1636	Diseases of the nervous system (G00-G99)
G96	1.2191	1.1277	1.2315	1.1106	1.3056	1.1939	NA	NA	1.2206	1.1784	1.0543	0.9708	1.0634	0.9538	1.1148	1.0138	NA	NA	1.0564	1.0159	1.4098	1.3099	1.4261	1.2932	1.5291	1.406	NA	NA	1.4103	1.3669	566	548	461	NA	540	Diseases of the nervous system (G00-G99)
G97	1.0977	1.0092	1.1381	1.0158	1.2119	1.1055	NA	NA	1.0991	1.0546	0.9398	0.8598	0.9732	0.8632	0.993	0.8988	NA	NA	0.9433	0.9012	1.2822	1.1845	1.331	1.1954	1.4791	1.3598	NA	NA	1.2807	1.2342	497	481	279	NA	474	Diseases of the nervous system (G00-G99)
G98	1.2283	1.1288	1.1756	1.0261	1.2821	1.0966	NA	NA	1.2288	1.1243	0.9728	0.8882	0.9279	0.8013	0.9968	0.8419	NA	NA	0.981	0.891	1.5508	1.4345	1.4894	1.3141	1.6491	1.4284	NA	NA	1.5393	1.4188	222	216	194	NA	221	Diseases of the nervous system (G00-G99)
G99	1.1679	1.112	1.1636	1.0679	1.1469	1.0582	NA	NA	1.1329	1.0946	1.0973	1.0434	1.0932	1.0017	1.0758	0.9909	NA	NA	1.0652	1.028	1.243	1.1851	1.2385	1.1386	1.2227	1.13	NA	NA	1.2049	1.1655	2947	2941	2737	NA	2861	Diseases of the nervous system (G00-G99)
H00	1.1773	1.1374	1.2139	1.181	1.1786	1.156	1.0583	1.0507	1.1933	1.1654	1.0819	1.043	1.1086	1.0764	1.0623	1.0399	0.8732	0.8608	1.0914	1.0637	1.2811	1.2403	1.3291	1.2957	1.3077	1.2852	1.2826	1.2825	1.3047	1.2768	1657	1403	1018	359	1410	Diseases of the eye and adnexa (H00-H59)
H01	1.3049	1.2387	1.2923	1.2206	1.3087	1.2406	NA	NA	1.2954	1.239	1.2064	1.1436	1.1932	1.1251	1.2071	1.1424	NA	NA	1.1969	1.1434	1.4115	1.3419	1.3996	1.3241	1.419	1.3471	NA	NA	1.4019	1.3427	1952	1889	1824	NA	1855	Diseases of the eye and adnexa (H00-H59)
H02	1.2097	1.1616	1.214	1.155	1.215	1.1571	1.1408	1.0981	1.1759	1.1353	1.1683	1.1212	1.1721	1.1145	1.1724	1.1158	0.8863	0.8459	1.1347	1.0948	1.2526	1.2035	1.2573	1.197	1.2592	1.2	1.4683	1.4254	1.2187	1.1772	9523	9381	9001	209	8646	Diseases of the eye and adnexa (H00-H59)
H03	1.2996	1.2422	1.2324	1.1436	NA	NA	NA	NA	1.286	1.1889	0.9421	0.8948	0.8801	0.808	NA	NA	NA	NA	0.9175	0.8384	1.7928	1.7246	1.7258	1.6185	NA	NA	NA	NA	1.8025	1.6858	118	101	NA	NA	107	Diseases of the eye and adnexa (H00-H59)
H04	1.2881	1.2129	1.3093	1.2279	1.3134	1.2266	1.1349	1.0887	1.2599	1.1891	1.2274	1.1546	1.2461	1.1673	1.2487	1.1648	0.9299	0.8887	1.1994	1.1309	1.3519	1.2741	1.3757	1.2917	1.3813	1.2916	1.3851	1.3336	1.3234	1.2504	5073	4820	4603	318	4659	Diseases of the eye and adnexa (H00-H59)
H05	1.3103	1.2664	1.3219	1.2458	1.3305	1.2529	1.2287	1.1772	1.3074	1.2724	1.1795	1.1372	1.1675	1.0967	1.167	1.0956	1.0226	0.9747	1.1735	1.1395	1.4557	1.4102	1.4967	1.4152	1.5169	1.4327	1.4764	1.4218	1.4566	1.4208	1164	799	693	403	1031	Diseases of the eye and adnexa (H00-H59)
H06	1.5115	1.4525	1.5514	1.4073	1.4171	1.3427	NA	NA	1.422	1.3756	1.1894	1.1381	1.2295	1.1065	1.0982	1.0338	NA	NA	1.1203	1.0763	1.9208	1.8536	1.9575	1.7898	1.8287	1.7438	NA	NA	1.805	1.758	219	229	187	NA	195	Diseases of the eye and adnexa (H00-H59)
H10	1.252	1.1885	1.3236	1.2382	1.234	1.1598	1.2565	1.1469	1.2667	1.22	1.1662	1.1054	1.2243	1.1432	1.1381	1.0678	1.0641	0.9652	1.1798	1.1346	1.344	1.2777	1.4309	1.341	1.3381	1.2597	1.4836	1.3628	1.36	1.3118	2558	2121	1957	490	2465	Diseases of the eye and adnexa (H00-H59)
H11	1.144	1.1127	1.1478	1.1095	1.1626	1.1193	NA	NA	1.1345	1.1054	1.0563	1.0261	1.0591	1.0222	1.0702	1.0289	NA	NA	1.0462	1.018	1.2389	1.2065	1.244	1.2043	1.2629	1.2176	NA	NA	1.2302	1.2003	1836	1797	1678	NA	1698	Diseases of the eye and adnexa (H00-H59)
H13	1.3769	1.3545	1.6653	1.6186	1.6476	1.5643	NA	NA	1.3106	1.2752	1.0246	0.9984	1.2117	1.1683	1.1839	1.1154	NA	NA	0.973	0.9392	1.8503	1.8376	2.2888	2.2425	2.2931	2.194	NA	NA	1.7655	1.7314	144	126	113	NA	129	Diseases of the eye and adnexa (H00-H59)
H15	1.4422	1.3718	1.3852	1.306	1.3793	1.2867	NA	NA	1.3622	1.2845	1.112	1.0535	1.0742	1.008	1.0498	0.9723	NA	NA	1.0502	0.9836	1.8705	1.7864	1.7861	1.6921	1.8122	1.7027	NA	NA	1.7671	1.6774	191	189	163	NA	169	Diseases of the eye and adnexa (H00-H59)
H16	1.4256	1.3635	1.3415	1.2874	1.3964	1.3366	NA	NA	1.4105	1.3675	1.2669	1.2087	1.1919	1.1414	1.2331	1.1777	NA	NA	1.2542	1.2129	1.6042	1.5382	1.51	1.4521	1.5815	1.5169	NA	NA	1.5862	1.5417	915	881	800	NA	875	Diseases of the eye and adnexa (H00-H59)
H17	1.2555	1.2064	1.2018	1.156	1.2652	1.2241	NA	NA	1.2681	1.2189	1.0798	1.0336	1.0331	0.9902	1.0832	1.0451	NA	NA	1.0896	1.0446	1.4599	1.4082	1.3982	1.3496	1.4777	1.4338	NA	NA	1.4758	1.4223	537	520	495	NA	506	Diseases of the eye and adnexa (H00-H59)
H18	1.1737	1.1391	1.1708	1.1251	1.1337	1.1017	1.7598	1.5315	1.1775	1.1442	1.1063	1.0726	1.1036	1.0592	1.0658	1.0346	1.2411	1.044	1.1094	1.0768	1.2451	1.2097	1.2422	1.1951	1.206	1.1731	2.4953	2.2466	1.2498	1.2157	3409	3382	3032	140	3216	Diseases of the eye and adnexa (H00-H59)
H19	1.399	1.2702	1.4438	1.3275	1.4915	1.3246	NA	NA	1.4771	1.3349	1.1133	1.0027	1.1467	1.0475	1.1734	1.0325	NA	NA	1.1732	1.0519	1.758	1.609	1.8178	1.6824	1.8959	1.6992	NA	NA	1.8598	1.694	240	239	213	NA	230	Diseases of the eye and adnexa (H00-H59)
H20	1.3047	1.2811	1.1896	1.144	1.1943	1.1588	NA	NA	1.2545	1.2346	1.1614	1.1377	1.0578	1.0144	1.0567	1.0232	NA	NA	1.1174	1.0977	1.4657	1.4425	1.3379	1.29	1.3498000000000001	1.3125	NA	NA	1.4084	1.3885	900	855	764	NA	847	Diseases of the eye and adnexa (H00-H59)
H21	1.132	1.1066	1.1224	1.0896	1.0822	1.0499	NA	NA	1.0885	1.0686	1.0364	1.0118	1.0274	0.9963	0.9899	0.9589	NA	NA	0.996	0.9767	1.2364	1.2102	1.2262	1.1916	1.1832	1.1495	NA	NA	1.1895	1.1693	1471	1462	1428	NA	1401	Diseases of the eye and adnexa (H00-H59)
H25	1.0975	1.0727	1.0951	1.0601	1.113	1.0768	NA	NA	1.0871	1.064	1.0778	1.0533	1.0755	1.0408	1.093	1.0572	NA	NA	1.067	1.0441	1.1175	1.0925	1.1151	1.0797	1.1333	1.0968	NA	NA	1.1077	1.0844	35929	36002	35913	NA	32562	Diseases of the eye and adnexa (H00-H59)
H26	1.122	1.0924	1.1183	1.0782	1.1216	1.0809	1.67	1.6587	1.1092	1.0842	1.1052	1.0758	1.1015	1.0618	1.1047	1.0644	1.1359	1.1086	1.0919	1.067	1.1391	1.1092	1.1353	1.0949	1.1387	1.0977	2.4553	2.4819	1.1268	1.1016	52608	52595	52245	113	47168	Diseases of the eye and adnexa (H00-H59)
H27	1.1019	1.0908	1.1619	1.1297	1.1063	1.0809	NA	NA	1.1722	1.1539	0.966	0.9549	1.0171	0.9876	0.9661	0.9422	NA	NA	1.0262	1.0081	1.2569	1.246	1.3273	1.2921	1.2669	1.24	NA	NA	1.3391	1.3207	663	652	622	NA	628	Diseases of the eye and adnexa (H00-H59)
H28	1.1661	1.1203	1.2344	1.1521	1.1697	1.0867	NA	NA	1.2079	1.1766	0.9678	0.9253	1.0252	0.9532	0.9687	0.8952	NA	NA	1.0007	0.9707	1.405	1.3563	1.4864	1.3927	1.4123000000000001	1.3191	NA	NA	1.4579	1.4262	321	323	308	NA	302	Diseases of the eye and adnexa (H00-H59)
H31	1.0625	1.0547	1.0475	1.0336	1.0245	0.9972	NA	NA	1.0462	1.045	0.9439	0.9358	0.9298	0.9159	0.9083	0.8823	NA	NA	0.928	0.9254	1.1962	1.1887	1.1801	1.1663	1.1556	1.1271	NA	NA	1.1796	1.1801	819	817	796	NA	785	Diseases of the eye and adnexa (H00-H59)
H33	0.9845	0.9727	1.0235	1.0078	0.9868	0.9745	NA	NA	1.0081	1.0001	0.9228	0.9107	0.9589	0.9432	0.923	0.9105	NA	NA	0.942	0.9334	1.0504	1.0388	1.0925	1.0767	1.055	1.043	NA	NA	1.0789	1.0715	2569	2550	2359	NA	2221	Diseases of the eye and adnexa (H00-H59)
H34	1.0887	1.074	1.0928	1.0572	1.0867	1.0444	NA	NA	1.059	1.0488	1.011	0.9963	1.0152	0.981	1.0088	0.9684	NA	NA	0.9826	0.9722	1.1723	1.1578	1.1764	1.1392	1.1706	1.1264	NA	NA	1.1413	1.1314	2072	2081	2052	NA	1955	Diseases of the eye and adnexa (H00-H59)
H35	1.1002	1.0777	1.1132	1.0788	1.1008	1.0675	NA	NA	1.0869	1.0695	1.0731	1.0508	1.0857	1.0518	1.0735	1.0406	NA	NA	1.0596	1.0423	1.128	1.1053	1.1415	1.1066	1.1289	1.0951	NA	NA	1.1149	1.0974	19118	19098	18853	NA	17748	Diseases of the eye and adnexa (H00-H59)
H36	1.0543	1.0257	1.0555	0.9763	1.0551	0.9735	NA	NA	1.0469	1.0422	1.0169	0.9887	1.018	0.9408	1.0173	0.9377	NA	NA	1.0097	1.0046	1.0931	1.0641	1.0943	1.0132	1.0944	1.0107	NA	NA	1.0855	1.0813	8639	8638	8365	NA	8222	Diseases of the eye and adnexa (H00-H59)
H40	1.1059	1.0846	1.1085	1.0841	1.1136	1.0885	NA	NA	1.0966	1.0786	1.0775	1.0565	1.0801	1.056	1.0849	1.06	NA	NA	1.0676	1.0498	1.135	1.1135	1.1377	1.113	1.143	1.1176	NA	NA	1.1263	1.1083	17114	17086	16991	NA	15494	Diseases of the eye and adnexa (H00-H59)
H43	1.0595	1.0338	1.0678	1.0267	1.0798	1.043	NA	NA	1.038	1.0198	0.9995	0.9743	1.0073	0.9675	1.0177	0.982	NA	NA	0.9787	0.9606	1.123	1.0968	1.1319	1.0895	1.1456	1.1077	NA	NA	1.1008	1.0826	3277	3291	3156	NA	3071	Diseases of the eye and adnexa (H00-H59)
H44	1.2317	1.1891	1.2056	1.1621	1.2008	1.1513	NA	NA	1.1776	1.1373	1.1107	1.0706	1.0861	1.045	1.0794	1.033	NA	NA	1.0615	1.0232	1.3659	1.3206	1.3382	1.2923	1.3358	1.2832	NA	NA	1.3064	1.2641	1097	1065	1005	NA	1020	Diseases of the eye and adnexa (H00-H59)
H46	1.4072	1.3732	1.4	1.2952	1.3752	1.2758	NA	NA	1.3828	1.3402	1.1619	1.1286	1.1528	1.0595	1.1053	1.0196	NA	NA	1.1382	1.0985	1.7044	1.6707	1.7003	1.5834	1.7112	1.5965	NA	NA	1.6801	1.6351	348	345	257	NA	323	Diseases of the eye and adnexa (H00-H59)
H47	1.1205	1.0997	1.1478	1.0959	1.161	1.1372	1.2068	1.2049	1.0979	1.0963	1.0144	0.9937	1.0362	0.9871	1.034	1.0098	0.9271	0.9139	0.9928	0.9895	1.2377	1.2169	1.2715	1.2167	1.3037	1.2807	1.5709	1.5886	1.2143	1.2147	1212	1132	842	204	1123	Diseases of the eye and adnexa (H00-H59)
H49	0.9632	0.9376	1.014	0.968	1.0174	0.9711	NA	NA	1.0093	0.9955	0.8523	0.8281	0.8942	0.8515	0.8931	0.8505	NA	NA	0.8905	0.877	1.0886	1.0614	1.1499	1.1003	1.159	1.1089	NA	NA	1.1439	1.1301	744	706	639	NA	681	Diseases of the eye and adnexa (H00-H59)
H50	1.1063	1.0722	1.2246	1.1592	1.2078	1.1469	0.9653	0.9588	1.0842	1.0586	1.0267	0.9933	1.1109	1.0486	1.0812	1.0237	0.8625	0.8549	1.0019	0.977	1.1922	1.1573	1.3499	1.2815	1.3493	1.2849	1.0804	1.0754	1.1732	1.1472	2170	1246	914	989	1877	Diseases of the eye and adnexa (H00-H59)
H51	1.2183	1.1455	1.1383	1.0633	NA	NA	NA	NA	1.1262	1.0948	0.9007	0.8388	0.8284	0.7668	NA	NA	NA	NA	0.8385	0.8104	1.648	1.5645	1.564	1.4745	NA	NA	NA	NA	1.5126	1.479	134	115	NA	NA	131	Diseases of the eye and adnexa (H00-H59)
H52	1.0595	1.0407	1.0627	1.0367	1.0639	1.0365	1.0177	0.9817	1.0527	1.0309	1.0115	0.9929	1.0138	0.9882	1.0143	0.9873	0.8044	0.7706	1.0041	0.9827	1.1097	1.0908	1.1141	1.0875	1.116	1.0882	1.2876	1.2506	1.1035	1.0815	5215	5023	4887	251	4884	Diseases of the eye and adnexa (H00-H59)
H53	1.1387	1.0744	1.1441	1.0473	1.1492	1.0675	1.0247	1.0072	1.1039	1.0627	1.1013	1.0382	1.1064	1.0117	1.1065	1.0269	0.9088	0.8881	1.0676	1.0271	1.1773	1.1119	1.183	1.0841	1.1935	1.1097	1.1554	1.1421	1.1413	1.0996	10579	10452	7983	962	10026	Diseases of the eye and adnexa (H00-H59)
H54	1.1442	1.1193	1.1369	1.0952	1.1378	1.0905	0.9678	0.9317	1.1271	1.1166	1.1018	1.0774	1.0945	1.0538	1.0946	1.0485	0.7521	0.7173	1.0855	1.0747	1.1881	1.1628	1.181	1.1382	1.1826	1.1342	1.2453	1.2103	1.1704	1.16	8810	8649	8343	204	8476	Diseases of the eye and adnexa (H00-H59)
H55	1.0767	1.0373000000000001	1.114	1.0445	1.0532	0.9849	0.8827	0.8676	1.0854	1.058	0.9493	0.912	0.976	0.9119	0.9156	0.8529	0.6237	0.6062	0.9567	0.9301	1.2212	1.1798	1.2717	1.1963	1.2113	1.1373	1.2492	1.2417	1.2313	1.2034	741	667	580	108	716	Diseases of the eye and adnexa (H00-H59)
H57	1.1885	1.1323	1.1742	1.0925	1.194	1.1242	1.2799	1.2388	1.1348	1.0885	1.0966	1.0431	1.081	1.0038	1.0956	1.0296	0.9582	0.9198	1.0466	1.0023	1.2881	1.2292	1.2754	1.189	1.3012	1.2275	1.7096	1.6685	1.2304	1.182	1849	1714	1554	171	1753	Diseases of the eye and adnexa (H00-H59)
H58	1.0519	1.0306	1.0937	1.0511	1.0572	0.98740000000000006	NA	NA	1.0778	1.0685	0.8869	0.8671	0.9219	0.8827	0.8878	0.8258	NA	NA	0.909	0.8979	1.2476	1.2249	1.2976	1.2516	1.2589	1.1806	NA	NA	1.2781	1.2716	395	389	374	NA	367	Diseases of the eye and adnexa (H00-H59)
H59	1.0741	1.0711	1.0812	1.0779	1.0319	1.0175	NA	NA	1.1005	1.1013	0.9402	0.9355	0.9451	0.9409	0.9018	0.8873	NA	NA	0.9616	0.9604	1.227	1.2263	1.2369	1.235	1.1806	1.1667	NA	NA	1.2594	1.2629	617	610	597	NA	582	Diseases of the eye and adnexa (H00-H59)
H60	1.5332	1.443	1.552	1.4213	1.6854	1.5798	1.3544	1.2994	1.4787	1.4256	1.4081	1.3223	1.4195	1.2963	1.5228	1.424	1.0853	1.0307	1.3565	1.3051	1.6694	1.5748	1.6969	1.5583	1.8653	1.7526	1.6902	1.6382	1.6119	1.5574	1834	1648	1264	312	1706	Diseases of the ear and mastoid process (H60-H95)
H61	1.3188	1.2758	1.2985	1.2359	1.3291	1.2596	1.2598	1.2193	1.3027	1.2638	1.2335	1.1919	1.2035	1.1438	1.2264	1.1606	1.101	1.0613	1.2173	1.1794	1.4099	1.3655	1.401	1.3354	1.4405	1.3671	1.4416	1.4009	1.3941	1.3543	2833	2130	1902	764	2654	Diseases of the ear and mastoid process (H60-H95)
H65	1.1055	1.0666	1.2072	1.122	1.1897	1.1238	1.0594	1.0296	1.0807	1.0461	1.0474	1.0096	1.086	1.0067	1.0598	0.999	0.9957	0.9667	1.0203	0.9866	1.1668	1.1268	1.342	1.2504	1.3356	1.2643	1.1271	1.0967	1.1447	1.1091	4278	1007	810	3320	3717	Diseases of the ear and mastoid process (H60-H95)
H66	1.2093	1.1627	1.3804	1.2851	1.3835	1.2863	1.1185	1.1006	1.2033	1.1702	1.1335	1.0886	1.2568	1.1669	1.2428	1.1521	1.0258	1.0082	1.1258	1.0935	1.2901	1.2419	1.5162	1.4152	1.5401	1.436	1.2197	1.2014	1.2862	1.2523	2960	1419	1051	1672	2718	Diseases of the ear and mastoid process (H60-H95)
H69	1.3405	1.2457	1.2403	1.1004	1.2923	1.1768	NA	NA	1.2079	1.129	1.0827	0.9966	0.9926	0.8727	0.9889	0.8926	NA	NA	0.9776	0.9067	1.6598	1.5571	1.5498	1.3874	1.6888	1.5515	NA	NA	1.4924	1.4058	283	250	158	NA	261	Diseases of the ear and mastoid process (H60-H95)
H70	1.1525	1.1057	1.2745	1.1701	1.287	1.2235	NA	NA	1.0865	1.0702	0.9486	0.9067	1.0308	0.9409	1.0192	0.9649	NA	NA	0.8954	0.8796	1.4002	1.3484	1.5758	1.4551	1.6252	1.5515	NA	NA	1.3182	1.302	325	260	221	NA	308	Diseases of the ear and mastoid process (H60-H95)
H71	0.9664	0.9569	1.0338	0.9971	1.0758	1.0407	0.9542	0.997	0.9952	0.9941	0.8414	0.8303	0.8911	0.8562	0.8998	0.8668	0.7051	0.7287	0.8599	0.8562	1.1101	1.1028	1.1995	1.1611	1.2862	1.2495	1.2913	1.3642	1.1519	1.1542	590	498	334	151	518	Diseases of the ear and mastoid process (H60-H95)
H72	1.1637	1.1114	1.1959	1.1336	1.1671	1.1188	1.157	1.1329	1.0947	1.053	1.0591	1.0091	1.0775	1.0186	1.0326	0.9876	0.9569	0.9324	0.9927	0.9527	1.2786	1.224	1.3273	1.2616	1.3191	1.2674	1.3991	1.3765	1.2072	1.1638	1371	1072	742	393	1206	Diseases of the ear and mastoid process (H60-H95)
H73	1.1234	1.0912	1.2473	1.1982	1.2906	1.2339	1.1013	1.0776	1.0787	1.052	0.9857	0.9547	1.0589	1.0135	1.0625	1.0122	0.9031	0.8799	0.9437	0.9172	1.2804	1.2473	1.4692	1.4164	1.5676	1.5042	1.343	1.3198	1.2329	1.2065	737	450	304	363	678	Diseases of the ear and mastoid process (H60-H95)
H74	1.0991	1.0841	1.0975	1.0518	1.2203	1.1739	0.9544	0.9627	1.0762	1.0565	0.9636	0.9481	0.9512	0.9089	1.0362	0.9943	0.7183	0.7185	0.9403	0.9204	1.2536	1.2396	1.2664	1.2172	1.4372	1.386	1.2682	1.2898	1.2318	1.2128	705	566	432	177	626	Diseases of the ear and mastoid process (H60-H95)
H80	0.9792	0.984	0.9825	0.9751	0.9293	0.9149	NA	NA	1.0852	1.0902	0.7603	0.7603	0.7603	0.751	0.6979	0.6806	NA	NA	0.8382	0.8377	1.2612	1.2736	1.2697	1.266	1.2374	1.2298	NA	NA	1.4051	1.419	178	176	129	NA	160	Diseases of the ear and mastoid process (H60-H95)
H81	1.1674	1.106	1.169	1.0917	1.1716	1.0974	NA	NA	1.1198	1.0691	1.1039	1.0448	1.1052	1.0308	1.1068	1.0354	NA	NA	1.0585	1.0095	1.2346	1.1708	1.2365	1.1562	1.2402	1.163	NA	NA	1.1846	1.1321	3769	3771	3621	NA	3536	Diseases of the ear and mastoid process (H60-H95)
H83	1.163	1.0887	1.1976	1.1169	1.1596	1.0745	NA	NA	1.1386	1.0888	1.0632	0.9928	1.0941	1.0181	1.0549	0.975	NA	NA	1.04	0.9925	1.2722	1.1937	1.3109	1.2253	1.2747	1.1842	NA	NA	1.2466	1.1944	1414	1390	1253	NA	1326	Diseases of the ear and mastoid process (H60-H95)
H90	1.1873	1.13	1.2335	1.1482	1.2449	1.1674	1.0045	0.9839	1.1614	1.1153	1.1217	1.0664	1.1613	1.0794	1.1684	1.0943	0.8648	0.8444	1.0975	1.0528	1.2568	1.1974	1.3103	1.2215	1.3263	1.2454	1.1667	1.1464	1.2291	1.1815	3866	3387	3030	592	3712	Diseases of the ear and mastoid process (H60-H95)
H91	1.1603	1.1229	1.1607	1.1117	1.1605	1.1127	0.989	0.963	1.1519	1.122	1.133	1.0961	1.133	1.0848	1.1325	1.0854	0.8655	0.8392	1.1248	1.0952	1.1883	1.1504	1.189	1.1393	1.1892	1.1407	1.1302	1.1051	1.1797	1.1495	22799	22237	21579	739	21877	Diseases of the ear and mastoid process (H60-H95)
H92	1.2871	1.2144	1.4036	1.2837	1.3719	1.2534	1.0033	1.0044	1.2822	1.2213	1.1677	1.0992	1.2619	1.1505	1.2166	1.1074	0.8138	0.8095	1.1632	1.1056	1.4187	1.3418	1.5612	1.4323	1.547	1.4186	1.2369	1.2461	1.4133	1.3492	1323	1107	823	306	1266	Diseases of the ear and mastoid process (H60-H95)
H93	1.2231	1.1632	1.2092	1.1287	1.2232	1.146	1.3516	1.4068	1.2277	1.1755	1.1332	1.0761	1.1207	1.0442	1.129	1.0559	0.9216	0.9423	1.1378	1.0877	1.3202	1.2574	1.3048	1.22	1.3252	1.2438	1.9822	2.1001	1.3248	1.2704	2067	2043	1819	109	1971	Diseases of the ear and mastoid process (H60-H95)
H95	1.1426	1.1405	1.2339	1.1913	NA	NA	NA	NA	1.0553	1.0394	0.8435	0.8362	0.8967	0.8594	NA	NA	NA	NA	0.7784	0.7629	1.5477	1.5555	1.6978	1.6513	NA	NA	NA	NA	1.4307	1.416	128	117	NA	NA	125	Diseases of the ear and mastoid process (H60-H95)
I05	1.1906	1.1395	1.2009	1.1403	1.2333	1.1688	NA	NA	1.1742	1.1472	1.0834	1.0354	1.0928	1.0361	1.1208	1.0604	NA	NA	1.0686	1.0429	1.3084	1.2541	1.3198	1.2551	1.357	1.2882	NA	NA	1.2902	1.2619	1292	1296	1262	NA	1208	Diseases of the circulatory system (I00-I99)
I06	1.2152	1.1517	1.2416	1.173	1.3577	1.2768	NA	NA	1.1062	1.0533	0.9029	0.8513	0.9264	0.8702	1.0115	0.9451	NA	NA	0.8235	0.7804	1.6356	1.5582	1.6641	1.581	1.8224	1.725	NA	NA	1.4861	1.4215	126	127	126	NA	119	Diseases of the circulatory system (I00-I99)
I07	1.2131	1.1732	1.2081	1.1417	1.2088	1.1404	NA	NA	1.1796	1.1505	1.1417	1.103	1.1368	1.0731	1.1372	1.0716	NA	NA	1.1112	1.0828	1.289	1.2479	1.2838	1.2148	1.2848	1.2136	NA	NA	1.2522	1.2225	3304	3293	3227	NA	3229	Diseases of the circulatory system (I00-I99)
I08	1.1386	1.107	1.1367	1.0805	1.1395	1.0826	NA	NA	1.1011	1.0797	1.108	1.0769	1.1062	1.051	1.1087	1.0528	NA	NA	1.0719	1.0506	1.17	1.138	1.168	1.1108	1.1711	1.1131	NA	NA	1.1312	1.1096	16519	16490	16300	NA	16138	Diseases of the circulatory system (I00-I99)
I09	1.2115	1.1842	1.2501	1.2057	1.3555	1.2983	NA	NA	1.2566	1.2254	0.9534	0.9295	0.987	0.949	1.0663	1.0159	NA	NA	0.9884	0.959	1.5395	1.5086	1.5834	1.5319	1.723	1.6591	NA	NA	1.5977	1.5657	199	200	197	NA	190	Diseases of the circulatory system (I00-I99)
I10	1.0839	1.0607	1.0837	1.0238	1.087	1.024	0.9237	0.9257	1.0773	1.0652	1.0739	1.0508	1.0738	1.0142	1.0769	1.0142	0.7849	0.7777	1.066	1.0538	1.0939	1.0707	1.0938	1.0335	1.0972	1.0338	1.0871	1.1017	1.0887	1.0767	157034	157068	153830	506	119978	Diseases of the circulatory system (I00-I99)
I11	1.0701	1.03	1.0734	1.004	1.091	1.0133	NA	NA	1	0.9843	0.9582	0.9209	0.9613	0.8971	0.9775	0.9056	NA	NA	0.895	0.8798	1.195	1.1521	1.1985	1.1236	1.2178	1.1339	NA	NA	1.1174	1.1012	921	928	919	NA	850	Diseases of the circulatory system (I00-I99)
I12	1.1561	1.1349	1.1569	1.0942	1.1665	1.098	NA	NA	1.1227	1.1164	1.118	1.0971	1.1187	1.0575	1.1279	1.061	NA	NA	1.0855	1.079	1.1956	1.1741	1.1965	1.1322	1.2064	1.1362	NA	NA	1.1613	1.1551	9880	9878	9802	NA	9300	Diseases of the circulatory system (I00-I99)
I13	1.231	1.169	1.1857	1.092	1.1679	1.0733	NA	NA	1.1332	1.1043	1.0563	1.0005	1.0157	0.932	1.0007	0.9162	NA	NA	0.9758	0.949	1.4347	1.3659	1.3841	1.2794	1.363	1.2573	NA	NA	1.316	1.285	518	518	518	NA	518	Diseases of the circulatory system (I00-I99)
I15	1.1749	1.1418	1.1858	1.1096	1.1489	1.0707	NA	NA	1.0631	1.0584	1.0303	0.9988	1.0363	0.9668	1.0003	0.9294	NA	NA	0.9331	0.9271	1.3398	1.3054	1.3569	1.2734	1.3195	1.2335	NA	NA	1.2113	1.2083	663	629	589	NA	635	Diseases of the circulatory system (I00-I99)
I20	1.1284	1.0777	1.1245	1.0436	1.1291	1.0445	NA	NA	1.0986	1.0638	1.1081	1.058	1.1044	1.0245	1.1088	1.0253	NA	NA	1.0781	1.0436	1.149	1.0977	1.1451	1.0631	1.1497	1.064	NA	NA	1.1194	1.0843	35262	35320	35085	NA	31682	Diseases of the circulatory system (I00-I99)
I21	1.0957	1.0729	1.0817	1.0355	1.0936	1.0435	NA	NA	1.0797	1.0665	1.0705	1.0478	1.0569	1.0113	1.0684	1.0191	NA	NA	1.0541	1.041	1.1215	1.0985	1.1072	1.0603	1.1194	1.0686	NA	NA	1.1058	1.0927	21458	21437	21330	NA	19587	Diseases of the circulatory system (I00-I99)
I22	1.153	1.117	1.1646	1.0886	1.1879	1.1082	NA	NA	1.1543	1.1354	1.075	1.0405	1.0861	1.0139	1.1076	1.0319	NA	NA	1.0766	1.0582	1.2368	1.1991	1.2488	1.1689	1.2741	1.1901	NA	NA	1.2376	1.2182	2257	2265	2268	NA	2176	Diseases of the circulatory system (I00-I99)
I23	1.2504	1.2328	1.2238	1.1407	1.3485	1.3168	NA	NA	1.3621	1.3327	0.92490000000000006	0.909	0.9071	0.8396	0.993	0.9638	NA	NA	1.0021	0.9764	1.6905	1.6718	1.651	1.5498	1.8313	1.7992	NA	NA	1.8515	1.8189	123	124	123	NA	115	Diseases of the circulatory system (I00-I99)
I24	1.1336	1.0907	1.1301	1.0555	1.1526	1.0661	NA	NA	1.1238	1.096	1.0875	1.0457	1.0841	1.0117	1.1056	1.0217	NA	NA	1.0786	1.0512	1.1817	1.1377	1.1779	1.1012	1.2015	1.1125	NA	NA	1.171	1.1427	6864	6833	6812	NA	6691	Diseases of the circulatory system (I00-I99)
I25	1.1031	1.0639	1.1006	1.0331	1.1029	1.0317	NA	NA	1.0817	1.0585	1.0875	1.0486	1.085	1.0182	1.0873	1.0167	NA	NA	1.0659	1.0428	1.1189	1.0793	1.1163	1.0482	1.1187	1.0468	NA	NA	1.0978	1.0745	59154	59160	58817	NA	53341	Diseases of the circulatory system (I00-I99)
I26	1.0875	1.0542	1.0697	1.0158	1.0736	1.0211	NA	NA	1.0565	1.0288	1.0526	1.0198	1.0354	0.9827	1.0384	0.987	NA	NA	1.0221	0.9948	1.1237	1.0898	1.1051	1.0501	1.1099	1.0563	NA	NA	1.0921	1.064	10547	10591	10054	NA	9785	Diseases of the circulatory system (I00-I99)
I27	1.2088	1.1548	1.2041	1.1223	1.1979	1.1085	NA	NA	1.1897	1.1507	1.1626	1.11	1.1579	1.0784	1.152	1.065	NA	NA	1.145	1.1069	1.2568	1.2014	1.252	1.1679	1.2457	1.1538	NA	NA	1.2361	1.1962	7864	7862	7772	NA	7790	Diseases of the circulatory system (I00-I99)
I28	1.0723	1.0072	1.0053	0.9146	1.0256	0.9341	NA	NA	0.9751	0.8956	0.8289	0.7736	0.7775	0.702	0.7841	0.7088	NA	NA	0.7591	0.6926	1.3873	1.3115	1.3	1.1917	1.3416	1.2312	NA	NA	1.2526	1.1581	174	165	158	NA	176	Diseases of the circulatory system (I00-I99)
I30	1.0496	1.0319	1.0674	1.0228	1.0577	1.0206	NA	NA	1.0879	1.0692	0.8548	0.8381	0.8735	0.8338	0.8461	0.8128	NA	NA	0.8819	0.863	1.2887	1.2704	1.3044	1.2547	1.3223	1.2816	NA	NA	1.342	1.3245	272	270	218	NA	241	Diseases of the circulatory system (I00-I99)
I31	1.1504	1.108	1.1304	1.0664	1.1523	1.0835	0.9037	0.9324	1.0766	1.0496	1.0912	1.05	1.0721	1.0103	1.0913	1.0249	0.6421	0.6504	1.0212	0.9945	1.2128	1.1692	1.1919	1.1257	1.2168	1.1456	1.272	1.3367	1.1351	1.1077	4133	4095	3840	104	3884	Diseases of the circulatory system (I00-I99)
I33	1.2779	1.225	1.2037	1.1377	1.196	1.1331	NA	NA	1.177	1.1428	1.1255	1.0767	1.0597	0.999	1.0506	0.9931	NA	NA	1.0365	1.0041	1.4508	1.3937	1.3673	1.2955	1.3615	1.2928	NA	NA	1.3366	1.3006	730	727	696	NA	694	Diseases of the circulatory system (I00-I99)
I34	1.092	1.0579	1.104	1.0506	1.1015	1.0428	NA	NA	1.0771	1.0547	1.0557	1.0222	1.0673	1.0151	1.0645	1.0072	NA	NA	1.0414	1.0191	1.1296	1.0948	1.1418	1.0873	1.1397	1.0796	NA	NA	1.1141	1.0914	10125	10126	9857	NA	9734	Diseases of the circulatory system (I00-I99)
I35	1.1488	1.113	1.1424	1.0838	1.153	1.0899	NA	NA	1.1203	1.0901	1.1175	1.0823	1.1113	1.0538	1.1214	1.0596	NA	NA	1.0896	1.0598	1.1809	1.1445	1.1743	1.1146	1.1854	1.1212	NA	NA	1.1519	1.1212	15731	15697	15580	NA	14969	Diseases of the circulatory system (I00-I99)
I36	1.1388	1.0829	1.1126	1.0501	1.1214	1.0585	NA	NA	1.0971	1.072	1.0273	0.9747	1.0036	0.9453	1.0105	0.9517	NA	NA	0.9916	0.9673	1.2624	1.203	1.2334	1.1666	1.2446	1.1772	NA	NA	1.2138	1.188	1131	1117	1089	NA	1122	Diseases of the circulatory system (I00-I99)
I37	1.1647	1.1156	1.1832	1.1344	1.1862	1.1083	NA	NA	1.1029	1.0731	1.0512	1.0049	1.0679	1.0218	1.0665	0.9941	NA	NA	0.9983	0.9695	1.2905	1.2386	1.3109	1.2595	1.3193	1.2357	NA	NA	1.2184	1.1877	1164	1156	1075	NA	1184	Diseases of the circulatory system (I00-I99)
I38	1.2106	1.1614	1.2104	1.1464	1.2411	1.1659	NA	NA	1.147	1.1114	1.1149	1.0682	1.1137	1.0533	1.1407	1.0697	NA	NA	1.0561	1.0221	1.3145	1.2627	1.3154	1.2477	1.3504	1.2707	NA	NA	1.2457	1.2085	1735	1703	1663	NA	1639	Diseases of the circulatory system (I00-I99)
I40	1.1868	1.1527	NA	NA	NA	NA	NA	NA	1.4555	1.3928	0.8341	0.8057	NA	NA	NA	NA	NA	NA	1.0316	0.9739	1.6887	1.6492	NA	NA	NA	NA	NA	NA	2.0536	1.9917	105	NA	NA	NA	109	Diseases of the circulatory system (I00-I99)
I42	1.1108	1.063	1.1366	1.0558	1.092	1.0193	NA	NA	1.112	1.0715	1.05	1.0036	1.074	0.9963	1.0306	0.9607	NA	NA	1.0515	1.012	1.1752	1.1259	1.2028	1.1188	1.1571	1.0815	NA	NA	1.1761	1.1344	3509	3494	3301	NA	3416	Diseases of the circulatory system (I00-I99)
I43	0.9575	0.9278	0.9825	0.9245	0.9128	0.8529	NA	NA	0.9894	0.9489	0.7179	0.6912	0.7325	0.6841	0.6822	0.6323	NA	NA	0.7527	0.716	1.2772	1.2454	1.3177	1.2495	1.2214	1.1504	NA	NA	1.3005	1.2576	132	131	126	NA	138	Diseases of the circulatory system (I00-I99)
I44	1.1204	1.0903	1.1217	1.0722	1.125	1.0717	NA	NA	1.1129	1.0947	1.0955	1.0658	1.0968	1.0481	1.1	1.0474	NA	NA	1.0883	1.0701	1.1458	1.1153	1.1471	1.0969	1.1505	1.0964	NA	NA	1.1381	1.1198	24310	24301	24127	NA	23421	Diseases of the circulatory system (I00-I99)
I45	1.129	1.0903	1.1196	1.0631	1.1262	1.0651	0.9527	0.9233	1.1125	1.0857	1.097	1.059	1.0878	1.0324	1.0939	1.0339	0.7245	0.6863	1.0811	1.0546	1.1619	1.1226	1.1522	1.0947	1.1595	1.0971	1.2528	1.242	1.1449	1.1178	14712	14713	14244	171	14182	Diseases of the circulatory system (I00-I99)
I46	1.1534	1.1288	1.1628	1.1072	1.1524	1.0965	NA	NA	1.1406	1.1293	1.1089	1.0847	1.1178	1.0637	1.1073	1.0529	NA	NA	1.0965	1.085	1.1998	1.1748	1.2097	1.1525	1.1993	1.1419	NA	NA	1.1866	1.1754	7450	7442	7219	NA	7099	Diseases of the circulatory system (I00-I99)
I47	1.1261	1.0754	1.1181	1.0517	1.1268	1.0556	0.8904	0.9042	1.0855	1.0491	1.0843	1.0347	1.0766	1.0118	1.0833	1.014	0.6786	0.6774	1.0449	1.0091	1.1696	1.1177	1.1613	1.0931	1.172	1.0989	1.1684	1.207	1.1278	1.0906	7921	7881	7256	176	7406	Diseases of the circulatory system (I00-I99)
I48	1.087	1.0635	1.0879	1.0485	1.0895	1.0464	NA	NA	1.0787	1.0638	1.0722	1.0489	1.0731	1.034	1.0746	1.0319	NA	NA	1.0636	1.0487	1.102	1.0783	1.1029	1.0631	1.1045	1.0611	NA	NA	1.094	1.0791	65261	65329	64987	NA	59478	Diseases of the circulatory system (I00-I99)
I49	1.0902	1.0453	1.0927	1.028	1.0898	1.0305	0.9329	0.8409	1.063	1.0311	1.0531	1.0091	1.0555	0.9923	1.0516	0.9938	0.7111	0.6311	1.0269	0.9955	1.1287	1.0828	1.1311	1.0649	1.1293	1.0686	1.2239	1.1203	1.1004	1.068	9678	9684	9055	187	9306	Diseases of the circulatory system (I00-I99)
I50	1.1727	1.1295	1.1691	1.097	1.1753	1.0998000000000001	NA	NA	1.158	1.1296	1.1549	1.1122	1.1514	1.0801	1.1575	1.0828	NA	NA	1.1404	1.1122	1.1907	1.1471	1.1871	1.1142	1.1934	1.1171	NA	NA	1.1759	1.1472	53392	53464	53159	NA	51208	Diseases of the circulatory system (I00-I99)
I51	1.1523	1.1073	1.155	1.0799	1.1506	1.0743	0.8587	0.8533	1.1235	1.0943	1.1288	1.0844	1.1315	1.0575	1.127	1.0518	0.6582	0.648	1.1009	1.0719	1.1762	1.1307	1.179	1.1029	1.1747	1.0973	1.1204	1.1236	1.1466	1.1171	28705	28639	28163	175	28071	Diseases of the circulatory system (I00-I99)
I60	1.1521	1.1443	1.1563	1.1294	1.1104	1.0795	NA	NA	1.0844	1.0864	1.0501	1.0416	1.0543	1.0283	1.0095	0.9798	NA	NA	0.9856	0.9862	1.264	1.2571	1.2681	1.2404	1.2213	1.1894	NA	NA	1.193	1.1968	1315	1323	1242	NA	1165	Diseases of the circulatory system (I00-I99)
I61	1.1511	1.1484	1.1352	1.1177	1.1319	1.1044	NA	NA	1.1282	1.128	1.0892	1.0859	1.0739	1.0567	1.0705	1.0437	NA	NA	1.0665	1.0656	1.2166	1.2146	1.1999	1.1824	1.1967	1.1686	NA	NA	1.1935	1.1941	3764	3734	3682	NA	3472	Diseases of the circulatory system (I00-I99)
I62	1.104	1.093	1.1332	1.1091	1.1127	1.0796	NA	NA	1.0512	1.0553	1.0265	1.0154	1.0533	1.0298	1.0341	1.0022	NA	NA	0.9768	0.9795	1.1873	1.1766	1.2191	1.1945	1.1972	1.163	NA	NA	1.1313	1.1368	2240	2234	2208	NA	2095	Diseases of the circulatory system (I00-I99)
I63	1.042	1.0365	1.0431	1.016	1.0398	1.0115	NA	NA	1.0367	1.0383	1.0157	1.01	1.0167	0.9899	1.0134	0.9855	NA	NA	1.0101	1.0113	1.0691	1.0637	1.0702	1.0427	1.0668	1.0381	NA	NA	1.064	1.066	17592	17525	17374	NA	16278	Diseases of the circulatory system (I00-I99)
I64	1.0892	1.0751	1.0955	1.0609	1.0882	1.0496	NA	NA	1.0975	1.0976	1.0366	1.0227	1.0424	1.0088	1.0354	0.9979	NA	NA	1.0423	1.0418	1.1445	1.1303	1.1512	1.1157	1.1438	1.104	NA	NA	1.1556	1.1564	4490	4502	4471	NA	4030	Diseases of the circulatory system (I00-I99)
I65	1.0989	1.0776	1.0801	1.028	1.0951	1.0319	NA	NA	1.0757	1.0684	1.0456	1.0247	1.0276	0.9772	1.042	0.9809	NA	NA	1.0233	1.0156	1.1548	1.1332	1.1352	1.0815	1.1508	1.0855	NA	NA	1.1308	1.1239	4569	4530	4546	NA	4288	Diseases of the circulatory system (I00-I99)
I66	1.1152	1.0949	1.0605	1.0211	1.0506	0.9859	NA	NA	1.0251	1.0055	0.9046	0.8854	0.8581	0.8242	0.8486	0.7921	NA	NA	0.8362	0.8181	1.3748	1.3539	1.3105	1.265	1.3008	1.2271	NA	NA	1.2567	1.2357	262	254	244	NA	258	Diseases of the circulatory system (I00-I99)
I67	1.1112	1.0917	1.1125	1.0669	1.1129	1.0647	NA	NA	1.0978	1.0902	1.0889	1.0694	1.0901	1.0451	1.0905	1.0429	NA	NA	1.0759	1.0681	1.134	1.1143	1.1354	1.0892	1.1358	1.0869	NA	NA	1.1202	1.1127	29676	29648	29521	NA	28813	Diseases of the circulatory system (I00-I99)
I68	1.1721	1.1471	1.1213	1.0848	1.1839	1.1147	NA	NA	1.1422	1.1031	0.9068	0.883	0.8656	0.8336	0.9163	0.8562	NA	NA	0.8832	0.8487	1.5152	1.4903	1.4525	1.4117	1.5296	1.4513	NA	NA	1.4772	1.4337	173	170	170	NA	165	Diseases of the circulatory system (I00-I99)
I69	1.0955	1.0817	1.1019	1.0558	1.0929	1.042	NA	NA	1.0427	1.0455	1.0563	1.0424	1.0623	1.0173	1.0535	1.0037	NA	NA	1.0055	1.0077	1.1363	1.1225	1.1429	1.0958	1.1339	1.0817	NA	NA	1.0812	1.0847	8442	8401	8317	NA	8146	Diseases of the circulatory system (I00-I99)
I70	1.159	1.1347	1.1481	1.0796	1.1665	1.0887	NA	NA	1.1196	1.118	1.1142	1.0903	1.1037	1.0371	1.1213	1.0456	NA	NA	1.0765	1.0744	1.2056	1.181	1.1942	1.1238	1.2135	1.1335	NA	NA	1.1643	1.1633	7561	7587	7572	NA	7291	Diseases of the circulatory system (I00-I99)
I71	1.1119	1.1049	1.1004	1.0642	1.1071	1.0649	NA	NA	1.077	1.081	1.0718	1.0647	1.0608	1.0254	1.067	1.0259	NA	NA	1.0379	1.0413	1.1534	1.1467	1.1415	1.1045	1.1486	1.1055	NA	NA	1.1176	1.1223	8528	8510	8457	NA	8059	Diseases of the circulatory system (I00-I99)
I72	1.0516	1.0292	1.0531	1.0015	1.0791	1.0196	NA	NA	1.0618	1.0534	0.9748	0.9529	0.9759	0.927	0.999	0.9424	NA	NA	0.9844	0.9757	1.1345	1.1117	1.1363	1.0821	1.1656	1.1031	NA	NA	1.1453	1.1374	1971	1971	1912	NA	1891	Diseases of the circulatory system (I00-I99)
I73	1.273	1.2194	1.2685	1.1653	1.2641	1.1601	1.1343	1.0911	1.2149	1.1814	1.24	1.1873	1.2357	1.1344	1.2308	1.1288	0.8394	0.7947	1.1834	1.1503	1.3069	1.2524	1.3022	1.1971	1.2982	1.1922	1.5328	1.4979	1.2473	1.2133	17224	17298	16664	146	16427	Diseases of the circulatory system (I00-I99)
I74	1.0849	1.0571	1.0708	1.0061	1.104	1.0335	NA	NA	1.057	1.0536	1.028	1.0008	1.0146	0.9524	1.0459	0.9779	NA	NA	1.0016	0.9976	1.145	1.1165	1.13	1.0629	1.1654	1.0922	NA	NA	1.1155	1.1127	3879	3877	3819	NA	3675	Diseases of the circulatory system (I00-I99)
I77	1.2024	1.168	1.1874	1.11	1.2122	1.1301	NA	NA	1.1584	1.153	1.149	1.1153	1.1347	1.0598	1.158	1.0785	NA	NA	1.1073	1.1014	1.2583	1.2232	1.2425	1.1627	1.269	1.1842	NA	NA	1.2119	1.207	5583	5581	5454	NA	5331	Diseases of the circulatory system (I00-I99)
I78	1.2376	1.1935	1.2624	1.1868	1.2146	1.1486	NA	NA	1.1762	1.1425	1.1284	1.0866	1.1502	1.0795	1.1046	1.0428	NA	NA	1.0734	1.0413	1.3574	1.3109	1.3854	1.3049	1.3355	1.2651	NA	NA	1.2889	1.2536	1335	1335	1267	NA	1285	Diseases of the circulatory system (I00-I99)
I79	1.1435	1.089	1.1475	1.0173	1.128	1.0063	NA	NA	1.0804	1.0472	0.9979	0.9481	1.0015	0.8837	0.9854	0.8749	NA	NA	0.9449	0.9138	1.3105	1.2508	1.3148	1.1712	1.2913	1.1576	NA	NA	1.2354	1.2001	613	605	600	NA	586	Diseases of the circulatory system (I00-I99)
I80	1.1925	1.1512	1.1876	1.1295	1.1918	1.1294	NA	NA	1.1662	1.1334	1.1525	1.112	1.1479	1.091	1.1508	1.0898	NA	NA	1.1266	1.0942	1.2339	1.1919	1.2287	1.1693	1.2343	1.1705	NA	NA	1.2073	1.174	9973	9998	9379	NA	9315	Diseases of the circulatory system (I00-I99)
I81	1.0665	1.028	1.1097	1.0653	1.0601	1.0136	NA	NA	0.9948	0.9956	0.9218	0.886	0.9605	0.9195	0.9153	0.8726	NA	NA	0.86	0.8591	1.2338	1.1926	1.282	1.2342	1.2279	1.1775	NA	NA	1.1507	1.1538	526	541	510	NA	506	Diseases of the circulatory system (I00-I99)
I82	1.1169	1.0769	1.139	1.08	1.1464	1.0708	NA	NA	1.0704	1.0429	1.013	0.9752	1.0327	0.9771	1.0343	0.9636	NA	NA	0.9709	0.9443	1.2314	1.1892	1.2563	1.1936	1.2707	1.19	NA	NA	1.1802	1.1518	1206	1215	1069	NA	1156	Diseases of the circulatory system (I00-I99)
I83	1.5349	1.495	1.5541	1.5047	1.573	1.5134	NA	NA	1.5039	1.4706	1.4886	1.4491	1.5072	1.4585	1.5232	1.4647	NA	NA	1.4574	1.4243	1.5828	1.5424	1.6025	1.5523	1.6244	1.5637	NA	NA	1.5519	1.5183	13662	13715	12449	NA	12335	Diseases of the circulatory system (I00-I99)
I84	1.2387	1.1759	1.2354	1.1554	1.2208	1.1463	1.0841	1.0381	1.1984	1.1501	1.2076	1.1459	1.2044	1.1258	1.1884	1.1152	0.8562	0.8104	1.1676	1.12	1.2705	1.2068	1.2671	1.1858	1.2541	1.1783	1.3728	1.3299	1.23	1.181	17611	17688	15413	230	15824	Diseases of the circulatory system (I00-I99)
I85	1.3379	1.2887	1.3109	1.2243	1.3368	1.2264	NA	NA	1.3201	1.2971	1.2308	1.184	1.2059	1.1243	1.2283	1.1243	NA	NA	1.2162	1.1935	1.4543	1.4026	1.4251	1.3332	1.4549	1.3378	NA	NA	1.4329	1.4096	1692	1691	1617	NA	1657	Diseases of the circulatory system (I00-I99)
I86	1.2122	1.1482	1.2483	1.1688	1.2708	1.1806	NA	NA	1.1667	1.151	1.089	1.0291	1.1207	1.0466	1.1314	1.0481	NA	NA	1.049	1.0328	1.3493	1.2809	1.3904	1.3052	1.4274	1.3299	NA	NA	1.2976	1.2827	1037	1024	862	NA	986	Diseases of the circulatory system (I00-I99)
I87	1.4969	1.4359	1.4873	1.3982	1.5364	1.4501	NA	NA	1.4595	1.4273	1.4059	1.3471	1.3971	1.3118	1.4406	1.3581	NA	NA	1.3714	1.3397	1.5938	1.5306	1.5833	1.4903	1.6385	1.5483	NA	NA	1.5533	1.5206	3287	3285	3104	NA	3171	Diseases of the circulatory system (I00-I99)
I88	1.1783	1.1562	1.2647	1.1655	1.38	1.3471	1.1838	1.1669	1.1401	1.1169	1.0448	1.0228	1.0535	0.9654	1.0941	1.063	1.0191	1.0014	1.0052	0.9827	1.3288	1.3071	1.5182	1.4069	1.7407	1.7072	1.3752	1.3596	1.2931	1.2693	941	367	222	630	815	Diseases of the circulatory system (I00-I99)
I89	1.4043	1.3351	1.386	1.2872	1.4055	1.3031	NA	NA	1.3616	1.3236	1.3301	1.2633	1.3128	1.2176	1.33	1.2316	NA	NA	1.2905	1.2534	1.4826	1.4111	1.4634	1.3608	1.4853	1.3788	NA	NA	1.4365	1.3977	4178	4197	4037	NA	4095	Diseases of the circulatory system (I00-I99)
I95	1.1161	1.0866	1.1179	1.0663	1.117	1.0638	0.9201	0.9069	1.1037	1.0924	1.0955	1.0663	1.0973	1.0462	1.0961	1.0435	0.7629	0.7447	1.0836	1.0721	1.1371	1.1074	1.1389	1.0867	1.1383	1.0844	1.1097	1.1044	1.1242	1.113	35050	35052	33770	379	34239	Diseases of the circulatory system (I00-I99)
I97	1.218	1.1892	1.2188	1.1617	1.194	1.147	NA	NA	1.1517	1.1501	1.0358	1.008	1.0361	0.9851	1.0112	0.9685	NA	NA	0.9791	0.9761	1.4323	1.4029	1.4337	1.3699	1.4099	1.3584	NA	NA	1.3547	1.3552	428	427	410	NA	407	Diseases of the circulatory system (I00-I99)
I98	1.3009	1.2327	1.3408	1.247	1.3214	1.2058	NA	NA	1.274	1.245	1.175	1.1111	1.2108	1.1234	1.1926	1.0851	NA	NA	1.1541	1.1259	1.4402	1.3676	1.4849	1.3842	1.464	1.34	NA	NA	1.4064	1.3767	1123	1146	1088	NA	1127	Diseases of the circulatory system (I00-I99)
I99	1.1244	1.1017	1.1182	1.0574	1.1645	1.1043	NA	NA	1.106	1.0969	0.9817	0.9597	0.9767	0.921	1.0162	0.9612	NA	NA	0.9654	0.956	1.2878	1.2648	1.2803	1.2139	1.3343	1.2687	NA	NA	1.2672	1.2585	624	624	603	NA	594	Diseases of the circulatory system (I00-I99)
J00	1.3063	1.2515	1.2379	1.1496	1.3301	1.2453	1.3519	1.3042	1.2902	1.2603	1.1904	1.1384	1.091	1.0095	1.149	1.0715	1.1832	1.1381	1.1741	1.1451	1.4335	1.3758	1.4047	1.3092	1.5398	1.4473	1.5446	1.4945	1.4177	1.3871	1449	739	527	764	1355	Diseases of the respiratory system (J00-J99)
J01	1.2357	1.1134	1.2477	1.1091	1.1698	1.024	NA	NA	1.1462	1.0686	1.0444	0.9345	1.0517	0.9271	0.9518	0.8257	NA	NA	0.9708	0.9009	1.4621	1.3266	1.48	1.3269	1.4379	1.2698	NA	NA	1.3534	1.2675	434	413	272	NA	409	Diseases of the respiratory system (J00-J99)
J02	1.2701	1.1956	1.2747	1.1634	1.311	1.1864	1.0396	1.0086	1.2142	1.1676	1.188	1.1162	1.1854	1.0793	1.2	1.0828	0.9114	0.8802	1.1353	1.0898	1.3578	1.2806	1.3707	1.2541	1.4322	1.2999	1.1857	1.1558	1.2986	1.251	2827	2344	1499	783	2640	Diseases of the respiratory system (J00-J99)
J03	1.1861	1.137	1.1799	1.0838	1.1601	1.0246	1.1398	1.113	1.1437	1.1057	1.1434	1.095	1.12	1.0264	1.0273	0.9021	1.0911	1.0642	1.1006	1.0631	1.2305	1.1806	1.243	1.1445	1.31	1.1637	1.1908	1.164	1.1883	1.1499	9686	4572	755	6950	8569	Diseases of the respiratory system (J00-J99)
J04	1.2001	1.0749	1.371	1.1976	1.2458	1.0744	NA	NA	1.2898	1.1954	1.0134	0.9018	1.1479	0.9944	1.0209	0.8718	NA	NA	1.0847	1.0004	1.4211	1.2812	1.6375	1.4424	1.5201	1.3239	NA	NA	1.5338	1.4283	420	382	293	NA	386	Diseases of the respiratory system (J00-J99)
J05	1.003	0.9779	0.9726	0.9106	1.1459	1.0219	1.013	0.9886	1.0072	0.9855	0.9202	0.8961	0.7293	0.6781	0.8407	0.7416	0.926	0.9024	0.9201	0.8989	1.0933	1.0671	1.2971	1.2228	1.5617	1.4082	1.1082	1.0832	1.1027	1.0805	1540	135	118	1417	1401	Diseases of the respiratory system (J00-J99)
J06	1.2793	1.2209	1.2645	1.1231	1.2612	1.1396	1.2816	1.2508	1.2506	1.1969	1.2295	1.1725	1.1827	1.0478	1.1669	1.0517	1.2212	1.1909	1.2005	1.148	1.3312	1.2714	1.3519	1.2037	1.3631	1.2347	1.345	1.3136	1.3028	1.2479	7951	2718	1916	5508	7331	Diseases of the respiratory system (J00-J99)
J10	1.224	1.1261	1.2511	1.1089	1.245	1.1106	1.1716	1.1091	1.2221	1.1409	1.1494	1.0556	1.1723	1.0365	1.1615	1.0335	0.9608	0.9022	1.1488	1.0707	1.3035	1.2013	1.3353	1.1865	1.3345	1.1933	1.4287	1.3634	1.3002	1.2158	3180	2962	2556	344	3138	Diseases of the respiratory system (J00-J99)
J11	1.1685	1.069	1.1852	1.0598	1.2379	1.1139	NA	NA	1.151	1.0857	1.0124	0.9221	1.0247	0.9112	1.0506	0.9404	NA	NA	0.9988	0.939	1.3486	1.2394	1.3708	1.2326	1.4585	1.3193	NA	NA	1.3265	1.2552	588	556	437	NA	576	Diseases of the respiratory system (J00-J99)
J12	1.1614	1.0971	1.156	1.0723	1.1728	1.0802	1.0558	1.0011	1.1636	1.1178	1.106	1.0436	1.1001	1.019	1.1151	1.0255	0.8129	0.7624	1.1089	1.0641	1.2195	1.1534	1.2149	1.1284	1.2335	1.1377	1.3712	1.3144	1.221	1.1741	5383	5253	5042	188	5318	Diseases of the respiratory system (J00-J99)
J13	1.2253	1.1402	1.297	1.1806	1.2597	1.1317	NA	NA	1.2876	1.2149	1.1047	1.0254	1.1687	1.0605	1.1318	1.0131	NA	NA	1.1601	1.0925	1.359	1.2679	1.4395	1.3142	1.402	1.2641	NA	NA	1.429	1.3509	1106	1094	1028	NA	1034	Diseases of the respiratory system (J00-J99)
J14	1.2334	1.104	1.304	1.109	1.2357	1.0405	NA	NA	1.2513	1.1205	1.0535	0.938	1.1121	0.9381	1.0544	0.88	NA	NA	1.0724	0.9551	1.444	1.2995	1.5291	1.311	1.4483	1.2303	NA	NA	1.46	1.3147	482	469	452	NA	477	Diseases of the respiratory system (J00-J99)
J15	1.2752	1.1823	1.3016	1.1836	1.3008	1.1582	1.2751	1.2689	1.2987	1.2191	1.1902	1.1017	1.2129	1.1007	1.2106	1.0751	0.9104	0.9012	1.2119	1.1358	1.3663	1.2689	1.3968	1.2727	1.3978	1.2477	1.786	1.7866	1.3916	1.3085	2530	2435	2344	123	2443	Diseases of the respiratory system (J00-J99)
J17	1.3377	1.259	1.3161	1.2224	1.2297	1.1291	NA	NA	1.2679	1.1942	1.1469	1.0758	1.1286	1.0445	1.0501	0.9593	NA	NA	1.088	1.0206	1.5602	1.4734	1.5348	1.4306	1.44	1.3289	NA	NA	1.4777	1.3974	498	495	469	NA	477	Diseases of the respiratory system (J00-J99)
J18	1.1823	1.1374	1.1789	1.1076	1.1777	1.1059	1.1993	1.1777	1.1649	1.1328	1.1669	1.1223	1.1633	1.0927	1.162	1.0909	1.1101	1.088	1.1497	1.1178	1.1979	1.1526	1.1946	1.1227	1.1937	1.1212	1.2957	1.2748	1.1803	1.148	72453	70790	68632	2192	69584	Diseases of the respiratory system (J00-J99)
J20	1.2087	1.1143	1.2105	1.0906	1.2225	1.1138	NA	NA	1.2166	1.1292	1.0784	0.9912	1.0761	0.9659	1.0796	0.9801	NA	NA	1.0858	1.0045	1.3547	1.2527	1.3617	1.2315	1.3843	1.2658	NA	NA	1.3632	1.2695	926	855	777	NA	894	Diseases of the respiratory system (J00-J99)
J21	1.1706	1.0925	1.2755	1.1079	1.2208	1.0885	1.0507	0.9933	1.1308	1.0365	1.0139	0.9435	1.022	0.8793	0.9668	0.8552	0.874	0.8226	0.9767	0.8917	1.3515	1.265	1.5918	1.3959	1.5416	1.3853	1.2632	1.1993	1.3091	1.2048	564	240	219	330	523	Diseases of the respiratory system (J00-J99)
J22	1.2408	1.178	1.2281	1.1379	1.2067	1.1267	1.3485	1.2905	1.2039	1.1565	1.2203	1.1582	1.207	1.1179	1.1852	1.1062	1.2784	1.2217	1.184	1.137	1.2616	1.1981	1.2496	1.1583	1.2286	1.1476	1.4224	1.3631	1.2242	1.1763	44787	40875	37563	4816	42632	Diseases of the respiratory system (J00-J99)
J30	1.7685	1.4477	1.5828	1.2576	1.4988	1.2253	2.9094	2.455	1.7282	1.4134	1.6947	1.3836	1.513	1.198	1.4179	1.1548	2.6384	2.2163	1.6551	1.3499	1.8454	1.5148	1.6558	1.3202	1.5843	1.3001	3.2082	2.7193	1.8045	1.48	8255	6685	4111	2475	7484	Diseases of the respiratory system (J00-J99)
J31	1.4951	1.2526	1.5428	1.2802	1.456	1.1942	1.7177	1.4524	1.4615	1.2286	1.3695	1.1417	1.4089	1.1627	1.3119	1.0691	1.3403	1.1175	1.3379	1.1195	1.6323	1.3742	1.6894	1.4095	1.616	1.334	2.2015	1.8877	1.5965	1.3484	1726	1577	1128	280	1598	Diseases of the respiratory system (J00-J99)
J32	1.2564	1.1038	1.2927	1.1081	1.2738	1.118	1.229	1.1485	1.2393	1.1024	1.1882	1.0413	1.222	1.0446	1.195	1.0461	0.996	0.9221	1.1714	1.0398	1.3286	1.1699	1.3675	1.1755	1.3578	1.1948	1.5164	1.4307	1.3111	1.1688	3916	3815	2877	326	3615	Diseases of the respiratory system (J00-J99)
J33	1.3964	1.1982	1.3695	1.1647	1.3694	1.1801	1.8688	1.7085	1.3272	1.1481	1.3041	1.1152	1.2785	1.0834	1.2701	1.0907	1.2803	1.1466	1.2354	1.0652	1.4952	1.2874	1.4669	1.252	1.4764	1.2769	2.7278	2.5458	1.4258	1.2374	2619	2550	2082	117	2194	Diseases of the respiratory system (J00-J99)
J34	1.3214	1.1962	1.3025	1.1543	1.3011	1.1688	1.3667	1.2807	1.2819	1.1704	1.2674	1.1456	1.2478	1.1038	1.2346	1.1071	1.2295	1.1468	1.2276	1.1193	1.3778	1.249	1.3596	1.207	1.3711	1.2339	1.5192	1.4303	1.3386	1.2239	7296	6696	4250	1370	6322	Diseases of the respiratory system (J00-J99)
J35	1.1833	1.1393	1.1941	1.1156	1.1369	1.0522	1.194	1.1568	1.1664	1.1334	1.1323	1.0891	1.1114	1.0354	1.0058	0.9268	1.1337	1.0971	1.1126	1.0799	1.2366	1.1918	1.2828	1.202	1.2852	1.1946	1.2576	1.2197	1.2229	1.1896	6855	2312	720	5158	5798	Diseases of the respiratory system (J00-J99)
J36	1.0467	1.0503	1.0587	1.062	1.0706	1.0543	1.1024	1.1309	1.0504	1.0542	0.9344	0.9337	0.9467	0.9453	0.8841	0.8671	0.8722	0.8819	0.933	0.933	1.1724	1.1816	1.184	1.193	1.2963	1.2819	1.3933	1.4501	1.1826	1.1912	939	951	301	244	811	Diseases of the respiratory system (J00-J99)
J38	1.2047	1.1406	1.21	1.0935	1.2285	1.129	1.126	1.0521	1.1509	1.0963	1.1321	1.0705	1.136	1.0246	1.1504	1.0553	0.8651	0.8019	1.0809	1.0282	1.2819	1.2154	1.2888	1.1671	1.3118	1.2078	1.4657	1.3804	1.2254	1.1688	3002	2897	2632	187	2757	Diseases of the respiratory system (J00-J99)
J39	1.1988	1.1244	1.2084	1.0986	1.1906	1.0857	1.0895	1.0301	1.1394	1.0765	1.0998000000000001	1.0293	1.1056	1.0023	1.0845	0.9862	0.8139	0.7625	1.0454	0.9859	1.3066	1.2283	1.3207	1.2042	1.3071	1.1953	1.4583	1.3915	1.2418	1.1755	1589	1484	1308	157	1519	Diseases of the respiratory system (J00-J99)
J40	1.3057	1.1883	1.3006	1.1525	1.2974	1.1478	NA	NA	1.2253	1.1238	1.2122	1.1008	1.2067	1.0663	1.2017	1.0601	NA	NA	1.1372	1.0409	1.4064	1.2827	1.4018	1.2456	1.4007	1.2428	NA	NA	1.3204	1.2133	2142	2125	1985	NA	1999	Diseases of the respiratory system (J00-J99)
J42	1.3705	1.2342	1.3511	1.192	1.3065	1.1331	NA	NA	1.3091	1.1765	1.2217	1.0961	1.2032	1.0568	1.162	1.0025	NA	NA	1.1658	1.0439	1.5375	1.3896	1.5172	1.3444	1.469	1.2807	NA	NA	1.47	1.326	897	880	853	NA	839	Diseases of the respiratory system (J00-J99)
J43	1.2688	1.1889	1.2583	1.134	1.2676	1.1452	NA	NA	1.245	1.1817	1.229	1.1509	1.219	1.0975	1.2278	1.1082	NA	NA	1.2063	1.1444	1.3098	1.2281	1.2988	1.1717	1.3087	1.1834	NA	NA	1.2849	1.2203	11572	11588	11449	NA	11218	Diseases of the respiratory system (J00-J99)
J44	1.3211	1.1927	1.3195	1.1426	1.3146	1.1413	NA	NA	1.2874	1.1712	1.3006	1.1736	1.299	1.124	1.2941	1.1228	NA	NA	1.2671	1.1522	1.3419	1.2121	1.3403	1.1615	1.3354	1.1602	NA	NA	1.3081	1.1905	49128	49132	48741	NA	45504	Diseases of the respiratory system (J00-J99)
J45	1.7153	1.324	1.654	1.2143	1.5669	1.1997	2.2155	1.8561	1.649	1.293	1.6933	1.3049	1.6322	1.1958	1.5428	1.1788	2.1393	1.789	1.6262	1.2732	1.7375	1.3434	1.6761	1.2331	1.5913	1.2209	2.2943	1.9258	1.6721	1.3131	85315	77417	53422	15741	68712	Diseases of the respiratory system (J00-J99)
J46	2.2361	1.7371	1.8127	1.294	1.669	1.1658	3.3373	2.8499	2.0504	1.5705	2.0131	1.5443	1.6059	1.1185	1.4393	0.9796	2.7548	2.3331	1.8447	1.3967	2.4837	1.9541	2.046	1.497	1.9354	1.3875	4.0431	3.4811	2.2791	1.766	1451	952	574	616	1323	Diseases of the respiratory system (J00-J99)
J47	1.3435	1.1883	1.3497	1.1719	1.334	1.1675	NA	NA	1.3171	1.1652	1.2956	1.1443	1.3015	1.1282	1.286	1.1238	NA	NA	1.2705	1.1226	1.3932	1.2339	1.3997	1.2173	1.3837	1.2129	NA	NA	1.3653	1.2095	9197	9196	8977	NA	8996	Diseases of the respiratory system (J00-J99)
J61	1.2808	1.2188	1.3048	1.2269	1.2859	1.202	NA	NA	1.2891	1.2315	1.1595	1.1017	1.1817	1.1093	1.165	1.087	NA	NA	1.1691	1.1152	1.4148	1.3484	1.4408	1.357	1.4195	1.3291	NA	NA	1.4214	1.36	1223	1228	1215	NA	1212	Diseases of the respiratory system (J00-J99)
J67	1.3877	1.2663	1.4467	1.2598	1.3825	1.2558	NA	NA	1.3313	1.2166	1.1575	1.0499	1.2099	1.0444	1.1508	1.039	NA	NA	1.1124	1.011	1.6635	1.5272	1.7298	1.5197	1.6608	1.5178	NA	NA	1.5933	1.464	375	380	350	NA	351	Diseases of the respiratory system (J00-J99)
J69	1.0949	1.0874	1.0998000000000001	1.0751	1.1055	1.0771	NA	NA	1.1002	1.108	1.0586	1.0509	1.0632	1.0388	1.0685	1.0405	NA	NA	1.0641	1.0711	1.1324	1.1252	1.1377	1.1126	1.1438	1.115	NA	NA	1.1375	1.1462	10736	10688	10511	NA	10551	Diseases of the respiratory system (J00-J99)
J70	1.4002	1.3067	1.3722	1.2503	1.4352	1.3316	NA	NA	1.2901	1.2231	1.1254	1.0456	1.1058	1.0015	1.1536	1.0643	NA	NA	1.0402	0.9828	1.7421	1.6329	1.7028	1.5608	1.7856	1.6659	NA	NA	1.5999	1.522	247	249	243	NA	243	Diseases of the respiratory system (J00-J99)
J80	1.2689	1.223	1.2938	1.2303	1.3017	1.2149	NA	NA	1.2585	1.2602	1.1262	1.0834	1.1479	1.089	1.1509	1.0707	NA	NA	1.1164	1.1158	1.4297	1.3806	1.4583	1.3899	1.4722	1.3785	NA	NA	1.4188	1.4234	844	832	779	NA	803	Diseases of the respiratory system (J00-J99)
J81	1.2034	1.1714	1.1995	1.135	1.2028	1.1442	NA	NA	1.1484	1.1322	1.1391	1.108	1.1356	1.0734	1.1381	1.0816	NA	NA	1.087	1.0709	1.2714	1.2384	1.267	1.2	1.2711	1.2103	NA	NA	1.2133	1.1969	3873	3907	3819	NA	3671	Diseases of the respiratory system (J00-J99)
J82	1.8595	1.3543	1.8465	1.3546	1.6755	1.2293	NA	NA	1.8308	1.4565	1.5367	1.0909	1.5289	1.0925	1.3712	0.9844	NA	NA	1.5181	1.1876	2.2502	1.6811	2.2302	1.6797	2.0472	1.5351	NA	NA	2.2078	1.7862	404	418	332	NA	399	Diseases of the respiratory system (J00-J99)
J84	1.3022	1.2484	1.3283	1.2501	1.3072	1.2351	NA	NA	1.3185	1.2753	1.2518	1.1993	1.2768	1.2009	1.2565	1.1863	NA	NA	1.2678	1.2255	1.3546	1.2994	1.3817	1.3014	1.36	1.2859	NA	NA	1.3712	1.3271	7855	7858	7775	NA	7625	Diseases of the respiratory system (J00-J99)
J85	1.2952	1.2096	1.3306	1.2382	1.2552	1.1722	NA	NA	1.2709	1.2295	1.0755	1.0006	1.0991	1.0187	1.0364	0.9638	NA	NA	1.0555	1.0188	1.5597	1.4622	1.6108	1.5051	1.5202	1.4257	NA	NA	1.5303	1.4836	344	331	314	NA	323	Diseases of the respiratory system (J00-J99)
J86	1.1808	1.1561	1.2216	1.1717	1.2114	1.1433	NA	NA	1.1313	1.1176	1.0661	1.0421	1.1005	1.0535	1.0881	1.0245	NA	NA	1.0199	1.0058	1.3079	1.2825	1.3559	1.3031	1.3488	1.2759	NA	NA	1.2548	1.2419	1118	1066	1004	NA	1021	Diseases of the respiratory system (J00-J99)
J90	1.1296	1.1054	1.1238	1.076	1.1327	1.0832	0.9853	1.0372	1.1101	1.0978	1.1087	1.0846	1.103	1.0557	1.1115	1.0626	0.8062	0.8411	1.0895	1.0771	1.1509	1.1265	1.1451	1.0966	1.1543	1.1043	1.2041	1.2789	1.1311	1.1188	34393	34273	33495	323	33010	Diseases of the respiratory system (J00-J99)
J91	1.1888	1.1634	1.1506	1.0903	1.1681	1.0959	NA	NA	1.1872	1.1804	1.0535	1.0288	1.0197	0.9641	1.0335	0.9672	NA	NA	1.0529	1.0454	1.3415	1.3156	1.2983	1.233	1.3201	1.2417	NA	NA	1.3387	1.3329	822	822	802	NA	813	Diseases of the respiratory system (J00-J99)
J92	1.2004	1.1734	1.228	1.1833	1.217	1.1697	NA	NA	1.1877	1.1665	1.1372	1.1109	1.1631	1.1199	1.1529	1.1073	NA	NA	1.1255	1.1046	1.2672	1.2395	1.2966	1.2503	1.2846	1.2356	NA	NA	1.2534	1.2319	4095	4094	4070	NA	4001	Diseases of the respiratory system (J00-J99)
J93	1.0817	1.0586	1.0705	1.0273	1.0825	1.04	0.9686	0.9965	1.0622	1.0518	1.0129	0.9902	1.0021	0.9604	1.0106	0.9698	0.6931	0.7061	0.994	0.9832	1.1552	1.1317	1.1436	1.0988	1.1595	1.1153	1.3536	1.4064	1.1351	1.1251	2609	2543	2317	121	2414	Diseases of the respiratory system (J00-J99)
J94	1.1839	1.1643	1.1593	1.1082	1.1569	1.0994	NA	NA	1.1025	1.0873	1.0755	1.056	1.0522	1.0042	1.0494	0.9956	NA	NA	1.0016	0.9863	1.3032	1.2837	1.2773	1.2231	1.2755	1.214	NA	NA	1.2137	1.1986	1258	1254	1219	NA	1197	Diseases of the respiratory system (J00-J99)
J95	1.1377	1.1159	1.0784	1.0135	1.1195	1.0679	NA	NA	1.1085	1.1026	1.0215	1.0007	0.9666	0.9064	1.0018	0.9538	NA	NA	0.9927	0.9859	1.2671	1.2442	1.2032	1.1333	1.251	1.1956	NA	NA	1.2379	1.2331	924	894	868	NA	847	Diseases of the respiratory system (J00-J99)
J96	1.2158	1.1525	1.2031	1.1028	1.2047	1.1034	1.0126	0.9521	1.1923	1.1465	1.1887	1.1264	1.1763	1.0776	1.1777	1.078	0.7758	0.7211	1.1661	1.1209	1.2434	1.1792	1.2305	1.1286	1.2324	1.1293	1.3216	1.257	1.2191	1.1727	23696	23699	23196	183	23167	Diseases of the respiratory system (J00-J99)
J98	1.1627	1.1025	1.1482	1.0616	1.1544	1.0696	1.1874	1.1256	1.1368	1.0965	1.1352	1.0758	1.1207	1.0356	1.1263	1.043	1.0321	0.9737	1.11	1.0703	1.1909	1.1298	1.1764	1.0884	1.1832	1.0969	1.366	1.3013	1.1642	1.1234	20600	20132	19337	685	20025	Diseases of the respiratory system (J00-J99)
J99	1.4352	1.267	1.442	1.2912	1.4555	1.3161	NA	NA	1.3863	1.2428	1.2596	1.1065	1.2669	1.1296	1.2735	1.1467	NA	NA	1.2218	1.0906	1.6352	1.4508	1.6412	1.4758	1.6636	1.5104	NA	NA	1.573	1.4162	722	724	667	NA	729	Diseases of the respiratory system (J00-J99)
K00	1.146	1.108	1.1319	1.0757	1.1722	1.0882	1.1135	1.0873	1.0628	1.0539	1.0433	1.0055	0.9997	0.9443	0.9136	0.839	0.9865	0.9599	0.9595	0.9485	1.2587	1.2209	1.2816	1.2254	1.5038	1.4116	1.2568	1.2316	1.1771	1.171	1578	766	178	1019	1265	Diseases of the digestive system (K00-K95)
K01	1.1521	1.0995	1.1504	1.0793	1.088	1.0526	1.1475	1.1069	1.0879	1.046	1.0986	1.0466	1.0966	1.0267	0.9725	0.9378	1.0479	1.0062	1.0329	0.9912	1.2082	1.1551	1.2068	1.1347	1.2171	1.1813	1.2566	1.2176	1.1459	1.1038	5622	5317	854	1757	4342	Diseases of the digestive system (K00-K95)
K02	1.1108	1.0649	1.1647	1.07	1.1922	1.102	0.9538	0.949	1.0683	1.0449	1.0788	1.0333	1.1259	1.033	1.1406	1.0528	0.9071	0.9014	1.0365	1.0131	1.1438	1.0974	1.2047	1.1082	1.2461	1.1534	1.003	0.9991	1.1011	1.0778	14861	10641	5775	5478	13078	Diseases of the digestive system (K00-K95)
K03	1.2138	1.1452	1.3804	1.3038	1.3809	1.2592	0.964	0.9261	1.1531	1.1156	1.0142	0.9528	1.1207	1.0526	1.0779	0.9753	0.7189	0.6827	0.9636	0.9279	1.4527	1.3765	1.7004	1.615	1.769	1.6257	1.2928	1.2562	1.3797	1.3412	411	287	192	162	376	Diseases of the digestive system (K00-K95)
K04	1.1066	1.048	1.1255	1.0325	1.201	1.1039	0.8677	0.8775	1.0778	1.0435	1.048	0.9908	1.0631	0.9731	1.1207	1.0278	0.7628	0.7683	1.0198	0.9859	1.1684	1.1085	1.1916	1.0954	1.2872	1.1857	0.987	1.0022	1.1392	1.1044	4067	3592	2350	797	3673	Diseases of the digestive system (K00-K95)
K05	1.1998	1.1412	1.2067	1.1145	1.2403	1.145	1.1408	1.1297	1.1444	1.1057	1.1392	1.0815	1.1483	1.0583	1.135	1.0447	1.009	0.9911	1.0844	1.0459	1.2637	1.2041	1.2682	1.1737	1.3554	1.255	1.2897	1.2878	1.2077	1.1689	4660	5027	1456	913	3958	Diseases of the digestive system (K00-K95)
K06	1.2897	1.2416	1.2621	1.2106	1.3082	1.2094	NA	NA	1.165	1.1186	1.1278	1.0832	1.1032	1.0547	1.1287	1.0394	NA	NA	1.0168	0.9732	1.4748000000000001	1.423	1.4439	1.3895	1.5161	1.4073	NA	NA	1.3347	1.2859	662	644	524	NA	605	Diseases of the digestive system (K00-K95)
K07	1.1297	1.0716	1.1874	1.078	1.1722	1.0541	1.0769	1.0541	1.1392	1.1014	1.0537	0.9972	1.1017	0.9967	1.0245	0.917	0.9657	0.9408	1.0582	1.0208	1.2112	1.1516	1.2798	1.166	1.3412	1.2116	1.2009	1.1812	1.2263	1.1882	2700	2147	622	1229	2266	Diseases of the digestive system (K00-K95)
K08	1.1612	1.1053	1.1907	1.1039	1.2166	1.125	0.9388	0.9306	1.1283	1.0925	1.1122	1.0574	1.1389	1.0545	1.1549	1.0664	0.8348	0.8239	1.0801	1.0446	1.2123	1.1552	1.2447	1.1557	1.2815	1.1868	1.0558	1.0512	1.1786	1.1426	6461	6008	4167	965	5913	Diseases of the digestive system (K00-K95)
K09	1.2035	1.1597	1.1321	1.0585	1.1217	1.0974	NA	NA	1.177	1.1173	1.0263	0.985	0.9615	0.8953	0.9306	0.9064	NA	NA	0.9933	0.9383	1.4112	1.3653	1.333	1.2515	1.3521	1.3286	NA	NA	1.3947	1.3304	471	431	314	NA	383	Diseases of the digestive system (K00-K95)
K10	1.173	1.0869	1.1615	1.0392	1.1912	1.0878	NA	NA	1.1336	1.0921	1.0389	0.9595	1.029	0.9169	1.0439	0.9494	NA	NA	1.0048	0.9659	1.3245	1.2312	1.3112	1.1777	1.3593	1.2463	NA	NA	1.2789	1.2347	785	785	651	NA	766	Diseases of the digestive system (K00-K95)
K11	1.2911	1.2417	1.2689	1.2049	1.2783	1.2011	1.0194	1.0014	1.2161	1.1681	1.1885	1.1413	1.1663	1.1055	1.1668	1.094	0.7679	0.7444	1.118	1.072	1.4024	1.3508	1.3806	1.3132	1.4004	1.3187	1.3532	1.3472	1.3229	1.2729	1749	1665	1405	162	1616	Diseases of the digestive system (K00-K95)
K12	1.2499	1.2021	1.2393	1.169	1.2751	1.204	1.1637	1.191	1.1871	1.1613	1.1695	1.1231	1.1558	1.0884	1.1821	1.1143	0.9698	0.9856	1.1104	1.085	1.3358	1.2865	1.3289	1.2555	1.3754	1.301	1.3963	1.4391	1.2691	1.243	2730	2442	2066	406	2549	Diseases of the digestive system (K00-K95)
K13	1.2808	1.2154	1.2706	1.1878	1.2869	1.1978	1.2174	1.1577	1.2594	1.2183	1.2095	1.1461	1.1987	1.1187	1.2089	1.1234	0.9898	0.9363	1.1875	1.1474	1.3563	1.2889	1.3468	1.2611	1.37	1.2772	1.4975	1.4314	1.3356	1.2935	3653	3476	2943	328	3297	Diseases of the digestive system (K00-K95)
K14	1.3012	1.2263	1.2898	1.173	1.2858	1.1899	1.2299	1.1181	1.2614	1.2024	1.2054	1.1338	1.1936	1.0829	1.1858	1.095	0.8839	0.7905	1.1681	1.1118	1.4047	1.3263	1.3937	1.2707	1.3941	1.2929	1.7112	1.5813	1.3622	1.3004	2026	1946	1744	126	1896	Diseases of the digestive system (K00-K95)
K20	1.1973	1.1203	1.1921	1.0972	1.1833	1.0917	1.3228	1.1983	1.1511	1.0952	1.1615	1.086	1.1563	1.0634	1.1469	1.0572	1.0554	0.946	1.1164	1.0614	1.2342	1.1556	1.229	1.1321	1.2209	1.1272	1.6581	1.5179	1.187	1.13	12640	12544	11699	300	11728	Diseases of the digestive system (K00-K95)
K21	1.2198	1.1114	1.2191	1.0951	1.2197	1.0982	1.0314	0.9316	1.1775	1.0932	1.2012	1.094	1.2005	1.0779	1.2003	1.0801	0.9377	0.8418	1.1596	1.0761	1.2386	1.1291	1.238	1.1127	1.2394	1.1165	1.1345	1.0309	1.1958	1.1105	51515	51270	46144	1507	48545	Diseases of the digestive system (K00-K95)
K22	1.1935	1.1358	1.1877	1.1145	1.1821	1.1096	1.0532	0.9633	1.1559	1.1111	1.1643	1.1076	1.1587	1.0867	1.1526	1.0814	0.8506	0.7678	1.1274	1.0832	1.2233	1.1648	1.2174	1.143	1.2123	1.1386	1.3039	1.2084	1.1851	1.1397	19006	18956	18032	289	17638	Diseases of the digestive system (K00-K95)
K23	1.3565	1.2556	1.2948	1.1411	1.3754	1.2091	NA	NA	1.3647	1.2423	1.0917	1.0055	1.0432	0.9118	1.1018	0.9606	NA	NA	1.1038	0.9992	1.6854	1.5679	1.6071	1.4281	1.7168	1.522	NA	NA	1.6873	1.5446	263	262	259	NA	254	Diseases of the digestive system (K00-K95)
K25	1.1928	1.1376	1.188	1.107	1.1716	1.0953	NA	NA	1.1577	1.1256	1.1525	1.0984	1.148	1.0689	1.1313	1.0568	NA	NA	1.1181	1.0865	1.2345	1.1781	1.2295	1.1466	1.2133	1.1352	NA	NA	1.1987	1.1662	9750	9770	9274	NA	9017	Diseases of the digestive system (K00-K95)
K26	1.1119	1.0955	1.1193	1.0777	1.1149	1.0764	NA	NA	1.1083	1.1037	1.0661	1.0499	1.0732	1.0328	1.0685	1.0308	NA	NA	1.0618	1.0567	1.1595	1.1431	1.1672	1.1247	1.1634	1.124	NA	NA	1.1569	1.1527	6495	6483	6249	NA	5953	Diseases of the digestive system (K00-K95)
K27	1.1317	1.065	1.1311	1.0342	1.136	1.0496	NA	NA	1.1334	1.0919	1.0256	0.9633	1.0257	0.9353	1.0272	0.9468	NA	NA	1.0286	0.9892	1.2488	1.1774	1.2475	1.1435	1.2563	1.1636	NA	NA	1.2489	1.2053	1180	1186	1113	NA	1141	Diseases of the digestive system (K00-K95)
K28	1.2877	1.1712	1.3401	1.1502	1.2914	1.0766	NA	NA	1.3852	1.2912	1.0018	0.9051	1.0407	0.8827	0.9872	0.8107	NA	NA	1.0825	1.0023	1.6552	1.5155	1.7257	1.4989	1.6893	1.4298	NA	NA	1.7725	1.6634	190	187	161	NA	198	Diseases of the digestive system (K00-K95)
K29	1.2011	1.1342	1.1992	1.1083	1.1991	1.11	1.0105	0.9525	1.1589	1.1127	1.1825	1.1163	1.1806	1.0907	1.1798	1.0916	0.9151	0.8576	1.1406	1.0949	1.2201	1.1525	1.2181	1.1263	1.2188	1.1287	1.1158	1.0578	1.1774	1.1309	48814	48504	44100	1375	45096	Diseases of the digestive system (K00-K95)
K30	1.2154	1.1286	1.2131	1.1081	1.2125	1.1166	1.2205	1.1306	1.192	1.1194	1.1779	1.0929	1.1758	1.073	1.1729	1.0792	0.9521	0.868	1.1545	1.0834	1.2542	1.1655	1.2516	1.1443	1.2534	1.1553	1.5645	1.4726	1.2307	1.1566	11654	11723	10147	221	10613	Diseases of the digestive system (K00-K95)
K31	1.1815	1.0956	1.1823	1.0748	1.1974	1.0874	0.9271	0.9072	1.1459	1.0822	1.1513	1.067	1.152	1.0464	1.1662	1.0583	0.7012	0.6746	1.1168	1.0541	1.2125	1.125	1.2133	1.1039	1.2294	1.1174	1.2259	1.2202	1.1757	1.111	17145	17143	16337	175	16558	Diseases of the digestive system (K00-K95)
K35	1.0344	1.0036	1.0518	1.0059	1.0131	0.9869	0.9506	0.9251	0.998	0.9859	0.9842	0.9536	0.9986	0.9533	0.9438	0.9179	0.8613	0.8345	0.9468	0.9341	1.0871	1.0561	1.1079	1.0613	1.0875	1.0611	1.0491	1.0256	1.052	1.0406	4838	4229	2120	1411	4024	Diseases of the digestive system (K00-K95)
K36	0.9826	0.9554	1.0816	0.9816	NA	NA	NA	NA	0.997	0.919	0.7268	0.7011	0.7965	0.7124	NA	NA	NA	NA	0.7265	0.6612	1.3285	1.3019	1.4686	1.3523	NA	NA	NA	NA	1.3683	1.2774	118	120	NA	NA	109	Diseases of the digestive system (K00-K95)
K37	1.0401	0.985	1.0633	0.9773	1.0537	0.9946	0.9869	0.934	1.0059	0.9561	0.9295	0.8773	0.9482	0.8676	0.8792	0.8259	0.7983	0.7476	0.8957	0.8483	1.1639	1.106	1.1922	1.1009	1.2629	1.1978	1.22	1.1669	1.1297	1.0776	965	888	327	309	848	Diseases of the digestive system (K00-K95)
K38	1.0247	0.9805	1.0264	0.94	1.021	0.9716	0.8695	0.8463	0.9835	0.9619	0.9044	0.8613	0.9049	0.8246	0.8645	0.8185	0.6588	0.6275	0.8662	0.8435	1.161	1.1162	1.1642	1.0715	1.2059	1.1534	1.1476	1.1413	1.1167	1.0969	747	715	395	172	675	Diseases of the digestive system (K00-K95)
K40	1.0409	1.0146	1.0529	1.0341	1.052	1.0357	0.9441	0.9074	1.0364	1.0173	1.0119	0.9859	1.023	1.0043	1.0217	1.0054	0.8202	0.7854	1.006	0.987	1.0707	1.0442	1.0837	1.0649	1.0833	1.0669	1.0867	1.0483	1.0676	1.0485	14245	13659	13188	626	12360	Diseases of the digestive system (K00-K95)
K41	1.1172	1.0606	1.1169	1.0751	1.1369	1.0887	NA	NA	1.085	1.0378	1.0138	0.9607	1.0135	0.9738	1.0292	0.9835	NA	NA	0.9822	0.9379	1.2312	1.171	1.2308	1.1868	1.256	1.205	NA	NA	1.1984	1.1484	1186	1186	1106	NA	1093	Diseases of the digestive system (K00-K95)
K42	1.1693	1.0837	1.1548	1.0538	1.1659	1.0592	1.0283	0.978	1.159	1.0937	1.1244	1.0409	1.1098	1.0115	1.1176	1.014	0.8588	0.8124	1.1144	1.0506	1.2161	1.1281	1.2016	1.0979	1.2162	1.1064	1.2313	1.1775	1.2055	1.1386	7649	7387	6396	406	7200	Diseases of the digestive system (K00-K95)
K43	1.1571	1.0871	1.1675	1.0731	1.1799	1.0866	1.0719	1.0392	1.1239	1.0826	1.1092	1.0412	1.119	1.0272	1.1287	1.0383	0.815	0.7788	1.0782	1.0378	1.207	1.1351	1.2182	1.1211	1.2334	1.1372	1.4098	1.3866	1.1715	1.1294	6341	6260	5692	180	6234	Diseases of the digestive system (K00-K95)
K44	1.1909	1.1133	1.1912	1.0985	1.1818	1.0906	1.0687	0.9663	1.154	1.092	1.1723	1.0955	1.1727	1.0809	1.1629	1.0727	0.9039	0.8079	1.1357	1.0743	1.2097	1.1313	1.21	1.1163	1.201	1.1087	1.2634	1.1558	1.1725	1.1099	48147	48297	45224	491	44437	Diseases of the digestive system (K00-K95)
K45	1.1352	1.0576	1.0703	0.9702	0.9934	0.9087	NA	NA	1.1099	1.0182	0.9351	0.8672	0.882	0.7946	0.8139	0.7401	NA	NA	0.9176	0.8368	1.3782	1.2899	1.2987	1.1845	1.2126	1.1156	NA	NA	1.3427	1.239	299	297	270	NA	301	Diseases of the digestive system (K00-K95)
K46	1.1828	1.0905	1.1901	1.0656	1.1995	1.0864	NA	NA	1.1627	1.103	1.0777	0.9913	1.0841	0.9678	1.0902	0.9846	NA	NA	1.0616	1.0053	1.2981	1.1995	1.3064	1.1733	1.3198	1.1988	NA	NA	1.2733	1.2102	1370	1359	1295	NA	1374	Diseases of the digestive system (K00-K95)
K50	1.4353	1.2731	1.4296	1.2351	1.3449	1.1625	1.4382	1.385	1.4003	1.2729	1.3511	1.1956	1.3454	1.1591	1.2527	1.0792	1.1788	1.1231	1.3182	1.1961	1.5247	1.3556	1.5189	1.316	1.444	1.2523	1.7547	1.7079	1.4874	1.3546	3492	3412	2308	415	3235	Diseases of the digestive system (K00-K95)
K51	1.3541	1.2361	1.3239	1.1738	1.2895	1.1528	1.4102	1.3047	1.2776	1.1999	1.2881	1.1741	1.2598	1.1148	1.2195	1.0881	1.137	1.0317	1.2152	1.1399	1.4235	1.3015	1.3912	1.2359	1.3636	1.2214	1.749	1.65	1.3433	1.263	4939	4961	3728	332	4485	Diseases of the digestive system (K00-K95)
K52	1.2453	1.1845	1.251	1.1582	1.2389	1.1524	1.1453	1.1321	1.2068	1.1636	1.2196	1.1595	1.2246	1.1332	1.211	1.1259	1.0551	1.0409	1.1814	1.1387	1.2716	1.21	1.2779	1.1837	1.2674	1.1796	1.2431	1.2313	1.2328	1.1892	26610	25640	22004	1885	24352	Diseases of the digestive system (K00-K95)
K55	1.1571	1.1178	1.1544	1.0863	1.1614	1.0874	NA	NA	1.1031	1.0842	1.0997	1.0615	1.0972	1.0314	1.1031	1.0317	NA	NA	1.0483	1.0297	1.2176	1.177	1.2146	1.144	1.2228	1.1462	NA	NA	1.1606	1.1416	4398	4404	4282	NA	4230	Diseases of the digestive system (K00-K95)
K56	1.1234	1.0796	1.1186	1.0557	1.1142	1.0564	1.074	1.0456	1.0979	1.0705	1.0893	1.0463	1.0845	1.0229	1.0794	1.0228	0.8812	0.8517	1.0646	1.0376	1.1585	1.1139	1.1537	1.0895	1.1501	1.0911	1.3091	1.2836	1.1322	1.1046	12145	12020	11246	358	11630	Diseases of the digestive system (K00-K95)
K57	1.1565	1.1011	1.1454	1.0724	1.1562	1.0825	NA	NA	1.1213	1.0778	1.1397	1.0849	1.1287	1.0565	1.1394	1.0664	NA	NA	1.1047	1.0616	1.1735	1.1176	1.1622	1.0885	1.1733	1.0989	NA	NA	1.138	1.0942	54908	54918	54410	NA	51008	Diseases of the digestive system (K00-K95)
K58	1.3349	1.1586	1.3396	1.0989	1.3472	1.1164	1.0259	0.9771	1.2889	1.1506	1.2991	1.1261	1.3043	1.068	1.3055	1.0797	0.917	0.8671	1.2547	1.119	1.3716	1.192	1.376	1.1306	1.3903	1.1543	1.1478	1.1012	1.324	1.1831	16813	17367	12036	1034	16145	Diseases of the digestive system (K00-K95)
K59	1.1878	1.1349	1.1928	1.1145	1.1854	1.1105	1.1277	1.1071	1.1589	1.1213	1.1696	1.1172	1.1743	1.0969	1.1662	1.0921	1.0566	1.0347	1.1412	1.1039	1.2062	1.1528	1.2115	1.1324	1.2048	1.1291	1.2036	1.1846	1.1768	1.139	52797	51061	46256	3194	50573	Diseases of the digestive system (K00-K95)
K60	1.3378	1.2606	1.3527	1.25	1.374	1.2778	1.3302	1.3279	1.3239	1.2713	1.2663	1.1914	1.2801	1.1809	1.2872	1.195	1.0906	1.0788	1.2525	1.2012	1.4134	1.3338	1.4294	1.323	1.4668	1.3664	1.6225	1.6346	1.3994	1.3455	4155	4122	2784	388	3780	Diseases of the digestive system (K00-K95)
K61	1.2949	1.248	1.2956	1.2013	1.2764	1.1921	1.1826	1.2266	1.2378	1.2191	1.2011	1.1553	1.2017	1.1117	1.1667	1.0871	0.9218	0.9414	1.1463	1.127	1.396	1.3481	1.3968	1.298	1.3965	1.3072	1.5172	1.5981	1.3365	1.3186	2219	2206	1434	240	1976	Diseases of the digestive system (K00-K95)
K62	1.2024	1.1446	1.2045	1.1258	1.1899	1.117	1.2317	1.1738	1.1645	1.1246	1.1776	1.1205	1.1796	1.102	1.164	1.0921	1.0774	1.0184	1.14	1.1005	1.2278	1.1692	1.2298	1.1501	1.2164	1.1425	1.408	1.353	1.1895	1.1492	26704	26653	23349	792	24350	Diseases of the digestive system (K00-K95)
K63	1.1449	1.0865	1.1488	1.0661	1.1429	1.0639	1.2136	1.1235	1.1309	1.0918	1.1218	1.0641	1.1256	1.0441	1.1193	1.0414	1.0048	0.9199	1.1081	1.0694	1.1684	1.1093	1.1724	1.0886	1.1671	1.0869	1.4659	1.3722	1.1542	1.1147	27517	27533	25686	407	26081	Diseases of the digestive system (K00-K95)
K64	1.1873	1.1167	1.1806	1.0918	1.1882	1.1027	1.0504	1.0221	1.1567	1.1031	1.1582	1.0887	1.1518	1.0644	1.1579	1.0738	0.8905	0.8549	1.1287	1.0758	1.2171	1.1454	1.2101	1.1199	1.2193	1.1324	1.2392	1.2222	1.1853	1.131	19851	20018	17641	520	19125	Diseases of the digestive system (K00-K95)
K65	1.1371	1.1132	1.1099	1.0606	1.1003	1.056	NA	NA	1.0982	1.0948	1.0676	1.0441	1.0418	0.9944	1.0303	0.9877	NA	NA	1.0305	1.0265	1.2112	1.1868	1.1824	1.1312	1.175	1.129	NA	NA	1.1703	1.1677	2819	2795	2538	NA	2658	Diseases of the digestive system (K00-K95)
K66	1.1066	1.0536	1.1007	1.0247	1.0961	1.0315	0.9957	0.9684	1.0635	1.0362	1.0695	1.0174	1.0641	0.9896	1.0553	0.9922	0.8419	0.8103	1.0282	1.0011	1.1449	1.091	1.1385	1.061	1.1384	1.0724	1.1776	1.1572	1.1	1.0726	9791	9940	7610	466	9381	Diseases of the digestive system (K00-K95)
K70	1.36	1.3115	1.3492	1.2477	1.3454	1.2277	NA	NA	1.2972	1.2927	1.2831	1.2361	1.2727	1.1751	1.2678	1.1548	NA	NA	1.2239	1.2184	1.4416	1.3915	1.4304	1.3247	1.4279	1.3052	NA	NA	1.3749	1.3715	3519	3533	3298	NA	3270	Diseases of the digestive system (K00-K95)
K71	1.2676	1.2399	1.2877	1.209	1.4249	1.3309	NA	NA	1.1782	1.1586	1.0046	0.9779	1.0217	0.9539	1.1099	1.0311	NA	NA	0.9358	0.9156	1.5996	1.5723	1.6231	1.5324	1.8294	1.7179	NA	NA	1.4834	1.4661	219	221	194	NA	217	Diseases of the digestive system (K00-K95)
K72	1.2467	1.2004	1.2651	1.1769	1.2818	1.1836	NA	NA	1.2756	1.2586	1.1619	1.1173	1.1794	1.0953	1.1934	1.0999	NA	NA	1.1898	1.1725	1.3378	1.2896	1.3569	1.2645	1.3767	1.2736	NA	NA	1.3676	1.351	2388	2401	2273	NA	2314	Diseases of the digestive system (K00-K95)
K73	1.3556	1.2656	1.3231	1.2435	1.3803	1.2643	NA	NA	1.4323	1.3638	1.0849	1.0078	1.0566	0.987	1.0929	0.9946	NA	NA	1.1465	1.0871	1.6937	1.5895	1.6567	1.5667	1.7433	1.607	NA	NA	1.7893	1.711	231	224	211	NA	222	Diseases of the digestive system (K00-K95)
K74	1.2951	1.2285	1.3148	1.2039	1.3012	1.1844	NA	NA	1.2902	1.2544	1.2246	1.1604	1.2429	1.1363	1.2294	1.1173	NA	NA	1.2209	1.1859	1.3696	1.3007	1.3909	1.2755	1.3772	1.2556	NA	NA	1.3634	1.3268	3771	3756	3630	NA	3691	Diseases of the digestive system (K00-K95)
K75	1.2404	1.1722	1.2529	1.1473	1.2536	1.1521	NA	NA	1.2363	1.1993	1.1567	1.0914	1.1677	1.0671	1.1665	1.07	NA	NA	1.1535	1.1175	1.3302	1.2589	1.3443	1.2335	1.3471	1.2404	NA	NA	1.325	1.2869	2409	2394	2238	NA	2346	Diseases of the digestive system (K00-K95)
K76	1.1991	1.1267	1.1936	1.0853	1.1994	1.0892	0.794	0.8146	1.1684	1.1193	1.1677	1.0965	1.1624	1.056	1.167	1.059	0.6362	0.6424	1.1382	1.0898	1.2314	1.1578	1.2256	1.1153	1.2326	1.1204	0.9911	1.0329	1.1993	1.1496	16807	16847	15484	271	16350	Diseases of the digestive system (K00-K95)
K80	1.0857	1.0441	1.0808	1.0214	1.0754	1.0182	0.8675	0.8921	1.0482	1.0228	1.0642	1.023	1.0595	1.0008	1.0525	0.996	0.7582	0.7729	1.0272	1.002	1.1077	1.0656	1.1026	1.0424	1.0989	1.0408	0.9926	1.0296	1.0696	1.0441	28674	28917	24159	673	26681	Diseases of the digestive system (K00-K95)
K81	1.0935	1.0479	1.0809	1.0144	1.0794	1.0144	0.8099	0.7867	1.096	1.0646	1.0441	0.9997	1.0323	0.9678	1.0273	0.9644	0.5822	0.5531	1.0464	1.0156	1.1452	1.0984	1.1317	1.0633	1.1342	1.067	1.1265	1.119	1.1481	1.116	5284	5376	4543	111	5055	Diseases of the digestive system (K00-K95)
K82	1.0746	1.0295	1.069	1.0047	1.0748	1.0146	0.9242	0.885	1.0718	1.0426	1.0181	0.9743	1.013	0.9507	1.0131	0.955	0.664	0.6201	1.0154	0.9868	1.1342	1.0878	1.1281	1.0617	1.1404	1.0779	1.2863	1.2633	1.1313	1.1016	3865	3904	3123	118	3675	Diseases of the digestive system (K00-K95)
K83	1.0838	1.0524	1.0913	1.037	1.084	1.0298	0.7717	0.7588	1.0784	1.0617	1.0431	1.0123	1.0504	0.9974	1.0414	0.9886	0.551	0.5362	1.0381	1.0213	1.126	1.0941	1.1338	1.0782	1.1283	1.0727	1.0808	1.0738	1.1204	1.1037	7814	7851	7057	108	7473	Diseases of the digestive system (K00-K95)
K85	1.1089	1.0667	1.11	1.0424	1.0975	1.0328	0.9753	1.0923	1.0895	1.0691	1.0566	1.0154	1.0579	0.9923	1.0424	0.9799	0.7223	0.7928	1.0377	1.0173	1.1637	1.1206	1.1647	1.0951	1.1554	1.0886	1.3168	1.5048	1.1438	1.1235	4845	4900	4188	136	4546	Diseases of the digestive system (K00-K95)
K86	1.1185	1.0737	1.1409	1.0555	1.1215	1.0434	NA	NA	1.116	1.0938	1.0628	1.0193	1.084	1.0016	1.0644	0.9891	NA	NA	1.0611	1.0391	1.1771	1.1309	1.2008	1.1123	1.1818	1.1008	NA	NA	1.1736	1.1513	4443	4453	4212	NA	4367	Diseases of the digestive system (K00-K95)
K90	1.5273	1.3718	1.4134	1.2422	1.461	1.2868	2.029	1.7104	1.5071	1.3724	1.4483	1.2984	1.3343	1.1699	1.3673	1.2012	1.8074	1.5139	1.4281	1.2981	1.6106	1.4493	1.4972	1.3189	1.561	1.3784	2.2777	1.9324	1.5905	1.4509	4645	3769	2721	1258	4293	Diseases of the digestive system (K00-K95)
K91	1.1885	1.1268	1.1729	1.0849	1.1836	1.1077	0.8975	0.8402	1.1367	1.0984	1.1263	1.0667	1.1108	1.026	1.118	1.0448	0.671	0.6219	1.0775	1.0402	1.2541	1.1904	1.2384	1.1472	1.2532	1.1744	1.2007	1.1352	1.1991	1.1598	3911	3857	3413	157	3759	Diseases of the digestive system (K00-K95)
K92	1.1768	1.1274	1.1831	1.1074	1.1748	1.1021	1.0239	0.9948	1.1427	1.1106	1.1552	1.1063	1.1614	1.0866	1.1521	1.0804	0.9247	0.8937	1.1217	1.0898	1.1988	1.1488	1.2052	1.1286	1.1979	1.1243	1.1339	1.1074	1.1641	1.1318	34874	34921	30925	1261	33035	Diseases of the digestive system (K00-K95)
L01	2.1869	2.0357	2.1372	1.8454	2.1638	1.9593	2.3768	2.2265	2.0953	1.9639	1.8268	1.6905	1.6755	1.43	1.6499	1.4828	1.8448	1.7098	1.741	1.6238	2.618	2.4514	2.726	2.3813	2.8378	2.589	3.0623	2.8994	2.5219	2.3753	499	251	192	282	456	Diseases of the skin and subcutaneous tissue (L00-L99)
L02	1.2503	1.1937	1.2673	1.1612	1.2565	1.1578	1.1736	1.1367	1.1984	1.1735	1.1967	1.1413	1.2121	1.109	1.1928	1.0975	1.0284	0.9904	1.1463	1.1213	1.3062	1.2485	1.325	1.2158	1.3236	1.2213	1.3393	1.3047	1.2529	1.2281	6363	6163	4282	796	5804	Diseases of the skin and subcutaneous tissue (L00-L99)
L03	1.5049	1.4456	1.516	1.4218	1.5109	1.4171	1.2976	1.2633	1.45	1.4077	1.4748000000000001	1.4163	1.4854	1.3925	1.4796	1.3872	1.1623000000000001	1.1272	1.4209	1.379	1.5356	1.4756	1.5472	1.4517	1.5429	1.4477	1.4487	1.4159	1.4798	1.4371	32062	31439	29524	1201	30055	Diseases of the skin and subcutaneous tissue (L00-L99)
L04	1.2567	1.244	1.2284	1.1789	1.3145	1.2961	1.2016	1.1919	1.188	1.1688	1.0581	1.0441	0.9596	0.916	0.9876	0.9699	0.9525	0.9403	0.9943	0.9753	1.4924	1.4822	1.5725	1.5174	1.7496	1.7319	1.5157	1.5109	1.4193	1.4006	426	199	144	237	383	Diseases of the skin and subcutaneous tissue (L00-L99)
L05	1.0368	1.0236	1.0605	1.007	1.2656	1.1835	0.9291	0.9617	1.0547	1.0549	0.9375	0.9222	0.9624	0.9105	1.0529	0.9792	0.7749	0.7946	0.9455	0.942	1.1466	1.1362	1.1686	1.1137	1.5211	1.4304	1.1142	1.1639	1.1765	1.1812	1261	1297	349	427	987	Diseases of the skin and subcutaneous tissue (L00-L99)
L08	1.3916	1.3474	1.3866	1.3004	1.4052	1.3161	1.6068	1.6269	1.3806	1.3584	1.3382	1.2949	1.3326	1.2487	1.3487	1.2621	1.3364	1.3414	1.3279	1.3057	1.4471	1.4021	1.4428	1.3543	1.464	1.3724	1.9319	1.9733	1.4354	1.4133	8468	8107	7598	460	8123	Diseases of the skin and subcutaneous tissue (L00-L99)
L10	1.8034	1.678	2.0957	1.9293	2.0126	1.7655	NA	NA	1.8463	1.7207	1.2939	1.1956	1.501	1.3697	1.4376	1.2443	NA	NA	1.3332	1.2327	2.5136	2.3549	2.9261	2.7175	2.8175	2.505	NA	NA	2.5571	2.4017	127	126	123	NA	121	Diseases of the skin and subcutaneous tissue (L00-L99)
L12	2.6607	2.5801	2.6617	2.5395	2.6532	2.5374	NA	NA	2.5441	2.4739	2.3621	2.2857	2.3616	2.249	2.3559	2.249	NA	NA	2.2532	2.1872	2.9971	2.9123	2.9998	2.8676	2.9881	2.8628	NA	NA	2.8725	2.7981	1160	1159	1151	NA	1060	Diseases of the skin and subcutaneous tissue (L00-L99)
L13	2.6106	2.5019	3.2813	3.1156	2.9489	2.7924	NA	NA	2.4012	2.3057	1.9396	1.8527	2.3983	2.2685	2.1411	2.0163	NA	NA	1.7772	1.7003	3.5137	3.3785	4.4893	4.2791	4.0616	3.8674	NA	NA	3.2442	3.1268	183	181	163	NA	167	Diseases of the skin and subcutaneous tissue (L00-L99)
L20	24.1424	21.9483	29.5061	26.4665	29.6033	27.2532	17.6384	14.9419	24.7982	22.3617	20.0123	18.16	22.9702	20.564	22.3353	20.5256	13.6093	11.4616	20.4329	18.3823	29.125	26.5269	37.9017	34.0633	39.2364	36.1859	22.8603	19.479	30.096	27.2026	2663	1677	1233	1165	2423	Diseases of the skin and subcutaneous tissue (L00-L99)
L21	2.7437	2.624	2.575	2.4653	2.7177	2.5725	NA	NA	2.6461	2.5687	2.2807	2.1744	2.1358	2.0375	2.2396	2.1092	NA	NA	2.2048	2.1314	3.3007	3.1664	3.1045	2.9829	3.2979	3.1375	NA	NA	3.1759	3.0956	516	477	451	NA	485	Diseases of the skin and subcutaneous tissue (L00-L99)
L22	1.0146	1.0123	0.9095	0.9017	0.9064	0.8891	NA	NA	1.0326	1.0314	0.8085	0.8044	0.6686	0.6607	0.6651	0.6499	NA	NA	0.816	0.813	1.2733	1.2738	1.2371	1.2306	1.2353	1.2164	NA	NA	1.3067	1.3083	225	132	131	NA	217	Diseases of the skin and subcutaneous tissue (L00-L99)
L23	3.1789	2.9424	2.921	2.6912	3.2082	2.9624	4.7112	3.7063	3.0847	2.9037	2.6438	2.4358	2.3947	2.1963	2.5627	2.3557	2.9415	2.2452	2.5678	2.4075	3.8223	3.5544	3.563	3.2977	4.0163	3.7252	7.5458	6.1182	3.7056	3.5022	536	434	338	126	494	Diseases of the skin and subcutaneous tissue (L00-L99)
L24	1.3493	1.318	1.3596	1.2887	1.3395	1.257	NA	NA	1.3191	1.3213	1.245	1.2146	1.2543	1.1873	1.2353	1.1572	NA	NA	1.2189	1.2192	1.4622	1.4301	1.4738	1.3987	1.4526	1.3653	NA	NA	1.4276	1.4319	2175	2163	2136	NA	2159	Diseases of the skin and subcutaneous tissue (L00-L99)
L25	2.5181	2.4098	2.8277	2.6593	2.5449	2.4158	NA	NA	2.3679	2.314	2.0928	1.9966	2.3442	2.1975	2.0748	1.9626	NA	NA	1.9683	1.9174	3.0298	2.9085	3.411	3.2183	3.1214	2.9735	NA	NA	2.8486	2.7926	492	490	394	NA	449	Diseases of the skin and subcutaneous tissue (L00-L99)
L27	1.6586	1.5526	1.4796	1.3756	1.5173	1.4225	2.6604	2.3282	1.5764	1.5056	1.5279	1.4276	1.3594	1.2611	1.385	1.2957	2.0447	1.758	1.4527	1.385	1.8005	1.6886	1.6105	1.5005	1.6622	1.5617	3.4615	3.0834	1.7106	1.6366	1969	1766	1532	265	1883	Diseases of the skin and subcutaneous tissue (L00-L99)
L28	3.9602	3.7227	3.9181	3.637	3.6632	3.3739	NA	NA	3.4077	3.2083	3.4783	3.2633	3.4411	3.1865	3.2061	2.9454	NA	NA	3.0006	2.8181	4.5088	4.2469	4.4612	4.1511	4.1854	3.8648	NA	NA	3.8702	3.6524	1192	1155	1047	NA	1081	Diseases of the skin and subcutaneous tissue (L00-L99)
L29	1.6147	1.5331	1.5585	1.4242	1.8593	1.7141	1.3201	1.2528	1.5358	1.4572	1.5144	1.4355	1.4617	1.3328	1.7158	1.5786	1.0703	1.0023	1.4411	1.3648	1.7216	1.6373	1.6617	1.5219	2.0147	1.8612	1.6282	1.5658	1.6367	1.5558	3273	3208	2128	340	3070	Diseases of the skin and subcutaneous tissue (L00-L99)
L30	8.5471	8.0135	8.4439	7.8061	7.9302	7.4609	9.0212	8.3152	8.1563	7.6451	8.2767	7.7564	8.1424	7.5236	7.6171	7.1625	8.4819	7.8113	7.8975	7.3988	8.8264	8.2792	8.7566	8.0993	8.2563	7.7718	9.5947	8.8516	8.4236	7.8995	36133	26652	19541	11825	32561	Diseases of the skin and subcutaneous tissue (L00-L99)
L40	1.9917	1.93	1.9697	1.8579	1.9461	1.8482	1.5864	1.6344	1.9476	1.9005	1.9146	1.8538	1.8939	1.7849	1.8661	1.7708	1.278	1.3004	1.8717	1.825	2.0719	2.0093	2.0485	1.9339	2.0295	1.9289	1.9692	2.0541	2.0266	1.9791	9255	9284	7897	327	8542	Diseases of the skin and subcutaneous tissue (L00-L99)
L42	1.4443	1.3911	1.5848	1.3701	NA	NA	NA	NA	1.2265	1.1532	1.0531	1.0048	1.1456	0.9745	NA	NA	NA	NA	0.8848	0.8256	1.9808	1.9259	2.1924	1.9263	NA	NA	NA	NA	1.7001	1.6109	127	123	NA	NA	111	Diseases of the skin and subcutaneous tissue (L00-L99)
L43	1.9823	1.887	1.9155	1.8047	1.9129	1.8205	NA	NA	1.8215	1.7554	1.767	1.679	1.7095	1.6072	1.7009	1.616	NA	NA	1.6194	1.5581	2.2239	2.1207	2.1463	2.0263	2.1512	2.051	NA	NA	2.0488	1.9778	1043	1047	982	NA	932	Diseases of the skin and subcutaneous tissue (L00-L99)
L50	1.7856	1.5383	1.6116	1.3706	1.7096	1.4361	2.202	1.8645	1.7706	1.5096	1.6376	1.4051	1.4568	1.2326	1.52	1.2685	1.8902	1.5862	1.623	1.3777	1.9469	1.6842	1.783	1.5242	1.923	1.6258	2.5652	2.1915	1.9317	1.6541	1944	1290	933	772	1816	Diseases of the skin and subcutaneous tissue (L00-L99)
L51	1.3086	1.234	1.7658	1.6283	1.7518	1.6121	NA	NA	1.4236	1.3416	1.0848	1.0182	1.4089	1.2903	1.3728	1.2557	NA	NA	1.1731	1.101	1.5785	1.4956	2.2131	2.0547	2.2355	2.0696	NA	NA	1.7276	1.6346	344	266	220	NA	328	Diseases of the skin and subcutaneous tissue (L00-L99)
L52	1.3719	1.2773	1.2431	1.1793	NA	NA	NA	NA	1.2815	1.1827	1.0338	0.9554	0.9368	0.8833	NA	NA	NA	NA	0.9461	0.8643	1.8204	1.7076	1.6497	1.5744	NA	NA	NA	NA	1.7358	1.6183	162	158	NA	NA	145	Diseases of the skin and subcutaneous tissue (L00-L99)
L53	1.5906	1.5373000000000001	1.6003	1.4988	1.6715	1.5773	1.1917	1.1141	1.5384	1.4951	1.4873	1.4358	1.4941	1.3971	1.5557	1.466	0.9202	0.8507	1.4389	1.3968	1.7011	1.6461	1.714	1.6079	1.7958	1.697	1.5433	1.459	1.6448	1.6003	2947	2799	2546	210	2790	Diseases of the skin and subcutaneous tissue (L00-L99)
L56	2.5371	2.4847	2.4142	2.2816	2.487	2.384	NA	NA	2.272	2.1964	1.8345	1.7888	1.7471	1.6426	1.7404	1.6571	NA	NA	1.6385	1.5739	3.5089	3.4512	3.336	3.1691	3.5537	3.4298	NA	NA	3.1505	3.0653	145	144	127	NA	131	Diseases of the skin and subcutaneous tissue (L00-L99)
L57	1.2367	1.1918	1.2143	1.1627	1.241	1.1852	NA	NA	1.2089	1.1648	1.1824	1.1387	1.1612	1.1111	1.1863	1.1323	NA	NA	1.1556	1.1126	1.2936	1.2473	1.2699	1.2167	1.2981	1.2407	NA	NA	1.2648	1.2194	5879	5881	5843	NA	5558	Diseases of the skin and subcutaneous tissue (L00-L99)
L60	1.3753	1.2752	1.3798	1.2716	1.4147	1.2916	1.1332	1.0732	1.2537	1.1657	1.2599	1.1655	1.2606	1.1588	1.2766	1.1622	0.909	0.8538	1.1463	1.0632	1.5013	1.3953	1.5103	1.3953	1.5677	1.4354	1.4127	1.349	1.3711	1.278	1640	1494	1130	301	1459	Diseases of the skin and subcutaneous tissue (L00-L99)
L63	2.5705	2.0657	2.2633	1.7251	2.7539	2.29	NA	NA	2.6186	2.1458	1.8584	1.4585	1.6613	1.2327	1.8894	1.5396	NA	NA	1.8978	1.5237	3.5553	2.9258	3.0833	2.4141	4.0139	3.4061	NA	NA	3.6131	3.0219	166	162	118	NA	155	Diseases of the skin and subcutaneous tissue (L00-L99)
L65	1.7182	1.5517	1.7693	1.5355	1.942	1.7327	NA	NA	1.8089	1.6021	1.441	1.2932	1.4764	1.2705	1.5857	1.4051	NA	NA	1.5127	1.3303	2.0487	1.8619	2.1204	1.8559	2.3783	2.1365	NA	NA	2.1631	1.9294	449	423	329	NA	418	Diseases of the skin and subcutaneous tissue (L00-L99)
L68	1.1388	1.101	1.1808	1.0334	NA	NA	NA	NA	1.2335	1.1938	0.8166	0.7793	0.8476	0.7308	NA	NA	NA	NA	0.8844	0.8498	1.5881	1.5555	1.6452	1.4613	NA	NA	NA	NA	1.7205	1.6772	104	108	NA	NA	105	Diseases of the skin and subcutaneous tissue (L00-L99)
L70	1.2493	1.1606	1.1762	1.0601	1.2171	1.062	1.2226	1.1307	1.1841	1.1268	1.0273	0.9476	0.9735	0.8708	0.8782	0.7557	0.8544	0.7748	0.9734	0.9202	1.5194	1.4215	1.421	1.2906	1.6868	1.4923	1.7493	1.6501	1.4404	1.3799	350	348	111	117	324	Diseases of the skin and subcutaneous tissue (L00-L99)
L71	1.3929	1.3115	1.463	1.4058	1.3752	1.3005	NA	NA	1.4195	1.3468	1.2086	1.1348	1.2688	1.2163	1.1884	1.1204	NA	NA	1.2303	1.1641	1.6052	1.5156	1.6871	1.6249	1.5913	1.5095	NA	NA	1.6378	1.5582	613	603	566	NA	581	Diseases of the skin and subcutaneous tissue (L00-L99)
L72	1.0704	1.032	1.0702	1.0102	1.0955	1.0415	0.9735	0.9272	1.0539	1.0251	1.0257	0.9879	1.0252	0.9665	1.0442	0.9915	0.8044	0.76	1.0078	0.9792	1.1171	1.078	1.1173	1.0558	1.1494	1.0939	1.1781	1.1311	1.1022	1.0732	6167	6011	4738	372	5322	Diseases of the skin and subcutaneous tissue (L00-L99)
L73	1.3881	1.2932	1.4128	1.2634	1.3705	1.2293	1.0836	1.0183	1.2763	1.2286	1.2401	1.151	1.2648	1.1264	1.1889	1.0608	0.7508	0.6952	1.1415	1.096	1.5538	1.4529	1.5782	1.4172	1.5799	1.4246	1.5637	1.4915	1.4271	1.3771	1006	1026	580	104	928	Diseases of the skin and subcutaneous tissue (L00-L99)
L80	1.6218	1.4737	1.5449	1.4559	1.5674	1.4204	NA	NA	1.6737	1.6119	1.3068	1.1788	1.2475	1.1665	1.2455	1.1203	NA	NA	1.3497	1.2903	2.0127	1.8423	1.9133	1.817	1.9726	1.801	NA	NA	2.0754	2.0137	291	287	247	NA	279	Diseases of the skin and subcutaneous tissue (L00-L99)
L81	1.2062	1.1588	1.1819	1.1275	1.2105	1.1613	1.6619	1.6661	1.2205	1.1731	1.0928	1.0479	1.0678	1.0166	1.087	1.0408	1.1251	1.1213	1.1038	1.059	1.3314	1.2816	1.3083	1.2506	1.3481	1.2958	2.455	2.4758	1.3494	1.2996	1189	1109	972	106	1113	Diseases of the skin and subcutaneous tissue (L00-L99)
L82	1.1528	1.1008	1.185	1.1265	1.1891	1.1303	NA	NA	1.1644	1.1138	1.0895	1.0394	1.1199	1.0635	1.1227	1.0661	NA	NA	1.0993	1.0506	1.2198	1.1658	1.2539	1.1931	1.2594	1.1984	NA	NA	1.2333	1.1809	3562	3569	3440	NA	3267	Diseases of the skin and subcutaneous tissue (L00-L99)
L83	1.6624	1.5963	1.6674	1.5302	1.6059	1.5164	NA	NA	1.5983	1.534	1.3213	1.264	1.3142	1.1954	1.2544	1.1784	NA	NA	1.2695	1.2147	2.0914	2.016	2.1154	1.959	2.0558	1.9514	NA	NA	2.0122	1.9372	252	232	210	NA	230	Diseases of the skin and subcutaneous tissue (L00-L99)
L84	1.435	1.3592	1.4001	1.2934	1.3453	1.2364	NA	NA	1.3023	1.2569	1.2164	1.1484	1.1891	1.0929	1.1347	1.0376	NA	NA	1.105	1.0624	1.6929	1.6087	1.6486	1.5306	1.5949	1.4731	NA	NA	1.5349	1.4869	453	447	411	NA	416	Diseases of the skin and subcutaneous tissue (L00-L99)
L85	1.5142	1.4634	1.4931	1.4123000000000001	1.4587	1.3859	NA	NA	1.5216	1.4796	1.3936	1.3452	1.3739	1.2972	1.3404	1.2715	NA	NA	1.3997	1.359	1.6451	1.592	1.6227	1.5375	1.5875	1.5105	NA	NA	1.6541	1.6108	1816	1793	1721	NA	1731	Diseases of the skin and subcutaneous tissue (L00-L99)
L88	1.6104	1.4899	1.6355	1.4592	NA	NA	NA	NA	1.2752	1.1908	1.1486	1.0549	1.1722	1.0349	NA	NA	NA	NA	0.9204	0.8529	2.2579	2.1043	2.282	2.0575	NA	NA	NA	NA	1.7667	1.6626	108	109	NA	NA	112	Diseases of the skin and subcutaneous tissue (L00-L99)
L89	1.1655	1.1519	1.1533	1.1138	1.156	1.1127	NA	NA	1.1636	1.1649	1.1375	1.1239	1.1256	1.0867	1.1282	1.0855	NA	NA	1.1359	1.1368	1.1941	1.1806	1.1817	1.1417	1.1846	1.1406	NA	NA	1.1919	1.1936	21530	21508	21367	NA	21128	Diseases of the skin and subcutaneous tissue (L00-L99)
L90	1.2411	1.1865	1.2663	1.1979	1.2454	1.1783	0.9323	0.9139	1.2236	1.1849	1.1716	1.1186	1.1955	1.1295	1.1687	1.1043	0.7142	0.693	1.1551	1.1173	1.3148	1.2584	1.3413	1.2704	1.3272	1.2573	1.217	1.2052	1.2962	1.2565	3508	3505	2806	182	3338	Diseases of the skin and subcutaneous tissue (L00-L99)
L91	1.2906	1.2277	1.2166	1.1578	1.249	1.1814	1.4604	1.4464	1.1921	1.1551	1.1616	1.1021	1.0934	1.0383	1.0978	1.0359	1.1079	1.0877	1.0705	1.0351	1.434	1.3676	1.3537	1.2912	1.421	1.3474	1.925	1.9234	1.3274	1.2889	1110	1020	677	199	974	Diseases of the skin and subcutaneous tissue (L00-L99)
L92	1.2356	1.1652	1.2066	1.1143	1.1895	1.1066	1.0402	1.0259	1.1491	1.1073	1.1022	1.0367	1.0724	0.9872	1.0439	0.968	0.7558	0.7382	1.0251	0.9852	1.3852	1.3098	1.3576	1.2578	1.3554	1.2651	1.4315	1.4257	1.2881	1.2445	917	850	657	134	857	Diseases of the skin and subcutaneous tissue (L00-L99)
L93	1.7055	1.5755	1.646	1.4694	1.6358	1.4669	NA	NA	1.6921	1.5693	1.4669	1.3495	1.4141	1.2555	1.3894	1.239	NA	NA	1.4569	1.3459	1.9829	1.8394	1.916	1.7198	1.9258	1.7369	NA	NA	1.9652	1.8298	565	569	467	NA	542	Diseases of the skin and subcutaneous tissue (L00-L99)
L94	1.3344	1.2745	1.3245	1.2455	1.5412	1.3887	NA	NA	1.3096	1.2754	1.099	1.0457	1.0834	1.0141	1.2405	1.1088	NA	NA	1.0792	1.0475	1.6203	1.5534	1.6192	1.5297	1.9148	1.7393	NA	NA	1.5892	1.5529	317	294	266	NA	309	Diseases of the skin and subcutaneous tissue (L00-L99)
L95	1.6107	1.5015	1.7842	1.6725	1.6423	1.5042	NA	NA	1.5466	1.4515	1.3638	1.266	1.5072	1.4074	1.374	1.2524	NA	NA	1.3092	1.2236	1.9023	1.7808	2.1121	1.9875	1.963	1.8068	NA	NA	1.8271	1.7219	472	463	409	NA	439	Diseases of the skin and subcutaneous tissue (L00-L99)
L97	1.4441	1.4088	1.4216	1.3515	1.4382	1.3614	NA	NA	1.4041	1.3882	1.4055	1.3706	1.3836	1.3149	1.3997	1.3242	NA	NA	1.3666	1.3507	1.4838	1.448	1.4606	1.3892	1.4779	1.3995	NA	NA	1.4426	1.4268	17841	17848	17693	NA	17055	Diseases of the skin and subcutaneous tissue (L00-L99)
L98	1.3101	1.2612	1.314	1.2468	1.3093	1.2399	1.273	1.2754	1.2667	1.2308	1.2688	1.2207	1.2722	1.2064	1.2661	1.1981	1.0627	1.0564	1.2263	1.191	1.3528	1.3031	1.3571	1.2886	1.3541	1.2831	1.5249	1.5397	1.3084	1.272	11909	11662	10675	437	11106	Diseases of the skin and subcutaneous tissue (L00-L99)
M00	1.3392	1.2895	1.3056	1.2284	1.3687	1.2865	1.4483	1.4365	1.2974	1.2707	1.222	1.1747	1.1892	1.1169	1.2437	1.1669	1.0032	0.9824	1.1846	1.1585	1.4676	1.4155	1.4333	1.351	1.5062	1.4183	2.0907	2.1006	1.4209	1.3939	1458	1378	1323	105	1421	Diseases of the musculoskeletal system and connective tissue (M00-M99)
M02	1.1595	1.1218	1.3007	1.2097	1.1428	1.1018	NA	NA	1.1548	1.0846	0.9283	0.8949	1.005	0.929	0.8561	0.8207	NA	NA	0.9135	0.8522	1.4484	1.4062	1.6835	1.5753	1.5254	1.4792	NA	NA	1.4598	1.3803	246	178	133	NA	216	Diseases of the musculoskeletal system and connective tissue (M00-M99)
M05	1.2148	1.1897	1.2044	1.1604	1.1947	1.1495	NA	NA	1.1598	1.1385	1.12	1.0954	1.1102	1.0684	1.1	1.0568	NA	NA	1.0705	1.0495	1.3177	1.292	1.3065	1.2603	1.2976	1.2503	NA	NA	1.2566	1.2351	1718	1725	1632	NA	1666	Diseases of the musculoskeletal system and connective tissue (M00-M99)
M06	1.2402	1.1783	1.2477	1.1624	1.2423	1.1584	NA	NA	1.2246	1.1683	1.204	1.1433	1.2113	1.1277	1.2052	1.123	NA	NA	1.1883	1.133	1.2776	1.2145	1.2852	1.1982	1.2806	1.1949	NA	NA	1.262	1.2046	13260	13321	12536	NA	12362	Diseases of the musculoskeletal system and connective tissue (M00-M99)
M07	1.4793	1.4009	1.4475	1.3359	1.4017	1.2935	NA	NA	1.439	1.3725	1.3541	1.2795	1.3258	1.2207	1.2748	1.1734	NA	NA	1.3185	1.2551	1.6161	1.5337	1.5804	1.4618	1.5412	1.4258	NA	NA	1.5705	1.5009	1635	1643	1351	NA	1561	Diseases of the musculoskeletal system and connective tissue (M00-M99)
M08	1.0956	1.0403	1.0561	1.0369	NA	NA	1.1844	1.1712	1.0834	1.0884	0.856	0.8063	0.7494	0.7313	NA	NA	0.8499	0.8315	0.8435	0.8408	1.4023	1.3422	1.4884	1.4702	NA	NA	1.6506	1.6496	1.3916	1.409	212	105	NA	130	196	Diseases of the musculoskeletal system and connective tissue (M00-M99)
M10	1.204	1.161	1.2094	1.1395	1.2004	1.1247	NA	NA	1.1898	1.1592	1.171	1.1287	1.1762	1.1075	1.1674	1.0932	NA	NA	1.1571	1.1269	1.2379	1.1943	1.2436	1.1723	1.2343	1.1571	NA	NA	1.2234	1.1925	15577	15584	15495	NA	14894	Diseases of the musculoskeletal system and connective tissue (M00-M99)
M11	1.1998	1.1421	1.172	1.0951	1.1814	1.1045	NA	NA	1.2326	1.1821	1.1014	1.0472	1.0756	1.0033	1.0845	1.0121	NA	NA	1.1335	1.0857	1.3069	1.2456	1.277	1.1952	1.287	1.2052	NA	NA	1.3405	1.287	1717	1713	1693	NA	1692	Diseases of the musculoskeletal system and connective tissue (M00-M99)
M12	1.361	1.2505	1.2665	1.1499	1.3144	1.144	NA	NA	1.1124	1.0854	1.1172	1.0211	1.043	0.9409	1.0666	0.9202	NA	NA	0.9173	0.8917	1.6578	1.5315	1.5379	1.4052	1.6197	1.4223	NA	NA	1.3491	1.3213	307	308	260	NA	291	Diseases of the musculoskeletal system and connective tissue (M00-M99)
M13	1.2111	1.1407	1.2017	1.1103	1.2056	1.114	1.1242	1.0697	1.1874	1.1285	1.1898	1.1203	1.1806	1.0903	1.1842	1.0938	0.849	0.7977	1.1665	1.1082	1.2328	1.1616	1.2232	1.1306	1.2274	1.1346	1.4884	1.4345	1.2087	1.1491	37875	37923	37011	188	36172	Diseases of the musculoskeletal system and connective tissue (M00-M99)
M14	1.2958	1.2132	1.3724	1.1982	1.4219	1.2327	NA	NA	1.2065	1.1611	1.1031	1.0286	1.1674	1.0118	1.2042	1.0364	NA	NA	1.0315	0.9888	1.5221	1.4311	1.6135	1.4191	1.679	1.4662	NA	NA	1.4111	1.3635	460	460	444	NA	450	Diseases of the musculoskeletal system and connective tissue (M00-M99)
M15	1.2498	1.1675	1.2602	1.1563	1.2346	1.1338	NA	NA	1.2028	1.1388	1.2144	1.1338	1.2246	1.1228	1.1996	1.1009	NA	NA	1.1691	1.1063	1.2862	1.2023	1.2968	1.1908	1.2706	1.1677	NA	NA	1.2374	1.1723	14249	14280	14162	NA	13843	Diseases of the musculoskeletal system and connective tissue (M00-M99)
M16	1.0643	1.0398	1.0588	1.026	1.0602	1.0274	NA	NA	1.0391	1.0192	1.0393	1.015	1.0338	1.0015	1.0351	1.0026	NA	NA	1.0138	0.9941	1.09	1.0652	1.0844	1.0512	1.086	1.0527	NA	NA	1.0649	1.0449	19401	19372	19104	NA	17634	Diseases of the musculoskeletal system and connective tissue (M00-M99)
M17	1.1494	1.0993	1.1517	1.0932	1.1417	1.08	NA	NA	1.1208	1.0806	1.1283	1.0788	1.1306	1.0728	1.1206	1.0597	NA	NA	1.0998000000000001	1.06	1.1709	1.1202	1.1733	1.114	1.1632	1.1008	NA	NA	1.1422	1.1016	33741	33770	33007	NA	30919	Diseases of the musculoskeletal system and connective tissue (M00-M99)
M18	1.2856	1.1665	1.252	1.1071	1.2706	1.1368	NA	NA	1.1968	1.1123	1.1932	1.0802	1.1616	1.0243	1.1791	1.0523	NA	NA	1.1111	1.0309	1.3852	1.2596	1.3495	1.1966	1.3692	1.2281	NA	NA	1.289	1.2002	2057	2056	2034	NA	1969	Diseases of the musculoskeletal system and connective tissue (M00-M99)
M19	1.2319	1.1572	1.2309	1.1327	1.2235	1.124	NA	NA	1.1908	1.1322	1.2143	1.1404	1.2134	1.1161	1.206	1.1075	NA	NA	1.1738	1.1158	1.2497	1.1742	1.2488	1.1496	1.2413	1.1407	NA	NA	1.208	1.1489	59981	60071	59234	NA	57853	Diseases of the musculoskeletal system and connective tissue (M00-M99)
M20	1.2084	1.1529	1.195	1.128	1.1828	1.1235	1.2433	1.2218	1.1543	1.1053	1.161	1.1067	1.1483	1.0828	1.1339	1.0761	0.9787	0.9536	1.1079	1.06	1.2577	1.2011	1.2436	1.175	1.2337	1.1729	1.5795	1.5653	1.2026	1.1526	7141	7127	6234	260	6336	Diseases of the musculoskeletal system and connective tissue (M00-M99)
M21	1.1177	1.0632	1.1333	1.0645	1.1231	1.0587	0.9686	0.9657	1.1026	1.0664	1.0597	1.0068	1.0731	1.0067	1.0614	0.9993	0.7796	0.7734	1.0455	1.0102	1.179	1.1227	1.1968	1.1256	1.1884	1.1216	1.2036	1.2058	1.1629	1.1257	4036	3820	3497	304	3919	Diseases of the musculoskeletal system and connective tissue (M00-M99)
M22	1.2229	1.1285	1.1877	1.0795	1.1539	1.0616	1.221	1.1514	1.231	1.1486	1.1047	1.0163	1.0735	0.9722	1.0151	0.9303	0.889	0.8229	1.1105	1.033	1.3538	1.253	1.3141	1.1987	1.3117	1.2113	1.6771	1.611	1.3646	1.2771	1172	1146	671	151	1057	Diseases of the musculoskeletal system and connective tissue (M00-M99)
M23	1.1098	1.0533	1.1157	1.0512	1.1073	1.0392	1.0563	1.0213	1.0794	1.0311	1.0744	1.0189	1.0801	1.0169	1.0693	1.0025	0.9014	0.8646	1.0437	0.9963	1.1463	1.0887	1.1524	1.0867	1.1468	1.0772	1.2378	1.2064	1.1163	1.0672	10814	10779	8874	553	9402	Diseases of the musculoskeletal system and connective tissue (M00-M99)
M24	1.1821	1.1118	1.1698	1.0821	1.1486	1.0734	1.1005	1.068	1.1353	1.0944	1.1235	1.0553	1.1109	1.0259	1.0827	1.0103	0.9387	0.9049	1.0788	1.0388	1.2438	1.1713	1.2318	1.1413	1.2186	1.1404	1.29	1.2605	1.1947	1.153	4616	4470	3246	549	4331	Diseases of the musculoskeletal system and connective tissue (M00-M99)
M25	1.1854	1.1199	1.1845	1.0955	1.1736	1.0894	1.0983	1.0524	1.1556	1.1092	1.1633	1.0986	1.1622	1.0744	1.1504	1.0675	1.0027	0.9573	1.1341	1.0881	1.2079	1.1416	1.2072	1.1171	1.1972	1.1119	1.2029	1.1569	1.1776	1.1306	34297	33572	30035	1682	32837	Diseases of the musculoskeletal system and connective tissue (M00-M99)
M30	1.1679	1.083	1.298	1.1045	1.2479	1.0921	NA	NA	1.1425	1.0228	0.9229	0.8506	0.9777	0.8203	0.9378	0.8104	NA	NA	0.9019	0.801	1.478	1.3789	1.7231	1.4871	1.6607	1.4717	NA	NA	1.4473	1.3061	222	147	137	NA	200	Diseases of the musculoskeletal system and connective tissue (M00-M99)
M31	1.2587	1.1963	1.2535	1.1775	1.237	1.1532	NA	NA	1.195	1.1363	1.1689	1.1096	1.1641	1.092	1.1481	1.0685	NA	NA	1.1085	1.0527	1.3554	1.2899	1.3497	1.2697	1.3328	1.2446	NA	NA	1.2882	1.2264	2102	2113	2038	NA	1942	Diseases of the musculoskeletal system and connective tissue (M00-M99)
M32	1.518	1.4283	1.5371	1.3966	1.4982	1.3763	NA	NA	1.4755	1.3922	1.3639	1.2802	1.3808	1.2505	1.3289	1.2172	NA	NA	1.3257	1.2478	1.6895	1.5935	1.7111	1.5597	1.689	1.5561	NA	NA	1.6422	1.5532	1094	1102	841	NA	1030	Diseases of the musculoskeletal system and connective tissue (M00-M99)
M33	1.9285	1.8266	2.0093	1.918	1.9399	1.8933	NA	NA	1.7432	1.681	1.5277	1.4398	1.594	1.5139	1.5211	1.4786	NA	NA	1.3659	1.3131	2.4346	2.3173	2.5328	2.4301	2.4741	2.4244	NA	NA	2.2249	2.1519	248	246	217	NA	207	Diseases of the musculoskeletal system and connective tissue (M00-M99)
M34	1.4511	1.3804	1.4407	1.3447	1.4353	1.3348	NA	NA	1.4302	1.359	1.2265	1.1622	1.2176	1.1317	1.2062	1.1168	NA	NA	1.2078	1.144	1.717	1.6394	1.7046	1.5978	1.7078	1.5953	NA	NA	1.6934	1.6144	423	418	389	NA	398	Diseases of the musculoskeletal system and connective tissue (M00-M99)
M35	1.284	1.2084	1.2883	1.1981	1.287	1.2043	1.1892	1.12	1.261	1.1958	1.241	1.1672	1.2452	1.157	1.2421	1.1615	0.9882	0.9231	1.2183	1.1546	1.3284	1.2511	1.3329	1.2405	1.3335	1.2487	1.4311	1.3589	1.3052	1.2386	10397	10287	9374	430	9715	Diseases of the musculoskeletal system and connective tissue (M00-M99)
M40	1.1985	1.143	1.1478	1.0767	1.1776	1.1131	NA	NA	1.1541	1.1129	1.1145	1.0616	1.067	0.9996	1.0936	1.0322	NA	NA	1.0744	1.0349	1.2888	1.2306	1.2346	1.1598	1.2681	1.2003	NA	NA	1.2397	1.1968	2299	2286	2196	NA	2274	Diseases of the musculoskeletal system and connective tissue (M00-M99)
M41	1.1927	1.1316	1.2026	1.127	1.1779	1.1038	0.9604	0.9492	1.128	1.0812	1.1401	1.0807	1.149	1.0758	1.1227	1.0511	0.7977	0.7824	1.0783	1.0326	1.2477	1.1848	1.2587	1.1808	1.2358	1.1592	1.1563	1.1516	1.18	1.132	5972	5807	5191	404	5718	Diseases of the musculoskeletal system and connective tissue (M00-M99)
M43	1.208	1.1307	1.2063	1.0957	1.2017	1.0956	0.9491	0.8778	1.1538	1.0892	1.1524	1.0775	1.1506	1.0437	1.1445	1.0422	0.7005	0.6404	1.1011	1.0384	1.2663	1.1865	1.2647	1.1504	1.2616	1.1518	1.286	1.2031	1.209	1.1424	5217	5181	4835	145	5034	Diseases of the musculoskeletal system and connective tissue (M00-M99)
M45	1.2972	1.2209	1.3754	1.2648	1.321	1.2094	NA	NA	1.3491	1.2636	1.1761	1.1046	1.2465	1.143	1.1925	1.0885	NA	NA	1.223	1.1421	1.4307	1.3494	1.5176	1.3996	1.4634	1.3437	NA	NA	1.4883	1.398	1245	1261	1131	NA	1197	Diseases of the musculoskeletal system and connective tissue (M00-M99)
M46	1.2888	1.1864	1.2906	1.1618	1.2822	1.148	NA	NA	1.2387	1.1675	1.225	1.1262	1.2265	1.1023	1.2175	1.0881	NA	NA	1.1778	1.1089	1.356	1.2499	1.358	1.2245	1.3504	1.2111	NA	NA	1.3027	1.2291	4513	4531	4319	NA	4386	Diseases of the musculoskeletal system and connective tissue (M00-M99)
M47	1.2246	1.1399	1.2381	1.1204	1.2205	1.1062	NA	NA	1.1933	1.1283	1.1982	1.1148	1.2114	1.0955	1.1939	1.0814	NA	NA	1.1677	1.1037	1.2516	1.1656	1.2654	1.1458	1.2477	1.1317	NA	NA	1.2194	1.1535	25023	25080	24283	NA	24218	Diseases of the musculoskeletal system and connective tissue (M00-M99)
M48	1.1847	1.1136	1.1822	1.0854	1.185	1.0842	NA	NA	1.1573	1.1046	1.1513	1.0815	1.1488	1.054	1.1513	1.0526	NA	NA	1.125	1.0732	1.2191	1.1466	1.2165	1.1177	1.2197	1.1168	NA	NA	1.1905	1.1369	14272	14276	14003	NA	13875	Diseases of the musculoskeletal system and connective tissue (M00-M99)
M49	1.0065	0.9909	1.0343	1.0133	1.1105	1.0899	NA	NA	1.0244	1.0318	0.858	0.843	0.8802	0.8601	0.9427	0.923	NA	NA	0.8718	0.8762	1.1808	1.1649	1.2154	1.1937	1.3083	1.2869	NA	NA	1.2037	1.215	420	417	403	NA	397	Diseases of the musculoskeletal system and connective tissue (M00-M99)
M50	1.2177	1.1451	1.1917	1.077	1.1981	1.0832	NA	NA	1.1349	1.0791	1.1494	1.0795	1.1252	1.015	1.1295	1.0191	NA	NA	1.072	1.018	1.29	1.2147	1.2621	1.1427	1.2709	1.1512	NA	NA	1.2015	1.1439	3530	3530	3277	NA	3384	Diseases of the musculoskeletal system and connective tissue (M00-M99)
M51	1.1883	1.1051	1.1789	1.0638	1.1884	1.0736	0.983	0.8831	1.1462	1.0859	1.1572	1.0754	1.1481	1.0351	1.1555	1.0429	0.7943	0.7024	1.1164	1.0571	1.2204	1.1357	1.2105	1.0933	1.2223	1.1052	1.2164	1.1103	1.1767	1.1156	16572	16674	14545	277	15952	Diseases of the musculoskeletal system and connective tissue (M00-M99)
M53	1.1224	1.0321	1.1086	0.9842	1.1119	0.9895	NA	NA	1.1101	1.0255	1.0101	0.9263	0.9968	0.8814	0.9885	0.8758	NA	NA	1.0007	0.9216	1.2471	1.15	1.2331	1.099	1.2507	1.1179	NA	NA	1.2315	1.1411	1024	1019	808	NA	1002	Diseases of the musculoskeletal system and connective tissue (M00-M99)
M54	1.186	1.1085	1.1811	1.0674	1.1876	1.081	0.9977	0.9768	1.1384	1.0843	1.1662	1.0895	1.1614	1.049	1.166	1.0607	0.9139	0.8905	1.1194	1.0658	1.2062	1.1278	1.2011	1.086	1.2095	1.1015	1.0892	1.0714	1.1578	1.1031	42416	42685	35152	1735	40355	Diseases of the musculoskeletal system and connective tissue (M00-M99)
M60	1.3327	1.2926	1.3228	1.2429	1.3557	1.2923	NA	NA	1.3075	1.2896	1.1766	1.1387	1.1629	1.0887	1.1835	1.1249	NA	NA	1.1534	1.1345	1.5096	1.4674	1.5047	1.4189	1.5529	1.4846	NA	NA	1.4821	1.4658	785	716	637	NA	744	Diseases of the musculoskeletal system and connective tissue (M00-M99)
M62	1.1752	1.1368	1.1774	1.1124	1.1832	1.1275	0.8765	0.8145	1.124	1.1108	1.107	1.0695	1.1085	1.0459	1.1109	1.0572	0.6675	0.6122	1.0594	1.0457	1.2476	1.2083	1.2506	1.1831	1.2603	1.2024	1.1508	1.0836	1.1926	1.1799	3455	3385	3050	174	3341	Diseases of the musculoskeletal system and connective tissue (M00-M99)
M65	1.2503	1.1631	1.2386	1.1397	1.2272	1.1264	1.2371	1.1792	1.2144	1.1495	1.1998	1.1149	1.1879	1.0918	1.1743	1.0764	1.0309	0.9762	1.1651	1.1018	1.3028	1.2133	1.2914	1.1897	1.2825	1.1786	1.4846	1.4245	1.2658	1.1993	6878	6642	5811	408	6406	Diseases of the musculoskeletal system and connective tissue (M00-M99)
M66	1.2	1.1432	1.1949	1.1338	1.124	1.0565	NA	NA	1.1035	1.0582	1.0547	1.0021	1.0491	0.9929	0.9852	0.9233	NA	NA	0.9671	0.92490000000000006	1.3654	1.3042	1.3609	1.2947	1.2824	1.2089	NA	NA	1.2591	1.2106	692	685	647	NA	620	Diseases of the musculoskeletal system and connective tissue (M00-M99)
M67	1.1833	1.1154	1.1851	1.1089	1.2507	1.1668	1.0226	0.9844	1.136	1.0876	1.1218	1.0562	1.1224	1.0488	1.1752	1.0945	0.8717	0.8341	1.0759	1.0287	1.2482	1.1781	1.2512	1.1725	1.3311	1.2439	1.1997	1.1618	1.1995	1.1499	4100	3879	2927	502	3701	Diseases of the musculoskeletal system and connective tissue (M00-M99)
M70	1.2807	1.1859	1.2736	1.1542	1.2682	1.1524	NA	NA	1.2199	1.1395	1.2018	1.111	1.1952	1.0811	1.1875	1.077	NA	NA	1.1452	1.0679	1.3648	1.2659	1.3572	1.2324	1.3544	1.2332	NA	NA	1.2995	1.2159	2910	2902	2712	NA	2800	Diseases of the musculoskeletal system and connective tissue (M00-M99)
M71	1.2342	1.1627	1.2462	1.1635	1.218	1.1197	NA	NA	1.2451	1.1775	1.1401	1.0722	1.1513	1.0729	1.1227	1.0298	NA	NA	1.1503	1.0861	1.3361	1.2609	1.349	1.2617	1.3214	1.2173	NA	NA	1.3477	1.2765	1909	1906	1787	NA	1819	Diseases of the musculoskeletal system and connective tissue (M00-M99)
M72	1.0204	0.998	1.0464	1.0165	1.0426	1.0162	NA	NA	1.0448	1.0256	0.9645	0.9425	0.9892	0.96	0.9845	0.9587	NA	NA	0.9858	0.9669	1.0795	1.0568	1.1069	1.0764	1.1041	1.0772	NA	NA	1.1072	1.0879	3398	3408	3255	NA	3060	Diseases of the musculoskeletal system and connective tissue (M00-M99)
M75	1.1758	1.0951	1.1862	1.0862	1.1703	1.0671	NA	NA	1.1338	1.0708	1.1385	1.0595	1.1486	1.0508	1.1322	1.0313	NA	NA	1.0977	1.036	1.2144	1.1319	1.225	1.1228	1.2097	1.1041	NA	NA	1.171	1.1068	11012	11050	10280	NA	10333	Diseases of the musculoskeletal system and connective tissue (M00-M99)
M76	1.2625	1.1624	1.286	1.1602	1.3172	1.178	NA	NA	1.2804	1.1871	1.128	1.0353	1.1486	1.0325	1.1664	1.0387	NA	NA	1.1451	1.0583	1.413	1.3051	1.4397	1.3038	1.4876	1.3359	NA	NA	1.4317	1.3317	945	938	795	NA	918	Diseases of the musculoskeletal system and connective tissue (M00-M99)
M77	1.344	1.2303	1.3123	1.1726	1.2979	1.1665	NA	NA	1.2558	1.177	1.2483	1.14	1.2195	1.0868	1.2015	1.0769	NA	NA	1.167	1.0917	1.447	1.3278	1.4122	1.2652	1.402	1.2636	NA	NA	1.3513	1.269	2210	2213	1934	NA	2089	Diseases of the musculoskeletal system and connective tissue (M00-M99)
M79	1.2684	1.1798	1.275	1.1502	1.283	1.162	1.0396	1.0073	1.2257	1.1592	1.2456	1.158	1.252	1.1288	1.2583	1.1389	0.9474	0.9144	1.2037	1.138	1.2916	1.2019	1.2984	1.172	1.3082	1.1856	1.1408	1.1096	1.248	1.1808	37345	36967	31656	1573	35587	Diseases of the musculoskeletal system and connective tissue (M00-M99)
M80	1.191	1.1364	1.2051	1.1257	1.2026	1.1245	NA	NA	1.1845	1.1391	1.1319	1.0792	1.1449	1.0683	1.1426	1.0673	NA	NA	1.1255	1.0816	1.2532	1.1967	1.2685	1.1861	1.2657	1.1847	NA	NA	1.2466	1.1998	4601	4591	4563	NA	4381	Diseases of the musculoskeletal system and connective tissue (M00-M99)
M81	1.209	1.145	1.1969	1.1091	1.2018	1.1164	NA	NA	1.186	1.1303	1.1844	1.1213	1.1725	1.086	1.1772	1.093	NA	NA	1.1618	1.1068	1.2342	1.1693	1.2218	1.1327	1.227	1.1403	NA	NA	1.2107	1.1543	28513	28498	28165	NA	27378	Diseases of the musculoskeletal system and connective tissue (M00-M99)
M83	1.3028	1.2031	1.0986	1.0501	1.3508	1.2538	NA	NA	1.2389	1.1807	1.0052	0.9205	0.8483	0.8065	1.0269	0.9454	NA	NA	0.9591	0.9096	1.6884	1.5725	1.4227	1.3674	1.777	1.6629	NA	NA	1.6002	1.5326	173	174	162	NA	171	Diseases of the musculoskeletal system and connective tissue (M00-M99)
M84	1.1489	1.1008	1.162	1.0838	1.16	1.0889	0.8799	0.8694	1.1389	1.1165	1.0808	1.0344	1.0929	1.0178	1.0874	1.0194	0.647	0.6306	1.0713	1.0492	1.2212	1.1714	1.2355	1.154	1.2374	1.1632	1.1965	1.1988	1.2108	1.1882	3150	3100	2746	144	2964	Diseases of the musculoskeletal system and connective tissue (M00-M99)
M85	1.2006	1.1165	1.1952	1.0911	1.1745	1.0782	1.0085	0.9415	1.1831	1.1188	1.1483	1.0668	1.1432	1.0424	1.1223	1.0291	0.7043	0.646	1.1325	1.07	1.2552	1.1686	1.2495	1.1421	1.2291	1.1297	1.444	1.3723	1.236	1.17	6142	6124	5801	115	6060	Diseases of the musculoskeletal system and connective tissue (M00-M99)
M86	1.2172	1.1839	1.2152	1.1311	1.2339	1.1521	1.4128	1.3632	1.2185	1.2154	1.1386	1.1062	1.1356	1.0554	1.1519	1.074	1.0163	0.9714	1.141	1.1369	1.3013	1.267	1.3003	1.2122	1.3216	1.236	1.964	1.9131	1.3012	1.2993	2723	2618	2525	139	2667	Diseases of the musculoskeletal system and connective tissue (M00-M99)
M87	1.1422	1.0934	1.112	1.0463	1.1637	1.0961	NA	NA	1.1103	1.089	1.0274	0.9817	0.9994	0.9382	1.0426	0.9798	NA	NA	0.9988	0.978	1.2698	1.2178	1.2372	1.1667	1.2989	1.2262	NA	NA	1.2341	1.2126	1018	1002	926	NA	984	Diseases of the musculoskeletal system and connective tissue (M00-M99)
M88	1.1096	1.096	1.0494	1.0311	1.1094	1.0838	NA	NA	1.0225	1.0023	0.9713	0.9578	0.9179	0.9001	0.9686	0.9448	NA	NA	0.8908	0.8716	1.2676	1.254	1.1998	1.1811	1.2707	1.2434	NA	NA	1.1737	1.1527	667	678	656	NA	598	Diseases of the musculoskeletal system and connective tissue (M00-M99)
M89	1.216	1.1483	1.1882	1.0974	1.2072	1.1094	1.0298	0.9971	1.1433	1.1045	1.1358	1.071	1.1094	1.0227	1.1213	1.0283	0.7719	0.7377	1.0684	1.0308	1.3018	1.2312	1.2726	1.1775	1.2997	1.1969	1.3738	1.3477	1.2235	1.1835	2554	2501	2102	157	2432	Diseases of the musculoskeletal system and connective tissue (M00-M99)
M90	1.0576	1.0581	1.0304	1.0255	1.0168	1.004	NA	NA	0.9698	0.9863	0.9516	0.9509	0.9273	0.9216	0.9134	0.9007	NA	NA	0.8713	0.8848	1.1753	1.1774	1.145	1.1412	1.1318	1.1192	NA	NA	1.0795	1.0994	982	978	944	NA	895	Diseases of the musculoskeletal system and connective tissue (M00-M99)
M91	1.1692	1.1228	NA	NA	NA	NA	NA	NA	1.1706	1.1198	0.8671	0.8255	NA	NA	NA	NA	NA	NA	0.8615	0.8183	1.5766	1.527	NA	NA	NA	NA	NA	NA	1.5905	1.5324	137	NA	NA	NA	122	Diseases of the musculoskeletal system and connective tissue (M00-M99)
M92	1.3763	1.2721	1.3587	1.2425	1.3275	1.201	NA	NA	1.2662	1.1562	1.1022	1.0118	1.0822	0.9811	0.9955	0.8923	NA	NA	1.0113	0.9124	1.7186	1.5993	1.7059	1.5736	1.7702	1.6166	NA	NA	1.5854	1.465	266	244	142	NA	242	Diseases of the musculoskeletal system and connective tissue (M00-M99)
M93	1.3098	1.2197	1.2064	1.0967	1.2483	1.1565	NA	NA	1.1254	1.051	1.108	1.0274	1.016	0.9182	1.0184	0.937	NA	NA	0.9512	0.8838	1.5482	1.448	1.4324	1.3099	1.5302	1.4276	NA	NA	1.3316	1.2498	462	406	276	NA	408	Diseases of the musculoskeletal system and connective tissue (M00-M99)
M94	1.2519	1.1216	1.279	1.1211	1.329	1.1752	0.9919	0.9803	1.2455	1.1679	1.1568	1.033	1.1827	1.0329	1.215	1.0707	0.7465	0.7299	1.1525	1.0782	1.355	1.2178	1.3832	1.2169	1.4537	1.29	1.3181	1.3167	1.346	1.2651	1962	1982	1444	170	1932	Diseases of the musculoskeletal system and connective tissue (M00-M99)
M95	1.2714	1.2166	1.2262	1.1372	1.287	1.181	NA	NA	1.2212	1.162	1.0638	1.0135	1.0238	0.945	1.0163	0.9266	NA	NA	1.0167	0.9636	1.5194	1.4605	1.4685	1.3686	1.6297	1.5053	NA	NA	1.4669	1.4012	391	374	208	NA	346	Diseases of the musculoskeletal system and connective tissue (M00-M99)
M96	1.245	1.1861	1.2286	1.148	1.2539	1.1724	NA	NA	1.247	1.2253	1.1389	1.0832	1.1244	1.0487	1.1452	1.0689	NA	NA	1.1423	1.1209	1.361	1.2988	1.3424	1.2568	1.3728	1.286	NA	NA	1.3613	1.3394	1544	1537	1475	NA	1548	Diseases of the musculoskeletal system and connective tissue (M00-M99)
M99	1.2516	1.1344	1.1847	1.0673	1.2438	1.0947	NA	NA	1.18	1.1039	1.0634	0.9591	1.0058	0.9015	1.0522	0.9199	NA	NA	1.0044	0.9365	1.4731	1.3417	1.3954	1.2636	1.4703	1.3026	NA	NA	1.3864	1.3013	438	433	415	NA	420	Diseases of the musculoskeletal system and connective tissue (M00-M99)
N02	1.1656	1.1447	1.1866	1.1445	1.1965	1.1578	NA	NA	1.1207	1.1111	1.0515	1.0308	1.0699	1.0304	1.0727	1.0362	NA	NA	1.012	1.0017	1.2921	1.2711	1.3159	1.2713	1.3346	1.2938	NA	NA	1.241	1.2325	1082	1092	959	NA	1042	Diseases of the genitourinary system (N00-N99)
N03	1.1959	1.1506	1.2102	1.1348	1.2127	1.1378	NA	NA	1.2003	1.174	1.1412	1.0974	1.1547	1.0818	1.1569	1.0845	NA	NA	1.1457	1.12	1.2531	1.2065	1.2684	1.1904	1.2712	1.1937	NA	NA	1.2576	1.2306	5200	5207	5138	NA	5039	Diseases of the genitourinary system (N00-N99)
N04	1.2765	1.2112	1.3044	1.2267	1.2185	1.1397	NA	NA	1.1386	1.117	1.1199	1.0599	1.1405	1.0694	1.0589	0.9873	NA	NA	1	0.9779	1.455	1.3841	1.4919	1.407	1.4021	1.3156	NA	NA	1.2964	1.2758	698	661	586	NA	655	Diseases of the genitourinary system (N00-N99)
N05	1.3722	1.3295	1.3015	1.2297	1.3125	1.2399	NA	NA	1.2645	1.2414	1.2049	1.1639	1.1393	1.0733	1.1412	1.0745	NA	NA	1.1139	1.0906	1.5627	1.5186	1.4869	1.4089	1.5095	1.4307	NA	NA	1.4354	1.4131	722	674	591	NA	697	Diseases of the genitourinary system (N00-N99)
N08	1.2325	1.185	1.2152	1.109	1.2185	1.1049	NA	NA	1.1627	1.1602	1.1515	1.1058	1.1352	1.034	1.1365	1.0284	NA	NA	1.0879	1.0843	1.3191	1.2699	1.3009	1.1894	1.3063	1.1871	NA	NA	1.2426	1.2414	2513	2519	2385	NA	2486	Diseases of the genitourinary system (N00-N99)
N10	1.103	1.0457	1.0994	1.0146	1.165	1.0762	0.9247	0.9537	1.0584	1.0266	0.9761	0.9223	0.9737	0.8946	0.999	0.9194	0.6572	0.6641	0.935	0.9035	1.2464	1.1857	1.2412	1.1507	1.3586	1.2598	1.3012	1.3695	1.1981	1.1664	776	778	472	111	728	Diseases of the genitourinary system (N00-N99)
N11	1.1835	1.1415	1.1491	1.0893	1.1436	1.073	NA	NA	1.055	1.0476	1.0008	0.9621	0.9736	0.9196	0.951	0.8882	NA	NA	0.8925	0.8837	1.3996	1.3544	1.3561	1.2903	1.3752	1.2962	NA	NA	1.2469	1.242	409	408	319	NA	383	Diseases of the genitourinary system (N00-N99)
N12	1.1084	1.0432	1.1336	1.0347	1.1506	1.0587	1.0053	0.9983	1.0622	1.039	1.0521	0.9887	1.0774	0.9816	1.0772	0.9893	0.8725	0.8598	1.0082	0.9849	1.1676	1.1007	1.1926	1.0907	1.229	1.133	1.1582	1.1591	1.119	1.096	4313	4485	2601	647	4050	Diseases of the genitourinary system (N00-N99)
N13	1.0105	1.0042	1.0168	0.999	1.0255	1.0128	0.8328	0.8052	1.0004	1.0122	0.9755	0.969	0.9815	0.9637	0.9883	0.9755	0.6941	0.666	0.9656	0.9764	1.0467	1.0408	1.0534	1.0356	1.0642	1.0515	0.9993	0.9735	1.0365	1.0493	9107	9032	8165	372	8586	Diseases of the genitourinary system (N00-N99)
N14	1.1283	1.1172	1.16	1.0853	1.2369	1.1745	NA	NA	1.1691	1.145	0.8722	0.8598	0.8935	0.8307	0.9496	0.8978	NA	NA	0.9061	0.8837	1.4595	1.4516	1.5059	1.4179	1.6112	1.5365	NA	NA	1.5083	1.4836	178	178	170	NA	177	Diseases of the genitourinary system (N00-N99)
N15	1.1195	1.0813	1.1086	1.0352	1.0745	1.0169	NA	NA	1.0257	1.0091	0.9086	0.8735	0.9035	0.8388	0.86	0.809	NA	NA	0.8362	0.8191	1.3793	1.3386	1.3603	1.2776	1.3425	1.2781	NA	NA	1.2582	1.243	263	269	220	NA	264	Diseases of the genitourinary system (N00-N99)
N16	1.3106	1.2919	1.2769	1.188	1.2705	1.1705	NA	NA	1.1524	1.1772	0.9795	0.9575	0.9563	0.8804	0.9267	0.8473	NA	NA	0.8748	0.887	1.7536	1.7429	1.7051	1.6029	1.7419	1.6169	NA	NA	1.518	1.5623	147	149	118	NA	149	Diseases of the genitourinary system (N00-N99)
N17	1.1421	1.1204	1.1352	1.082	1.145	1.0888	0.8029	0.816	1.1255	1.1192	1.1262	1.1046	1.1194	1.0667	1.1289	1.0732	0.6584	0.6608	1.1099	1.1035	1.1583	1.1365	1.1513	1.0976	1.1613	1.1046	0.979	1.0076	1.1413	1.1352	63036	63147	61984	322	61515	Diseases of the genitourinary system (N00-N99)
N18	1.1465	1.1131	1.1484	1.0838	1.1479	1.0812	0.995	0.9786	1.1219	1.1055	1.1294	1.0963	1.1313	1.0674	1.1308	1.0647	0.699	0.6806	1.1053	1.089	1.1638	1.1302	1.1658	1.1005	1.1653	1.0979	1.4163	1.4072	1.1387	1.1222	55729	55773	55339	109	54713	Diseases of the genitourinary system (N00-N99)
N19	1.199	1.1604	1.2026	1.1372	1.1873	1.1232	NA	NA	1.1858	1.1646	1.1532	1.1154	1.1567	1.0931	1.1414	1.079	NA	NA	1.1402	1.1191	1.2467	1.2073	1.2504	1.1831	1.235	1.1691	NA	NA	1.2333	1.2119	7585	7557	7382	NA	7161	Diseases of the genitourinary system (N00-N99)
N20	1.0363	1.005	1.0417	0.9892	1.0386	0.9906	0.7784	0.8179	1.039	1.0256	0.9961	0.9652	1.0016	0.9502	0.9955	0.9488	0.6097	0.6309	0.9984	0.9847	1.078	1.0464	1.0835	1.0297	1.0835	1.0344	0.9938	1.0602	1.0813	1.0682	7234	7316	6153	196	6744	Diseases of the genitourinary system (N00-N99)
N21	0.9441	0.9422	0.9166	0.9084	0.941	0.932	NA	NA	0.9125	0.9205	0.8715	0.8687	0.8457	0.837	0.8666	0.8573	NA	NA	0.8416	0.8478	1.0228	1.022	0.9935	0.9858	1.0217	1.0132	NA	NA	0.9895	0.9995	1683	1664	1588	NA	1555	Diseases of the genitourinary system (N00-N99)
N23	1.0644	0.9987	1.0397	0.9613	1.0147	0.9308	NA	NA	0.9914	0.9544	0.9757	0.9131	0.9546	0.8802	0.9168	0.8383	NA	NA	0.9081	0.8723	1.1611	1.0923	1.1324	1.05	1.123	1.0335	NA	NA	1.0823	1.0442	1495	1565	1034	NA	1354	Diseases of the genitourinary system (N00-N99)
N25	1.1986	1.1687	1.2357	1.1926	1.2367	1.1875	NA	NA	1.069	1.0733	1.0242	0.9966	1.0541	1.015	1.0508	1.006	NA	NA	0.914	0.9152	1.4027	1.3704	1.4485	1.4014	1.4554	1.4018	NA	NA	1.2502	1.2586	467	457	431	NA	439	Diseases of the genitourinary system (N00-N99)
N26	1.0797	1.0363	1.0804	1.0032	1.0501	0.9697	NA	NA	1.03	1.0234	0.9605	0.9194	0.9624	0.891	0.9315	0.8575	NA	NA	0.9192	0.9114	1.2137	1.1681	1.2127	1.1294	1.1837	1.0965	NA	NA	1.1542	1.149	857	858	791	NA	858	Diseases of the genitourinary system (N00-N99)
N27	1.2381	1.2277	1.2247	1.171	1.2765	1.2267	NA	NA	1.1154	1.1023	1.0587	1.0468	1.045	0.9961	1.0795	1.0345	NA	NA	0.9546	0.9409	1.4479	1.4399	1.4354	1.3767	1.5095	1.4546	NA	NA	1.3032	1.2915	487	460	417	NA	459	Diseases of the genitourinary system (N00-N99)
N28	1.0986	1.0665	1.0925	1.0342	1.0947	1.0365	0.8874	0.9342	1.076	1.0621	1.0648	1.0331	1.0587	1.0016	1.0601	1.0032	0.6987	0.73	1.043	1.029	1.1336	1.1009	1.1273	1.0679	1.1303	1.0709	1.1271	1.1955	1.1101	1.0962	11855	11792	11234	220	11417	Diseases of the genitourinary system (N00-N99)
N30	1.1573	1.1168	1.1585	1.0962	1.1167	1.0614	1.1642	1.1138	1.1214	1.0965	1.1056	1.066	1.1069	1.0463	1.0644	1.0108	0.8612	0.816	1.0713	1.0467	1.2114	1.1699	1.2125	1.1484	1.1716	1.1146	1.5738	1.5205	1.1739	1.1487	5348	5414	4754	155	5061	Diseases of the genitourinary system (N00-N99)
N31	1.2313	1.1484	1.2848	1.1613	1.2624	1.1484	NA	NA	1.154	1.1058	1.1308	1.0525	1.1791	1.0628	1.1525	1.0456	NA	NA	1.0611	1.015	1.3407	1.253	1.3999	1.269	1.3828	1.2613	NA	NA	1.255	1.2047	1598	1581	1374	NA	1545	Diseases of the genitourinary system (N00-N99)
N32	1.1279	1.0853	1.1246	1.0666	1.12	1.0674	0.9368	0.9228	1.0994	1.0767	1.0976	1.0556	1.0942	1.0373000000000001	1.0889	1.0373000000000001	0.7601	0.7416	1.0697	1.0471	1.1592	1.1159	1.1557	1.0968	1.152	1.0985	1.1546	1.1483	1.13	1.1072	15374	15340	14355	299	14514	Diseases of the genitourinary system (N00-N99)
N34	1.2316	1.2134	1.1743	1.1413	1.1412	1.1132	NA	NA	1.114	1.1019	0.9857	0.9685	0.9366	0.9072	0.8948	0.869	NA	NA	0.8843	0.8727	1.5387	1.5201	1.4724	1.4356	1.4553	1.4259	NA	NA	1.4033	1.3913	242	233	190	NA	206	Diseases of the genitourinary system (N00-N99)
N35	1.2033	1.1603	1.1824	1.1242	1.1932	1.1382	1.1412	1.0856	1.1418	1.1205	1.148	1.106	1.128	1.0715	1.136	1.0826	0.881	0.8293	1.089	1.0678	1.2613	1.2171	1.2394	1.1795	1.2533	1.1966	1.4782	1.4213	1.1971	1.1758	5195	5138	4621	212	4820	Diseases of the genitourinary system (N00-N99)
N36	1.1478	1.1123	1.1646	1.1235	1.1285	1.0744	NA	NA	1.0669	1.0453	1.0495	1.0156	1.0641	1.025	1.0264	0.9754	NA	NA	0.9733	0.952	1.2554	1.2182	1.2745	1.2316	1.2407	1.1834	NA	NA	1.1694	1.1479	1420	1392	1235	NA	1284	Diseases of the genitourinary system (N00-N99)
N39	1.1231	1.0942	1.1226	1.0698	1.1208	1.0716	1.0451	1.0242	1.1005	1.0855	1.1085	1.0798	1.1079	1.0556	1.1056	1.0569	0.9704	0.9486	1.086	1.071	1.1379	1.1088	1.1375	1.0843	1.1361	1.0866	1.1256	1.1059	1.1152	1.1002	71936	71311	66045	2343	67612	Diseases of the genitourinary system (N00-N99)
N40	1.0799	1.0473	1.0791	1.0445	1.0712	1.0341	NA	NA	1.0604	1.0357	1.0554	1.0233	1.0547	1.0205	1.0469	1.0103	NA	NA	1.0359	1.0113	1.1049	1.072	1.1042	1.0691	1.0961	1.0585	NA	NA	1.0856	1.0606	23087	23094	23034	NA	21241	Diseases of the genitourinary system (N00-N99)
N41	1.0282	0.9985	1.0131	0.985	0.9987	0.9685	NA	NA	0.9996	0.9758	0.9414	0.9131	0.9278	0.9008	0.9145	0.8856	NA	NA	0.9152	0.8926	1.1231	1.092	1.1063	1.0771	1.0908	1.0592	NA	NA	1.0917	1.0669	1382	1385	1366	NA	1291	Diseases of the genitourinary system (N00-N99)
N42	1.0429	1.0183	1.0215	1.0003	1.0424	1.015	NA	NA	1.0014	0.9887	0.9678	0.9439	0.9481	0.9276	0.9675	0.9409	NA	NA	0.9287	0.9161	1.1238	1.0985	1.1004	1.0787	1.1232	1.0949	NA	NA	1.0797	1.0671	1963	1959	1954	NA	1837	Diseases of the genitourinary system (N00-N99)
N43	1.0526	1.0369	1.1072	1.0835	1.0818	1.0608	1.0154	0.9843	1.1059	1.0955	0.9774	0.9619	1.0202	0.9971	0.9952	0.9748	0.8599	0.8292	1.0245	1.0134	1.1336	1.1179	1.2017	1.1774	1.1759	1.1544	1.1991	1.1683	1.1939	1.1843	2105	1693	1601	461	1909	Diseases of the genitourinary system (N00-N99)
N44	1.1883	1.1641	NA	NA	NA	NA	1.1177	1.1142	1.202	1.19	0.9586	0.9315	NA	NA	NA	NA	0.8915	0.8844	0.944	0.9293	1.4731	1.4547	NA	NA	NA	NA	1.4012	1.4037	1.5305	1.5237	335	NA	NA	310	269	Diseases of the genitourinary system (N00-N99)
N45	1.077	1.0393	1.1176	1.0522	1.1045	1.0376	1.0482	1.0046	1.057	1.0383	0.98740000000000006	0.9512	1.0196	0.9578	1.0023	0.9396	0.8215	0.7766	0.9677	0.9489	1.1748	1.1357	1.225	1.156	1.2172	1.1458	1.3376	1.2995	1.1545	1.136	1561	1400	1224	233	1425	Diseases of the genitourinary system (N00-N99)
N47	1.2556	1.2243	1.2206	1.1701	1.2294	1.1809	1.3358	1.3221	1.2235	1.2107	1.1945	1.1636	1.1514	1.1025	1.1556	1.1088	1.2194	1.2041	1.1607	1.1475	1.32	1.2882	1.294	1.242	1.3078	1.2577	1.4634	1.4516	1.2896	1.2774	5234	3611	3141	1811	4483	Diseases of the genitourinary system (N00-N99)
N48	1.2478	1.2124	1.2945	1.2222	1.2356	1.1732	1.2534	1.2263	1.2199	1.1994	1.1751	1.1405	1.2121	1.1427	1.1548	1.0948	1.0859	1.0582	1.1471	1.1265	1.325	1.2889	1.3824	1.3074	1.3221	1.2571	1.4467	1.421	1.2972	1.2771	3468	2865	2645	697	3136	Diseases of the genitourinary system (N00-N99)
N49	1.1476	1.128	1.3156	1.253	1.2445	1.1779	NA	NA	1.1498	1.1488	0.9755	0.9565	1.1151	1.0584	1.0509	0.9914	NA	NA	0.9776	0.9738	1.35	1.3303	1.552	1.4833	1.4738	1.3993	NA	NA	1.3522	1.3551	455	442	414	NA	427	Diseases of the genitourinary system (N00-N99)
N50	1.1077	1.0684	1.1369	1.086	1.143	1.0929	0.9967	0.963	1.1021	1.0777	1.0424	1.0042	1.0662	1.017	1.0687	1.0205	0.8466	0.8137	1.0358	1.0117	1.1771	1.1366	1.2124	1.1597	1.2225	1.1704	1.1734	1.1397	1.1727	1.1481	3220	2832	2528	536	2959	Diseases of the genitourinary system (N00-N99)
N60	1.1367	1.0994	1.0864	1.0353	1.1052	1.0669	NA	NA	1.0588	1.0466	1.0408	1.0048	0.9958	0.9468	1.0022	0.965	NA	NA	0.9666	0.9536	1.2413	1.2029	1.1852	1.132	1.2188	1.1796	NA	NA	1.1597	1.1486	1436	1450	1115	NA	1265	Diseases of the genitourinary system (N00-N99)
N61	1.2732	1.2285	1.2942	1.1814	1.4068	1.2904	NA	NA	1.2479	1.2235	1.1472	1.1036	1.1673	1.0613	1.2304	1.1236	NA	NA	1.1225	1.097	1.4131	1.3676	1.4348	1.315	1.6086	1.4821	NA	NA	1.3873	1.3646	1109	1127	649	NA	1004	Diseases of the genitourinary system (N00-N99)
N62	1.1643	1.1039	1.2047	1.118	1.2436	1.1481	NA	NA	1.1526	1.1156	1.0276	0.9706	1.0662	0.9855	1.0726	0.986	NA	NA	1.0137	0.9778	1.3191	1.2555	1.3612	1.2684	1.4419	1.3368	NA	NA	1.3106	1.2727	754	784	536	NA	661	Diseases of the genitourinary system (N00-N99)
N63	1.1106	1.0682	1.0975	1.0425	1.1593	1.092	NA	NA	1.0637	1.0468	1.0218	0.9811	1.0099	0.9573	1.0582	0.9946	NA	NA	0.9755	0.9582	1.2071	1.1632	1.1927	1.1352	1.2702	1.199	NA	NA	1.1598	1.1436	1637	1646	1346	NA	1444	Diseases of the genitourinary system (N00-N99)
N64	1.1934	1.1536	1.1705	1.0945	1.1957	1.128	NA	NA	1.1855	1.1559	1.0975	1.059	1.0777	1.0052	1.0882	1.0243	NA	NA	1.0889	1.0595	1.2976	1.2567	1.2713	1.1918	1.3138	1.2421	NA	NA	1.2906	1.261	1640	1676	1263	NA	1517	Diseases of the genitourinary system (N00-N99)
N70	1.0395	1.0108	1.0912	1.0285	0.9684	0.9172	NA	NA	1.0415	1.013	0.9322	0.9034	0.9806	0.9207	0.837	0.7896	NA	NA	0.9316	0.9037	1.1591	1.1309	1.2142	1.149	1.1205	1.0655	NA	NA	1.1644	1.1356	963	997	495	NA	845	Diseases of the genitourinary system (N00-N99)
N71	1.1205	1.0591	1.2085	1.1395	1.251	1.1677	NA	NA	1.1101	1.047	0.9688	0.9126	1.0487	0.9858	1.0496	0.9748	NA	NA	0.9586	0.9003	1.296	1.2291	1.3926	1.3172	1.4909	1.3988	NA	NA	1.2857	1.2176	550	577	354	NA	518	Diseases of the genitourinary system (N00-N99)
N72	1.0777	1.0385	1.0947	1.0625	1.0991	1.0627	NA	NA	1.0061	0.9849	0.967	0.9293	0.9839	0.9519	0.9512	0.9156	NA	NA	0.8986	0.8776	1.201	1.1606	1.2179	1.1859	1.2699	1.2334	NA	NA	1.1266	1.1053	946	995	506	NA	811	Diseases of the genitourinary system (N00-N99)
N73	1.0656	1.0168	1.0765	0.9992	1.07	1.0128	1.0176	1.0379	1.0441	1.0141	1.0191	0.9711	1.0304	0.9549	1.0052	0.9498	0.8721	0.8801	0.9982	0.9683	1.1143	1.0647	1.1247	1.0456	1.1388	1.0799	1.1875	1.2239	1.0922	1.0622	5763	6012	2721	547	5310	Diseases of the genitourinary system (N00-N99)
N75	1.033	1.0068	1.0253	0.9815	1.0261	0.9998	NA	NA	1.0111	1.0071	0.9216	0.8951	0.9162	0.874	0.861	0.8358	NA	NA	0.8975	0.8912	1.1579	1.1325	1.1474	1.1023	1.223	1.1959	NA	NA	1.1391	1.1381	858	904	333	NA	743	Diseases of the genitourinary system (N00-N99)
N76	1.318	1.249	1.3192	1.2069	1.3658	1.2804	1.1033	1.1259	1.3278	1.2836	1.2099	1.1441	1.2111	1.1048	1.2287	1.1489	0.8504	0.8628	1.2178	1.175	1.4357	1.3635	1.4368	1.3185	1.5183	1.4271	1.4315	1.4692	1.4476	1.4021	1675	1653	1035	208	1517	Diseases of the genitourinary system (N00-N99)
N77	1.1826	1.0965	1.2069	1.0746	1.3609	1.1911	0.9027	0.8808	1.1427	1.0829	1.0953	1.0127	1.1215	0.9955	1.2095	1.0537	0.7392	0.7136	1.0592	1.0013	1.2769	1.1872	1.2987	1.16	1.5313	1.3465	1.1025	1.0872	1.2327	1.1711	2075	2268	875	308	2002	Diseases of the genitourinary system (N00-N99)
N80	1.0713	1.0112	1.0894	1.0057	1.0344	0.983	0.959	0.934	1.0546	1.0091	1.0237	0.9648	1.0424	0.9606	0.9679	0.9179	0.8264	0.7976	1.0064	0.9617	1.1211	1.0599	1.1385	1.0529	1.1056	1.0528	1.113	1.0938	1.1051	1.0589	5599	5944	2392	578	4982	Diseases of the genitourinary system (N00-N99)
N81	1.1421	1.0964	1.1393	1.0866	1.1309	1.0796	NA	NA	1.111	1.0708	1.1054	1.0604	1.1026	1.0509	1.0931	1.0427	NA	NA	1.0739	1.0344	1.1801	1.1336	1.1772	1.1236	1.1701	1.1178	NA	NA	1.1493	1.1084	10329	10342	9347	NA	9208	Diseases of the genitourinary system (N00-N99)
N82	1.2511	1.1943	1.2007	1.126	1.1846	1.0956	NA	NA	1.2237	1.1909	1.0772	1.0252	1.0361	0.9681	1.0082	0.929	NA	NA	1.0577	1.0266	1.453	1.3912	1.3915	1.3097	1.3919	1.2922	NA	NA	1.4158	1.3815	528	523	427	NA	510	Diseases of the genitourinary system (N00-N99)
N83	1.0791	1.0268	1.0821	1.0048	1.0615	1.0094	0.9636	0.9424	1.0473	1.015	1.0414	0.9898	1.0452	0.9694	1.0122	0.9613	0.8591	0.8351	1.0099	0.9777	1.1182	1.0652	1.1204	1.0416	1.1132	1.06	1.0807	1.0634	1.0861	1.0536	9134	9544	4765	968	8230	Diseases of the genitourinary system (N00-N99)
N84	1.0884	1.0803	1.0928	1.0746	1.0948	1.0848	NA	NA	1.0554	1.0482	1.0479	1.0393	1.0522	1.0339	1.0519	1.0414	NA	NA	1.0134	1.0058	1.1304	1.1229	1.1349	1.1169	1.1394	1.1299	NA	NA	1.0991	1.0925	7674	7738	6706	NA	6387	Diseases of the genitourinary system (N00-N99)
N85	1.1144	1.0811	1.1169	1.067	1.0962	1.055	1.0559	1.0024	1.084	1.0666	1.0688	1.0358	1.0716	1.0225	1.0467	1.0063	0.8236	0.7692	1.0382	1.0205	1.1619	1.1283	1.1642	1.1134	1.148	1.1061	1.3537	1.3061	1.1319	1.1148	6475	6591	5058	214	5716	Diseases of the genitourinary system (N00-N99)
N86	1.0877	1.0479	1.1007	1.0526	1.1425	1.1107	0.8771	0.8783	1.0642	1.0228	1.0051	0.9658	1.0204	0.9731	0.9806	0.9485	0.7042	0.6953	0.9805	0.9398	1.177	1.137	1.1873	1.1385	1.3311	1.3006	1.0925	1.1095	1.1551	1.1131	1855	2036	466	256	1621	Diseases of the genitourinary system (N00-N99)
N87	1.0349	1.0015	1.0577	1.0055	0.9955	0.963	1.1897	1.2259	1.0411	1.0378	0.9626	0.9295	0.985	0.9342	0.8737	0.8419	0.9362	0.9527	0.9629	0.9578	1.1125	1.079	1.1357	1.0822	1.1343	1.1015	1.5119	1.5773	1.1256	1.1246	2147	2231	608	245	1742	Diseases of the genitourinary system (N00-N99)
N88	1.1468	1.1192	1.14	1.1094	1.1122	1.0675	NA	NA	1.1063	1.091	1.0627	1.0354	1.0569	1.0267	1.024	0.9807	NA	NA	1.0226	1.0067	1.2377	1.2099	1.2295	1.1987	1.2081	1.1621	NA	NA	1.1969	1.1825	1943	1984	1583	NA	1724	Diseases of the genitourinary system (N00-N99)
N89	1.1871	1.1339	1.2024	1.1106	1.2358	1.1826	0.9174	0.8937	1.1175	1.0783	1.1189	1.0669	1.1351	1.0461	1.1338	1.0833	0.7694	0.743	1.0524	1.0139	1.2594	1.2051	1.2738	1.179	1.3471	1.291	1.094	1.0749	1.1867	1.1467	3319	3497	1512	389	3009	Diseases of the genitourinary system (N00-N99)
N90	1.2899	1.232	1.2616	1.192	1.3063	1.2296	1.0143	1.041	1.2123	1.167	1.2159	1.1597	1.19	1.1225	1.2187	1.1454	0.7722	0.783	1.1418	1.0976	1.3685	1.3088	1.3374	1.2658	1.4003	1.32	1.3323	1.384	1.2871	1.2407	3385	3431	2367	178	3050	Diseases of the genitourinary system (N00-N99)
N91	1.2209	1.1599	1.2264	1.0916	1.6488	1.6112	NA	NA	1.1553	1.0858	1.0119	0.9543	1.017	0.8976	1.1999	1.1605	NA	NA	0.953	0.8904	1.4729	1.4097	1.479	1.3277	2.2654	2.2368	NA	NA	1.4004	1.3241	343	349	121	NA	305	Diseases of the genitourinary system (N00-N99)
N92	1.1257	1.0708	1.1419	1.0579	1.1316	1.0697	1.009	1.0075	1.1048	1.0619	1.0911	1.0369	1.1072	1.0245	1.0886	1.0276	0.8803	0.8725	1.0697	1.0272	1.1614	1.1059	1.1778	1.0923	1.1763	1.1136	1.1564	1.1634	1.1411	1.0978	12290	12542	7436	711	10871	Diseases of the genitourinary system (N00-N99)
N93	1.1137	1.0697	1.1195	1.0355	1.1096	1.0526	0.9899	0.9929	1.0353	1.0126	1.0656	1.0222	1.0723	0.9902	1.044	0.9888	0.8599	0.8563	0.9898	0.9669	1.1641	1.1194	1.1689	1.0828	1.1792	1.1206	1.1396	1.1512	1.0829	1.0604	5970	6258	2939	622	5380	Diseases of the genitourinary system (N00-N99)
N94	1.1698	1.0942	1.1777	1.0622	1.1673	1.0852	1.1333	1.0959	1.1428	1.0847	1.1133	1.0396	1.1224	1.0103	1.0814	1.0029	0.9795	0.9387	1.0865	1.0294	1.229	1.1517	1.2357	1.1167	1.2599	1.1743	1.3113	1.2793	1.202	1.1429	4819	5103	1880	626	4356	Diseases of the genitourinary system (N00-N99)
N95	1.1835	1.1552	1.1521	1.1098	1.1762	1.1385	NA	NA	1.1412	1.1226	1.1389	1.111	1.1087	1.0672	1.132	1.0949	NA	NA	1.0959	1.0773	1.2298	1.2013	1.1972	1.1541	1.2221	1.1838	NA	NA	1.1884	1.1699	7543	7524	7504	NA	6451	Diseases of the genitourinary system (N00-N99)
N97	0.888	0.8768	0.9341	0.9268	NA	NA	NA	NA	1.0149	1.0117	0.7916	0.7794	0.8339	0.8249	NA	NA	NA	NA	0.8852	0.8794	0.996	0.9865	1.0463	1.0413	NA	NA	NA	NA	1.1636	1.1639	781	805	NA	NA	534	Diseases of the genitourinary system (N00-N99)
N99	1.1257	1.0952	1.1326	1.0817	1.1099	1.0661	NA	NA	1.1075	1.0871	1.0409	1.0114	1.0475	0.9987	1.0195	0.9777	NA	NA	1.0247	1.0045	1.2173	1.186	1.2245	1.1715	1.2083	1.1624	NA	NA	1.1969	1.1764	1838	1819	1505	NA	1733	Diseases of the genitourinary system (N00-N99)
O00	0.9649	0.9494	1.0052	0.9707	NA	NA	1.0158	1.0279	0.9607	0.9647	0.8871	0.8699	0.9259	0.8912	NA	NA	0.8091	0.8063	0.8826	0.8836	1.0495	1.0362	1.0913	1.0573	NA	NA	1.2752	1.3103	1.0457	1.0533	1619	1737	NA	247	1479	Pregnancy, childbirth and the puerperium (O00-O9A)
O02	1.0064	0.988	1.0204	1.0033	0.9096	0.9446	0.907	0.9322	1.0053	1.0011	0.9536	0.9345	0.9685	0.9504	0.7727	0.797	0.7673	0.7816	0.9507	0.9452	1.0621	1.0446	1.075	1.059	1.0707	1.1196	1.0723	1.1118	1.0631	1.0603	3955	4214	375	441	3411	Pregnancy, childbirth and the puerperium (O00-O9A)
O03	0.9962	0.9897	0.9877	0.9662	0.9267	0.9451	0.9203	0.9294	0.9774	0.9818	0.9527	0.9451	0.9462	0.924	0.8111	0.8235	0.8137	0.8156	0.9335	0.9362	1.0417	1.0364	1.0309	1.0103	1.0587	1.0847	1.041	1.0591	1.0234	1.0295	5746	6180	560	794	5036	Pregnancy, childbirth and the puerperium (O00-O9A)
O04	0.9883	0.9796	0.9755	0.9459	0.8971	0.9209	0.9675	1.0169	0.9386	0.9468	0.9448	0.9349	0.9357	0.9056	0.7498	0.7641	0.8809	0.9213	0.8958	0.9023	1.0339	1.0264	1.0171	0.9879	1.0733	1.1099	1.0627	1.1225	0.9835	0.9935	5800	6654	311	1416	5051	Pregnancy, childbirth and the puerperium (O00-O9A)
O08	0.9857	0.9614	0.9844	0.9257	NA	NA	0.9944	1.1002	0.9829	0.9891	0.8558	0.8298	0.8626	0.8067	NA	NA	0.7371	0.7926	0.8551	0.8563	1.1353	1.1138	1.1233	1.0623	NA	NA	1.3415	1.5272	1.1299	1.1426	578	644	NA	131	554	Pregnancy, childbirth and the puerperium (O00-O9A)
O10	0.9626	0.9444	0.9952	0.943	1.0454	0.9391	NA	NA	0.9475	0.9338	0.8512	0.8319	0.8823	0.8315	0.7979	0.7065	NA	NA	0.8363	0.8214	1.0886	1.0722	1.1226	1.0695	1.3696	1.2482	NA	NA	1.0736	1.0616	744	787	142	NA	692	Pregnancy, childbirth and the puerperium (O00-O9A)
O11	0.9846	0.9333	1.0384	0.9407	NA	NA	NA	NA	1.0725	1.0367	0.7156	0.6718	0.7622	0.6794	NA	NA	NA	NA	0.7737	0.742	1.3546	1.2966	1.4147	1.3024	NA	NA	NA	NA	1.4866	1.4484	115	121	NA	NA	108	Pregnancy, childbirth and the puerperium (O00-O9A)
O12	1.0499	1.0131	1.0678	1.0113	NA	NA	0.9105	0.8958	1.038	0.9964	0.9556	0.9192	0.977	0.9216	NA	NA	0.7234	0.703	0.9432	0.9026	1.1535	1.1166	1.1671	1.1096	NA	NA	1.1461	1.1414	1.1423	1.0999	1328	1473	NA	234	1175	Pregnancy, childbirth and the puerperium (O00-O9A)
O13	0.9984	0.9859	1.0225	1.0078	0.9056	0.9161	0.937	0.9367	1.0177	1.0101	0.9438	0.9303	0.9692	0.9534	0.7263	0.7295	0.805	0.7983	0.9579	0.9491	1.0561	1.0448	1.0788	1.0653	1.1292	1.1504	1.0908	1.0992	1.0812	1.0751	3626	4006	201	519	2911	Pregnancy, childbirth and the puerperium (O00-O9A)
O14	1.0204	1.009	1.0096	0.9982	0.9234	0.9152	0.9871	1.0207	1.0041	0.9837	0.9539	0.9408	0.9473	0.9342	0.7047	0.6882	0.8348	0.8547	0.9329	0.9117	1.0916	1.082	1.076	1.0666	1.21	1.2172	1.1671	1.219	1.0809	1.0614	2545	2861	136	448	1996	Pregnancy, childbirth and the puerperium (O00-O9A)
O16	1.0047	0.9958	0.9952	0.985	0.8093	0.8162	0.9239	0.9217	0.9892	0.9798	0.9443	0.9342	0.9375	0.9259	0.6291	0.6272	0.7718	0.7626	0.9246	0.914	1.0689	1.0616	1.0566	1.0479	1.0412	1.0622	1.1058	1.1139	1.0583	1.0504	2949	3170	152	376	2303	Pregnancy, childbirth and the puerperium (O00-O9A)
O20	1.0016	0.9808	1.0275	0.9903	0.8914	0.9593	0.9254	0.9445	0.9835	0.979	0.9546	0.9332	0.9817	0.9445	0.721	0.7691	0.8259	0.8378	0.9361	0.9303	1.051	1.0307	1.0755	1.0383	1.1019	1.1966	1.0369	1.0647	1.0332	1.0302	4983	5510	220	945	4460	Pregnancy, childbirth and the puerperium (O00-O9A)
O21	1.0272	0.978	1.0612	0.9837	NA	NA	0.8776	0.8758	0.9819	0.962	0.9684	0.9198	1.0051	0.9292	NA	NA	0.7771	0.7707	0.926	0.9054	1.0896	1.04	1.1204	1.0413	NA	NA	0.991	0.9953	1.0412	1.0221	3415	3979	NA	821	3147	Pregnancy, childbirth and the puerperium (O00-O9A)
O22	1.0336	1.0441	0.9961	1.0084	NA	NA	NA	NA	0.9916	1.0078	0.9049	0.9103	0.8749	0.882	NA	NA	NA	NA	0.8696	0.8807	1.1805	1.1976	1.1341	1.1528	NA	NA	NA	NA	1.1307	1.1532	654	664	NA	NA	603	Pregnancy, childbirth and the puerperium (O00-O9A)
O23	1.0735	1.0423	1.0988	1.0326	NA	NA	0.9422	0.9507	1.0533	1.0386	1.0167	0.9851	1.0446	0.9795	NA	NA	0.8378	0.8398	0.9977	0.982	1.1335	1.1028	1.1557	1.0886	NA	NA	1.0597	1.0762	1.112	1.0985	4038	4631	NA	895	3752	Pregnancy, childbirth and the puerperium (O00-O9A)
O24	0.9729	0.9734	0.9875	0.9862	0.9223	0.9283	0.8599	0.9184	0.9958	0.9917	0.9282	0.9271	0.9434	0.9405	0.7973	0.798	0.7495	0.7922	0.9494	0.944	1.0197	1.022	1.0336	1.0341	1.067	1.0798	0.9865	1.0647	1.0445	1.0419	5280	5620	470	646	4797	Pregnancy, childbirth and the puerperium (O00-O9A)
O26	1.0626	1.03	1.0828	1.024	0.8326	0.8329	0.8871	0.8881	1.0291	1.0061	1.0331	1.0002	1.0544	0.9959	0.7198	0.7157	0.8306	0.8284	0.9992	0.9758	1.093	1.0606	1.1119	1.0528	0.9631	0.9694	0.9474	0.9521	1.0598	1.0373000000000001	15473	17384	467	2941	13341	Pregnancy, childbirth and the puerperium (O00-O9A)
O28	0.9988	0.9601	0.9875	0.9315	NA	NA	0.9431	0.9392	0.9578	0.9408	0.9136	0.8749	0.9075	0.8526	NA	NA	0.7774	0.7644	0.8756	0.8568	1.0918	1.0536	1.0745	1.0177	NA	NA	1.1442	1.1541	1.0478	1.0331	1479	1654	NA	327	1361	Pregnancy, childbirth and the puerperium (O00-O9A)
O30	0.9302	0.923	0.9399	0.9331	NA	NA	1.1964	1.2277	0.9539	0.9397	0.8588	0.8497	0.87	0.8609	NA	NA	0.9478	0.9608	0.8794	0.8639	1.0076	1.0026	1.0154	1.0113	NA	NA	1.5101	1.5686	1.0347	1.0222	1737	1884	NA	242	1571	Pregnancy, childbirth and the puerperium (O00-O9A)
O31	1.0054	0.9749	1.1162	1.0333	NA	NA	NA	NA	1.0648	1.0491	0.7238	0.6907	0.8014	0.7334	NA	NA	NA	NA	0.7689	0.7492	1.3966	1.376	1.5547	1.4558	NA	NA	NA	NA	1.4746	1.469	106	111	NA	NA	105	Pregnancy, childbirth and the puerperium (O00-O9A)
O32	0.9436	0.9427	0.9768	0.9768	0.8984	0.9487	0.8645	0.874	0.9604	0.9553	0.9071	0.9048	0.9404	0.939	0.7665	0.8039	0.7752	0.7781	0.9212	0.9151	0.9817	0.9821	1.0146	1.0161	1.0529	1.1196	0.9642	0.9816	1.0013	0.9973	7303	7977	390	1013	6152	Pregnancy, childbirth and the puerperium (O00-O9A)
O33	0.9383	0.9048	0.9678	0.9286	NA	NA	NA	NA	0.9118	0.8987	0.7295	0.698	0.759	0.7233	NA	NA	NA	NA	0.7066	0.6924	1.2069	1.173	1.234	1.1923	NA	NA	NA	NA	1.1765	1.1665	173	180	NA	NA	152	Pregnancy, childbirth and the puerperium (O00-O9A)
O34	1.0001	1.0051	1.0065	1.0119	0.9048	0.9603	0.8389	0.8572	0.9799	0.983	0.971	0.9748	0.9779	0.982	0.8145	0.8603	0.764	0.776	0.9521	0.9542	1.03	1.0363	1.0361	1.0427	1.0052	1.0718	0.9212	0.947	1.0085	1.0126	13334	13998	906	1369	13034	Pregnancy, childbirth and the puerperium (O00-O9A)
O35	0.9458	0.9375	0.9739	0.9693	0.8757	0.932	0.9061	0.9335	0.9725	0.9765	0.8723	0.862	0.9009	0.8939	0.6784	0.7124	0.7274	0.7401	0.896	0.897	1.0255	1.0196	1.0527	1.0511	1.1304	1.2194	1.1288	1.1774	1.0556	1.0631	1742	1903	149	253	1577	Pregnancy, childbirth and the puerperium (O00-O9A)
O36	1.0219	1.004	1.0427	1.0114	0.9075	0.9292	0.9294	0.9471	1.0152	1.0086	0.9968	0.9783	1.0186	0.987	0.8051	0.8195	0.8794	0.8929	0.9889	0.9815	1.0476	1.0303	1.0673	1.0363	1.023	1.0535	0.9823	1.0046	1.0422	1.0364	20280	23035	702	4313	17222	Pregnancy, childbirth and the puerperium (O00-O9A)
O40	1.0389	1.0209	1.0506	1.0219	0.8397	0.8972	0.8613	0.9298	1.0489	1.0438	0.9581	0.9388	0.972	0.9425	0.6222	0.6572	0.6981	0.7442	0.9688	0.9616	1.1266	1.1103	1.1356	1.108	1.1333	1.2247	1.0628	1.1616	1.1356	1.1331	1777	1934	104	274	1727	Pregnancy, childbirth and the puerperium (O00-O9A)
O41	1.0389	1.0302	1.0681	1.0484	NA	NA	0.9201	0.9975	1.034	1.028	0.9663	0.9555	0.9971	0.976	NA	NA	0.7671	0.821	0.9587	0.9507	1.1169	1.1106	1.1441	1.1261	NA	NA	1.1037	1.2119	1.1153	1.1115	2213	2433	NA	359	1866	Pregnancy, childbirth and the puerperium (O00-O9A)
O42	0.9621	0.975	0.9768	0.9885	0.7674	0.8501	0.9218	0.9456	0.9895	1.0032	0.9321	0.9436	0.9478	0.958	0.6499	0.7149	0.8511	0.8687	0.9562	0.9682	0.993	1.0075	1.0067	1.02	0.9062	1.0109	0.9982	1.0293	1.024	1.0394	11697	12869	345	1995	9405	Pregnancy, childbirth and the puerperium (O00-O9A)
O43	0.9534	0.9525	0.975	0.9791	NA	NA	0.8897	0.9695	0.9815	0.9796	0.8776	0.874	0.9006	0.9018	NA	NA	0.7133	0.765	0.9006	0.8962	1.0358	1.0381	1.0555	1.063	NA	NA	1.1098	1.2288	1.0697	1.0708	1629	1778	NA	250	1426	Pregnancy, childbirth and the puerperium (O00-O9A)
O44	0.9427	0.9179	0.9401	0.9146	NA	NA	0.804	0.8046	0.9653	0.9578	0.8536	0.8285	0.8533	0.8275	NA	NA	0.5866	0.5772	0.8731	0.8638	1.0411	1.0169	1.0358	1.0109	NA	NA	1.102	1.1217	1.0672	1.0619	1135	1198	NA	115	1029	Pregnancy, childbirth and the puerperium (O00-O9A)
O45	0.9254	0.8966	0.9349	0.9283	NA	NA	NA	NA	0.9803	0.9979	0.7927	0.763	0.8055	0.7945	NA	NA	NA	NA	0.8383	0.8485	1.0802	1.0535	1.0852	1.0846	NA	NA	NA	NA	1.1464	1.1735	468	524	NA	NA	437	Pregnancy, childbirth and the puerperium (O00-O9A)
O46	1.038	1.0236	1.0664	1.032	0.9706	1.0141	0.9011	0.9104	1.0162	1.0059	0.9921	0.9768	1.0214	0.9868	0.7851	0.8136	0.8048	0.8078	0.9696	0.9583	1.086	1.0726	1.1133	1.0793	1.2001	1.2641	1.0088	1.0259	1.065	1.0559	5711	6317	225	943	4948	Pregnancy, childbirth and the puerperium (O00-O9A)
O47	1.0575	1.0389	1.0631	1.0221	0.9411	0.9447	0.898	0.8828	1.0239	1.0105	1.0028	0.9834	1.01	0.9693	0.6895	0.6794	0.7763	0.7574	0.9675	0.9531	1.1152	1.0974	1.1189	1.0778	1.2844	1.3135	1.0389	1.029	1.0836	1.0713	3995	4324	102	564	3297	Pregnancy, childbirth and the puerperium (O00-O9A)
O48	0.9689	0.989	0.9531	0.9814	0.7545	0.8408	0.931	0.9519	0.9571	0.9637	0.9305	0.9484	0.9169	0.9428	0.5994	0.6609	0.8354	0.8488	0.9151	0.92	1.0089	1.0313	0.9907	1.0216	0.9498	1.0698	1.0375	1.0676	1.001	1.0095	6866	7465	173	1051	5232	Pregnancy, childbirth and the puerperium (O00-O9A)
O60	0.9969	0.9861	0.9998	0.9727	0.916	0.9267	0.9649	0.9995	1.0039	0.998	0.9549	0.9431	0.9595	0.9319	0.7669	0.7702	0.8653	0.8902	0.9602	0.953	1.0407	1.0311	1.0419	1.0154	1.0941	1.115	1.0759	1.1222	1.0495	1.045	6252	6849	313	1041	5501	Pregnancy, childbirth and the puerperium (O00-O9A)
O61	1.0441	1.0119	1.052	1.0265	NA	NA	1.1161	1.0772	1.0468	1.0045	0.9465	0.9137	0.9567	0.9295	NA	NA	0.8597	0.8125	0.9391	0.8974	1.1518	1.1206	1.1569	1.1335	NA	NA	1.449	1.4281	1.1667	1.1244	1157	1260	NA	195	898	Pregnancy, childbirth and the puerperium (O00-O9A)
O62	0.9787	0.9907	0.9756	0.9904	0.8078	0.8569	0.877	0.9084	0.9991	1.0036	0.9308	0.9404	0.9299	0.9423	0.6377	0.6688	0.7753	0.7965	0.9474	0.9497	1.0291	1.0436	1.0234	1.041	1.0232	1.0979	0.992	1.0362	1.0538	1.0606	4615	5070	175	805	3840	Pregnancy, childbirth and the puerperium (O00-O9A)
O63	0.9364	0.945	0.9453	0.9599	0.8355	0.9325	0.9272	0.9175	0.9844	0.9782	0.9053	0.9125	0.9153	0.9283	0.6989	0.7739	0.8508	0.8374	0.9459	0.9386	0.9687	0.9788	0.9763	0.9926	0.9988	1.1237	1.0106	1.0052	1.0244	1.0194	9989	11007	303	1674	6834	Pregnancy, childbirth and the puerperium (O00-O9A)
O64	0.946	0.9454	0.9507	0.9668	NA	NA	0.8966	0.8431	0.9745	0.9811	0.8768	0.8741	0.8841	0.8968	NA	NA	0.7124	0.6601	0.8947	0.8983	1.0206	1.0226	1.0222	1.0424	NA	NA	1.1284	1.0768	1.0613	1.0715	1892	2061	NA	227	1397	Pregnancy, childbirth and the puerperium (O00-O9A)
O65	0.7794	0.7944	0.8501	0.8868	NA	NA	NA	NA	NA	NA	0.5822	0.5905	0.6443	0.6682	NA	NA	NA	NA	NA	NA	1.0435	1.0686	1.1216	1.1769	NA	NA	NA	NA	NA	NA	123	135	NA	NA	NA	Pregnancy, childbirth and the puerperium (O00-O9A)
O66	0.9339	0.9442	0.9508	0.9653	NA	NA	0.7891	0.7992	0.9476	0.9539	0.8651	0.8725	0.8836	0.8945	NA	NA	0.642	0.6422	0.8725	0.8762	1.0081	1.0219	1.0232	1.0417	NA	NA	0.9699	0.9945	1.0292	1.0386	1929	2082	NA	288	1536	Pregnancy, childbirth and the puerperium (O00-O9A)
O67	0.9654	0.9761	0.9812	1.0057	NA	NA	NA	NA	1.0028	0.9923	0.8334	0.839	0.8507	0.8667	NA	NA	NA	NA	0.8573	0.8437	1.1183	1.1356	1.1318	1.167	NA	NA	NA	NA	1.173	1.1669	524	546	NA	NA	429	Pregnancy, childbirth and the puerperium (O00-O9A)
O68	0.9602	0.9697	0.9842	0.9916	0.8344	0.8948	0.8689	0.8882	0.967	0.9697	0.9376	0.946	0.9623	0.9687	0.7423	0.7905	0.8199	0.8352	0.9413	0.943	0.9833	0.994	1.0066	1.0151	0.9379	1.0128	0.9208	0.9445	0.9934	0.9971	21677	24275	734	3819	16077	Pregnancy, childbirth and the puerperium (O00-O9A)
O69	0.9727	0.9755	0.9985	1.0139	NA	NA	0.8802	0.9145	0.9914	1.001	0.9024	0.9028	0.9294	0.9412	NA	NA	0.7146	0.7328	0.9172	0.9237	1.0484	1.054	1.0727	1.0922	NA	NA	1.0841	1.1412	1.0715	1.0848	1991	2174	NA	277	1718	Pregnancy, childbirth and the puerperium (O00-O9A)
O70	0.9409	0.9635	0.9557	0.9835	0.8269	0.9485	0.8731	0.9101	0.9439	0.9645	0.9215	0.9429	0.9371	0.9635	0.7306	0.8321	0.831	0.8636	0.9219	0.9412	0.9607	0.9846	0.9746	1.0038	0.9359	1.0811	0.9175	0.9592	0.9664	0.9883	29008	32532	669	5391	21905	Pregnancy, childbirth and the puerperium (O00-O9A)
O71	0.9391	0.9525	0.9678	0.9933	NA	NA	0.9745	1.0838	0.9621	0.9763	0.867	0.877	0.8974	0.9183	NA	NA	0.7955	0.874	0.8841	0.8948	1.0171	1.0345	1.0437	1.0744	NA	NA	1.1937	1.344	1.0469	1.0652	1739	1921	NA	305	1447	Pregnancy, childbirth and the puerperium (O00-O9A)
O72	0.9769	0.9891	0.9906	1.0059	0.8886	0.9679	0.9365	0.958	0.9959	0.9979	0.9501	0.9609	0.9646	0.9783	0.7883	0.8536	0.8728	0.8885	0.9667	0.9676	1.0045	1.0181	1.0174	1.0342	1.0017	1.0975	1.0049	1.0329	1.026	1.0292	15399	16864	701	2538	12591	Pregnancy, childbirth and the puerperium (O00-O9A)
O73	0.9926	0.9983	0.9812	0.9754	NA	NA	0.9889	0.941	1.0239	1.021	0.897	0.8991	0.8888	0.8804	NA	NA	0.7362	0.6883	0.9209	0.915	1.0984	1.1084	1.0831	1.0806	NA	NA	1.3284	1.2865	1.1383	1.1392	1084	1137	NA	141	919	Pregnancy, childbirth and the puerperium (O00-O9A)
O74	1.1494	1.0769	1.057	1.0116	NA	NA	NA	NA	1.0525	1.0321	0.9434	0.8766	0.8752	0.8308	NA	NA	NA	NA	0.859	0.8347	1.4005	1.3229	1.2766	1.2317	NA	NA	NA	NA	1.2897	1.276	304	325	NA	NA	257	Pregnancy, childbirth and the puerperium (O00-O9A)
O75	0.9476	0.9641	0.9563	0.9749	0.8613	0.9366	0.7597	0.7646	0.9767	0.9943	0.9107	0.9251	0.9206	0.9371	0.7137	0.7699	0.6843	0.6842	0.9367	0.9522	0.9861	1.0047	0.9934	1.0142	1.0393	1.1394	0.8434	0.8543	1.0184	1.0383	7301	8033	277	1099	6158	Pregnancy, childbirth and the puerperium (O00-O9A)
O80	0.9814	1.0117	0.9845	1.0075	0.8915	0.9601	0.8098	0.863	0.9445	0.9872	0.9449	0.9728	0.9493	0.9703	0.7108	0.7583	0.731	0.7746	0.9087	0.9486	1.0194	1.0521	1.021	1.0461	1.1181	1.2155	0.8971	0.9614	0.9817	1.0273	7943	8617	197	1153	7142	Pregnancy, childbirth and the puerperium (O00-O9A)
O81	1.0158	1.0129	0.9467	0.9802	NA	NA	NA	NA	NA	NA	0.7454	0.737	0.6966	0.7135	NA	NA	NA	NA	NA	NA	1.3844	1.3921	1.2866	1.3465	NA	NA	NA	NA	NA	NA	111	111	NA	NA	NA	Pregnancy, childbirth and the puerperium (O00-O9A)
O82	1.0517	1.042	1.0161	1.012	NA	NA	1.2452	1.3133	0.9936	0.9838	0.9569	0.9459	0.9265	0.92	NA	NA	0.8794	0.9093	0.9006	0.8891	1.1558	1.1479	1.1144	1.1133	NA	NA	1.7632	1.897	1.0961	1.0885	1228	1269	NA	106	1051	Pregnancy, childbirth and the puerperium (O00-O9A)
O85	0.9474	0.92490000000000006	0.9581	0.9396	NA	NA	0.7326	0.773	1.0044	0.9837	0.8256	0.8011	0.8407	0.8199	NA	NA	0.5383	0.5565	0.875	0.8525	1.0873	1.0679	1.0919	1.0767	NA	NA	0.997	1.0737	1.153	1.1352	627	700	NA	122	572	Pregnancy, childbirth and the puerperium (O00-O9A)
O86	1.0786	1.056	1.0674	1.0375	1.1569	1.112	0.9335	0.9524	1.1097	1.0855	1.0061	0.9825	0.9984	0.9678	0.8838	0.8357	0.7835	0.7899	1.0321	1.007	1.1563	1.135	1.1412	1.1121	1.5144	1.4797	1.1123	1.1483	1.1931	1.1702	2427	2666	149	411	2090	Pregnancy, childbirth and the puerperium (O00-O9A)
O87	1.1632	1.177	1.2384	1.2555	NA	NA	NA	NA	1.1674	1.168	0.9762	0.9818	1.043	1.0515	NA	NA	NA	NA	0.9716	0.9649	1.3859	1.4111	1.4705	1.4992	NA	NA	NA	NA	1.4027	1.4139	377	390	NA	NA	331	Pregnancy, childbirth and the puerperium (O00-O9A)
O88	1.0872	1.0455	1.1829	1.1413	NA	NA	NA	NA	1.1113	1.0586	0.8052	0.7655	0.8917	0.8491	NA	NA	NA	NA	0.8344	0.7865	1.4679	1.4279	1.5692	1.5339	NA	NA	NA	NA	1.4801	1.4248	137	152	NA	NA	134	Pregnancy, childbirth and the puerperium (O00-O9A)
O89	1.079	1.0383	1.269	1.2333	NA	NA	NA	NA	1.1255	1.1025	0.7773	0.7376	0.9284	0.8914	NA	NA	NA	NA	0.8119	0.7895	1.4979	1.4615	1.7346	1.7063	NA	NA	NA	NA	1.56	1.5396	115	126	NA	NA	101	Pregnancy, childbirth and the puerperium (O00-O9A)
O90	1.0679	1.0466	1.0676	1.0345	0.9582	0.9729	0.9027	0.8835	1.0529	1.0311	1.0019	0.9796	1.0044	0.9705	0.7414	0.7449	0.7667	0.7421	0.9861	0.9634	1.1382	1.1182	1.1347	1.1027	1.2385	1.2708	1.0627	1.052	1.1242	1.1037	2926	3204	155	466	2551	Pregnancy, childbirth and the puerperium (O00-O9A)
O91	0.8403	0.8218	0.9339	0.9287	NA	NA	NA	NA	0.8892	0.8567	0.6851	0.6642	0.7674	0.7576	NA	NA	NA	NA	0.7154	0.684	1.0306	1.0166	1.1364	1.1384	NA	NA	NA	NA	1.1052	1.0731	264	293	NA	NA	220	Pregnancy, childbirth and the puerperium (O00-O9A)
O92	0.9965	0.9787	1.0119	1.0148	NA	NA	NA	NA	0.9787	1.008	0.8459	0.8245	0.8651	0.8631	NA	NA	NA	NA	0.8222	0.8414	1.1739	1.1618	1.1837	1.1931	NA	NA	NA	NA	1.1649	1.2076	413	454	NA	NA	345	Pregnancy, childbirth and the puerperium (O00-O9A)
O94	1.2091	1.1237	1.1278	1.0247	NA	NA	NA	NA	1.1775	1.1381	0.8737	0.8004	0.8282	0.7366	NA	NA	NA	NA	0.8591	0.8191	1.6731	1.5775	1.5358	1.4254	NA	NA	NA	NA	1.614	1.5812	117	122	NA	NA	113	Pregnancy, childbirth and the puerperium (O00-O9A)
O98	1.0556	1.0367	1.0537	1.0259	NA	NA	0.8225	0.8261	1.0504	1.0333	0.9499	0.9288	0.9534	0.9241	NA	NA	0.6411	0.6339	0.9459	0.9268	1.1731	1.1572	1.1646	1.1388	NA	NA	1.0551	1.0767	1.1665	1.1521	1067	1182	NA	191	988	Pregnancy, childbirth and the puerperium (O00-O9A)
O99	1.0755	1.0453	1.0774	1.0256	0.95	0.9437	0.9331	0.9527	1.0574	1.0386	1.0471	1.0166	1.0505	0.9987	0.8463	0.836	0.8756	0.8902	1.0287	1.0094	1.1046	1.0748	1.1051	1.0531	1.0664	1.0652	0.9942	1.0196	1.0869	1.0687	17744	19624	770	3254	15517	Pregnancy, childbirth and the puerperium (O00-O9A)
Q02	0.9657	0.926	NA	NA	NA	NA	0.9636	0.9568	0.9021	0.8812	0.7258	0.6923	NA	NA	NA	NA	0.7107	0.7043	0.6732	0.6545	1.2849	1.2386	NA	NA	NA	NA	1.3065	1.2997	1.2086	1.1863	151	NA	NA	135	146	Congenital malformations, deformations and chromosomal abnormalities (Q00-Q99)
Q04	1.0318	0.9631	1.1278	1.0241	NA	NA	NA	NA	1.1197	1.1098	0.8047	0.7441	0.8203	0.7352	NA	NA	NA	NA	0.8708	0.8557	1.323	1.2465	1.5507	1.4266	NA	NA	NA	NA	1.4399	1.4393	196	123	NA	NA	190	Congenital malformations, deformations and chromosomal abnormalities (Q00-Q99)
Q05	1.126	1.074	1.1882	1.1103	1.0758	0.9852	NA	NA	1.1579	1.066	0.9145	0.8685	0.9674	0.8993	0.8443	0.7678	NA	NA	0.9359	0.8566	1.3863	1.3281	1.4594	1.3708	1.3708	1.2641	NA	NA	1.4326	1.3266	271	275	181	NA	239	Congenital malformations, deformations and chromosomal abnormalities (Q00-Q99)
Q07	1.045	0.9718	1.1515	0.9889	NA	NA	NA	NA	1.0673	0.9855	0.8418	0.7783	0.9172	0.7783	NA	NA	NA	NA	0.8669	0.7954	1.2973	1.2135	1.4456	1.2565	NA	NA	NA	NA	1.3139	1.2209	265	232	NA	NA	267	Congenital malformations, deformations and chromosomal abnormalities (Q00-Q99)
Q10	1.302	1.3051	NA	NA	NA	NA	1.251	1.2535	1.1957	1.1866	1.0236	1.024	NA	NA	NA	NA	0.9366	0.9366	0.9363	0.9272	1.656	1.6633	NA	NA	NA	NA	1.6711	1.6776	1.5268	1.5186	210	NA	NA	152	199	Congenital malformations, deformations and chromosomal abnormalities (Q00-Q99)
Q12	1.2917	1.2727	1.1487	1.0932	NA	NA	NA	NA	1.2143	1.1843	0.991	0.9686	0.8402	0.7916	NA	NA	NA	NA	0.9158	0.8852	1.6835	1.6723	1.5706	1.5098	NA	NA	NA	NA	1.6102	1.5845	180	124	NA	NA	150	Congenital malformations, deformations and chromosomal abnormalities (Q00-Q99)
Q17	0.9691	0.9465	NA	NA	NA	NA	0.9431	0.9314	1.076	1.0692	0.7722	0.7502	NA	NA	NA	NA	0.7432	0.7322	0.8335	0.8216	1.2163	1.1941	NA	NA	NA	NA	1.1967	1.1848	1.3889	1.3914	240	NA	NA	222	195	Congenital malformations, deformations and chromosomal abnormalities (Q00-Q99)
Q18	1.1317	1.0971	1.1769	1.0798	1.1947	1.1843	1.1796	1.1896	1.0996	1.0856	0.925	0.8911	0.9136	0.8315	0.8571	0.8464	0.8586	0.8591	0.8846	0.867	1.3845	1.3507	1.5161	1.4024	1.6653	1.6571	1.6205	1.6472	1.3669	1.3594	296	188	101	131	244	Congenital malformations, deformations and chromosomal abnormalities (Q00-Q99)
Q21	1.1016	1.0526	1.1201	1.0612	1.1551	1.0878	0.8573	0.849	1.0793	1.0403	0.9991	0.9525	1.009	0.9532	1.0266	0.9637	0.6828	0.6726	0.977	0.9396	1.2146	1.1632	1.2435	1.1815	1.2997	1.2279	1.0764	1.0717	1.1924	1.1517	1219	1049	814	223	1111	Congenital malformations, deformations and chromosomal abnormalities (Q00-Q99)
Q22	0.9899	0.9994	NA	NA	NA	NA	NA	NA	NA	NA	0.7109	0.7113	NA	NA	NA	NA	NA	NA	NA	NA	1.3784	1.4042	NA	NA	NA	NA	NA	NA	NA	NA	105	NA	NA	NA	NA	Congenital malformations, deformations and chromosomal abnormalities (Q00-Q99)
Q23	1.0357	1.0136	1.0449	1.0134	0.9854	0.9738	NA	NA	0.9149	0.8937	0.894	0.8724	0.897	0.8673	0.833	0.8211	NA	NA	0.7877	0.7668	1.1999	1.1776	1.2173	1.1842	1.1657	1.1549	NA	NA	1.0626	1.0417	523	476	384	NA	462	Congenital malformations, deformations and chromosomal abnormalities (Q00-Q99)
Q24	1.0872	1.0158	1.2103	1.1057	1.1572	1.0277	NA	NA	1.1065	1.0609	0.9182	0.8527	1.0121	0.9195	0.9358	0.8228	NA	NA	0.9368	0.8945	1.2873000000000001	1.21	1.4474	1.3295	1.4309	1.2836	NA	NA	1.3069	1.2582	413	376	250	NA	398	Congenital malformations, deformations and chromosomal abnormalities (Q00-Q99)
Q25	0.9641	0.9288	1.0722	1.0069	1.2036	1.0992	0.7858	0.7065	0.9411	0.9077	0.8031	0.7703	0.8672	0.8088	0.9336	0.8461	0.5809	0.5136	0.7835	0.7522	1.1575	1.1198	1.3256	1.2535	1.5518	1.428	1.0629	0.9719	1.1305	1.0954	345	252	173	125	328	Congenital malformations, deformations and chromosomal abnormalities (Q00-Q99)
Q27	1.0284	0.9886	1.086	1.0286	1.0688	0.9898	NA	NA	0.9131	0.9016	0.8483	0.8119	0.8834	0.833	0.8409	0.7717	NA	NA	0.754	0.7427	1.2466	1.2037	1.3351	1.2701	1.3586	1.2697	NA	NA	1.1058	1.0945	314	258	192	NA	303	Congenital malformations, deformations and chromosomal abnormalities (Q00-Q99)
Q28	1.2737	1.2367	1.3564	1.2939	1.3331	1.2777	NA	NA	1.2683	1.2414	0.9941	0.9597	1.0561	1.0002	1.0128	0.9638	NA	NA	0.9901	0.9642	1.632	1.5937	1.7422	1.6738	1.7547	1.694	NA	NA	1.6248	1.5984	198	197	154	NA	181	Congenital malformations, deformations and chromosomal abnormalities (Q00-Q99)
Q31	0.9645	0.9084	NA	NA	NA	NA	NA	NA	0.8437	0.8025	0.7105	0.6654	NA	NA	NA	NA	NA	NA	0.6246	0.5905	1.3093	1.2403	NA	NA	NA	NA	NA	NA	1.1398	1.0907	115	NA	NA	NA	116	Congenital malformations, deformations and chromosomal abnormalities (Q00-Q99)
Q35	1.1074	1.0662	NA	NA	NA	NA	NA	NA	NA	NA	0.7774	0.7447	NA	NA	NA	NA	NA	NA	NA	NA	1.5775	1.5265	NA	NA	NA	NA	NA	NA	NA	NA	101	NA	NA	NA	NA	Congenital malformations, deformations and chromosomal abnormalities (Q00-Q99)
Q38	1.1172	1.0808	1.1104	1.0546	1.1107	1.0429	1.1347	1.1157	1.1053	1.0743	0.9935	0.9599	0.9514	0.9008	0.9455	0.8848	0.9511	0.9334	0.9782	0.9494	1.2564	1.217	1.2959	1.2345	1.3048	1.2293	1.3537	1.3337	1.249	1.2156	889	492	454	402	802	Congenital malformations, deformations and chromosomal abnormalities (Q00-Q99)
Q39	1.2102	1.1399	1.2285	1.1507	1.2317	1.1522	NA	NA	0.9979	0.9213	0.9847	0.924	0.9989	0.9321	0.998	0.9301	NA	NA	0.8099	0.7439	1.4874	1.4064	1.5107	1.4206	1.5201	1.4274	NA	NA	1.2295	1.1411	269	267	254	NA	246	Congenital malformations, deformations and chromosomal abnormalities (Q00-Q99)
Q40	1.3014	1.1859	1.2243	1.0689	1.1343	1.0201	NA	NA	1.2441	1.1721	1.0002	0.904	0.9392	0.8087	0.8637	0.7692	NA	NA	0.9586	0.8954	1.6934	1.5558	1.596	1.4128	1.4898	1.3529	NA	NA	1.6146	1.5344	160	160	143	NA	161	Congenital malformations, deformations and chromosomal abnormalities (Q00-Q99)
Q43	1.1886	1.1341	1.1549	1.075	1.2016	1.1253	NA	NA	1.2839	1.2208	1.0263	0.9759	0.993	0.9209	1.015	0.9465	NA	NA	1.1086	1.0497	1.3766	1.318	1.3431	1.255	1.4225	1.3378	NA	NA	1.4868	1.4198	550	501	390	NA	522	Congenital malformations, deformations and chromosomal abnormalities (Q00-Q99)
Q44	0.9479	0.9224	0.9514	0.8871	0.9996	0.9349	NA	NA	0.9904	0.9632	0.7421	0.7184	0.7458	0.6914	0.7624	0.7089	NA	NA	0.7799	0.7556	1.2108	1.1845	1.2136	1.1382	1.3107	1.2331	NA	NA	1.2579	1.228	184	184	148	NA	186	Congenital malformations, deformations and chromosomal abnormalities (Q00-Q99)
Q50	1.2228	1.1516	1.2621	1.158	1.0316	0.9412	NA	NA	1.1225	1.1029	1.0276	0.962	1.0661	0.9718	0.7804	0.7046	NA	NA	0.9417	0.9206	1.455	1.3786	1.494	1.38	1.3636	1.2572	NA	NA	1.3381	1.3213	406	425	139	NA	357	Congenital malformations, deformations and chromosomal abnormalities (Q00-Q99)
Q51	0.9831	0.9352	0.9711	0.924	0.9924	0.9017	NA	NA	1.0024	0.9809	0.8245	0.7783	0.8185	0.7733	0.7739	0.6947	NA	NA	0.8384	0.8149	1.1722	1.1236	1.1522	1.1041	1.2727	1.1704	NA	NA	1.1985	1.1806	366	387	169	NA	328	Congenital malformations, deformations and chromosomal abnormalities (Q00-Q99)
Q52	1.142	1.0593	1.1222	1.1114	NA	NA	NA	NA	1.0577	1.0491	0.8623	0.7888	0.8251	0.8057	NA	NA	NA	NA	0.786	0.7735	1.5125	1.4227	1.5263	1.5332	NA	NA	NA	NA	1.4234	1.4231	155	119	NA	NA	129	Congenital malformations, deformations and chromosomal abnormalities (Q00-Q99)
Q53	0.8721	0.8719	NA	NA	NA	NA	0.9071	0.9008	0.8507	0.8439	0.7666	0.7647	NA	NA	NA	NA	0.7946	0.7875	0.7393	0.7317	0.992	0.9942	NA	NA	NA	NA	1.0356	1.0304	0.979	0.9733	711	NA	NA	680	608	Congenital malformations, deformations and chromosomal abnormalities (Q00-Q99)
Q54	1.1087	1.1135	1.1373	1.0951	1.1559	1.1315	1.0982	1.1217	0.9561	0.9659	0.9281	0.9296	0.8993	0.8603	0.9107	0.8881	0.8402	0.8551	0.7925	0.7983	1.3246	1.3338	1.4382	1.3941	1.4672	1.4416	1.4354	1.4713	1.1536	1.1687	363	207	202	168	323	Congenital malformations, deformations and chromosomal abnormalities (Q00-Q99)
Q55	1.1356	1.1317	NA	NA	NA	NA	1.1584	1.1463	1.1536	1.1338	0.9699	0.9633	NA	NA	NA	NA	0.9795	0.9669	0.9717	0.9527	1.3296	1.3295	NA	NA	NA	NA	1.3701	1.359	1.3695	1.3494	543	NA	NA	478	453	Congenital malformations, deformations and chromosomal abnormalities (Q00-Q99)
Q60	1.0293	0.9949	1.0808	1.0139	1.0233	0.9624	NA	NA	1.1033	1.0992	0.8638	0.8322	0.9058	0.8458	0.8434	0.7897	NA	NA	0.929	0.9218	1.2265	1.1894	1.2896	1.2154	1.2416	1.1728	NA	NA	1.3104	1.3108	373	372	304	NA	379	Congenital malformations, deformations and chromosomal abnormalities (Q00-Q99)
Q61	0.999	0.9725	1.0125	0.957	1.0495	1.0082	NA	NA	1.009	0.9958	0.9021	0.8769	0.9137	0.8619	0.9403	0.9018	NA	NA	0.9095	0.8961	1.1064	1.0784	1.1219	1.0626	1.1714	1.127	NA	NA	1.1194	1.1067	1056	1039	915	NA	987	Congenital malformations, deformations and chromosomal abnormalities (Q00-Q99)
Q62	0.9159	0.9104	NA	NA	NA	NA	NA	NA	0.9317	0.9382	0.6883	0.6777	NA	NA	NA	NA	NA	NA	0.7018	0.7023	1.2189	1.2231	NA	NA	NA	NA	NA	NA	1.237	1.2533	143	NA	NA	NA	139	Congenital malformations, deformations and chromosomal abnormalities (Q00-Q99)
Q63	0.998	0.9393	1.0505	0.9755	0.9751	0.8992	0.9326	0.9012	0.9665	0.9179	0.876	0.8216	0.9176	0.8488	0.832	0.764	0.6827	0.6523	0.8481	0.8027	1.1371	1.0738	1.2026	1.1212	1.1429	1.0584	1.2741	1.245	1.1014	1.0497	677	628	432	132	642	Congenital malformations, deformations and chromosomal abnormalities (Q00-Q99)
Q64	1.1192	1.0724	NA	NA	NA	NA	NA	NA	1.0673	1.0671	0.8096	0.7705	NA	NA	NA	NA	NA	NA	0.7621	0.7594	1.5472	1.4924	NA	NA	NA	NA	NA	NA	1.4948	1.4997	117	NA	NA	NA	105	Congenital malformations, deformations and chromosomal abnormalities (Q00-Q99)
Q65	1.1349	1.0676	1.052	0.9818	1.1661	1.0879	0.9977	0.9635	1.0724	1.0428	0.9631	0.9012	0.8728	0.809	0.8956	0.8276	0.7582	0.7279	0.9102	0.8809	1.3373	1.2648	1.2681	1.1914	1.5183	1.43	1.3129	1.2753	1.2635	1.2345	445	330	163	161	420	Congenital malformations, deformations and chromosomal abnormalities (Q00-Q99)
Q66	1.2539	1.1531	1.2305	1.1344	1.4122	1.3064	1.0649	1.0126	1.2257	1.1614	1.0611	0.9702	1.0189	0.9329	1.1356	1.0435	0.7902	0.7463	1.0349	0.9765	1.4817	1.3704	1.4861	1.3793	1.756	1.6355	1.4351	1.3738	1.4517	1.3813	464	336	251	153	432	Congenital malformations, deformations and chromosomal abnormalities (Q00-Q99)
Q67	1.2215	1.1934	1.1407	1.0629	1.3451	1.3014	1.0132	0.9667	1.1338	1.1174	1.001	0.9741	0.8748	0.8068	0.9831	0.9455	0.7649	0.7238	0.9216	0.9058	1.4906	1.4621	1.4873	1.4004	1.8403	1.7911	1.3421	1.291	1.3948	1.3783	315	169	121	157	293	Congenital malformations, deformations and chromosomal abnormalities (Q00-Q99)
Q68	1.3479	1.248	NA	NA	NA	NA	NA	NA	NA	NA	0.9557	0.875	NA	NA	NA	NA	NA	NA	NA	NA	1.9009	1.7799	NA	NA	NA	NA	NA	NA	NA	NA	108	NA	NA	NA	NA	Congenital malformations, deformations and chromosomal abnormalities (Q00-Q99)
Q74	1.1331	1.083	1.2488	1.1481	1.2566	1.1761	1.1292	1.0994	1.0816	1.0584	0.9223	0.8765	0.967	0.8814	0.9012	0.8328	0.8278	0.8003	0.8768	0.8545	1.3921	1.3381	1.6127	1.4955	1.7522	1.661	1.5403	1.5104	1.3343	1.3109	295	193	109	138	262	Congenital malformations, deformations and chromosomal abnormalities (Q00-Q99)
Q75	0.9178	0.8941	NA	NA	NA	NA	0.8237	0.8116	0.8517	0.8379	0.6942	0.6733	NA	NA	NA	NA	0.6127	0.602	0.6396	0.6273	1.2134	1.1874	NA	NA	NA	NA	1.1073	1.0941	1.1342	1.1192	144	NA	NA	129	138	Congenital malformations, deformations and chromosomal abnormalities (Q00-Q99)
Q76	1.1851	1.0843	1.1355	1.0006	1.1201	0.9697	NA	NA	1.1385	1.0734	0.9871	0.8977	0.9374	0.8201	0.8985	0.7697	NA	NA	0.9477	0.8898	1.4229	1.3096	1.3755	1.2208	1.3964	1.2217	NA	NA	1.3677	1.295	360	315	223	NA	328	Congenital malformations, deformations and chromosomal abnormalities (Q00-Q99)
Q78	1.1608	1.0889	1.2479	1.1089	1.1856	1.0568	NA	NA	1.1799	1.1243	0.916	0.8549	0.9531	0.8388	0.8914	0.7864	NA	NA	0.9291	0.882	1.4711	1.3869	1.6339	1.466	1.5769	1.4203	NA	NA	1.4984	1.4333	211	165	137	NA	198	Congenital malformations, deformations and chromosomal abnormalities (Q00-Q99)
Q79	1.2585	1.0487	1.2337	0.9668	1.0362	0.8288	0.9702	0.9004	1.1446	0.981	1.0677	0.8798	1.0457	0.8079	0.8104	0.6374	0.6972	0.6365	0.9747	0.8286	1.4835	1.2501	1.4555	1.157	1.3249	1.0775	1.3499	1.2738	1.3441	1.1615	481	470	181	121	453	Congenital malformations, deformations and chromosomal abnormalities (Q00-Q99)
Q82	1.4469	1.3588	1.6443	1.4923	1.653	1.5064	1.0557	1.0272	1.3883	1.3242	1.196	1.1186	1.3041	1.1748	1.2817	1.1599	0.7658	0.74	1.1421	1.0863	1.7504	1.6506	2.0731	1.8956	2.1318	1.9564	1.4553	1.4257	1.6875	1.6141	358	242	196	120	314	Congenital malformations, deformations and chromosomal abnormalities (Q00-Q99)
Q83	0.9624	0.9302	0.9888	0.9473	NA	NA	NA	NA	0.9767	0.9564	0.7438	0.7137	0.7766	0.7368	NA	NA	NA	NA	0.7399	0.7199	1.2454	1.2125	1.2589	1.2179	NA	NA	NA	NA	1.2894	1.2705	165	190	NA	NA	140	Congenital malformations, deformations and chromosomal abnormalities (Q00-Q99)
Q85	0.9061	0.8782	0.9917	0.9348	1.0554	1.0116	NA	NA	0.9831	0.9513	0.7302	0.7046	0.7887	0.7386	0.8088	0.7684	NA	NA	0.7962	0.7671	1.1242	1.0945	1.247	1.183	1.3773	1.3317	NA	NA	1.2139	1.1796	248	207	150	NA	243	Congenital malformations, deformations and chromosomal abnormalities (Q00-Q99)
Q87	1.1603	1.0731	1.31	1.1942	1.3591	1.2492	1.0667	1.0462	1.1201	1.0789	0.9625	0.8832	1.048	0.9464	1.0268	0.9344	0.7893	0.765	0.9259	0.8869	1.3987	1.3039	1.6374	1.5069	1.7989	1.6699	1.4418	1.4309	1.355	1.3126	363	246	152	139	332	Congenital malformations, deformations and chromosomal abnormalities (Q00-Q99)
Q89	1.0576	1.0186	1.1793	1.0842	0.9824	0.9362	0.9184	0.8903	1.0875	1.0605	0.8682	0.8329	0.9322	0.8511	0.7347	0.6953	0.6618	0.6364	0.8865	0.8617	1.2883	1.2458	1.492	1.3812	1.3136	1.2606	1.2746	1.2456	1.3341	1.3052	312	203	127	124	275	Congenital malformations, deformations and chromosomal abnormalities (Q00-Q99)
Q90	3.1144	3.0403	3.0753	3.3393	3.7057	3.7779	NA	NA	2.0101	1.9299	2.5231	2.4546	2.4754	2.66	2.8908	2.9294	NA	NA	1.5353	1.4617	3.8443	3.7656	3.8205	4.192	4.7503	4.8721	NA	NA	2.6318	2.5481	412	385	312	NA	190	Congenital malformations, deformations and chromosomal abnormalities (Q00-Q99)
Q93	1.4319	1.3067	NA	NA	NA	NA	1.1952	1.1317	1.4374	1.397	1.0716	0.9692	NA	NA	NA	NA	0.8496	0.7995	1.0706	1.0321	1.9132	1.7617	NA	NA	NA	NA	1.6813	1.6019	1.9299	1.8909	161	NA	NA	114	159	Congenital malformations, deformations and chromosomal abnormalities (Q00-Q99)
Q99	1.0158	0.9403	NA	NA	NA	NA	NA	NA	1.1445	1.1001	0.7795	0.7155	NA	NA	NA	NA	NA	NA	0.8768	0.8358	1.3238	1.2357	NA	NA	NA	NA	NA	NA	1.494	1.448	173	NA	NA	NA	177	Congenital malformations, deformations and chromosomal abnormalities (Q00-Q99)
R00	1.1084	1.0625	1.1045	1.0349	1.113	1.0461	0.9911	0.9771	1.0884	1.0593	1.0869	1.0414	1.083	1.0142	1.0895	1.0235	0.9134	0.8967	1.0672	1.0382	1.1304	1.084	1.1265	1.056	1.137	1.0691	1.0754	1.0647	1.11	1.0807	30681	30445	25366	2001	29090	Symptoms, signs and abnormal clinical and laboratory findings, not elsewhere classified (R00-R99)
R01	1.1375	1.0945	1.1508	1.0872	1.1693	1.1054	1.2415	1.1827	1.1398	1.1068	1.0815	1.0397	1.0916	1.0301	1.1049	1.0434	1.0739	1.019	1.0834	1.0511	1.1963	1.1522	1.2132	1.1475	1.2374	1.171	1.4351	1.3728	1.199	1.1655	4686	4248	3696	640	4483	Symptoms, signs and abnormal clinical and laboratory findings, not elsewhere classified (R00-R99)
R02	1.1402	1.1209	1.144	1.0768	1.1551	1.0815	NA	NA	1.1297	1.1302	1.0856	1.0663	1.0892	1.0242	1.0986	1.0274	NA	NA	1.076	1.0756	1.1977	1.1782	1.2016	1.1322	1.2145	1.1383	NA	NA	1.1862	1.1876	4934	4916	4712	NA	4767	Symptoms, signs and abnormal clinical and laboratory findings, not elsewhere classified (R00-R99)
R03	1.1154	1.0837	1.0988	1.0503	1.1289	1.0773	1.0566	1.0201	1.0813	1.0631	1.0791	1.0477	1.0633	1.0156	1.0884	1.0379	0.9058	0.8664	1.0461	1.0278	1.153	1.1209	1.1356	1.0862	1.171	1.1182	1.2326	1.2011	1.1178	1.0997	10725	10827	8673	547	10140	Symptoms, signs and abnormal clinical and laboratory findings, not elsewhere classified (R00-R99)
R04	1.228	1.1676	1.2336	1.1493	1.2366	1.1522	1.1323	1.1184	1.197	1.1539	1.1907	1.1316	1.1956	1.1131	1.1974	1.1149	0.9839	0.9684	1.1604	1.118	1.2664	1.2049	1.2728	1.1867	1.2771	1.1908	1.3032	1.2917	1.2348	1.191	12489	12004	11284	703	11680	Symptoms, signs and abnormal clinical and laboratory findings, not elsewhere classified (R00-R99)
R05	1.2412	1.1554	1.224	1.1072	1.2357	1.12	1.338	1.2814	1.2103	1.1427	1.203	1.1189	1.1839	1.0699	1.1931	1.0801	1.231	1.1755	1.1731	1.1069	1.2807	1.193	1.2654	1.1459	1.2799	1.1613	1.4544	1.3967	1.2486	1.1798	12434	10823	9545	1997	11902	Symptoms, signs and abnormal clinical and laboratory findings, not elsewhere classified (R00-R99)
R06	1.3207	1.2474	1.2102	1.1034	1.2112	1.108	1.771	1.7287	1.2792	1.2228	1.2977	1.2253	1.1866	1.0813	1.1862	1.0845	1.7059	1.6635	1.2569	1.2011	1.344	1.2699	1.2342	1.1259	1.2368	1.132	1.8387	1.7963	1.3019	1.245	40702	30863	26850	10957	38707	Symptoms, signs and abnormal clinical and laboratory findings, not elsewhere classified (R00-R99)
R07	1.1648	1.0939	1.1722	1.0756	1.1811	1.0847	0.9212	0.9173	1.1308	1.0801	1.1472	1.0771	1.1546	1.059	1.162	1.0667	0.8479	0.8404	1.1135	1.0632	1.1826	1.111	1.19	1.0924	1.2005	1.103	1.0008	1.0012	1.1484	1.0973	52023	52322	44229	1976	47918	Symptoms, signs and abnormal clinical and laboratory findings, not elsewhere classified (R00-R99)
R09	1.1954	1.1288	1.1929	1.0971	1.1925	1.1004	1.0802	1.0851	1.1453	1.1052	1.1377	1.0732	1.1349	1.0423	1.1313	1.0426	0.8571	0.8523	1.0906	1.0515	1.2559	1.1873	1.2539	1.1547	1.257	1.1615	1.3613	1.3814	1.2028	1.1617	4818	4733	4154	248	4634	Symptoms, signs and abnormal clinical and laboratory findings, not elsewhere classified (R00-R99)
R10	1.1635	1.0965	1.1644	1.0679	1.1908	1.0954	1.0331	1.0098	1.1314	1.082	1.1475	1.0809	1.1484	1.0527	1.1704	1.0762	0.9926	0.9684	1.1154	1.0662	1.1798	1.1122	1.1807	1.0834	1.2115	1.115	1.0751	1.053	1.1478	1.098	64379	63596	39642	8806	57549	Symptoms, signs and abnormal clinical and laboratory findings, not elsewhere classified (R00-R99)
R11	1.1497	1.0923	1.1486	1.0591	1.1542	1.0759	1.067	1.0476	1.113	1.0766	1.1295	1.0727	1.1278	1.0394	1.1311	1.0539	1.0155	0.9952	1.0933	1.0572	1.1702	1.1123	1.1698	1.0792	1.1778	1.0985	1.1211	1.1027	1.1329	1.0963	38199	35420	28135	5415	35888	Symptoms, signs and abnormal clinical and laboratory findings, not elsewhere classified (R00-R99)
R12	1.2117	1.1151	1.2231	1.102	1.2476	1.1361	0.9605	0.8758	1.181	1.1053	1.1366	1.0439	1.1474	1.0314	1.1637	1.0574	0.6856	0.6141	1.1072	1.0346	1.2919	1.1911	1.3039	1.1775	1.3375	1.2207	1.3455	1.249	1.2597	1.1809	2857	2875	2333	116	2654	Symptoms, signs and abnormal clinical and laboratory findings, not elsewhere classified (R00-R99)
R13	1.1973	1.1318	1.2027	1.1149	1.2015	1.1156	1.137	1.0539	1.1745	1.1283	1.1699	1.1053	1.175	1.0887	1.1733	1.0889	0.9458	0.8682	1.1478	1.1022	1.2254	1.1589	1.2309	1.1417	1.2303	1.1431	1.3668	1.2794	1.2018	1.1551	22523	22408	21197	423	21803	Symptoms, signs and abnormal clinical and laboratory findings, not elsewhere classified (R00-R99)
R14	1.1845	1.1012	1.1766	1.0667	1.1923	1.0864	0.9892	0.9737	1.1721	1.113	1.1277	1.047	1.12	1.0138	1.1297	1.0276	0.7965	0.7759	1.1161	1.0586	1.2441	1.1583	1.236	1.1224	1.2583	1.1485	1.2286	1.2219	1.2308	1.1702	4885	4849	3924	275	4641	Symptoms, signs and abnormal clinical and laboratory findings, not elsewhere classified (R00-R99)
R15	1.1061	1.0859	1.1118	1.073	1.1133	1.0756	0.9854	0.9809	1.1006	1.0957	1.0672	1.0471	1.0725	1.0345	1.0735	1.0365	0.7125	0.7038	1.0622	1.0568	1.1464	1.1261	1.1524	1.113	1.1547	1.1162	1.3626	1.3672	1.1404	1.1359	9490	9401	9092	131	9238	Symptoms, signs and abnormal clinical and laboratory findings, not elsewhere classified (R00-R99)
R16	1.2956	1.233	1.3453	1.2413	1.3244	1.2247	0.9471	0.9054	1.2198	1.188	1.2203	1.1599	1.266	1.166	1.2427	1.1472	0.7428	0.705	1.1493	1.1181	1.3755	1.3107	1.4297	1.3214	1.4115	1.3075	1.2075	1.1626	1.2946	1.2622	3350	3290	2897	211	3195	Symptoms, signs and abnormal clinical and laboratory findings, not elsewhere classified (R00-R99)
R17	1.1665	1.1501	1.1881	1.1426	1.1767	1.1391	NA	NA	1.1706	1.1657	1.0912	1.0746	1.1111	1.0672	1.0978	1.0614	NA	NA	1.0937	1.0881	1.2469	1.2309	1.2705	1.2234	1.2613	1.2225	NA	NA	1.2528	1.2488	2578	2562	2356	NA	2370	Symptoms, signs and abnormal clinical and laboratory findings, not elsewhere classified (R00-R99)
R18	1.1616	1.144	1.1703	1.1288	1.175	1.1354	0.8532	0.8681	1.1549	1.1568	1.1151	1.0975	1.1234	1.0828	1.1268	1.0881	0.6135	0.6164	1.1085	1.1096	1.2099	1.1924	1.2191	1.1768	1.2252	1.1849	1.1865	1.2226	1.2032	1.206	6807	6790	6356	121	6439	Symptoms, signs and abnormal clinical and laboratory findings, not elsewhere classified (R00-R99)
R19	1.2159	1.1438	1.211	1.1157	1.2049	1.1151	1.0179	0.9879	1.1863	1.1328	1.1908	1.1196	1.1859	1.0919	1.1785	1.09	0.9113	0.879	1.1616	1.1087	1.2415	1.1685	1.2366	1.14	1.232	1.1408	1.1369	1.1102	1.2116	1.1575	27081	27030	23324	1097	25303	Symptoms, signs and abnormal clinical and laboratory findings, not elsewhere classified (R00-R99)
R20	1.1601	1.0736	1.1559	1.0413	1.1421	1.0335	1.0322	1.0313	1.1186	1.0616	1.1129	1.0286	1.1093	0.9978	1.0896	0.9844	0.8674	0.8595	1.0736	1.0177	1.2093	1.1206	1.2046	1.0867	1.1971	1.085	1.2283	1.2375	1.1655	1.1073	6862	6943	5153	450	6589	Symptoms, signs and abnormal clinical and laboratory findings, not elsewhere classified (R00-R99)
R21	1.5282	1.4659	1.5989	1.4992	1.6977	1.5929	1.1647	1.1404	1.4583	1.4155	1.4755	1.4143	1.5378	1.4406	1.6273	1.5254	1.0828	1.0584	1.4074	1.3651	1.5828	1.5193	1.6625	1.5601	1.7712	1.6634	1.2527	1.2289	1.5112	1.4679	10581	8610	7270	2391	9807	Symptoms, signs and abnormal clinical and laboratory findings, not elsewhere classified (R00-R99)
R22	1.2884	1.2176	1.2467	1.1512	1.2947	1.2031	1.4319	1.3971	1.2452	1.1926	1.2282	1.1594	1.1866	1.0941	1.2271	1.1388	1.2315	1.196	1.186	1.1347	1.3516	1.2787	1.3099	1.2112	1.3661	1.271	1.665	1.6319	1.3073	1.2533	5293	4889	4066	625	4884	Symptoms, signs and abnormal clinical and laboratory findings, not elsewhere classified (R00-R99)
R23	1.2038	1.1573	1.2148	1.1378	1.2273	1.1512	1.1742	1.1303	1.205	1.1704	1.1368	1.0919	1.1388	1.0649	1.1465	1.0737	1.0468	1.0048	1.1377	1.1039	1.2748	1.2267	1.296	1.2156	1.3139	1.2343	1.317	1.2716	1.2762	1.2408	3748	2862	2563	996	3607	Symptoms, signs and abnormal clinical and laboratory findings, not elsewhere classified (R00-R99)
R25	1.1374	1.0738	1.1577	1.0589	1.1514	1.0579	1.0083	0.9773	1.1166	1.0761	1.0783	1.0167	1.0959	1.0007	1.0868	0.997	0.8312	0.8011	1.059	1.0195	1.1999	1.134	1.2231	1.1205	1.22	1.1226	1.2231	1.1924	1.1773	1.1357	4131	3892	3457	341	4004	Symptoms, signs and abnormal clinical and laboratory findings, not elsewhere classified (R00-R99)
R26	1.1379	1.109	1.1289	1.0758	1.134	1.0806	1.0107	0.9972	1.1164	1.1053	1.1167	1.088	1.1077	1.0553	1.1126	1.0599	0.8787	0.8641	1.0958	1.0846	1.1595	1.1304	1.1505	1.0967	1.1558	1.1018	1.1625	1.1509	1.1374	1.1264	36004	35529	35015	644	35245	Symptoms, signs and abnormal clinical and laboratory findings, not elsewhere classified (R00-R99)
R27	1.0879	1.0542	1.0893	1.0216	1.1006	1.0349	1.0137	0.9857	1.045	1.0327	0.9815	0.9493	0.9782	0.9153	0.9832	0.9222	0.7409	0.7097	0.9421	0.929	1.2057	1.1706	1.2129	1.1401	1.2319	1.1614	1.387	1.369	1.1592	1.1479	1100	985	894	138	1029	Symptoms, signs and abnormal clinical and laboratory findings, not elsewhere classified (R00-R99)
R29	1.1196	1.0884	1.1213	1.0648	1.124	1.067	0.8601	0.8601	1.1121	1.0967	1.1012	1.0702	1.1028	1.0469	1.1053	1.0489	0.7216	0.7168	1.0941	1.0787	1.1383	1.1068	1.14	1.0829	1.1429	1.0853	1.0253	1.0319	1.1304	1.115	47875	47735	46731	428	47120	Symptoms, signs and abnormal clinical and laboratory findings, not elsewhere classified (R00-R99)
R30	1.2624	1.1771	1.2012	1.0894	1.2252	1.0994	1.0944	1.0813	1.2003	1.1381	1.1885	1.1064	1.1303	1.023	1.1435	1.0238	0.9048	0.8866	1.1304	1.0703	1.3408	1.2522	1.2766	1.1601	1.3128	1.1807	1.3237	1.3188	1.2746	1.2103	3306	3194	2419	366	3154	Symptoms, signs and abnormal clinical and laboratory findings, not elsewhere classified (R00-R99)
R31	1.0985	1.0725	1.0959	1.0564	1.0851	1.046	1.0926	1.065	1.0592	1.0445	1.0736	1.0479	1.071	1.032	1.0597	1.0211	0.9341	0.9042	1.0346	1.0198	1.124	1.0978	1.1214	1.0814	1.1111	1.0716	1.2781	1.2545	1.0844	1.0697	22024	21931	20276	540	19990	Symptoms, signs and abnormal clinical and laboratory findings, not elsewhere classified (R00-R99)
R32	1.1046	1.0812	1.1007	1.0539	1.0919	1.0492	1.1025	1.0902	1.0826	1.0749	1.0762	1.0529	1.0722	1.0261	1.0631	1.021	0.9105	0.8927	1.0549	1.047	1.1339	1.1103	1.1299	1.0824	1.1214	1.0781	1.335	1.3314	1.111	1.1035	17893	17683	16966	401	17449	Symptoms, signs and abnormal clinical and laboratory findings, not elsewhere classified (R00-R99)
R33	1.0967	1.0746	1.0936	1.0509	1.096	1.056	0.9955	0.9743	1.09	1.0761	1.0759	1.0539	1.0728	1.0305	1.0746	1.0351	0.8484	0.8232	1.0692	1.0553	1.118	1.0958	1.1148	1.0716	1.1177	1.0773	1.1682	1.1531	1.1112	1.0974	33293	33293	31650	526	31859	Symptoms, signs and abnormal clinical and laboratory findings, not elsewhere classified (R00-R99)
R34	1.2387	1.1877	1.2273	1.1427	1.2243	1.1416	NA	NA	1.2453	1.2302	1.105	1.0574	1.0927	1.0145	1.0876	1.0109	NA	NA	1.111	1.0955	1.3886	1.334	1.3784	1.287	1.3782	1.2892	NA	NA	1.3957	1.3816	932	910	864	NA	886	Symptoms, signs and abnormal clinical and laboratory findings, not elsewhere classified (R00-R99)
R35	1.2523	1.1841	1.2221	1.1347	1.2142	1.1313	1.0138	0.9859	1.1838	1.1279	1.1957	1.1295	1.1667	1.082	1.1553	1.0752	0.8074	0.7786	1.13	1.0756	1.3116	1.2413	1.2801	1.19	1.2761	1.1903	1.2729	1.2485	1.2401	1.1827	5488	5424	4643	250	5141	Symptoms, signs and abnormal clinical and laboratory findings, not elsewhere classified (R00-R99)
R36	1.3009	1.3144	1.4229	1.364	1.4071	1.2603	NA	NA	1.3404	1.3194	0.9387	0.9443	1.015	0.9678	0.9969	0.8802	NA	NA	0.9706	0.9503	1.8029	1.8296	1.9948	1.9223	1.986	1.8044	NA	NA	1.8512	1.8319	121	114	109	NA	114	Symptoms, signs and abnormal clinical and laboratory findings, not elsewhere classified (R00-R99)
R39	1.2037	1.1315	1.2111	1.1159	1.2044	1.1155	1.0161	0.9822	1.1504	1.0984	1.1529	1.0827	1.1599	1.0675	1.1506	1.0645	0.8116	0.7766	1.1019	1.0512	1.2568	1.1824	1.2645	1.1665	1.2606	1.1689	1.2722	1.2422	1.2011	1.1477	6208	6194	5460	255	5844	Symptoms, signs and abnormal clinical and laboratory findings, not elsewhere classified (R00-R99)
R40	1.1255	1.0897	1.1298	1.0606	1.141	1.0708	1.0043	0.9992	1.1106	1.0935	1.0722	1.0372	1.0755	1.0086	1.0846	1.0167	0.8109	0.8004	1.0586	1.0414	1.1815	1.1448	1.1868	1.1154	1.2004	1.1278	1.2438	1.2473	1.1652	1.1481	5149	4996	4648	281	5070	Symptoms, signs and abnormal clinical and laboratory findings, not elsewhere classified (R00-R99)
R41	1.1181	1.0981	1.1231	1.0812	1.1122	1.0691	0.9382	0.9448	1.1111	1.1037	1.0967	1.0768	1.1016	1.0602	1.0907	1.0482	0.7756	0.775	1.0898	1.0823	1.1399	1.1198	1.1451	1.1027	1.1341	1.0905	1.1349	1.1519	1.1328	1.1255	32986	32816	32286	373	31660	Symptoms, signs and abnormal clinical and laboratory findings, not elsewhere classified (R00-R99)
R42	1.1427	1.0846	1.1384	1.0557	1.1331	1.0559	0.9513	0.952	1.1085	1.0679	1.1136	1.0564	1.1093	1.0281	1.1023	1.0266	0.8289	0.8243	1.0803	1.0402	1.1726	1.1135	1.1683	1.0841	1.1647	1.0861	1.0918	1.0994	1.1374	1.0963	17602	17551	15276	708	16910	Symptoms, signs and abnormal clinical and laboratory findings, not elsewhere classified (R00-R99)
R43	1.1074	1.0314	1.0489	0.9581	1.1925	1.0599	NA	NA	1.1265	1.0813	0.8803	0.8139	0.834	0.7542	0.9216	0.8113	NA	NA	0.8922	0.8504	1.393	1.3069	1.3193	1.2172	1.543	1.3847	NA	NA	1.4223	1.3748	220	215	177	NA	208	Symptoms, signs and abnormal clinical and laboratory findings, not elsewhere classified (R00-R99)
R44	1.1436	1.1068	1.134	1.0663	1.1523	1.0881	0.961	0.9716	1.1017	1.0867	1.085	1.0493	1.0753	1.0099	1.0905	1.0286	0.7541	0.7561	1.0456	1.0304	1.2053	1.1675	1.1959	1.1258	1.2176	1.1511	1.2246	1.2485	1.1608	1.146	4448	4331	3971	219	4241	Symptoms, signs and abnormal clinical and laboratory findings, not elsewhere classified (R00-R99)
R45	1.134	1.0922	1.1183	1.0325	1.149	1.0662	0.9618	0.9997	1.1035	1.0934	1.0922	1.0511	1.0766	0.9928	1.1023	1.0218	0.8561	0.8844	1.0632	1.0526	1.1773	1.1349	1.1616	1.0737	1.1978	1.1126	1.0805	1.13	1.1453	1.1358	8788	8371	6945	1012	8519	Symptoms, signs and abnormal clinical and laboratory findings, not elsewhere classified (R00-R99)
R46	1.1355	1.1257	1.1004	1.062	1.0942	1.0561	1.069	1.028	1.1264	1.1493	1.0627	1.0524	1.0283	0.9913	1.0208	0.984	0.8108	0.7721	1.0546	1.0747	1.2134	1.2041	1.1774	1.1378	1.1728	1.1334	1.4095	1.3686	1.2031	1.229	2727	2567	2411	189	2636	Symptoms, signs and abnormal clinical and laboratory findings, not elsewhere classified (R00-R99)
R47	1.0918	1.0677	1.0902	1.038	1.082	1.0308	1.1059	1.1494	1.074	1.066	1.0528	1.029	1.0512	1.0001	1.0425	0.9925	0.8463	0.8698	1.0358	1.0275	1.1321	1.1078	1.1307	1.0773	1.123	1.0706	1.4451	1.5188	1.1136	1.1059	8917	8804	8409	185	8525	Symptoms, signs and abnormal clinical and laboratory findings, not elsewhere classified (R00-R99)
R48	1.281	1.153	1.1802	1.0496	1.2777	1.1695	NA	NA	1.2892	1.2247	1.0316	0.9196	0.945	0.833	0.953	0.8634	NA	NA	1.0375	0.9785	1.5905	1.4456	1.474	1.3225	1.7131	1.5842	NA	NA	1.602	1.5329	281	256	138	NA	260	Symptoms, signs and abnormal clinical and laboratory findings, not elsewhere classified (R00-R99)
R49	1.1944	1.1056	1.227	1.0935	1.181	1.0525	NA	NA	1.1934	1.111	1.0987	1.0148	1.1273	1.0015	1.0825	0.9617	NA	NA	1.0975	1.0194	1.2984	1.2045	1.3356	1.194	1.2884	1.1519	NA	NA	1.2977	1.2109	1663	1626	1483	NA	1584	Symptoms, signs and abnormal clinical and laboratory findings, not elsewhere classified (R00-R99)
R50	1.1763	1.1312	1.1879	1.116	1.1923	1.1256	1.1296	1.1095	1.1516	1.125	1.1432	1.0987	1.1507	1.0801	1.1515	1.0861	1.065	1.0443	1.1189	1.0923	1.2104	1.1647	1.2262	1.153	1.2346	1.1665	1.198	1.1787	1.1854	1.1587	14839	11749	9530	3766	13835	Symptoms, signs and abnormal clinical and laboratory findings, not elsewhere classified (R00-R99)
R51	1.1709	1.0892	1.1674	1.0518	1.1902	1.0779	1.0565	1.04	1.1296	1.0755	1.1438	1.0632	1.1402	1.0264	1.1568	1.0468	0.9852	0.9669	1.1035	1.05	1.1986	1.1157	1.1952	1.0778	1.2245	1.11	1.1329	1.1187	1.1563	1.1016	22028	21466	14228	2813	20771	Symptoms, signs and abnormal clinical and laboratory findings, not elsewhere classified (R00-R99)
R52	1.252	1.1475	1.2374	1.0905	1.2418	1.1064	0.8483	0.8348	1.2102	1.142	1.1875	1.0867	1.1735	1.032	1.1728	1.0428	0.6356	0.6169	1.1491	1.0831	1.32	1.2117	1.3047	1.1523	1.3149	1.1739	1.1321	1.1295	1.2745	1.2041	4190	4190	3532	160	4153	Symptoms, signs and abnormal clinical and laboratory findings, not elsewhere classified (R00-R99)
R53	1.1335	1.0907	1.13	1.0577	1.1286	1.0609	1.0764	1.054	1.1143	1.0881	1.1033	1.061	1.0993	1.0283	1.0967	1.0303	0.9541	0.9302	1.0847	1.0587	1.1646	1.1212	1.1614	1.0879	1.1613	1.0924	1.2143	1.1942	1.1446	1.1183	16722	16192	14781	916	16261	Symptoms, signs and abnormal clinical and laboratory findings, not elsewhere classified (R00-R99)
R54	1.1146	1.0968	1.1173	1.0783	1.1128	1.0739	NA	NA	1.1018	1.098	1.0882	1.0705	1.0907	1.0523	1.0864	1.0481	NA	NA	1.0756	1.0716	1.1418	1.1238	1.1446	1.1049	1.1399	1.1004	NA	NA	1.1286	1.125	22174	22166	22113	NA	21393	Symptoms, signs and abnormal clinical and laboratory findings, not elsewhere classified (R00-R99)
R55	1.1205	1.0913	1.1191	1.0699	1.1292	1.0819	0.9341	0.9123	1.1074	1.0889	1.0988	1.0699	1.0974	1.0488	1.1064	1.0597	0.8409	0.8176	1.0858	1.0673	1.1425	1.1132	1.1412	1.0915	1.1525	1.1046	1.0378	1.0179	1.1295	1.111	31010	30710	28043	1171	29017	Symptoms, signs and abnormal clinical and laboratory findings, not elsewhere classified (R00-R99)
R56	1.1226	1.096	1.1625	1.1002	1.1667	1.1087	1.0119	0.9988	1.0873	1.0825	1.0859	1.0595	1.1192	1.0583	1.1204	1.0638	0.9482	0.935	1.0512	1.046	1.1605	1.1337	1.2075	1.1438	1.215	1.1555	1.0799	1.067	1.1247	1.1203	10570	8105	6985	2794	9840	Symptoms, signs and abnormal clinical and laboratory findings, not elsewhere classified (R00-R99)
R57	1.0996	1.0824	1.1127	1.0687	1.1109	1.0645	NA	NA	1.1218	1.1286	1.0307	1.0136	1.0427	1.0004	1.0403	0.9959	NA	NA	1.0525	1.0579	1.1732	1.1558	1.1875	1.1417	1.1862	1.1379	NA	NA	1.1957	1.204	2785	2763	2680	NA	2712	Symptoms, signs and abnormal clinical and laboratory findings, not elsewhere classified (R00-R99)
R58	1.2942	1.2351	1.2209	1.1382	1.2221	1.1483	NA	NA	1.1742	1.1553	1.0968	1.0432	1.0335	0.9591	1.0312	0.9656	NA	NA	0.999	0.9801	1.5271	1.4623	1.4422	1.3508	1.4483	1.3657	NA	NA	1.3801	1.3617	450	442	419	NA	433	Symptoms, signs and abnormal clinical and laboratory findings, not elsewhere classified (R00-R99)
R59	1.2601	1.2365	1.2536	1.2013	1.2557	1.2102	1.1374	1.1284	1.2213	1.214	1.2134	1.1899	1.2058	1.1547	1.2053	1.1606	1.0032	0.9915	1.1756	1.1678	1.3085	1.2849	1.3032	1.2499	1.3082	1.2619	1.2897	1.2841	1.2687	1.2621	8395	7815	6886	863	7786	Symptoms, signs and abnormal clinical and laboratory findings, not elsewhere classified (R00-R99)
R60	1.241	1.1902	1.2381	1.1608	1.2469	1.1679	0.9695	0.9611	1.2271	1.1909	1.2078	1.1579	1.205	1.1291	1.2132	1.1356	0.7067	0.6921	1.1946	1.1589	1.2751	1.2234	1.2722	1.1934	1.2816	1.201	1.33	1.3347	1.2605	1.2238	16685	16642	16239	132	16254	Symptoms, signs and abnormal clinical and laboratory findings, not elsewhere classified (R00-R99)
R61	1.2452	1.1513	1.2486	1.1414	1.1818	1.0728	1.1617	1.0586	1.1858	1.1309	1.1414	1.0526	1.1441	1.0431	1.0712	0.9694	0.8211	0.7392	1.0866	1.0343	1.3585	1.2593	1.3626	1.2489	1.3039	1.1872	1.6438	1.5162	1.294	1.2366	1558	1567	1177	116	1457	Symptoms, signs and abnormal clinical and laboratory findings, not elsewhere classified (R00-R99)
R62	1.096	1.063	1.0556	1.017	1.177	1.1159	1.0863	1.0431	1.0549	1.0288	0.9938	0.9617	0.8631	0.8284	0.9114	0.8596	0.9729	0.9319	0.9541	0.9287	1.2088	1.1751	1.2909	1.2487	1.5198	1.4487	1.2129	1.1676	1.1664	1.1398	1316	298	179	1034	1224	Symptoms, signs and abnormal clinical and laboratory findings, not elsewhere classified (R00-R99)
R63	1.1586	1.1162	1.1534	1.0845	1.1611	1.0954	1.0252	0.9922	1.1485	1.1194	1.136	1.094	1.1306	1.0625	1.1373	1.0725	0.9399	0.907	1.126	1.0971	1.1817	1.1389	1.1767	1.1068	1.1854	1.1187	1.1183	1.0855	1.1714	1.1421	30767	29783	27511	1713	29257	Symptoms, signs and abnormal clinical and laboratory findings, not elsewhere classified (R00-R99)
R64	1.1403	1.1401	1.1138	1.0911	1.081	1.0756	NA	NA	1.0574	1.0863	1.0083	1.0067	0.9854	0.9635	0.956	0.9495	NA	NA	0.9354	0.9593	1.2895	1.2912	1.2589	1.2356	1.2223	1.2186	NA	NA	1.1954	1.2302	794	795	786	NA	767	Symptoms, signs and abnormal clinical and laboratory findings, not elsewhere classified (R00-R99)
R65	1.1341	1.0919	1.1073	1.0489	1.1354	1.0616	NA	NA	1.142	1.1175	1.0492	1.0086	1.0243	0.9688	1.049	0.979	NA	NA	1.0578	1.0336	1.2259	1.182	1.197	1.1356	1.229	1.1511	NA	NA	1.2329	1.2081	1988	1968	1911	NA	1966	Symptoms, signs and abnormal clinical and laboratory findings, not elsewhere classified (R00-R99)
R68	1.1896	1.184	1.1618	1.1268	1.1667	1.1281	1.1972	1.1411	1.1794	1.183	1.1163	1.1099	1.0888	1.0549	1.0915	1.0543	0.9266	0.8767	1.1074	1.1098	1.2677	1.2631	1.2398	1.2037	1.2471	1.2071	1.5468	1.4851	1.2561	1.2611	3069	2919	2766	189	2985	Symptoms, signs and abnormal clinical and laboratory findings, not elsewhere classified (R00-R99)
R69	1.1544	1.1205	1.1429	1.0863	1.152	1.0993	1.0147	0.998	1.1339	1.1137	1.1291	1.0955	1.1177	1.0618	1.1246	1.0726	0.9105	0.8907	1.108	1.0879	1.1803	1.1461	1.1687	1.1113	1.1801	1.1265	1.1309	1.1183	1.1603	1.1402	24225	23904	20373	1101	21557	Symptoms, signs and abnormal clinical and laboratory findings, not elsewhere classified (R00-R99)
R70	1.3292	1.2799	1.3054	1.2215	1.2866	1.2114	NA	NA	1.2215	1.1767	1.0686	1.0251	1.0442	0.9719	1.0263	0.9621	NA	NA	0.9704	0.9313	1.6533	1.598	1.6319	1.5351	1.6128	1.5253	NA	NA	1.5377	1.4866	239	236	221	NA	218	Symptoms, signs and abnormal clinical and laboratory findings, not elsewhere classified (R00-R99)
R71	1.0978	1.0831	1.013	0.9831	1.1347	1.0965	NA	NA	0.9927	1.0008	0.846	0.8324	0.7809	0.7541	0.8639	0.8317	NA	NA	0.7655	0.766	1.4247	1.4094	1.3141	1.2816	1.4904	1.4457	NA	NA	1.2875	1.3075	162	162	149	NA	152	Symptoms, signs and abnormal clinical and laboratory findings, not elsewhere classified (R00-R99)
R72	1.1246	1.102	1.1046	1.0433	1.1007	1.0651	NA	NA	1.089	1.074	1.0068	0.9843	0.9883	0.9308	0.9779	0.9444	NA	NA	0.9752	0.9596	1.2562	1.2337	1.2346	1.1695	1.2388	1.2011	NA	NA	1.2162	1.2019	954	949	803	NA	912	Symptoms, signs and abnormal clinical and laboratory findings, not elsewhere classified (R00-R99)
R73	1.1634	1.0969	1.1648	1.0782	1.1699	1.0743	0.8579	0.8405	1.1658	1.1221	1.102	1.0377	1.103	1.0196	1.106	1.0141	0.5979	0.5789	1.105	1.0623	1.2284	1.1595	1.23	1.1402	1.2375	1.1381	1.2308	1.2204	1.23	1.1852	4007	3975	3673	102	3905	Symptoms, signs and abnormal clinical and laboratory findings, not elsewhere classified (R00-R99)
R74	1.1154	1.0717	1.0835	1.0025	1.1225	1.0508	1.1505	1.0861	1.0817	1.0645	1.024	0.9822	0.9938	0.9172	1.0251	0.9574	0.8118	0.7483	0.9937	0.9762	1.215	1.1695	1.1813	1.0958	1.2292	1.1533	1.6306	1.5764	1.1774	1.1607	1650	1608	1431	111	1580	Symptoms, signs and abnormal clinical and laboratory findings, not elsewhere classified (R00-R99)
R76	1.2842	1.2513	1.2775	1.2314	1.2998	1.2464	NA	NA	1.2694	1.2284	1.092	1.0615	1.0851	1.0429	1.084	1.0355	NA	NA	1.0773	1.0392	1.5101	1.4749	1.5041	1.4541	1.5586	1.5001	NA	NA	1.4956	1.4521	472	450	366	NA	439	Symptoms, signs and abnormal clinical and laboratory findings, not elsewhere classified (R00-R99)
R77	1.2241	1.1645	1.2082	1.1293	1.252	1.1768	NA	NA	1.2052	1.1684	1.1027	1.0465	1.0878	1.0142	1.1212	1.0516	NA	NA	1.0864	1.0509	1.3589	1.2959	1.3419	1.2576	1.398	1.3168	NA	NA	1.337	1.299	1135	1102	997	NA	1085	Symptoms, signs and abnormal clinical and laboratory findings, not elsewhere classified (R00-R99)
R78	1.2874	1.2791	1.1943	1.1509	1.0432	0.9989	NA	NA	1.0502	1.0613	0.9696	0.9582	0.8956	0.8585	0.7773	0.74	NA	NA	0.7855	0.7902	1.7094	1.7076	1.5925	1.543	1.4001	1.3482	NA	NA	1.4041	1.4255	145	141	128	NA	125	Symptoms, signs and abnormal clinical and laboratory findings, not elsewhere classified (R00-R99)
R79	1.1335	1.0947	1.1237	1.0609	1.1371	1.0735	1.0707	1.0706	1.1201	1.0946	1.1073	1.069	1.0977	1.0358	1.1102	1.0476	0.8936	0.8866	1.0943	1.0689	1.1603	1.1211	1.1504	1.0866	1.1646	1.1	1.2829	1.2929	1.1466	1.1209	21522	21380	20454	415	20755	Symptoms, signs and abnormal clinical and laboratory findings, not elsewhere classified (R00-R99)
R80	1.193	1.1709	1.2226	1.1667	1.2427	1.1776	NA	NA	1.1821	1.1671	1.0566	1.035	1.0802	1.0281	1.0844	1.0249	NA	NA	1.0454	1.03	1.3471	1.3246	1.3836	1.3239	1.4241	1.3531	NA	NA	1.3367	1.3224	800	758	622	NA	750	Symptoms, signs and abnormal clinical and laboratory findings, not elsewhere classified (R00-R99)
R81	1.0088	0.9796	1.0406	1.0141	NA	NA	NA	NA	1.1809	1.1919	0.7895	0.7633	0.8148	0.7895	NA	NA	NA	NA	0.9082	0.9094	1.2891	1.2572	1.329	1.3026	NA	NA	NA	NA	1.5356	1.5622	182	176	NA	NA	154	Symptoms, signs and abnormal clinical and laboratory findings, not elsewhere classified (R00-R99)
R82	1.0949	1.0516	1.094	1.0201	1.0552	0.9865	0.9987	1.0094	1.0606	1.0427	1.0047	0.9631	1.0033	0.9335	0.9574	0.893	0.7455	0.7396	0.9744	0.9563	1.1933	1.1481	1.1929	1.1147	1.1629	1.0898	1.338	1.3777	1.1543	1.137	1597	1574	1223	150	1580	Symptoms, signs and abnormal clinical and laboratory findings, not elsewhere classified (R00-R99)
R84	1.2337	1.1335	1.2231	1.0766	1.3138	1.1756	NA	NA	1.1398	1.0491	1.0631	0.9731	1.0483	0.917	1.1208	0.9976	NA	NA	0.9851	0.9033	1.4317	1.3203	1.4271	1.2639	1.5402	1.3855	NA	NA	1.3187	1.2184	544	490	467	NA	530	Symptoms, signs and abnormal clinical and laboratory findings, not elsewhere classified (R00-R99)
R85	1.2455	1.1724	1.2494	1.1746	1.1784	1.0824	NA	NA	1.2309	1.1543	1.0162	0.9529	1.016	0.9519	0.9436	0.8618	NA	NA	1.004	0.9367	1.5264	1.4424	1.5364	1.4494	1.4716	1.3595	NA	NA	1.5091	1.4225	290	281	231	NA	276	Symptoms, signs and abnormal clinical and laboratory findings, not elsewhere classified (R00-R99)
R87	1.0564	1.0243	1.0771	1.0336	0.9846	0.9466	NA	NA	0.9734	0.9684	0.9624	0.9314	0.9819	0.9397	0.848	0.8123	NA	NA	0.8777	0.8713	1.1595	1.1265	1.1815	1.1368	1.1432	1.1031	NA	NA	1.0795	1.0765	1293	1332	464	NA	982	Symptoms, signs and abnormal clinical and laboratory findings, not elsewhere classified (R00-R99)
R89	1.3077	1.2785	1.395	1.3128	1.4062	1.3336	NA	NA	1.3091	1.2907	1.0654	1.0376	1.129	1.0584	1.1298	1.067	NA	NA	1.0659	1.0462	1.605	1.5753	1.7236	1.6284	1.7502	1.6669	NA	NA	1.6078	1.5924	295	276	256	NA	289	Symptoms, signs and abnormal clinical and laboratory findings, not elsewhere classified (R00-R99)
R90	1.1381	1.1007	1.1003	1.0471	1.1461	1.0953	NA	NA	1.1938	1.1691	1.0123	0.9765	0.9772	0.9278	1.0107	0.9638	NA	NA	1.0606	1.0361	1.2795	1.2407	1.2388	1.1818	1.2996	1.2448	NA	NA	1.3437	1.3192	832	809	712	NA	793	Symptoms, signs and abnormal clinical and laboratory findings, not elsewhere classified (R00-R99)
R91	1.1821	1.1416	1.1738	1.1009	1.1876	1.1167	1.1651	1.1882	1.165	1.1382	1.1433	1.1035	1.1354	1.0641	1.1483	1.079	0.816	0.8184	1.1267	1.1001	1.2222	1.1809	1.2136	1.139	1.2283	1.1557	1.6637	1.7249	1.2047	1.1775	10382	10345	10063	108	9895	Symptoms, signs and abnormal clinical and laboratory findings, not elsewhere classified (R00-R99)
R93	1.1497	1.111	1.1259	1.0636	1.1372	1.08	1.0653	1.0508	1.1148	1.0938	1.1114	1.0733	1.0883	1.0273	1.098	1.0421	0.849	0.832	1.0776	1.0567	1.1893	1.15	1.1648	1.1011	1.1778	1.1194	1.3367	1.3272	1.1533	1.1323	9957	9914	9169	257	9482	Symptoms, signs and abnormal clinical and laboratory findings, not elsewhere classified (R00-R99)
R94	1.1823	1.145	1.1774	1.1134	1.1743	1.115	0.9764	0.9641	1.1479	1.1336	1.1523	1.1155	1.1476	1.0847	1.1433	1.085	0.8361	0.8192	1.1189	1.1044	1.213	1.1753	1.208	1.1429	1.2061	1.1458	1.1402	1.1346	1.1777	1.1635	18296	18265	16589	564	17461	Symptoms, signs and abnormal clinical and laboratory findings, not elsewhere classified (R00-R99)
S00	1.1174	1.0916	1.135	1.0858	1.1436	1.0899	0.9468	0.9463	1.1057	1.0941	1.0879	1.0623	1.104	1.0556	1.1115	1.0587	0.8619	0.8595	1.0765	1.0647	1.1478	1.1217	1.1669	1.1169	1.1766	1.1219	1.0401	1.0419	1.1358	1.1242	17330	16214	15353	1393	16648	Injury, poisoning and certain other consequences of external causes (S00-T88)
S01	1.1339	1.1103	1.1338	1.0897	1.1343	1.0913	0.9799	0.9745	1.1189	1.1086	1.1036	1.0802	1.1021	1.0586	1.1017	1.0594	0.9035	0.8965	1.0888	1.0783	1.165	1.1412	1.1665	1.1216	1.1679	1.1242	1.0628	1.0592	1.1499	1.1397	17034	15476	14575	1875	16101	Injury, poisoning and certain other consequences of external causes (S00-T88)
S02	1.0925	1.0692	1.113	1.0685	1.1625	1.116	0.9713	0.9747	1.1062	1.0886	1.0369	1.0137	1.0542	1.0107	1.093	1.048	0.8542	0.8536	1.0486	1.0308	1.1511	1.1276	1.175	1.1296	1.2364	1.1884	1.1044	1.113	1.167	1.1497	4481	4079	3073	826	4016	Injury, poisoning and certain other consequences of external causes (S00-T88)
S03	1.0832	1.0149	1.1596	1.0809	NA	NA	NA	NA	1.0721	1.0558	0.8326	0.7742	0.8321	0.77	NA	NA	NA	NA	0.8139	0.7979	1.4092	1.3304	1.616	1.5173	NA	NA	NA	NA	1.4124	1.3971	178	112	NA	NA	156	Injury, poisoning and certain other consequences of external causes (S00-T88)
S05	1.1027	1.0814	1.1098	1.0599	1.153	1.1063	NA	NA	1.1525	1.1494	1.0056	0.985	1.0108	0.9636	1.0468	1.0028	NA	NA	1.0504	1.046	1.2091	1.1872	1.2184	1.1658	1.27	1.2204	NA	NA	1.2646	1.263	1394	1339	1256	NA	1329	Injury, poisoning and certain other consequences of external causes (S00-T88)
S06	1.058	1.0405	1.0773	1.0431	1.0753	1.0414	1.0648	1.0727	1.0425	1.0375	1.0062	0.9888	1.0237	0.9904	1.02	0.9871	0.8574	0.8602	0.9907	0.9852	1.1125	1.0948	1.1337	1.0986	1.1335	1.0986	1.3223	1.3376	1.0971	1.0926	4809	4639	4322	291	4469	Injury, poisoning and certain other consequences of external causes (S00-T88)
S09	1.1299	1.0905	1.1458	1.073	1.1808	1.1116	0.9583	0.9351	1.1182	1.0965	1.0879	1.0492	1.1006	1.0298	1.1322	1.065	0.8676	0.8447	1.0763	1.0548	1.1735	1.1333	1.1928	1.118	1.2315	1.1603	1.0586	1.0351	1.1617	1.1398	8595	7571	6909	1248	8073	Injury, poisoning and certain other consequences of external causes (S00-T88)
S10	1.0566	1.0116	1.1486	1.0627	1.0712	1.0039	NA	NA	0.9163	0.9097	0.8903	0.8502	0.9642	0.888	0.8774	0.819	NA	NA	0.7725	0.7646	1.254	1.2038	1.3683	1.2719	1.3077	1.2305	NA	NA	1.0868	1.0824	404	380	299	NA	379	Injury, poisoning and certain other consequences of external causes (S00-T88)
S11	1.1692	1.0848	1.1674	1.0964	1.2558	1.1967	NA	NA	1.1558	1.177	0.9182	0.846	0.9121	0.8512	0.9276	0.8796	NA	NA	0.9051	0.916	1.4887	1.3912	1.4943	1.412	1.7002	1.628	NA	NA	1.476	1.5124	207	202	147	NA	204	Injury, poisoning and certain other consequences of external causes (S00-T88)
S12	1.1452	1.1202	1.1814	1.1223	1.1189	1.0639	NA	NA	1.146	1.1317	1.0392	1.0148	1.0714	1.016	1.0137	0.9622	NA	NA	1.0399	1.0254	1.262	1.2366	1.3027	1.2399	1.2349	1.1762	NA	NA	1.2629	1.2491	1299	1294	1234	NA	1242	Injury, poisoning and certain other consequences of external causes (S00-T88)
S13	1.1874	1.1203	1.1299	1.0483	1.0824	1.0236	NA	NA	1.0514	1.0203	0.9584	0.8987	0.9135	0.8424	0.8422	0.7924	NA	NA	0.8481	0.8179	1.4711	1.3965	1.3975	1.3046	1.391	1.3223	NA	NA	1.3035	1.2728	260	258	185	NA	236	Injury, poisoning and certain other consequences of external causes (S00-T88)
S14	0.9642	0.976	0.921	0.906	1.021	1.0256	NA	NA	0.9293	0.9202	0.7558	0.7637	0.7233	0.7097	0.7954	0.7954	NA	NA	0.7239	0.7126	1.2302	1.2472	1.1728	1.1565	1.3105	1.3223	NA	NA	1.193	1.1883	187	185	171	NA	165	Injury, poisoning and certain other consequences of external causes (S00-T88)
S19	1.1383	1.0601	1.2654	1.1311	1.1805	1.0554	NA	NA	1.2022	1.1383	0.9487	0.8791	1.0487	0.93	0.9528	0.8461	NA	NA	0.9993	0.9415	1.3657	1.2784	1.5268	1.3756	1.4625	1.3165	NA	NA	1.4465	1.3762	356	335	252	NA	339	Injury, poisoning and certain other consequences of external causes (S00-T88)
S20	1.1756	1.1269	1.1552	1.0711	1.1435	1.0591	NA	NA	1.1415	1.1056	1.085	1.0388	1.0654	0.9859	1.0524	0.9728	NA	NA	1.0539	1.0195	1.2738	1.2226	1.2526	1.1638	1.2424	1.1531	NA	NA	1.2363	1.199	1930	1889	1767	NA	1858	Injury, poisoning and certain other consequences of external causes (S00-T88)
S21	1.2369	1.2223	1.1897	1.0969	1.3591	1.2922	NA	NA	1.197	1.2129	0.9868	0.9713	0.9476	0.8678	1.0475	0.9919	NA	NA	0.9535	0.9604	1.5504	1.5381	1.4935	1.3864	1.7635	1.6836	NA	NA	1.5027	1.5318	261	249	191	NA	236	Injury, poisoning and certain other consequences of external causes (S00-T88)
S22	1.171	1.1255	1.1456	1.0733	1.1562	1.0824	1.011	1.0282	1.1304	1.0993	1.1212	1.0769	1.097	1.0267	1.1061	1.0345	0.7205	0.7203	1.0823	1.0518	1.2229	1.1763	1.1964	1.1219	1.2085	1.1324	1.4187	1.4678	1.1807	1.149	6461	6410	6121	111	6132	Injury, poisoning and certain other consequences of external causes (S00-T88)
S27	1.1141	1.0876	1.0906	1.0491	1.1326	1.085	NA	NA	1.0545	1.0484	1.0211	0.9954	0.9981	0.9583	1.0326	0.9875	NA	NA	0.9643	0.9572	1.2156	1.1883	1.1916	1.1486	1.2423	1.1923	NA	NA	1.1531	1.1483	1547	1499	1347	NA	1387	Injury, poisoning and certain other consequences of external causes (S00-T88)
S29	1.3682	1.2878	1.4028	1.2927	1.3804	1.2642	NA	NA	1.2893	1.2228	1.1765	1.1039	1.205	1.1065	1.1789	1.0755	NA	NA	1.108	1.0479	1.5911	1.5023	1.633	1.5103	1.6162	1.4861	NA	NA	1.5003	1.4269	557	551	514	NA	534	Injury, poisoning and certain other consequences of external causes (S00-T88)
S30	1.1854	1.139	1.1731	1.0886	1.2211	1.1417	0.9302	0.9356	1.1485	1.1196	1.1154	1.0706	1.1024	1.0214	1.1438	1.068	0.7446	0.7464	1.0812	1.0529	1.2597	1.2117	1.2483	1.1603	1.3037	1.2206	1.1622	1.1727	1.22	1.1905	3322	3159	2858	267	3236	Injury, poisoning and certain other consequences of external causes (S00-T88)
S31	1.114	1.0784	1.1468	1.0474	1.3134	1.2007	1.0202	1.0519	1.1558	1.1448	0.9736	0.9393	0.992	0.9011	1.1014	1.0019	0.7758	0.7928	1.0058	0.9927	1.2746	1.2382	1.3257	1.2173	1.5662	1.439	1.3417	1.3957	1.3283	1.3202	684	565	400	183	619	Injury, poisoning and certain other consequences of external causes (S00-T88)
S32	1.0997	1.0726	1.0968	1.0531	1.1212	1.0784	0.8837	0.9666	1.0804	1.0614	1.0552	1.0287	1.0525	1.0099	1.0751	1.0335	0.639	0.6858	1.0366	1.0177	1.146	1.1185	1.143	1.0982	1.1692	1.1253	1.2222	1.3624	1.1261	1.1069	7154	7141	6881	123	6811	Injury, poisoning and certain other consequences of external causes (S00-T88)
S36	1.0907	1.0835	1.1358	1.1033	1.0822	1.053	NA	NA	1.0448	1.0513	0.945	0.936	0.9807	0.9496	0.9174	0.8901	NA	NA	0.9003	0.9028	1.2589	1.2543	1.3155	1.2818	1.2767	1.2456	NA	NA	1.2124	1.2241	564	534	406	NA	494	Injury, poisoning and certain other consequences of external causes (S00-T88)
S37	0.9433	0.9309	1.0089	0.9923	0.9688	0.9449	NA	NA	0.9513	0.951	0.8056	0.793	0.858	0.8417	0.8146	0.7927	NA	NA	0.8107	0.8081	1.1046	1.0928	1.1863	1.1698	1.1521	1.1262	NA	NA	1.1163	1.1191	467	449	383	NA	438	Injury, poisoning and certain other consequences of external causes (S00-T88)
S39	1.0818	1.0189	1.0933	1.0084	1.1105	1.0302	1.0886	1.0805	1.1281	1.082	0.9792	0.9204	0.9871	0.9081	0.9937	0.9194	0.7901	0.7738	1.0209	0.9771	1.1951	1.128	1.2109	1.1198	1.2411	1.1542	1.5	1.5087	1.2466	1.1982	1191	1128	941	133	1161	Injury, poisoning and certain other consequences of external causes (S00-T88)
S40	1.1109	1.074	1.126	1.0579	1.1288	1.0651	0.8358	0.8597	1.1197	1.0869	1.0391	1.0037	1.0527	0.9877	1.0534	0.9926	0.6035	0.6114	1.0479	1.0162	1.1876	1.1493	1.2043	1.1332	1.2096	1.1428	1.1573	1.2087	1.1963	1.1626	2849	2771	2646	114	2777	Injury, poisoning and certain other consequences of external causes (S00-T88)
S41	1.2208	1.1635	1.2372	1.1457	1.2294	1.1296	NA	NA	1.2184	1.1727	1.0911	1.0375	1.1037	1.0191	1.0885	0.9969	NA	NA	1.09	1.0471	1.366	1.3047	1.3867	1.2881	1.3885	1.2801	NA	NA	1.3619	1.3134	1080	1037	930	NA	1040	Injury, poisoning and certain other consequences of external causes (S00-T88)
S42	1.0887	1.0682	1.0923	1.0533	1.1042	1.0614	1.0205	1.0209	1.0729	1.0649	1.0478	1.0276	1.0496	1.0115	1.06	1.0182	0.9035	0.9011	1.0315	1.0233	1.1311	1.1105	1.1367	1.0969	1.1502	1.1064	1.1527	1.1567	1.116	1.1083	8104	7361	6993	886	7380	Injury, poisoning and certain other consequences of external causes (S00-T88)
S43	1.042	1.0197	1.0552	1.0258	1.0432	1.0106	NA	NA	1.0799	1.0737	0.9478	0.9261	0.9593	0.9311	0.9449	0.9137	NA	NA	0.9801	0.973	1.1456	1.1229	1.1607	1.1302	1.1516	1.1177	NA	NA	1.1899	1.1847	1282	1285	1185	NA	1199	Injury, poisoning and certain other consequences of external causes (S00-T88)
S46	1.0474	1.009	1.0503	1.0076	1.0136	0.9405	NA	NA	1.0174	0.9833	0.8925	0.8568	0.894	0.8549	0.8573	0.7923	NA	NA	0.8699	0.8379	1.2292	1.1883	1.234	1.1876	1.1984	1.1164	NA	NA	1.1898	1.1539	483	465	423	NA	463	Injury, poisoning and certain other consequences of external causes (S00-T88)
S49	1.1049	1.0352	1.1907	1.1022	1.135	1.0599	NA	NA	1.1297	1.095	0.9832	0.9188	1.0585	0.9771	1.0058	0.937	NA	NA	1.0062	0.9734	1.2415	1.1664	1.3395	1.2432	1.2808	1.1991	NA	NA	1.2683	1.2319	891	874	826	NA	858	Injury, poisoning and certain other consequences of external causes (S00-T88)
S50	1.1506	1.1122	1.1249	1.0553	1.1404	1.0779	0.8814	0.8941	1.1102	1.0842	1.0781	1.041	1.0528	0.9862	1.0653	1.0056	0.6732	0.6764	1.0404	1.0148	1.2279	1.1884	1.202	1.1293	1.2209	1.1554	1.154	1.182	1.1847	1.1582	3024	2893	2715	174	2898	Injury, poisoning and certain other consequences of external causes (S00-T88)
S51	1.1546	1.0887	1.189	1.1019	1.1747	1.0891	0.9316	0.9813	1.1807	1.1334	1.0922	1.0286	1.1237	1.04	1.1073	1.0252	0.7408	0.7711	1.117	1.0711	1.2207	1.1523	1.258	1.1675	1.2461	1.1569	1.1715	1.2488	1.2481	1.1992	4342	4218	3853	250	4175	Injury, poisoning and certain other consequences of external causes (S00-T88)
S52	1.0762	1.052	1.0882	1.0541	1.0914	1.0569	0.9655	0.9517	1.0552	1.0405	1.0406	1.0167	1.0493	1.0158	1.0508	1.017	0.8892	0.8748	1.0182	1.0035	1.1131	1.0886	1.1285	1.0939	1.1336	1.0984	1.0483	1.0352	1.0936	1.0788	10338	8549	7791	2009	8934	Injury, poisoning and certain other consequences of external causes (S00-T88)
S53	1.0395	0.9763	1.0064	0.9319	0.9344	0.8731	NA	NA	1.1619	1.1296	0.8401	0.7839	0.7897	0.7252	0.7131	0.6601	NA	NA	0.9234	0.894	1.2862	1.2159	1.2825	1.1975	1.2244	1.1548	NA	NA	1.462	1.4274	260	189	148	NA	224	Injury, poisoning and certain other consequences of external causes (S00-T88)
S54	1.0959	1.0645	1.1367	1.0158	NA	NA	NA	NA	1.2969	1.2294	0.7831	0.7523	0.8045	0.7061	NA	NA	NA	NA	0.9202	0.8628	1.5336	1.5062	1.6061	1.4613	NA	NA	NA	NA	1.8278	1.7519	103	101	NA	NA	104	Injury, poisoning and certain other consequences of external causes (S00-T88)
S56	0.9682	0.9523	0.9929	0.9417	1.0361	1.004	NA	NA	0.9431	0.9448	0.7971	0.78	0.8125	0.7659	0.8067	0.7771	NA	NA	0.7668	0.7633	1.176	1.1626	1.2133	1.1578	1.3308	1.2972	NA	NA	1.16	1.1695	309	287	172	NA	254	Injury, poisoning and certain other consequences of external causes (S00-T88)
S59	1.261	1.2041	1.1779	1.0893	1.2522	1.154	NA	NA	1.1939	1.1594	1.0458	0.9949	0.9703	0.8931	1.0262	0.9404	NA	NA	0.9899	0.9588	1.5206	1.4573	1.43	1.3286	1.5279	1.4162	NA	NA	1.4399	1.4019	362	332	314	NA	345	Injury, poisoning and certain other consequences of external causes (S00-T88)
S60	1.1458	1.1111	1.153	1.0956	1.1799	1.1169	0.8783	0.9034	1.11	1.0822	1.0633	1.03	1.0677	1.0131	1.0886	1.0289	0.6792	0.691	1.03	1.0028	1.2347	1.1986	1.2451	1.185	1.2788	1.2125	1.1358	1.1812	1.1963	1.1678	2231	2105	1883	195	2148	Injury, poisoning and certain other consequences of external causes (S00-T88)
S61	1.0683	1.0278	1.0653	1.0061	1.0936	1.0404	0.9418	0.9406	1.053	1.0279	1.0226	0.9829	1.0173	0.9595	1.0379	0.9863	0.8503	0.8459	1.0067	0.9817	1.116	1.0748	1.1155	1.0549	1.1524	1.0975	1.043	1.046	1.1015	1.0762	6425	5633	4340	1254	5766	Injury, poisoning and certain other consequences of external causes (S00-T88)
S62	1.0542	1.0271	1.0576	1.0098	1.0708	1.0233	1.0105	0.9997	1.0087	0.9995	0.9988	0.9722	0.9995	0.953	1.0048	0.9591	0.8881	0.8746	0.9533	0.9435	1.1126	1.0852	1.1191	1.0701	1.1411	1.0919	1.1498	1.1426	1.0674	1.0588	4095	3643	2795	831	3577	Injury, poisoning and certain other consequences of external causes (S00-T88)
S63	1.194	1.1601	1.1871	1.1422	1.2026	1.1669	NA	NA	1.1466	1.1143	1.0536	1.021	1.046	1.0037	1.0446	1.0102	NA	NA	1.0072	0.9761	1.3532	1.3181	1.3472	1.2998	1.3846	1.3478	NA	NA	1.3054	1.2721	771	750	581	NA	673	Injury, poisoning and certain other consequences of external causes (S00-T88)
S64	0.9641	0.9533	0.943	0.904	0.9515	0.931	0.8633	0.8859	0.9373	0.9275	0.848	0.8353	0.828	0.7901	0.8052	0.7847	0.6435	0.6485	0.8202	0.8088	1.0961	1.088	1.0739	1.0343	1.1242	1.1046	1.1581	1.2103	1.071	1.0636	711	662	390	153	590	Injury, poisoning and certain other consequences of external causes (S00-T88)
S65	0.8942	0.882	0.9738	0.942	0.9002	0.8703	NA	NA	0.9573	0.9584	0.7029	0.6892	0.7551	0.7262	0.6598	0.6348	NA	NA	0.7419	0.7402	1.1375	1.1288	1.2559	1.2221	1.2281	1.1931	NA	NA	1.2351	1.2408	193	171	111	NA	163	Injury, poisoning and certain other consequences of external causes (S00-T88)
S66	1.0713	1.0468	0.9774	0.9394	0.955	0.9296	1.0179	1.0291	0.9725	0.9644	0.9731	0.9483	0.8867	0.8494	0.8437	0.8187	0.8078	0.8065	0.8782	0.8685	1.1794	1.1556	1.0774	1.0388	1.0809	1.0554	1.2828	1.313	1.0771	1.0708	1297	1228	703	260	1045	Injury, poisoning and certain other consequences of external causes (S00-T88)
S67	0.7814	0.7667	NA	NA	NA	NA	NA	NA	0.7252	0.7411	0.5865	0.5708	NA	NA	NA	NA	NA	NA	0.5304	0.5379	1.041	1.0298	NA	NA	NA	NA	NA	NA	0.9914	1.0211	137	NA	NA	NA	108	Injury, poisoning and certain other consequences of external causes (S00-T88)
S68	0.9819	0.9727	0.9416	0.9602	1.019	1.0296	0.9397	0.9593	0.9202	0.9193	0.8386	0.8287	0.7842	0.7963	0.8334	0.8397	0.7027	0.711	0.7748	0.7718	1.1496	1.1416	1.1305	1.1579	1.246	1.2623	1.2566	1.2944	1.0927	1.095	447	324	264	147	359	Injury, poisoning and certain other consequences of external causes (S00-T88)
S69	1.2326	1.167	1.2173	1.107	1.2003	1.1016	1.0448	1.158	1.2022	1.1496	1.0938	1.0324	1.0741	0.9725	1.0498	0.9598	0.7357	0.8007	1.0658	1.0161	1.3891	1.3191	1.3797	1.26	1.3725	1.2645	1.4837	1.675	1.3559	1.3006	868	783	665	108	816	Injury, poisoning and certain other consequences of external causes (S00-T88)
S70	1.1338	1.0884	1.1114	1.0415	1.13	1.0745	1.0228	1.0509	1.1014	1.0775	1.0619	1.0181	1.0397	0.9728	1.0556	1.0027	0.7351	0.7477	1.032	1.0087	1.2106	1.1634	1.188	1.1149	1.2095	1.1515	1.4231	1.4769	1.1754	1.1509	2873	2763	2668	126	2791	Injury, poisoning and certain other consequences of external causes (S00-T88)
S71	1.0684	1.0101	1.1545	1.0716	1.227	1.1534	NA	NA	1.1255	1.0794	0.8936	0.8404	0.9545	0.8801	0.976	0.9122	NA	NA	0.9357	0.8936	1.2774	1.2142	1.3965	1.3046	1.5427	1.4583	NA	NA	1.3539	1.3039	391	342	231	NA	352	Injury, poisoning and certain other consequences of external causes (S00-T88)
S72	1.074	1.0693	1.0801	1.062	1.083	1.0616	0.9488	0.9827	1.0858	1.0902	1.0478	1.043	1.0536	1.0356	1.0564	1.0352	0.7551	0.7786	1.0587	1.0627	1.1008	1.0964	1.1073	1.089	1.1103	1.0886	1.1922	1.2403	1.1136	1.1184	19778	19593	19431	244	18303	Injury, poisoning and certain other consequences of external causes (S00-T88)
S73	1.072	1.0327	1.1479	1.0808	1.1656	1.0959	NA	NA	1.1247	1.1096	0.8592	0.8248	0.9151	0.8582	0.9216	0.8632	NA	NA	0.9003	0.8859	1.3376	1.2931	1.4398	1.3611	1.4741	1.3914	NA	NA	1.405	1.3897	237	221	209	NA	225	Injury, poisoning and certain other consequences of external causes (S00-T88)
S76	0.9323	0.8828	0.9314	0.8967	0.9722	0.9222	NA	NA	1.056	1.0075	0.7922	0.7474	0.79	0.7582	0.8196	0.7747	NA	NA	0.8961	0.8515	1.0972	1.0428	1.098	1.0604	1.1531	1.0979	NA	NA	1.2444	1.1921	426	408	371	NA	398	Injury, poisoning and certain other consequences of external causes (S00-T88)
S79	1.1634	1.121	1.1353	1.076	1.1872	1.1281	NA	NA	1.1562	1.1372	1.065	1.0248	1.0389	0.9832	1.0848	1.0294	NA	NA	1.0589	1.0403	1.2709	1.2263	1.2407	1.1775	1.2993	1.2362	NA	NA	1.2625	1.2432	1565	1541	1495	NA	1499	Injury, poisoning and certain other consequences of external causes (S00-T88)
S80	1.1129	1.0594	1.1194	1.045	1.1144	1.0351	0.8954	0.8887	1.081	1.0394	1.0612	1.0092	1.0666	0.9946	1.0608	0.9842	0.7092	0.6994	1.0308	0.9904	1.1673	1.112	1.1749	1.0979	1.1708	1.0887	1.1306	1.1294	1.1337	1.0909	5411	5250	5013	225	5227	Injury, poisoning and certain other consequences of external causes (S00-T88)
S81	1.193	1.1116	1.1883	1.0874	1.2175	1.1227	1.0714	1.0868	1.1678	1.1011	1.1277	1.0495	1.1224	1.0255	1.1478	1.0569	0.8358	0.8428	1.1039	1.0398	1.262	1.1774	1.2581	1.153	1.2915	1.1926	1.3735	1.4014	1.2353	1.1661	4074	3930	3716	224	3896	Injury, poisoning and certain other consequences of external causes (S00-T88)
S82	1.0669	1.0352	1.0592	1.0098	1.0515	1.0039	1.0911	1.0894	1.0454	1.0272	1.0285	0.9971	1.0201	0.9717	1.0098	0.9633	0.9617	0.9562	1.0061	0.9878	1.1068	1.0747	1.0999	1.0494	1.0949	1.0462	1.2379	1.241	1.0862	1.0681	8511	8003	6755	899	7470	Injury, poisoning and certain other consequences of external causes (S00-T88)
S83	1.1394	1.077	1.1723	1.0958	1.1245	1.0457	1.3886	1.3492	1.1118	1.0576	1.0185	0.9599	1.0463	0.9749	0.9837	0.9117	1.0352	0.9881	0.9906	0.9394	1.2746	1.2083	1.3134	1.2316	1.2854	1.1994	1.8627	1.8422	1.2479	1.1906	984	931	636	183	866	Injury, poisoning and certain other consequences of external causes (S00-T88)
S86	1.1024	1.0587	1.1466	1.0908	1.1476	1.0735	NA	NA	1.083	1.029	0.9546	0.9135	0.9919	0.9398	0.9783	0.9108	NA	NA	0.9306	0.881	1.273	1.227	1.3254	1.2659	1.3461	1.2653	NA	NA	1.2603	1.2019	559	549	440	NA	473	Injury, poisoning and certain other consequences of external causes (S00-T88)
S89	1.1642	1.1105	1.1787	1.103	1.1917	1.1108	NA	NA	1.1308	1.1001	1.0515	1.0015	1.0639	0.9934	1.0724	0.9974	NA	NA	1.0225	0.9935	1.2889	1.2314	1.306	1.2247	1.3242	1.237	NA	NA	1.2506	1.2181	1187	1155	1076	NA	1133	Injury, poisoning and certain other consequences of external causes (S00-T88)
S90	1.0846	1.0414	1.0763	0.9913	1.0522	0.9784	0.9669	1.0041	1.0469	1.0122	0.983	0.9423	0.9736	0.8942	0.9473	0.8787	0.677	0.699	0.9491	0.9158	1.1967	1.151	1.1899	1.099	1.1687	1.0893	1.381	1.4423	1.1549	1.1189	1242	1161	1059	106	1185	Injury, poisoning and certain other consequences of external causes (S00-T88)
S91	1.1257	1.0661	1.1893	1.0831	1.234	1.1265	1.033	0.9832	1.1044	1.0685	1.0123	0.9563	1.0636	0.9651	1.0905	0.9922	0.8015	0.7564	0.9922	0.9576	1.2519	1.1885	1.3299	1.2156	1.3963	1.2791	1.3314	1.278	1.2294	1.1922	1101	981	818	207	1021	Injury, poisoning and certain other consequences of external causes (S00-T88)
S92	1.1124	1.0618	1.1117	1.0276	1.1554	1.0657	1.0942	1.122	1.1218	1.0854	1.0283	0.98	1.0261	0.9463	1.0613	0.9766	0.8141	0.8213	1.0351	0.9999	1.2033	1.1504	1.2045	1.1159	1.2579	1.1629	1.4709	1.5328	1.2157	1.1782	1920	1849	1594	166	1747	Injury, poisoning and certain other consequences of external causes (S00-T88)
S93	1.1027	1.044	1.0598	0.9783	1.1008	1.0302	NA	NA	1.0597	1.0238	0.9629	0.9092	0.9245	0.8503	0.9496	0.8862	NA	NA	0.92490000000000006	0.8909	1.2628	1.1986	1.2148	1.1256	1.2762	1.1976	NA	NA	1.2142	1.1765	631	615	515	NA	599	Injury, poisoning and certain other consequences of external causes (S00-T88)
S96	1.1137	1.0158	1.0658	0.896	NA	NA	NA	NA	1.0645	0.9285	0.8113	0.7315	0.7744	0.6381	NA	NA	NA	NA	0.7744	0.6631	1.5289	1.4105	1.4668	1.2582	NA	NA	NA	NA	1.4633	1.3002	118	112	NA	NA	108	Injury, poisoning and certain other consequences of external causes (S00-T88)
S99	1.0817	0.9746	1.0665	0.9293	1.0597	0.9532	NA	NA	1.0325	0.9878	0.9311	0.8346	0.9151	0.792	0.9013	0.8063	NA	NA	0.8898	0.849	1.2567	1.1381	1.2429	1.0904	1.246	1.1268	NA	NA	1.198	1.1492	531	504	448	NA	498	Injury, poisoning and certain other consequences of external causes (S00-T88)
T00	1.1019	1.0576	1.1138	1.0303	1.1307	1.0608	NA	NA	1.1157	1.0863	0.9915	0.9498	1.0005	0.9227	1.0119	0.9473	NA	NA	1.0048	0.9767	1.2246	1.1777	1.2401	1.1504	1.2635	1.188	NA	NA	1.2389	1.2083	1147	1089	1021	NA	1114	Injury, poisoning and certain other consequences of external causes (S00-T88)
T01	1.0356	0.9823	1.033	0.9257	1.0899	0.9913	NA	NA	1.0833	1.0393	0.8826	0.8347	0.8783	0.7826	0.9152	0.8285	NA	NA	0.9277	0.8868	1.2151	1.1561	1.215	1.095	1.298	1.1861	NA	NA	1.265	1.218	527	490	424	NA	518	Injury, poisoning and certain other consequences of external causes (S00-T88)
T02	1.2031	1.1868	1.2142	1.1669	1.2634	1.2229	NA	NA	1.0676	1.0576	0.9969	0.9808	1.0008	0.9583	1.032	0.9958	NA	NA	0.8788	0.867	1.4519	1.436	1.4732	1.4208	1.5465	1.5018	NA	NA	1.2971	1.2901	328	303	282	NA	291	Injury, poisoning and certain other consequences of external causes (S00-T88)
T09	1.3219	1.2513	1.2218	1.1552	1.3342	1.2216	NA	NA	1.1885	1.1466	1.0253	0.9641	0.9456	0.8899	1.0171	0.9247	NA	NA	0.9257	0.8883	1.7043	1.624	1.5786	1.4995	1.7503	1.6137	NA	NA	1.5259	1.4801	193	176	162	NA	178	Injury, poisoning and certain other consequences of external causes (S00-T88)
T11	1.2073	1.1458	1.1797	1.0846	1.2067	1.1095	NA	NA	1.2273	1.1928	1.0666	1.0095	1.0421	0.9548	1.0597	0.9709	NA	NA	1.0852	1.0523	1.3664	1.3004	1.3355	1.232	1.3742	1.2679	NA	NA	1.388	1.3521	852	822	748	NA	837	Injury, poisoning and certain other consequences of external causes (S00-T88)
T13	1.1924	1.1317	1.241	1.1595	1.1993	1.094	NA	NA	1.1427	1.0983	1.0228	0.968	1.0614	0.9884	1.0194	0.9252	NA	NA	0.9801	0.9394	1.3901	1.3229	1.4511	1.3601	1.411	1.2937	NA	NA	1.3323	1.284	521	503	469	NA	495	Injury, poisoning and certain other consequences of external causes (S00-T88)
T14	1.2125	1.1427	1.0845	1.007	1.17	1.0679	NA	NA	1.1488	1.108	1.0334	0.9708	0.9215	0.8524	0.9854	0.8946	NA	NA	0.9767	0.9399	1.4226	1.3451	1.2764	1.1897	1.3893	1.2748	NA	NA	1.3512	1.3061	454	428	376	NA	412	Injury, poisoning and certain other consequences of external causes (S00-T88)
T16	0.9671	0.9506	NA	NA	NA	NA	0.9558	0.9774	1.0399	1.0294	0.8216	0.8056	NA	NA	NA	NA	0.799	0.8145	0.8744	0.8626	1.1384	1.1219	NA	NA	NA	NA	1.1434	1.1729	1.2366	1.2284	472	NA	NA	403	434	Injury, poisoning and certain other consequences of external causes (S00-T88)
T17	1.1565	1.0978	1.2374	1.1461	1.1806	1.1106	1.0424	1.0344	1.1333	1.0859	1.0554	0.9998	1.1136	1.0287	1.058	0.9928	0.8713	0.862	1.0325	0.9875	1.2674	1.2055	1.375	1.277	1.3175	1.2423	1.2471	1.2411	1.244	1.1941	1432	1080	979	381	1305	Injury, poisoning and certain other consequences of external causes (S00-T88)
T18	1.1481	1.0874	1.2412	1.1565	1.1783	1.1006	0.9255	0.8786	1.0619	1.0151	1.0342	0.9771	1.1066	1.0278	1.0391	0.9675	0.7359	0.6926	0.9531	0.9089	1.2747	1.2102	1.3922	1.3014	1.3361	1.2521	1.1639	1.1144	1.1831	1.1337	1102	907	732	240	961	Injury, poisoning and certain other consequences of external causes (S00-T88)
T19	1.2054	1.1108	1.3841	1.3255	NA	NA	NA	NA	1.1999	1.1821	0.881	0.8034	1.0065	0.9559	NA	NA	NA	NA	0.8725	0.8523	1.6493	1.5359	1.9032	1.838	NA	NA	NA	NA	1.6501	1.6397	121	114	NA	NA	110	Injury, poisoning and certain other consequences of external causes (S00-T88)
T20	1.1139	1.093	1.1837	1.1249	1.1828	1.1387	0.986	0.9943	1.0554	1.0635	0.9407	0.9214	0.952	0.901	0.9273	0.8896	0.7572	0.761	0.8806	0.8854	1.319	1.2965	1.4718	1.4044	1.5086	1.4575	1.2838	1.2991	1.2648	1.2773	402	245	188	171	346	Injury, poisoning and certain other consequences of external causes (S00-T88)
T21	1.0514	1.0485	1.176	1.122	1.2004	1.1426	0.9286	0.949	1.0761	1.0681	0.9169	0.9128	0.9945	0.9451	1.0038	0.9523	0.7385	0.7525	0.9344	0.9253	1.2057	1.2044	1.3906	1.332	1.4355	1.371	1.1675	1.1969	1.2394	1.233	632	437	369	218	577	Injury, poisoning and certain other consequences of external causes (S00-T88)
T22	1.1059	1.0964	1.0592	1.0149	1.0938	1.0668	1.1118	1.134	1.0559	1.049	0.9482	0.9385	0.8754	0.8351	0.8796	0.8552	0.869	0.883	0.903	0.895	1.2899	1.2809	1.2817	1.2334	1.3602	1.3306	1.4224	1.4564	1.2346	1.2295	496	316	240	199	462	Injury, poisoning and certain other consequences of external causes (S00-T88)
T23	1.1138	1.1039	1.0259	0.9746	1.1214	1.0701	1.1536	1.1595	0.978	0.97	0.9487	0.9381	0.8382	0.7921	0.8884	0.844	0.9053	0.9047	0.825	0.8148	1.3077	1.299	1.2557	1.1992	1.4156	1.3567	1.47	1.486	1.1592	1.1548	467	283	208	203	394	Injury, poisoning and certain other consequences of external causes (S00-T88)
T24	0.8491	0.8473	0.9104	0.8738	0.9299	0.9118	NA	NA	0.8742	0.8813	0.7181	0.7143	0.7549	0.7217	0.7618	0.7443	NA	NA	0.734	0.7375	1.0039	1.0052	1.098	1.0581	1.135	1.1171	NA	NA	1.0411	1.0531	400	318	278	NA	357	Injury, poisoning and certain other consequences of external causes (S00-T88)
T25	0.7994	0.7703	0.8763	0.8357	0.8444	0.7884	NA	NA	0.8968	0.8833	0.6271	0.6014	0.6496	0.6164	0.6092	0.5647	NA	NA	0.6991	0.6857	1.019	0.9866	1.182	1.133	1.1705	1.1007	NA	NA	1.1504	1.1378	198	127	106	NA	177	Injury, poisoning and certain other consequences of external causes (S00-T88)
T31	0.995	0.9803	1.0005	0.9505	1.0735	1.0265	0.9911	0.998	0.9929	0.9902	0.9028	0.8878	0.883	0.8363	0.9319	0.8888	0.855	0.8583	0.897	0.893	1.0967	1.0825	1.1336	1.0803	1.2366	1.1856	1.1489	1.1604	1.0989	1.098	1231	730	569	544	1109	Injury, poisoning and certain other consequences of external causes (S00-T88)
T36	1.2579	1.1488	1.2034	1.0532	1.3725	1.2383	NA	NA	1.2226	1.1935	1.0412	0.9446	0.9921	0.8605	1.0411	0.9312	NA	NA	1.0108	0.9807	1.5197	1.3973	1.4597	1.2891	1.8092	1.6465	NA	NA	1.4788	1.4525	341	316	158	NA	317	Injury, poisoning and certain other consequences of external causes (S00-T88)
T37	1.3286	1.1992	1.3688	1.1428	NA	NA	NA	NA	1.3037	1.2514	1.0051	0.8957	1.0204	0.8371	NA	NA	NA	NA	0.9915	0.9456	1.7562	1.6056	1.8362	1.56	NA	NA	NA	NA	1.7142	1.6562	162	149	NA	NA	160	Injury, poisoning and certain other consequences of external causes (S00-T88)
T38	1.1451	1.0584	1.1301	0.957	1.137	0.9802	NA	NA	1.0942	1.0414	1.0095	0.9298	0.994	0.8359	0.9829	0.8418	NA	NA	0.9681	0.9185	1.2988	1.2049	1.2847	1.0957	1.3152	1.1413	NA	NA	1.2366	1.1809	742	709	538	NA	752	Injury, poisoning and certain other consequences of external causes (S00-T88)
T39	1.0911	1.0379	1.0653	0.9443	1.1985	1.0635	0.9501	0.9568	1.0399	1.0276	1.0408	0.9886	1.0152	0.898	1.1192	0.9904	0.8667	0.8695	0.9908	0.9779	1.1439	1.0896	1.1178	0.993	1.2834	1.142	1.0415	1.0529	1.0915	1.0799	5432	5003	2411	1548	4851	Injury, poisoning and certain other consequences of external causes (S00-T88)
T40	1.1721	1.0757	1.1557	0.98	1.2065	1.0331	0.9825	1.0017	1.0794	1.049	1.102	1.0091	1.0873	0.919	1.1159	0.9519	0.8309	0.8403	1.0164	0.9862	1.2466	1.1467	1.2283	1.0451	1.3043	1.1212	1.1617	1.1941	1.1463	1.1158	3171	3202	1882	465	3091	Injury, poisoning and certain other consequences of external causes (S00-T88)
T42	1.1083	1.0316	1.1436	0.9774	1.1772	1.0219	0.7508	0.7977	1.0438	1.0301	1.0332	0.9595	1.0663	0.908	1.0773	0.9313	0.603	0.634	0.9734	0.9588	1.1888	1.1091	1.2265	1.0521	1.2864	1.1213	0.9349	1.0035	1.1194	1.1067	2336	2354	1432	251	2213	Injury, poisoning and certain other consequences of external causes (S00-T88)
T43	1.14	1.0668	1.1354	0.9787	1.2082	1.0496	0.9149	0.9547	1.0646	1.059	1.0742	1.0029	1.0706	0.9201	1.1102	0.9608	0.7985	0.8264	1.0028	0.9959	1.2099	1.1346	1.2041	1.0411	1.3148	1.1467	1.0483	1.103	1.1303	1.1262	3376	3399	1555	672	3099	Injury, poisoning and certain other consequences of external causes (S00-T88)
T44	1.0904	1.0479	1.0966	0.9791	1.1092	0.9807	0.9205	0.9398	1.0808	1.0849	0.963	0.9221	0.9689	0.8609	0.9457	0.8307	0.684	0.6883	0.9575	0.9585	1.2346	1.1907	1.2412	1.1136	1.3009	1.1578	1.2389	1.2833	1.22	1.2278	772	755	455	136	752	Injury, poisoning and certain other consequences of external causes (S00-T88)
T45	1.2087	1.1101	1.1891	1.057	1.2106	1.0642	1.1408	1.1258	1.1419	1.1023	1.0848	0.9928	1.0637	0.9414	1.0566	0.924	0.8963	0.8751	1.0257	0.9877	1.3468	1.2413	1.3294	1.1867	1.3871	1.2258	1.4521	1.4482	1.2711	1.2301	1026	946	621	238	1002	Injury, poisoning and certain other consequences of external causes (S00-T88)
T46	1.091	1.0371	1.1001	0.993	1.1219	1.003	NA	NA	1.0593	1.0333	0.9752	0.9251	0.981	0.8823	0.9956	0.8866	NA	NA	0.947	0.9217	1.2207	1.1627	1.2336	1.1175	1.2643	1.1347	NA	NA	1.1849	1.1585	920	888	795	NA	900	Injury, poisoning and certain other consequences of external causes (S00-T88)
T47	1.1971	1.0843	1.2148	0.9961	1.1685	0.985	NA	NA	1.1321	1.0913	1.0099	0.91	1.0238	0.8302	0.9497	0.7911	NA	NA	0.959	0.9211	1.419	1.2921	1.4413	1.1951	1.4377	1.2265	NA	NA	1.3366	1.2929	421	406	269	NA	416	Injury, poisoning and certain other consequences of external causes (S00-T88)
T48	1.259	1.0308	1.4238	1.0716	NA	NA	NA	NA	1.2226	1.0632	0.9616	0.7726	1.0367	0.7555	NA	NA	NA	NA	0.9345	0.79990000000000006	1.6482	1.3752	1.9553	1.52	NA	NA	NA	NA	1.5995	1.413	178	122	NA	NA	165	Injury, poisoning and certain other consequences of external causes (S00-T88)
T49	1.0494	0.9904	NA	NA	NA	NA	NA	NA	1.049	1.0308	0.784	0.7352	NA	NA	NA	NA	NA	NA	0.7738	0.7573	1.4045	1.3341	NA	NA	NA	NA	NA	NA	1.422	1.4029	138	NA	NA	NA	120	Injury, poisoning and certain other consequences of external causes (S00-T88)
T50	1.1092	1.0316	1.1149	0.9666	1.1719	1.0327	1.0172	1.0257	1.0986	1.0632	0.9931	0.9208	0.9949	0.858	1.0243	0.8978	0.7499	0.7457	0.9823	0.9482	1.2388	1.1557	1.2493	1.0891	1.3409	1.1878	1.3799	1.4108	1.2288	1.1923	957	881	636	133	880	Injury, poisoning and certain other consequences of external causes (S00-T88)
T51	1.121	1.0523	1.0698	0.9203	1.1742	1	0.9591	1.069	1.0406	1.0367	1.0494	0.9827	1.0031	0.86	1.0712	0.9078	0.8117	0.8944	0.9741	0.9686	1.1975	1.1267	1.1408	0.9847	1.2872	1.1016	1.1332	1.2776	1.1116	1.1097	2733	2806	1315	451	2525	Injury, poisoning and certain other consequences of external causes (S00-T88)
T52	1.0223	0.9645	NA	NA	NA	NA	NA	NA	1.0319	1.015	0.7447	0.6943	NA	NA	NA	NA	NA	NA	0.7427	0.7275	1.4034	1.3398	NA	NA	NA	NA	NA	NA	1.4338	1.4162	111	NA	NA	NA	106	Injury, poisoning and certain other consequences of external causes (S00-T88)
T54	0.9045	0.8885	NA	NA	NA	NA	NA	NA	0.9677	0.9845	0.66	0.6423	NA	NA	NA	NA	NA	NA	0.7074	0.7157	1.2395	1.2292	NA	NA	NA	NA	NA	NA	1.3237	1.3543	122	NA	NA	NA	116	Injury, poisoning and certain other consequences of external causes (S00-T88)
T59	0.9376	0.9382	0.9266	0.8638	1.0446	0.994	NA	NA	0.8502	0.8442	0.7464	0.7433	0.736	0.682	0.8182	0.7751	NA	NA	0.6775	0.6708	1.1776	1.1841	1.1667	1.094	1.3338	1.2748	NA	NA	1.0668	1.0624	217	209	186	NA	206	Injury, poisoning and certain other consequences of external causes (S00-T88)
T63	0.9538	0.8498	NA	NA	NA	NA	NA	NA	NA	NA	0.6855	0.603	NA	NA	NA	NA	NA	NA	NA	NA	1.3271	1.1975	NA	NA	NA	NA	NA	NA	NA	NA	103	NA	NA	NA	NA	Injury, poisoning and certain other consequences of external causes (S00-T88)
T65	1.009	0.9733	NA	NA	NA	NA	NA	NA	0.9516	0.9294	0.7613	0.7314	NA	NA	NA	NA	NA	NA	0.7138	0.6932	1.3374	1.2954	NA	NA	NA	NA	NA	NA	1.2686	1.2461	142	NA	NA	NA	135	Injury, poisoning and certain other consequences of external causes (S00-T88)
T68	1.0742	1.0933	1.0788	1.0788	1.0847	1.0895	NA	NA	1.0555	1.0955	0.9779	0.9937	0.9821	0.9807	0.9872	0.9902	NA	NA	0.9616	0.9966	1.1799	1.2029	1.185	1.1867	1.1919	1.1988	NA	NA	1.1586	1.2042	1443	1438	1411	NA	1420	Injury, poisoning and certain other consequences of external causes (S00-T88)
T74	1.0268	0.9577	NA	NA	NA	NA	NA	NA	1.043	1.0417	0.7542	0.6959	NA	NA	NA	NA	NA	NA	0.7696	0.7621	1.3978	1.3179	NA	NA	NA	NA	NA	NA	1.4135	1.4239	128	NA	NA	NA	123	Injury, poisoning and certain other consequences of external causes (S00-T88)
T78	2.265	1.959	1.6657	1.4111	1.5509	1.3736	5.3046	4.2276	2.1757	1.8997	2.1334	1.8402	1.5538	1.3113	1.4298	1.2625	4.6978	3.7225	2.047	1.7827	2.4048	2.0855	1.7857	1.5184	1.6823	1.4944	5.9898	4.8011	2.3126	2.0243	4543	2758	1866	2136	4068	Injury, poisoning and certain other consequences of external causes (S00-T88)
T79	1.0775	1.0566	1.0944	1.0532	1.0873	1.0538	NA	NA	1.0407	1.0474	0.9889	0.9684	1.0041	0.9647	0.9942	0.9621	NA	NA	0.9537	0.9587	1.1741	1.1529	1.1929	1.1498	1.1891	1.1541	NA	NA	1.1357	1.1443	1685	1643	1504	NA	1516	Injury, poisoning and certain other consequences of external causes (S00-T88)
T80	1.2483	1.19	1.2418	1.1715	1.2955	1.2137	NA	NA	1.2202	1.2087	1.111	1.0567	1.1024	1.0371	1.1437	1.0683	NA	NA	1.0867	1.0744	1.4026	1.3403	1.3988	1.3232	1.4676	1.3789	NA	NA	1.3701	1.3598	873	832	746	NA	824	Injury, poisoning and certain other consequences of external causes (S00-T88)
T81	1.1834	1.1347	1.1875	1.113	1.1759	1.1072	1.164	1.1547	1.1526	1.1221	1.1587	1.1106	1.1626	1.089	1.1496	1.0819	1.0589	1.0468	1.1283	1.0981	1.2086	1.1594	1.213	1.1375	1.2028	1.133	1.2796	1.2736	1.1773	1.1467	26204	25714	22140	1560	24446	Injury, poisoning and certain other consequences of external causes (S00-T88)
T82	1.2106	1.1671	1.2125	1.1313	1.1956	1.1098	1.0334	1.0182	1.144	1.1315	1.1629	1.1203	1.1641	1.0851	1.1469	1.0635	0.8239	0.8067	1.0997	1.087	1.2604	1.2159	1.2629	1.1794	1.2463	1.158	1.2961	1.2852	1.1901	1.1778	7103	6922	6570	258	6949	Injury, poisoning and certain other consequences of external causes (S00-T88)
T83	1.0558	1.039	1.0726	1.0385	1.0582	1.0235	0.88	0.9064	1.0399	1.0418	1.0117	0.995	1.0278	0.9944	1.0122	0.9783	0.6404	0.6492	0.997	0.9981	1.1018	1.0849	1.1194	1.0847	1.1063	1.0708	1.2092	1.2654	1.0848	1.0875	6466	6498	5893	129	6378	Injury, poisoning and certain other consequences of external causes (S00-T88)
T84	1.2116	1.1618	1.2177	1.1513	1.2144	1.1454	1.1373	1.1263	1.1678	1.1389	1.168	1.1193	1.174	1.1091	1.1693	1.102	0.9012	0.8824	1.1263	1.0977	1.2568	1.2059	1.2631	1.195	1.2613	1.1905	1.4354	1.4378	1.2109	1.1816	8565	8481	7868	274	8290	Injury, poisoning and certain other consequences of external causes (S00-T88)
T85	1.1644	1.1181	1.2012	1.133	1.1921	1.1242	0.8841	0.8606	1.1289	1.1067	1.1121	1.067	1.1464	1.0802	1.1352	1.0694	0.7288	0.7056	1.0787	1.0565	1.2192	1.1717	1.2587	1.1884	1.2518	1.1818	1.0723	1.0497	1.1815	1.1593	5497	5315	4722	348	5290	Injury, poisoning and certain other consequences of external causes (S00-T88)
T86	1.1678	1.1401	1.1563	1.1158	1.1715	1.0942	NA	NA	1.1314	1.1456	1.03	1.0032	1.0176	0.9791	1.0221	0.9508	NA	NA	1.0001	1.0099	1.324	1.2958	1.3139	1.2716	1.3428	1.2592	NA	NA	1.2798	1.2994	735	709	601	NA	729	Injury, poisoning and certain other consequences of external causes (S00-T88)
T87	1.1705	1.1096	1.1139	1.03	1.1516	1.0249	NA	NA	1.1221	1.0982	1.0085	0.953	0.9594	0.884	0.9901	0.8763	NA	NA	0.9679	0.9449	1.3586	1.2918	1.2933	1.2002	1.3393	1.1986	NA	NA	1.3008	1.2764	517	510	492	NA	501	Injury, poisoning and certain other consequences of external causes (S00-T88)
T88	1.3081	1.1967	1.3158	1.1779	1.2683	1.1496	1.5395	1.488	1.2833	1.2027	1.2066	1.101	1.211	1.0809	1.1597	1.0482	1.1463	1.0946	1.1831	1.1066	1.4182	1.3008	1.4296	1.2836	1.3871	1.2607	2.0676	2.0228	1.392	1.3072	1807	1713	1432	179	1718	Injury, poisoning and certain other consequences of external causes (S00-T88)
T90	1.1986	1.1521	1.1545	1.0858	1.272	1.1789	1.3321	1.3375	1.1072	1.0918	1.078	1.0333	1.0362	0.9711	1.1204	1.0346	0.9855	0.979	0.9947	0.9782	1.3327	1.2846	1.2864	1.2139	1.4441	1.3433	1.8006	1.8272	1.2323	1.2187	1087	1021	722	164	982	Injury, poisoning and certain other consequences of external causes (S00-T88)
T91	1.195	1.1206	1.1234	1.0316	1.1189	1.0303	NA	NA	1.1129	1.0578	1.0373000000000001	0.9691	0.9747	0.8912	0.9562	0.8762	NA	NA	0.9672	0.9158	1.3767	1.2958	1.2948	1.194	1.3093	1.2115	NA	NA	1.2805	1.2219	580	563	458	NA	557	Injury, poisoning and certain other consequences of external causes (S00-T88)
T92	1.0877	1.0535	1.1063	1.0426	1.1395	1.0885	NA	NA	1.0628	1.0437	0.9679	0.9352	0.9828	0.9235	0.9988	0.9518	NA	NA	0.9422	0.923	1.2223	1.1866	1.2454	1.1772	1.2999	1.2449	NA	NA	1.1988	1.1802	829	805	636	NA	736	Injury, poisoning and certain other consequences of external causes (S00-T88)
T93	1.1947	1.1344	1.1946	1.1038	1.1778	1.0858	1.3601	1.3365	1.1507	1.1114	1.078	1.0211	1.0773	0.9922	1.05	0.9646	0.9348	0.9053	1.0366	0.9992	1.324	1.2604	1.3248	1.2279	1.3211	1.2224	1.9789	1.9729	1.2773	1.2362	1116	1088	839	104	1020	Injury, poisoning and certain other consequences of external causes (S00-T88)
T94	1.0209	1.0171	1.1004	1.0024	1.0626	0.9712	NA	NA	1.1802	1.1195	0.7496	0.7422	0.8058	0.7263	0.7619	0.6902	NA	NA	0.8578	0.8083	1.3905	1.3938	1.5028	1.3834	1.482	1.3666	NA	NA	1.6238	1.5506	122	119	105	NA	116	Injury, poisoning and certain other consequences of external causes (S00-T88)
T95	1.1251	1.0968	NA	NA	NA	NA	NA	NA	NA	NA	0.8097	0.7847	NA	NA	NA	NA	NA	NA	NA	NA	1.5634	1.5331	NA	NA	NA	NA	NA	NA	NA	NA	106	NA	NA	NA	NA	Injury, poisoning and certain other consequences of external causes (S00-T88)
T98	1.1587	1.1251	1.3294	1.2733	1.2917	1.2267	NA	NA	1.0812	1.0392	0.9252	0.8949	1.0592	1.0111	1.0226	0.9669	NA	NA	0.8656	0.8284	1.451	1.4146	1.6686	1.6035	1.6316	1.5564	NA	NA	1.3504	1.3035	226	232	210	NA	213	Injury, poisoning and certain other consequences of external causes (S00-T88)
U07	1.1512	1.0941	1.1346	1.0557	1.1633	1.0781	0.8983	0.8472	1.1535	1.114	1.1085	1.0526	1.0926	1.0156	1.1185	1.0355	0.7093	0.6581	1.1115	1.0726	1.1955	1.1373	1.1782	1.0974	1.2098	1.1224	1.1376	1.0906	1.1971	1.1571	9064	9073	8310	248	8991	Codes for special purposes (U00-U89)
U80	1.3812	1.3247	1.3868	1.2936	1.3611	1.2615	1.4726	1.4331	1.3728	1.3327	1.3017	1.2472	1.3065	1.2171	1.2798	1.1845	1.035	0.9887	1.295	1.2562	1.4656	1.4069	1.4722	1.375	1.4475	1.3435	2.0952	2.0773	1.4552	1.4139	3571	3519	3276	126	3550	Codes for special purposes (U00-U89)
U81	1.1329	1.0984	1.0522	0.9908	0.9884	0.9459	NA	NA	1.076	1.0429	0.8702	0.8407	0.8138	0.7625	0.7592	0.7226	NA	NA	0.8331	0.8042	1.4749	1.4351	1.3605	1.2874	1.2867	1.2381	NA	NA	1.3899	1.3525	173	177	166	NA	171	Codes for special purposes (U00-U89)
U82	1.2636	1.2092	1.2586	1.1645	1.2426	1.1509	0.9902	1.0155	1.2579	1.2318	1.209	1.1558	1.2042	1.1128	1.1869	1.0981	0.79	0.8001	1.2048	1.1788	1.3206	1.2649	1.3156	1.2187	1.3009	1.2063	1.2412	1.2889	1.3133	1.2872	6721	6637	6117	265	6688	Codes for special purposes (U00-U89)
U83	1.2011	1.1563	1.2178	1.1259	1.2167	1.1292	1.0148	1.0074	1.2342	1.2132	1.1346	1.0911	1.15	1.0617	1.1468	1.0628	0.7535	0.7355	1.1672	1.146	1.2715	1.2255	1.2896	1.194	1.2908	1.1998	1.3669	1.3798	1.305	1.2843	3966	3917	3637	158	3971	Codes for special purposes (U00-U89)
U88	1.197	1.1489	1.1601	1.093	1.2343	1.1633	NA	NA	1.1172	1.0815	1.0585	1.0138	1.0254	0.9638	1.0888	1.0239	NA	NA	0.9901	0.9567	1.3537	1.302	1.3125	1.2396	1.3992	1.3216	NA	NA	1.2605	1.2226	802	792	762	NA	798	Codes for special purposes (U00-U89)
U89	1.2431	1.1884	1.2136	1.1159	1.2108	1.1188	NA	NA	1.2377	1.2011	1.1089	1.0582	1.081	0.991	1.0753	0.9907	NA	NA	1.1058	1.0711	1.3936	1.3345	1.3626	1.2564	1.3634	1.2633	NA	NA	1.3853	1.3469	925	895	846	NA	919	Codes for special purposes (U00-U89)
V03	1.157	1.13	1.1028	1.0578	1.1968	1.1561	1.0729	1.0919	1.0646	1.0519	1.0328	1.0066	0.9744	0.9321	1.0471	1.0083	0.8352	0.8449	0.944	0.9307	1.2961	1.2686	1.2481	1.2003	1.3678	1.3256	1.3782	1.411	1.2006	1.1888	913	746	632	206	768	External causes of morbidity (V00-Y99)
V09	1.1898	1.1039	1.2777	1.1349	1.2127	1.0985	NA	NA	1.183	1.1254	0.9717	0.8969	1.0335	0.9103	0.976	0.8773	NA	NA	0.9672	0.9162	1.4568	1.3588	1.5797	1.4148	1.5068	1.3754	NA	NA	1.447	1.3823	303	271	254	NA	290	External causes of morbidity (V00-Y99)
V13	0.8235	0.8203	0.8415	0.8738	NA	NA	NA	NA	0.7644	0.7711	0.6416	0.6359	0.6437	0.6619	NA	NA	NA	NA	0.576	0.576	1.0569	1.0582	1.0999	1.1535	NA	NA	NA	NA	1.0145	1.0322	178	154	NA	NA	131	External causes of morbidity (V00-Y99)
V18	1.0187	1.0002	1.0238	1.0184	1.0748	1.0953	1.0341	0.9913	1.0322	1.0205	0.9134	0.8943	0.896	0.8882	0.9259	0.9403	0.8658	0.8256	0.9177	0.9051	1.1361	1.1187	1.1699	1.1678	1.2477	1.2758	1.2351	1.1901	1.1611	1.1505	1051	653	498	451	849	External causes of morbidity (V00-Y99)
V19	1.0916	1.0741	0.9578	0.9753	NA	NA	NA	NA	1.058	1.0512	0.8349	0.8163	0.6836	0.6897	NA	NA	NA	NA	0.7874	0.7789	1.4274	1.4133	1.342	1.3792	NA	NA	NA	NA	1.4217	1.4186	174	103	NA	NA	141	External causes of morbidity (V00-Y99)
V23	0.9285	0.9114	0.859	0.8079	0.8037	0.79990000000000006	NA	NA	0.7979	0.8188	0.7274	0.7085	0.6681	0.6208	0.5826	0.5773	NA	NA	0.6092	0.6209	1.1853	1.1724	1.1044	1.0514	1.1087	1.1083	NA	NA	1.0452	1.0798	194	168	101	NA	150	External causes of morbidity (V00-Y99)
V28	0.9897	0.9371	0.9789	0.9409	0.9515	0.883	NA	NA	0.8802	0.8687	0.8076	0.7596	0.7888	0.7528	0.7347	0.67490000000000006	NA	NA	0.7062	0.6925	1.2128	1.156	1.2147	1.176	1.2322	1.1555	NA	NA	1.097	1.0897	286	253	163	NA	230	External causes of morbidity (V00-Y99)
V43	1.1118	1.0548	1.0815	1.022	1.1222	1.0439	0.9932	0.9896	1.0433	1.0162	0.9996	0.946	0.9731	0.9164	0.9893	0.9173	0.7144	0.7012	0.9345	0.9083	1.2366	1.176	1.2021	1.1397	1.2728	1.188	1.3808	1.3965	1.1647	1.1368	1016	1011	687	116	883	External causes of morbidity (V00-Y99)
V47	1.1384	1.1072	1.2876	1.2467	1.2973	1.2014	NA	NA	1.2849	1.2485	0.9615	0.9316	1.088	1.0482	1.0548	0.9714	NA	NA	1.0799	1.0445	1.3479	1.3159	1.5239	1.4827	1.5955	1.4859	NA	NA	1.5288	1.4923	424	415	282	NA	390	External causes of morbidity (V00-Y99)
V48	1.0689	1.0337	1.0265	0.9858	1.1009	1.0481	NA	NA	1.028	1.005	0.9327	0.8999	0.8966	0.8586	0.9485	0.901	NA	NA	0.8942	0.8724	1.225	1.1875	1.1752	1.1318	1.2779	1.2191	NA	NA	1.1818	1.1579	623	617	513	NA	560	External causes of morbidity (V00-Y99)
V49	1.0557	1.0223	1.0738	1.0079	1.048	0.9936	NA	NA	1.1073	1.0952	0.8941	0.8621	0.9111	0.8513	0.8599	0.8121	NA	NA	0.9299	0.9168	1.2465	1.2122	1.2657	1.1934	1.2773	1.2158	NA	NA	1.3186	1.3083	420	424	280	NA	362	External causes of morbidity (V00-Y99)
V78	1.1147	1.0738	1.1328	1.0793	1.1546	1.0932	NA	NA	1.1432	1.1204	0.9218	0.8855	0.9354	0.8886	0.9492	0.8953	NA	NA	0.944	0.9225	1.348	1.3021	1.3718	1.3109	1.4044	1.3348	NA	NA	1.3844	1.3607	317	313	300	NA	302	External causes of morbidity (V00-Y99)
V80	0.9347	0.9156	0.882	0.8712	0.8391	0.8581	0.8961	0.8888	0.8943	0.8928	0.7971	0.7777	0.7514	0.7385	0.6592	0.6714	0.6491	0.6331	0.7505	0.7458	1.0961	1.078	1.0352	1.0279	1.0682	1.0966	1.237	1.2477	1.0656	1.0688	428	412	165	123	341	External causes of morbidity (V00-Y99)
V89	1.2395	1.1453	1.2469	1.1304	1.5419	1.3724	NA	NA	1.0718	1.0194	0.967	0.8861	0.9719	0.8716	1.1059	0.9725	NA	NA	0.8275	0.7783	1.5887	1.4803	1.5997	1.4661	2.1499	1.9368	NA	NA	1.3883	1.3351	188	187	107	NA	163	External causes of morbidity (V00-Y99)
W00	1.0527	1.0364	1.0397	1.0293	1.0646	1.0491	NA	NA	1.0678	1.0522	0.9459	0.9299	0.9336	0.9229	0.9512	0.936	NA	NA	0.9527	0.9373	1.1716	1.1551	1.1578	1.1478	1.1915	1.1759	NA	NA	1.1969	1.1812	938	942	832	NA	806	External causes of morbidity (V00-Y99)
W01	1.1101	1.0795	1.1165	1.0702	1.1127	1.0681	1.0152	1.0131	1.1041	1.086	1.0852	1.055	1.091	1.0454	1.0869	1.0429	0.91	0.9057	1.0788	1.0607	1.1356	1.1047	1.1425	1.0956	1.1391	1.0938	1.1325	1.1333	1.13	1.1118	23340	22519	21652	1105	21582	External causes of morbidity (V00-Y99)
W02	1.0005	0.9761	1.0946	1.0725	1.0985	1.0713	0.9676	0.9765	0.9391	0.9174	0.8457	0.821	0.8847	0.8623	0.8145	0.7826	0.7639	0.7657	0.7833	0.7626	1.1836	1.1605	1.3542	1.3339	1.4816	1.4666	1.2255	1.2454	1.1258	1.1035	445	250	126	236	354	External causes of morbidity (V00-Y99)
W03	1.0181	1.0102	0.9872	0.9504	1.041	1.0022	0.9546	0.9453	0.952	0.9478	0.8858	0.8761	0.838	0.8032	0.8479	0.8135	0.7774	0.765	0.8198	0.8145	1.1702	1.1649	1.163	1.1246	1.2779	1.2348	1.1722	1.168	1.1055	1.1029	659	429	257	327	523	External causes of morbidity (V00-Y99)
W04	0.9174	0.9321	NA	NA	NA	NA	NA	NA	1.0725	1.129	0.6864	0.6935	NA	NA	NA	NA	NA	NA	0.7976	0.8351	1.2262	1.2527	NA	NA	NA	NA	NA	NA	1.442	1.5263	134	NA	NA	NA	133	External causes of morbidity (V00-Y99)
W05	1.1532	1.1184	1.1834	1.1373	1.1901	1.112	NA	NA	1.1252	1.1206	0.9957	0.9632	1.0225	0.9801	1.0269	0.9561	NA	NA	0.9758	0.9698	1.3356	1.2986	1.3698	1.3197	1.3792	1.2933	NA	NA	1.2974	1.2949	551	549	537	NA	550	External causes of morbidity (V00-Y99)
W06	1.1045	1.0782	1.1087	1.0582	1.1062	1.0556	1.0513	1.0372	1.1092	1.0949	1.0558	1.0301	1.0588	1.0099	1.0561	1.007	0.8499	0.8363	1.0604	1.0462	1.1555	1.1286	1.1609	1.1088	1.1587	1.1065	1.3003	1.2863	1.1602	1.1458	6095	5838	5790	270	5961	External causes of morbidity (V00-Y99)
W07	1.1259	1.1033	1.1294	1.0842	1.1353	1.0862	1.0126	1.0358	1.0988	1.0876	1.0602	1.0382	1.0609	1.0175	1.0658	1.0186	0.8233	0.8386	1.0344	1.0232	1.1956	1.1725	1.2022	1.1552	1.2093	1.1582	1.2454	1.2794	1.1671	1.1561	3396	3132	3091	278	3259	External causes of morbidity (V00-Y99)
W08	1.1969	1.1582	1.1664	1.0945	1.1533	1.0766	0.9787	0.9699	1.1439	1.1216	1.0669	1.0308	1.0249	0.9591	1.0119	0.942	0.7733	0.7635	1.0203	0.9987	1.3426	1.3014	1.3275	1.249	1.3146	1.2303	1.2387	1.2322	1.2825	1.2596	956	753	726	210	914	External causes of morbidity (V00-Y99)
W09	0.9784	0.9606	NA	NA	NA	NA	0.9701	0.9587	0.9992	0.988	0.8751	0.8574	NA	NA	NA	NA	0.8635	0.8516	0.8841	0.8728	1.0938	1.0761	NA	NA	NA	NA	1.0899	1.0792	1.1292	1.1182	1045	NA	NA	979	903	External causes of morbidity (V00-Y99)
W10	1.1046	1.0728	1.1094	1.0543	1.1246	1.0699	0.9685	0.9422	1.087	1.0658	1.0658	1.0346	1.0697	1.0158	1.0828	1.0295	0.8383	0.8123	1.0483	1.0272	1.1448	1.1125	1.1506	1.0942	1.1679	1.1119	1.1188	1.0929	1.1272	1.1058	9070	8726	8027	569	8461	External causes of morbidity (V00-Y99)
W11	1.0158	0.9808	1.0421	1.0145	0.9977	0.9607	NA	NA	1.027	1.0073	0.9188	0.8858	0.9412	0.915	0.9002	0.8655	NA	NA	0.9238	0.9044	1.123	1.0859	1.1539	1.1248	1.1056	1.0665	NA	NA	1.1418	1.1218	1096	1061	1007	NA	935	External causes of morbidity (V00-Y99)
W13	1.0995	1.0665	1.0057	0.9586	1.0429	0.9992	1.0297	1.0306	1.0587	1.0615	0.9446	0.9132	0.8429	0.79990000000000006	0.8531	0.8135	0.7952	0.7905	0.9016	0.9006	1.2797	1.2455	1.1998	1.1487	1.275	1.2274	1.3334	1.3437	1.2431	1.2512	514	363	263	193	437	External causes of morbidity (V00-Y99)
W14	1.1313	1.1265	NA	NA	NA	NA	NA	NA	NA	NA	0.8164	0.8089	NA	NA	NA	NA	NA	NA	NA	NA	1.5678	1.5689	NA	NA	NA	NA	NA	NA	NA	NA	124	NA	NA	NA	NA	External causes of morbidity (V00-Y99)
W17	1.0757	1.06	1.1344	1.0875	1.1388	1.0916	0.997	0.9902	1.0609	1.0364	0.9742	0.958	1.0131	0.9687	1.0087	0.9645	0.8299	0.8195	0.9575	0.9337	1.1878	1.173	1.2702	1.2209	1.2856	1.2354	1.1977	1.1964	1.1755	1.1503	1223	909	770	377	1085	External causes of morbidity (V00-Y99)
W18	1.1498	1.1173	1.1617	1.1027	1.1595	1.1006	0.947	0.9415	1.1319	1.1135	1.1189	1.0869	1.13	1.0721	1.1274	1.0696	0.8182	0.8105	1.1014	1.083	1.1816	1.1487	1.1943	1.1342	1.1925	1.1325	1.0962	1.0937	1.1633	1.1448	16837	16373	15857	597	16089	External causes of morbidity (V00-Y99)
W19	1.1259	1.1021	1.1338	1.0905	1.1294	1.0849	0.9664	0.9573	1.1218	1.1097	1.1058	1.0821	1.1133	1.0706	1.1087	1.0647	0.8645	0.8538	1.1015	1.0894	1.1464	1.1224	1.1546	1.1109	1.1504	1.1054	1.0804	1.0732	1.1425	1.1305	38290	37557	36306	1031	36033	External causes of morbidity (V00-Y99)
W20	1.0463	1.0078	1.0197	0.9616	1.158	1.0852	0.9019	0.8737	1.0361	0.9737	0.9087	0.8732	0.876	0.8235	0.976	0.9115	0.6605	0.6346	0.8931	0.8362	1.2047	1.1632	1.1869	1.1228	1.3738	1.292	1.2315	1.2029	1.2019	1.134	593	490	388	133	512	External causes of morbidity (V00-Y99)
W21	1.0381	0.9745	0.9371	0.871	NA	NA	0.9405	0.9429	0.9143	0.8669	0.8419	0.7839	0.7159	0.6579	NA	NA	0.7107	0.7058	0.7277	0.6846	1.28	1.2113	1.2267	1.1531	NA	NA	1.2445	1.2596	1.1488	1.0977	301	168	NA	185	242	External causes of morbidity (V00-Y99)
W22	1.1271	1.0823	1.1197	1.0442	1.1294	1.0485	1.0855	1.0718	1.1	1.0621	1.0629	1.0196	1.0506	0.9783	1.0533	0.9763	0.957	0.9423	1.0367	1	1.1952	1.1488	1.1933	1.1145	1.211	1.126	1.2312	1.2192	1.1671	1.1281	3559	2946	2430	836	3332	External causes of morbidity (V00-Y99)
W23	1.0784	1.0546	1.0708	1.0257	1.0945	1.0655	1.0035	0.9986	1.0169	1.0045	0.9902	0.9668	0.9625	0.9194	0.9714	0.9434	0.8782	0.871	0.9296	0.9167	1.1745	1.1503	1.1911	1.1443	1.2332	1.2033	1.1467	1.1449	1.1123	1.1006	1671	1042	813	717	1445	External causes of morbidity (V00-Y99)
W25	1.0575	1.0292	1.0658	0.9923	1.1386	1.0762	0.9824	0.9797	1.0894	1.0665	0.9342	0.9049	0.9352	0.865	0.9472	0.8905	0.7813	0.7709	0.9573	0.9332	1.197	1.1706	1.2147	1.1383	1.3686	1.3008	1.2353	1.245	1.2398	1.2187	784	683	341	251	687	External causes of morbidity (V00-Y99)
W26	1	0.9529	0.9922	0.9327	1.0359	0.9572	0.8659	0.8652	0.9402	0.9206	0.884	0.8394	0.8749	0.8192	0.8806	0.8096	0.6555	0.6457	0.8282	0.8081	1.1312	1.0817	1.1252	1.0619	1.2187	1.1318	1.144	1.1593	1.0673	1.0488	808	755	427	169	694	External causes of morbidity (V00-Y99)
W27	0.985	0.9474	1.0171	0.9472	1.0424	0.9525	NA	NA	0.9797	0.9333	0.8238	0.7892	0.8451	0.7818	0.8395	0.762	NA	NA	0.8156	0.7716	1.1777	1.1372	1.2242	1.1477	1.2942	1.1906	NA	NA	1.1768	1.129	358	326	230	NA	315	External causes of morbidity (V00-Y99)
W29	0.9248	0.9067	0.8727	0.853	0.9315	0.9158	NA	NA	0.8778	0.8735	0.7771	0.7593	0.7352	0.7153	0.7712	0.7567	NA	NA	0.7359	0.7298	1.1006	1.0827	1.036	1.0172	1.1251	1.1084	NA	NA	1.047	1.0456	369	370	297	NA	330	External causes of morbidity (V00-Y99)
W31	0.8985	0.9007	0.9235	0.9453	0.9375	0.9259	NA	NA	0.9419	0.9388	0.7474	0.7465	0.7615	0.7761	0.7617	0.7498	NA	NA	0.7696	0.7641	1.0802	1.0869	1.12	1.1513	1.1537	1.1433	NA	NA	1.1528	1.1534	328	301	249	NA	262	External causes of morbidity (V00-Y99)
W44	1.1099	1.0622	1.2298	1.1501	1.2237	1.1537	0.9701	0.9575	1.0913	1.0509	1.0275	0.9818	1.117	1.0417	1.0994	1.0336	0.8594	0.8461	1.0071	0.968	1.1988	1.1493	1.3541	1.2698	1.362	1.2878	1.095	1.0836	1.1826	1.1409	2046	1286	1042	853	1818	External causes of morbidity (V00-Y99)
W45	1.0258	0.9954	1.075	1.0208	0.972	0.9307	1.2769	1.2145	1.0258	0.9984	0.8937	0.8649	0.9233	0.8726	0.8095	0.7724	0.9801	0.92490000000000006	0.8864	0.8597	1.1773	1.1456	1.2516	1.1943	1.1671	1.1215	1.6637	1.5948	1.1872	1.1595	632	489	319	218	530	External causes of morbidity (V00-Y99)
W46	0.9733	0.9252	1.1186	1.0046	NA	NA	NA	NA	1.0865	1.0958	0.6944	0.6538	0.7958	0.7059	NA	NA	NA	NA	0.777	0.7719	1.3642	1.3093	1.5723	1.4297	NA	NA	NA	NA	1.5192	1.5556	105	105	NA	NA	103	External causes of morbidity (V00-Y99)
W49	1.3566	1.341	1.2768	1.2128	1.3432	1.2904	NA	NA	1.3451	1.2919	1.0424	1.0234	0.9706	0.9146	0.982	0.94	NA	NA	1.029	0.984	1.7656	1.7571	1.6797	1.6082	1.8372	1.7716	NA	NA	1.7584	1.696	179	158	121	NA	166	External causes of morbidity (V00-Y99)
W50	1.1087	1.0825	1.1307	1.0301	1.1518	1.079	1.1509	1.1263	1.0908	1.076	0.9637	0.937	0.9646	0.8717	0.9004	0.8383	0.9316	0.9043	0.9408	0.9245	1.2755	1.2506	1.3255	1.2174	1.4734	1.3888	1.4219	1.4029	1.2648	1.2524	685	494	190	326	558	External causes of morbidity (V00-Y99)
W51	0.9673	0.9471	0.964	0.8991	1.0094	0.9753	1.0701	1.0341	1.0807	1.0532	0.823	0.803	0.7859	0.7278	0.7619	0.7334	0.8456	0.8106	0.9102	0.8831	1.137	1.1172	1.1824	1.1108	1.3374	1.297	1.3542	1.3194	1.283	1.256	476	274	142	259	415	External causes of morbidity (V00-Y99)
W54	1.0304	0.9897	1.0474	0.9802	1.1078	1.0342	0.9454	0.9368	1.0397	0.9981	0.9266	0.8878	0.9357	0.8732	0.9751	0.9069	0.7467	0.735	0.9319	0.8921	1.1459	1.1033	1.1724	1.1004	1.2585	1.1794	1.1971	1.194	1.1601	1.1167	1020	882	683	219	914	External causes of morbidity (V00-Y99)
W55	0.9271	0.858	0.952	0.868	0.9877	0.8997	NA	NA	0.9489	0.9054	0.8031	0.7398	0.8246	0.7473	0.84	0.7608	NA	NA	0.8181	0.7776	1.0702	0.995	1.0991	1.0082	1.1614	1.064	NA	NA	1.1006	1.0542	530	526	411	NA	485	External causes of morbidity (V00-Y99)
W57	1.3783	1.3061	1.337	1.2375	1.3281	1.2357	1.2463	1.22	1.3312	1.2744	1.2153	1.1482	1.1776	1.0859	1.1435	1.0598	0.8788	0.8496	1.1717	1.1183	1.5631	1.4857	1.5179	1.4103	1.5425	1.4407	1.7676	1.7518	1.5124	1.4524	798	765	525	113	723	External causes of morbidity (V00-Y99)
W64	0.9135	0.8976	1.0521	0.9883	1.0092	0.9802	NA	NA	1.0343	1.0449	0.6938	0.6782	0.8028	0.7473	0.7496	0.7245	NA	NA	0.7895	0.7932	1.2027	1.188	1.3789	1.3072	1.3587	1.326	NA	NA	1.3552	1.3764	156	156	130	NA	154	External causes of morbidity (V00-Y99)
W78	1.0318	1.0262	1.0354	1.0195	1.0303	1.0068	NA	NA	1.0407	1.0579	0.896	0.8896	0.8977	0.8821	0.8902	0.8678	NA	NA	0.9034	0.9162	1.1881	1.1837	1.1943	1.1783	1.1925	1.168	NA	NA	1.199	1.2214	602	592	570	NA	587	External causes of morbidity (V00-Y99)
W79	1.0963	1.0774	1.145	1.1112	1.0916	1.0566	NA	NA	1.1225	1.1132	0.9762	0.9577	1.0164	0.984	0.9657	0.9326	NA	NA	1.0007	0.99	1.2313	1.212	1.2899	1.2547	1.2339	1.197	NA	NA	1.2591	1.2517	892	847	785	NA	864	External causes of morbidity (V00-Y99)
W80	1.1862	1.1438	1.1493	1.0946	1.2108	1.1346	NA	NA	1.1385	1.1011	0.99	0.9522	0.9547	0.9067	1.0054	0.9381	NA	NA	0.9524	0.9181	1.4213	1.3739	1.3836	1.3215	1.4581	1.3723	NA	NA	1.361	1.3206	370	364	354	NA	359	External causes of morbidity (V00-Y99)
W84	1.0074	0.9889	0.9829	0.9335	0.999	0.9622	NA	NA	0.9704	0.9706	0.838	0.8212	0.8177	0.7738	0.8309	0.7976	NA	NA	0.8098	0.8086	1.2109	1.1908	1.1815	1.1262	1.201	1.1608	NA	NA	1.163	1.1651	339	335	334	NA	340	External causes of morbidity (V00-Y99)
X10	1.0743	1.0622	1.1523	1.0811	1.2618	1.1861	1.0577	1.0581	1.0131	0.9938	0.9019	0.8882	0.8977	0.8368	0.9492	0.8858	0.8367	0.8326	0.8446	0.8262	1.2797	1.2703	1.4792	1.3968	1.6773	1.5883	1.3371	1.3446	1.2152	1.1953	391	192	144	224	354	External causes of morbidity (V00-Y99)
X11	0.9288	0.9054	NA	NA	NA	NA	NA	NA	NA	NA	0.6722	0.6515	NA	NA	NA	NA	NA	NA	NA	NA	1.2833	1.2582	NA	NA	NA	NA	NA	NA	NA	NA	111	NA	NA	NA	NA	External causes of morbidity (V00-Y99)
X12	0.9415	0.9194	1.0275	0.9739	1.0723	1.002	NA	NA	0.9674	0.9338	0.7527	0.7316	0.7811	0.735	0.7876	0.7315	NA	NA	0.7632	0.7318	1.1775	1.1555	1.3516	1.2904	1.4599	1.3725	NA	NA	1.2263	1.1916	236	157	123	NA	202	External causes of morbidity (V00-Y99)
X15	1.0576	1.0363	NA	NA	NA	NA	NA	NA	1.0137	1.0213	0.7993	0.7798	NA	NA	NA	NA	NA	NA	0.7612	0.7639	1.3994	1.3773	NA	NA	NA	NA	NA	NA	1.3501	1.3654	146	NA	NA	NA	144	External causes of morbidity (V00-Y99)
X16	0.9465	0.9312	0.9464	0.9044	0.9622	0.923	NA	NA	0.9292	0.9067	0.723	0.7101	0.6947	0.6603	0.7092	0.6776	NA	NA	0.7037	0.6833	1.2391	1.2212	1.2892	1.2386	1.3055	1.2573	NA	NA	1.2269	1.2031	156	127	120	NA	140	External causes of morbidity (V00-Y99)
X23	1.0228	0.97	1.063	0.995	1.0113	0.961	NA	NA	1.0656	1.0022	0.7679	0.7231	0.795	0.7378	0.7354	0.6941	NA	NA	0.7882	0.7369	1.3624	1.301	1.4213	1.342	1.3907	1.3304	NA	NA	1.4407	1.3629	148	136	108	NA	122	External causes of morbidity (V00-Y99)
X31	1.0874	1.0982	0.9239	0.9148	0.9795	0.9902	NA	NA	0.9407	0.9775	0.8338	0.8382	0.7105	0.7013	0.7549	0.7602	NA	NA	0.7215	0.7476	1.418	1.439	1.2014	1.1934	1.271	1.2897	NA	NA	1.2265	1.2779	171	170	169	NA	161	External causes of morbidity (V00-Y99)
X40	1.0721	1.0192	1.058	0.9427	1.1752	1.0224	1.0088	1.0242	1.0069	0.9872	0.9791	0.9285	0.9581	0.8504	1.0348	0.8951	0.854	0.8629	0.9188	0.8989	1.174	1.1188	1.1684	1.0451	1.3347	1.1678	1.1917	1.2157	1.1034	1.0841	1430	1164	705	453	1340	External causes of morbidity (V00-Y99)
X41	1.1062	1.0447	1.1528	1.0003	1.1403	1.0091	0.9476	0.9684	1.0281	1.0197	0.993	0.9352	1.0309	0.8898	0.9967	0.8775	0.7317	0.7433	0.9239	0.9139	1.2323	1.167	1.2892	1.1245	1.3046	1.1604	1.2272	1.2618	1.1442	1.1377	987	922	613	184	955	External causes of morbidity (V00-Y99)
X42	1.1677	1.07	1.169	0.9921	1.2344	1.0658	0.9824	0.9895	1.1008	1.0597	1.0508	0.9593	1.0512	0.8871	1.094	0.9393	0.7028	0.6984	0.9933	0.9535	1.2975	1.1935	1.2999	1.1095	1.3927	1.2094	1.3734	1.4021	1.2199	1.1777	1058	1045	793	116	1065	External causes of morbidity (V00-Y99)
X43	0.9996	0.9769	1.0351	0.9715	0.9938	0.9114	NA	NA	0.98	0.9729	0.7953	0.7742	0.811	0.7571	0.7679	0.6991	NA	NA	0.7825	0.7747	1.2564	1.2327	1.321	1.2465	1.2863	1.188	NA	NA	1.2275	1.222	222	194	169	NA	212	External causes of morbidity (V00-Y99)
X44	1.0948	1.0315	1.1148	0.9876	1.1421	1.0152	0.957	0.9703	1.0942	1.0583	1.0037	0.9438	1.0137	0.8948	1.0307	0.9131	0.7915	0.8003	1.0034	0.9691	1.1942	1.1273	1.2259	1.0901	1.2655	1.1288	1.1571	1.1764	1.1932	1.1558	1565	1291	1118	330	1524	External causes of morbidity (V00-Y99)
X45	1.1574	1.0829	1.0346	0.8819	1.045	0.9028	NA	NA	0.9663	0.959	0.9587	0.8915	0.8581	0.7236	0.8002	0.6828	NA	NA	0.8001	0.7894	1.3973	1.3153	1.2473	1.0749	1.3645	1.1936	NA	NA	1.1671	1.165	335	325	155	NA	306	External causes of morbidity (V00-Y99)
X47	1.03	1.0304	0.9941	0.91	1.1357	1.1054	NA	NA	1.0051	0.9812	0.7705	0.7673	0.7393	0.6704	0.8247	0.7988	NA	NA	0.7463	0.7231	1.377	1.3837	1.3367	1.2352	1.564	1.5295	NA	NA	1.3537	1.3316	136	131	117	NA	128	External causes of morbidity (V00-Y99)
X49	1.2398	1.1701	1.2001	1.0737	1.1264	1.0611	1.4069	1.3351	1.2758	1.2032	1.0624	0.9981	0.983	0.8715	0.8958	0.8388	1.1125	1.0503	1.0902	1.0234	1.447	1.3717	1.4652	1.323	1.4162	1.3423	1.7793	1.6972	1.493	1.4144	527	304	217	248	496	External causes of morbidity (V00-Y99)
X50	1.0689	1.0102	1.11	1.0345	1.0695	1.0003	1.0761	1.0235	1.0514	1.0057	0.9876	0.9315	1.0246	0.9527	0.9774	0.9123	0.8443	0.7932	0.9698	0.9259	1.1568	1.0956	1.2025	1.1232	1.1703	1.0968	1.3715	1.3206	1.1398	1.0924	1878	1798	1374	227	1687	External causes of morbidity (V00-Y99)
X51	1.0153	1.0008	1.0145	0.9961	1.0701	1.0142	NA	NA	1.0369	1.0365	0.7728	0.7593	0.775	0.7594	0.7936	0.7483	NA	NA	0.7816	0.7783	1.3339	1.3192	1.3282	1.3065	1.4428	1.3745	NA	NA	1.3756	1.3804	142	146	118	NA	130	External causes of morbidity (V00-Y99)
X58	1.3615	1.2616	1.3988	1.2895	1.2478	1.1658	2.1611	1.9082	1.2925	1.2305	1.1957	1.1038	1.2191	1.1188	1.0736	0.9998	1.5318	1.3178	1.1342	1.0757	1.5503	1.4419	1.605	1.4862	1.4502	1.3595	3.0488	2.7631	1.4729	1.4077	773	679	542	152	736	External causes of morbidity (V00-Y99)
X59	1.1776	1.1334	1.1832	1.1077	1.199	1.13	1.0634	1.0441	1.1565	1.1331	1.1362	1.0928	1.1399	1.0663	1.1528	1.0856	0.9549	0.9348	1.1153	1.092	1.2205	1.1755	1.2281	1.1508	1.247	1.1762	1.1842	1.1661	1.1993	1.1757	9634	8773	7825	1161	8935	External causes of morbidity (V00-Y99)
X60	1.1026	1.047	1.0699	0.9439	1.2174	1.0804	0.9321	0.9429	1.0469	1.0389	1.0452	0.9908	1.0144	0.8927	1.1252	0.9954	0.8369	0.8422	0.9911	0.982	1.1632	1.1065	1.1285	0.9981	1.3172	1.1726	1.0381	1.0556	1.106	1.099	4252	4065	1812	1141	3773	External causes of morbidity (V00-Y99)
X61	1.1481	1.0748	1.1382	0.9823	1.2262	1.0623	0.9059	0.9548	1.0706	1.0627	1.0849	1.0136	1.0767	0.9266	1.1332	0.9781	0.7889	0.8241	1.0114	1.0023	1.215	1.1398	1.2032	1.0414	1.3269	1.1538	1.0403	1.1061	1.1333	1.1267	3720	3786	1811	657	3405	External causes of morbidity (V00-Y99)
X62	1.1653	1.0641	1.1424	0.9591	1.1872	0.9988	0.9903	1.0092	1.0728	1.0445	1.08	0.9831	1.0602	0.8862	1.0692	0.8943	0.8189	0.8261	0.9959	0.9675	1.2575	1.1517	1.231	1.038	1.3181	1.1155	1.1977	1.2328	1.1555	1.1275	2099	2140	1029	360	2013	External causes of morbidity (V00-Y99)
X63	1.1228	1.0731	1.1192	0.9749	1.1595	1.0078	NA	NA	1.0727	1.0849	0.9657	0.9181	0.9672	0.8366	0.9417	0.8104	NA	NA	0.9272	0.9343	1.3056	1.2543	1.2952	1.1361	1.4276	1.2534	NA	NA	1.2411	1.2598	530	542	265	NA	517	External causes of morbidity (V00-Y99)
X64	1.1763	1.0913	1.1147	0.9553	1.2611	1.0872	1.0463	1.0149	1.0997	1.0842	1.0839	1.0028	1.0266	0.8761	1.1282	0.9675	0.8691	0.8343	1.0131	0.9964	1.2766	1.1877	1.2104	1.0418	1.4096	1.2217	1.2597	1.2348	1.1937	1.1797	1809	1700	930	400	1675	External causes of morbidity (V00-Y99)
X65	1.1249	1.0541	1.0837	0.9303	1.2066	1.0174	0.9468	1.063	1.0719	1.0677	1.05	0.9814	1.0136	0.8671	1.0971	0.9201	0.7908	0.8764	1.0009	0.9949	1.2051	1.1321	1.1588	0.9982	1.327	1.1251	1.1335	1.2893	1.1479	1.1458	2511	2604	1232	382	2353	External causes of morbidity (V00-Y99)
X69	0.9339	0.8846	0.7807	0.684	NA	NA	NA	NA	0.9211	0.9395	0.7081	0.6657	0.5806	0.5023	NA	NA	NA	NA	0.6938	0.7043	1.2316	1.1755	1.0498	0.9314	NA	NA	NA	NA	1.2228	1.2532	155	118	NA	NA	140	External causes of morbidity (V00-Y99)
X70	1.0077	1.0052	NA	NA	NA	NA	NA	NA	0.9217	0.9474	0.7247	0.7129	NA	NA	NA	NA	NA	NA	0.6653	0.6741	1.4012	1.4172	NA	NA	NA	NA	NA	NA	1.2769	1.3316	106	NA	NA	NA	104	External causes of morbidity (V00-Y99)
X78	1.0845	0.9737	1.0797	0.9031	1.179	0.9937	0.9795	0.9936	1.0604	1.0234	0.9687	0.8648	0.9611	0.7977	0.9886	0.825	0.8003	0.8028	0.9453	0.9083	1.2142	1.0963	1.2128	1.0225	1.4061	1.1969	1.1987	1.2297	1.1896	1.153	966	850	367	317	881	External causes of morbidity (V00-Y99)
X84	1.0553	0.945	0.9815	0.8258	NA	NA	NA	NA	1.1033	1.0323	0.7855	0.6916	0.7315	0.6047	NA	NA	NA	NA	0.8279	0.7639	1.4178	1.2913	1.3171	1.1279	NA	NA	NA	NA	1.4704	1.3951	147	127	NA	NA	143	External causes of morbidity (V00-Y99)
X99	1.1261	1.1118	1.0239	0.9671	NA	NA	NA	NA	0.9655	0.9693	0.9063	0.8888	0.8114	0.7606	NA	NA	NA	NA	0.7615	0.7561	1.3992	1.3908	1.2919	1.2296	NA	NA	NA	NA	1.2243	1.2427	281	228	NA	NA	210	External causes of morbidity (V00-Y99)
Y00	0.9997	0.9199	0.9922	0.9035	NA	NA	NA	NA	0.9175	0.8925	0.7679	0.701	0.7584	0.6838	NA	NA	NA	NA	0.7	0.6744	1.3014	1.2072	1.2981	1.1938	NA	NA	NA	NA	1.2027	1.181	169	159	NA	NA	152	External causes of morbidity (V00-Y99)
Y04	1.056	1.0117	1.0543	0.9558	1.1452	1.0379	0.9083	0.9805	1.0229	1.0196	0.9613	0.9179	0.9581	0.8649	0.996	0.8984	0.7469	0.797	0.929	0.9238	1.1601	1.1151	1.1601	1.0562	1.3166	1.1991	1.1046	1.2064	1.1262	1.1253	1401	1331	584	345	1207	External causes of morbidity (V00-Y99)
Y07	0.9424	0.8767	NA	NA	NA	NA	NA	NA	0.8816	0.8662	0.6939	0.639	NA	NA	NA	NA	NA	NA	0.656	0.6408	1.2797	1.2028	NA	NA	NA	NA	NA	NA	1.1847	1.171	131	NA	NA	NA	120	External causes of morbidity (V00-Y99)
Y09	1.0905	1.0397	1.0119	0.9179	1.1739	1.0465	NA	NA	1.0873	1.0667	0.863	0.8163	0.7962	0.7155	0.8438	0.7442	NA	NA	0.8528	0.8348	1.378	1.3243	1.2862	1.1775	1.633	1.4717	NA	NA	1.3864	1.363	219	201	109	NA	190	External causes of morbidity (V00-Y99)
Y40	1.4284	1.333	1.4099	1.2839	1.4414	1.3181	1.0902	1.0859	1.3586	1.2909	1.3455	1.2539	1.327	1.2063	1.3526	1.2349	0.8392	0.8265	1.2804	1.2152	1.5163	1.417	1.4979	1.3664	1.536	1.407	1.4162	1.4268	1.4417	1.3713	3502	3418	3069	191	3384	External causes of morbidity (V00-Y99)
Y41	1.2953	1.1986	1.2661	1.1569	1.3153	1.1886	NA	NA	1.2075	1.1331	1.1362	1.0478	1.108	1.0088	1.1435	1.029	NA	NA	1.0589	0.9905	1.4767	1.3711	1.4467	1.3268	1.5128	1.373	NA	NA	1.3769	1.2962	700	692	604	NA	662	External causes of morbidity (V00-Y99)
Y42	1.2703	1.147	1.2274	1.0773	1.2385	1.0927	NA	NA	1.2195	1.1326	1.1904	1.0726	1.1498	1.0065	1.1573	1.0184	NA	NA	1.1438	1.0604	1.3555	1.2266	1.3103	1.1531	1.3254	1.1725	NA	NA	1.3002	1.2098	2822	2793	2555	NA	2773	External causes of morbidity (V00-Y99)
Y43	1.1289	1.1108	1.1361	1.1082	1.1431	1.1158	1.1296	1.1444	1.0936	1.0917	1.0753	1.0571	1.0816	1.0541	1.0866	1.0597	0.8539	0.855	1.0413	1.0387	1.1853	1.1672	1.1934	1.165	1.2026	1.1748	1.4944	1.5316	1.1485	1.1475	4678	4587	4253	173	4330	External causes of morbidity (V00-Y99)
Y44	1.1722	1.1312	1.187	1.1204	1.1634	1.0922	NA	NA	1.135	1.1008	1.0843	1.0453	1.0975	1.0344	1.0745	1.0069	NA	NA	1.0506	1.0177	1.2672	1.2242	1.2839	1.2137	1.2597	1.1846	NA	NA	1.2261	1.1906	1923	1922	1854	NA	1879	External causes of morbidity (V00-Y99)
Y45	1.2435	1.1764	1.2391	1.1364	1.2369	1.1453	1.1534	1.0808	1.1888	1.1515	1.1798	1.1149	1.1757	1.0768	1.1711	1.083	0.7966	0.7243	1.1281	1.0917	1.3107	1.2412	1.3058	1.1994	1.3065	1.2113	1.67	1.6128	1.2528	1.2146	4335	4354	3954	104	4160	External causes of morbidity (V00-Y99)
Y46	1.2694	1.1952	1.2359	1.1412	1.2687	1.1691	NA	NA	1.2045	1.1724	1.1058	1.0379	1.0733	0.9872	1.1005	1.0103	NA	NA	1.0519	1.0216	1.4571	1.3764	1.423	1.3192	1.4626	1.3528	NA	NA	1.3793	1.3454	617	589	572	NA	608	External causes of morbidity (V00-Y99)
Y47	1.1551	1.0831	1.3413	1.2511	1.278	1.207	NA	NA	1.1756	1.1489	0.9444	0.8812	1.0919	1.0139	1.0309	0.9708	NA	NA	0.9618	0.9369	1.4128	1.3311	1.6477	1.5439	1.5843	1.5008	NA	NA	1.4369	1.4088	296	287	256	NA	289	External causes of morbidity (V00-Y99)
Y48	1.0718	0.9997	1.1515	1.0575	1.1123	1.0238	NA	NA	1.0563	1.0256	0.882	0.8185	0.9419	0.8598	0.8926	0.8158	NA	NA	0.871	0.843	1.3024	1.2211	1.4078	1.3007	1.386	1.285	NA	NA	1.281	1.2479	294	289	230	NA	287	External causes of morbidity (V00-Y99)
Y49	1.2495	1.2256	1.3046	1.2298	1.2455	1.1907	NA	NA	1.266	1.2586	1.1258	1.1027	1.1754	1.1057	1.1173	1.0663	NA	NA	1.1418	1.1337	1.3869	1.3621	1.448	1.3678	1.3884	1.3296	NA	NA	1.4036	1.3972	1081	1086	990	NA	1047	External causes of morbidity (V00-Y99)
Y51	1.1091	1.0974	1.1474	1.1083	1.1329	1.0896	NA	NA	1.1124	1.1154	1.0203	1.0085	1.0553	1.0181	1.0414	1.0004	NA	NA	1.0238	1.0254	1.2056	1.1941	1.2476	1.2065	1.2325	1.1869	NA	NA	1.2087	1.2133	1663	1665	1630	NA	1611	External causes of morbidity (V00-Y99)
Y52	1.2007	1.1601	1.2361	1.1569	1.1898	1.1158	NA	NA	1.1843	1.1616	1.1393	1.1	1.1728	1.0966	1.1289	1.0576	NA	NA	1.1244	1.102	1.2654	1.2235	1.3028	1.2207	1.2541	1.1772	NA	NA	1.2475	1.2243	4300	4307	4266	NA	4218	External causes of morbidity (V00-Y99)
Y53	1.319	1.225	1.2776	1.1446	1.3171	1.2021	NA	NA	1.2039	1.1388	1.165	1.079	1.13	1.0082	1.1607	1.0557	NA	NA	1.0638	1.0039	1.4933	1.3908	1.4444	1.2995	1.4945	1.3688	NA	NA	1.3624	1.2917	816	818	782	NA	794	External causes of morbidity (V00-Y99)
Y54	1.2296	1.1782	1.2558	1.1688	1.2489	1.1675	NA	NA	1.2197	1.1773	1.1586	1.1093	1.1832	1.0998000000000001	1.1766	1.0987	NA	NA	1.1497	1.1087	1.3048	1.2514	1.3329	1.242	1.3256	1.2406	NA	NA	1.2941	1.2503	3479	3486	3452	NA	3355	External causes of morbidity (V00-Y99)
Y55	1.2568	1.1241	1.2022	1.0475	1.4336	1.2072	NA	NA	1.1731	1.0341	1.0535	0.9356	1.0059	0.869	1.1203	0.928	NA	NA	0.9795	0.8565	1.4992	1.3506	1.4367	1.2625	1.8345	1.5704	NA	NA	1.4049	1.2485	396	394	190	NA	356	External causes of morbidity (V00-Y99)
Y56	1.6676	1.5289	1.6276	1.4671	1.7019	1.5072	NA	NA	1.5783	1.485	1.3843	1.2629	1.3485	1.2079	1.3884	1.22	NA	NA	1.3107	1.2279	2.009	1.8509	1.9645	1.7819	2.0861	1.8619	NA	NA	1.9005	1.7959	382	372	320	NA	355	External causes of morbidity (V00-Y99)
Y57	1.2448	1.1616	1.2292	1.1211	1.2493	1.1385	NA	NA	1.235	1.1797	1.1489	1.0701	1.1345	1.0324	1.1506	1.0463	NA	NA	1.1413	1.0886	1.3487	1.2609	1.3317	1.2173	1.3564	1.2389	NA	NA	1.3363	1.2784	1862	1861	1749	NA	1827	External causes of morbidity (V00-Y99)
Y59	1.2765	1.2037	1.1842	1.0898	1.2496	1.1436	NA	NA	1.3743	1.2671	0.9819	0.919	0.8906	0.814	0.919	0.8326	NA	NA	1.0535	0.9644	1.6596	1.5766	1.5747	1.459	1.6991	1.5707	NA	NA	1.7927	1.6647	185	142	121	NA	172	External causes of morbidity (V00-Y99)
Y60	1.1467	1.1055	1.1559	1.0915	1.2048	1.1406	NA	NA	1.152	1.123	1.0633	1.0235	1.072	1.0105	1.1135	1.0525	NA	NA	1.0684	1.04	1.2367	1.1941	1.2464	1.1789	1.3037	1.2361	NA	NA	1.2421	1.2127	2050	2048	1848	NA	1931	External causes of morbidity (V00-Y99)
Y65	1.0588	1.0181	1.0805	1.0122	1.1315	1.0598	NA	NA	1.0428	1.0302	0.858	0.8223	0.873	0.8139	0.9082	0.8456	NA	NA	0.8448	0.8318	1.3066	1.2605	1.3373	1.2588	1.4096	1.3283	NA	NA	1.2872	1.276	256	251	229	NA	246	External causes of morbidity (V00-Y99)
Y71	1.3224	1.293	1.3098	1.2325	1.3721	1.312	NA	NA	1.2814	1.2507	0.9885	0.9643	0.9817	0.9189	1.0192	0.9707	NA	NA	0.9607	0.9339	1.7691	1.7336	1.7476	1.653	1.847	1.7733	NA	NA	1.7093	1.675	139	140	130	NA	136	External causes of morbidity (V00-Y99)
Y77	1.0025	0.9861	0.963	0.9093	0.936	0.9143	NA	NA	1.0692	1.0426	0.7417	0.7279	0.7146	0.6715	0.6956	0.678	NA	NA	0.7946	0.7729	1.3551	1.3358	1.2977	1.2313	1.2595	1.233	NA	NA	1.4387	1.4063	121	118	118	NA	117	External causes of morbidity (V00-Y99)
Y79	1.0299	0.9876	1.0677	1.0088	1.0413	0.9965	NA	NA	1.0568	1.0144	0.8395	0.8028	0.8684	0.8176	0.8472	0.8076	NA	NA	0.8582	0.8212	1.2633	1.2149	1.3128	1.2446	1.2798	1.2294	NA	NA	1.3014	1.2529	260	258	254	NA	254	External causes of morbidity (V00-Y99)
Y82	1.2747	1.2304	NA	NA	NA	NA	NA	NA	1.3367	1.3214	0.9127	0.8783	NA	NA	NA	NA	NA	NA	0.9712	0.9553	1.7801	1.7235	NA	NA	NA	NA	NA	NA	1.8397	1.8279	101	NA	NA	NA	106	External causes of morbidity (V00-Y99)
Y83	1.1677	1.1209	1.1667	1.0952	1.1572	1.091	1.119	1.1135	1.1284	1.101	1.1465	1.1002	1.1454	1.0748	1.1348	1.0694	1.0274	1.0191	1.1079	1.0807	1.1892	1.142	1.1884	1.1161	1.18	1.113	1.2188	1.2166	1.1493	1.1217	34875	34170	29806	1936	33031	External causes of morbidity (V00-Y99)
Y84	1.1362	1.1043	1.1488	1.0873	1.1256	1.0629	0.9797	0.9526	1.1036	1.0888	1.0943	1.0629	1.1063	1.0462	1.0828	1.0217	0.753	0.7238	1.0635	1.0485	1.1796	1.1472	1.193	1.13	1.17	1.1057	1.2747	1.2537	1.1453	1.1306	8348	8265	7747	205	8111	External causes of morbidity (V00-Y99)
Y85	1.1745	1.1109	1.2214	1.1105	1.2552	1.1713	NA	NA	1.0835	1.0368	1.029	0.9699	1.0702	0.9683	1.0814	1.0043	NA	NA	0.9491	0.9056	1.3405	1.2723	1.394	1.2737	1.457	1.3659	NA	NA	1.2368	1.1871	682	677	520	NA	623	External causes of morbidity (V00-Y99)
Y86	1.1194	1.0804	1.1234	1.0433	1.1342	1.0683	1.2	1.1867	1.0926	1.0554	1.0133	0.9756	1.0148	0.9394	1.0109	0.9493	0.8752	0.8539	0.98740000000000006	0.9517	1.2367	1.1965	1.2438	1.1586	1.2726	1.2022	1.6454	1.6492	1.209	1.1705	1172	1110	841	141	1073	External causes of morbidity (V00-Y99)
Y87	1.2674	1.1853	1.1629	1.0091	NA	NA	NA	NA	1.1171	1.0668	0.9718	0.9007	0.8904	0.7622	NA	NA	NA	NA	0.8525	0.8043	1.6529	1.5597	1.5188	1.3359	NA	NA	NA	NA	1.4638	1.4151	178	175	NA	NA	162	External causes of morbidity (V00-Y99)
Y88	1.0061	0.9408	1.1213	1.0128	1.0901	0.9541	NA	NA	0.9223	0.8632	0.8206	0.7632	0.9137	0.8194	0.8789	0.7623	NA	NA	0.7567	0.7046	1.2335	1.1599	1.3761	1.2519	1.3519	1.1941	NA	NA	1.1242	1.0573	265	265	232	NA	259	External causes of morbidity (V00-Y99)
Y90	1.2517	1.2768	1.2871	1.237	NA	NA	NA	NA	1.0096	1.0658	0.9239	0.9346	0.9584	0.915	NA	NA	NA	NA	0.7596	0.7962	1.6957	1.7442	1.7286	1.6725	NA	NA	NA	NA	1.342	1.4266	130	137	NA	NA	129	External causes of morbidity (V00-Y99)
Y91	1.1064	1.0626	0.9655	0.8987	1.1245	1.0061	NA	NA	1.0822	1.0808	0.8798	0.8409	0.7724	0.7146	0.87	0.7699	NA	NA	0.8643	0.8593	1.3914	1.3428	1.2067	1.1303	1.4535	1.3147	NA	NA	1.3549	1.3594	219	219	164	NA	204	External causes of morbidity (V00-Y99)
Y95	1.1692	1.1248	1.1589	1.0878	1.1667	1.0892	NA	NA	1.1544	1.1267	1.141	1.0973	1.1308	1.0609	1.1385	1.0623	NA	NA	1.127	1.0995	1.1981	1.1531	1.1876	1.1153	1.1957	1.1169	NA	NA	1.1825	1.1545	21092	21111	20890	NA	21025	External causes of morbidity (V00-Y99)
Z00	1.1248	1.0637	1.1078	1.0454	1.1779	1.1116	NA	NA	1.0642	1.0356	0.9867	0.9303	0.9701	0.9129	1.0132	0.9533	NA	NA	0.9292	0.9017	1.2823	1.2161	1.265	1.1972	1.3693	1.2961	NA	NA	1.2189	1.1893	653	636	488	NA	572	Factors influencing health status and contact with health services (Z00-Z99)
Z01	1.9742	1.7233	1.2303	1.1065	1.2828	1.1834	3.9833	3.1364	1.9215	1.6667	1.8645	1.6232	1.1413	1.0237	1.1744	1.0807	3.6226	2.835	1.8103	1.5657	2.0904	1.8295	1.3262	1.196	1.4013	1.2957	4.38	3.4699	2.0396	1.7742	4661	2018	1434	2782	4087	Factors influencing health status and contact with health services (Z00-Z99)
Z02	1.0936	1.0539	1.0943	1.0294	1.1164	1.0635	NA	NA	1.0753	1.0502	1.0222	0.984	1.0235	0.9615	1.0361	0.9859	NA	NA	1.0035	0.9791	1.17	1.1287	1.17	1.1021	1.2029	1.1472	NA	NA	1.1521	1.1264	2679	2719	2137	NA	2456	Factors influencing health status and contact with health services (Z00-Z99)
Z03	1.2257	1.1574	1.2186	1.1263	1.2173	1.1269	1.3452	1.2703	1.1951	1.1461	1.1978	1.1304	1.1898	1.0991	1.1866	1.0977	1.2471	1.1738	1.1676	1.1191	1.2544	1.1851	1.248	1.1543	1.2488	1.1568	1.4509	1.3746	1.2233	1.1738	22897	21255	18261	2474	21583	Factors influencing health status and contact with health services (Z00-Z99)
Z04	1.1383	1.1037	1.1553	1.0819	1.2079	1.1495	1.0222	1.0215	1.1169	1.0917	1.0732	1.0393	1.0859	1.0152	1.1216	1.0661	0.8835	0.8782	1.051	1.0261	1.2074	1.172	1.2292	1.153	1.3008	1.2395	1.1826	1.1882	1.1868	1.1615	3339	3015	2076	561	2990	Factors influencing health status and contact with health services (Z00-Z99)
Z08	1.0135	1.0055	1.0052	0.9894	1.0077	0.992	NA	NA	1.0129	1.0147	0.9721	0.9639	0.9641	0.9484	0.966	0.9504	NA	NA	0.9719	0.9731	1.0566	1.0488	1.0481	1.0323	1.0511	1.0353	NA	NA	1.0556	1.0581	6074	5996	5867	NA	5865	Factors influencing health status and contact with health services (Z00-Z99)
Z09	1.1663	1.1068	1.1605	1.079	1.1679	1.0892	1.0941	1.0474	1.1291	1.0896	1.1321	1.0736	1.1259	1.0461	1.1316	1.0544	0.9475	0.9026	1.0962	1.0574	1.2016	1.141	1.1961	1.113	1.2055	1.125	1.2634	1.2155	1.1629	1.1229	12760	12375	11061	645	12274	Factors influencing health status and contact with health services (Z00-Z99)
Z11	1.1228	1.0726	1.1127	1.0348	1.1334	1.0525	1.0536	1.0488	1.1027	1.0767	1.1028	1.0531	1.0929	1.0158	1.1106	1.0308	0.9969	0.9887	1.0834	1.0574	1.1431	1.0926	1.1329	1.0542	1.1566	1.0746	1.1136	1.1125	1.1223	1.0963	40378	39851	30858	4427	39570	Factors influencing health status and contact with health services (Z00-Z99)
Z12	1.0816	1.0603	1.0733	1.0575	1.0701	1.0508	NA	NA	1.0617	1.0418	1.0402	1.0189	1.0321	1.016	1.0287	1.0092	NA	NA	1.0201	1.0002	1.1247	1.1034	1.1161	1.1006	1.1132	1.0941	NA	NA	1.105	1.0852	7780	7718	7479	NA	6871	Factors influencing health status and contact with health services (Z00-Z99)
Z13	1.1649	1.1134	1.1571	1.0884	1.157	1.0852	1.3121	1.2575	1.1273	1.0909	1.1386	1.0876	1.1307	1.0629	1.1273	1.0567	1.2067	1.1508	1.1011	1.0651	1.1918	1.1398	1.1842	1.1145	1.1874	1.1145	1.4267	1.374	1.1541	1.1174	24529	23895	18218	2161	22043	Factors influencing health status and contact with health services (Z00-Z99)
Z20	1.1514	1.1031	1.1319	1.0544	1.119	1.0346	1.2045	1.1896	1.1177	1.0849	1.049	1.0029	1.0287	0.9556	1.0107	0.932	0.8894	0.8654	1.0197	0.9877	1.2638	1.2133	1.2453	1.1633	1.2388	1.1486	1.6311	1.6352	1.2252	1.1918	1470	1397	1211	144	1420	Factors influencing health status and contact with health services (Z00-Z99)
Z22	1.2724	1.2262	1.2819	1.2077	1.3341	1.2437	0.9334	0.9377	1.2469	1.2175	1.2351	1.1894	1.2447	1.1717	1.2851	1.197	0.8352	0.8331	1.2109	1.1815	1.3109	1.2643	1.3202	1.2448	1.385	1.2922	1.0432	1.0555	1.2841	1.2546	14010	14384	8745	1011	13522	Factors influencing health status and contact with health services (Z00-Z99)
Z24	0.9878	1.0323	1.0939	1.0982	NA	NA	NA	NA	0.9501	0.9547	0.7703	0.7981	0.8695	0.8651	NA	NA	NA	NA	0.7325	0.7319	1.2667	1.3353	1.3762	1.3943	NA	NA	NA	NA	1.2324	1.2453	183	216	NA	NA	161	Factors influencing health status and contact with health services (Z00-Z99)
Z25	2.606	2.2905	NA	NA	NA	NA	3.8351	2.9456	1.9378	1.7248000000000001	1.7981	1.5581	NA	NA	NA	NA	2.2942	1.6956	1.3619	1.1948	3.7769	3.3671	NA	NA	NA	NA	6.4108	5.1171	2.7573	2.49	141	NA	NA	103	128	Factors influencing health status and contact with health services (Z00-Z99)
Z27	1.8476	1.7328	0.993	0.9891	NA	NA	3.2855	2.7783	1.6621	1.5594	1.6084	1.498	0.8458	0.8377	NA	NA	2.6801	2.2407	1.439	1.3409	2.1223	2.0043	1.1659	1.1678	NA	NA	4.0277	3.4448	1.9197	1.8134	725	439	NA	470	626	Factors influencing health status and contact with health services (Z00-Z99)
Z29	1.1548	1.1146	1.152	1.0887	1.1793	1.1036	1.0038	1.0155	1.1504	1.1254	1.1077	1.0681	1.1051	1.0432	1.1213	1.0481	0.8693	0.8745	1.1037	1.0786	1.2039	1.1631	1.201	1.1362	1.2403	1.1621	1.159	1.1792	1.199	1.1741	6989	6965	4751	618	6741	Factors influencing health status and contact with health services (Z00-Z99)
Z30	1.0784	1.0525	1.0956	1.0411	1.129	1.0712	0.8627	0.889	1.0146	1.0095	1.0331	1.007	1.0501	0.9964	1.0458	0.9891	0.7174	0.733	0.9706	0.9646	1.1257	1.1	1.1431	1.0877	1.2189	1.1601	1.0374	1.0783	1.0606	1.0565	6248	6431	1870	366	5440	Factors influencing health status and contact with health services (Z00-Z99)
Z32	1.1639	1.1346	1.1435	1.1017	NA	NA	NA	NA	1.0563	1.0566	1.0033	0.9735	0.9935	0.9515	NA	NA	NA	NA	0.9091	0.9049	1.3502	1.3223	1.3161	1.2755	NA	NA	NA	NA	1.2274	1.2338	516	574	NA	NA	470	Factors influencing health status and contact with health services (Z00-Z99)
Z33	1.1536	1.0919	1.1698	1.0724	1.1252	1.0888	0.9598	0.9688	1.112	1.0782	1.0983	1.0375	1.1167	1.0215	0.8847	0.8492	0.8562	0.858	1.0588	1.0248	1.2117	1.1492	1.2254	1.1259	1.4311	1.3961	1.076	1.0939	1.168	1.1344	4967	5590	185	944	4635	Factors influencing health status and contact with health services (Z00-Z99)
Z34	1.0012	0.9943	1.0264	1.0086	0.9012	0.9439	0.9077	0.9196	0.9939	0.9934	0.9706	0.9628	0.9967	0.9783	0.7633	0.7934	0.8424	0.8501	0.9617	0.9601	1.0328	1.0269	1.057	1.0399	1.064	1.123	0.978	0.9949	1.0272	1.0278	12482	13959	362	2327	10399	Factors influencing health status and contact with health services (Z00-Z99)
Z35	0.9847	0.9837	0.9946	0.9867	0.8642	0.9073	0.8468	0.864	0.9778	0.9861	0.9535	0.9514	0.964	0.9551	0.7847	0.8199	0.776	0.7868	0.9471	0.954	1.0169	1.0171	1.0261	1.0193	0.9519	1.004	0.9241	0.9488	1.0094	1.0192	11651	12347	1065	1587	10964	Factors influencing health status and contact with health services (Z00-Z99)
Z36	1.0318	1.0278	1.0205	1.0153	0.8699	0.9291	0.8199	0.8399	1.0212	1.0207	0.9612	0.9556	0.9523	0.9455	0.6404	0.677	0.6481	0.657	0.9432	0.9407	1.1074	1.1056	1.0935	1.0902	1.1817	1.275	1.0373000000000001	1.0737	1.1056	1.1076	2276	2369	102	220	1690	Factors influencing health status and contact with health services (Z00-Z99)
Z37	0.9618	0.9765	0.9854	0.9888	0.9299	1.0436	0.8623	0.8932	0.9512	0.975	0.9438	0.9575	0.9685	0.971	0.8406	0.9369	0.8281	0.8558	0.927	0.949	0.98	0.9958	1.0027	1.0069	1.0287	1.1623000000000001	0.898	0.9323	0.9762	1.0016	41764	48042	1140	8899	22630	Factors influencing health status and contact with health services (Z00-Z99)
Z38	0.9098	0.9137	1.1697	1.2231	NA	NA	NA	NA	1.0623	1.0288	0.6759	0.6753	0.8805	0.9128	NA	NA	NA	NA	0.7823	0.7531	1.2245	1.2363	1.5539	1.6389	NA	NA	NA	NA	1.4425	1.4054	124	140	NA	NA	110	Factors influencing health status and contact with health services (Z00-Z99)
Z39	0.9857	0.9961	0.9894	0.9961	0.9968	1.0616	1.0005	1.0208	1.0033	1.0049	0.9327	0.9409	0.9385	0.9431	0.7836	0.8245	0.8636	0.8746	0.945	0.9448	1.0416	1.0546	1.0431	1.0521	1.268	1.3669	1.1591	1.1916	1.0652	1.0689	3837	4159	173	583	3048	Factors influencing health status and contact with health services (Z00-Z99)
Z40	1.0308	1.0291	0.9838	0.9397	1.0519	1.0145	NA	NA	0.933	0.9412	0.9043	0.8998	0.8621	0.8203	0.9096	0.8738	NA	NA	0.8181	0.823	1.175	1.1771	1.1226	1.0764	1.2165	1.1778	NA	NA	1.0641	1.0765	644	633	491	NA	604	Factors influencing health status and contact with health services (Z00-Z99)
Z41	1.1566	1.1098	1.1405	1.0686	1.1745	1.0808	1.2258	1.2206	1.1363	1.1352	1.0166	0.9729	0.9945	0.9284	0.9838	0.9013	0.9006	0.8912	0.9977	0.9942	1.316	1.2659	1.3078	1.2299	1.4022	1.296	1.6685	1.6719	1.2941	1.2962	691	605	345	150	643	Factors influencing health status and contact with health services (Z00-Z99)
Z42	1.0876	1.0768	1.1142	1.0585	1.0878	1.0493	NA	NA	1.0795	1.0899	1.0065	0.9949	1.0309	0.9772	0.9998	0.9627	NA	NA	0.9996	1.0075	1.1752	1.1656	1.2042	1.1466	1.1837	1.1436	NA	NA	1.1659	1.179	1845	1833	1503	NA	1767	Factors influencing health status and contact with health services (Z00-Z99)
Z43	1.082	1.0731	1.1429	1.1127	1.1172	1.0894	0.7862	0.7526	1.0752	1.0847	1.0172	1.0079	1.073	1.0436	1.0463	1.0194	0.6131	0.5837	1.0113	1.0192	1.1508	1.1424	1.2173	1.1863	1.1928	1.1643	1.0081	0.9705	1.1431	1.1544	2884	2747	2509	191	2782	Factors influencing health status and contact with health services (Z00-Z99)
Z45	1.1298	1.0964	1.1418	1.0817	1.1154	1.0539	1.011	1.0005	1.0786	1.0623	1.085	1.0523	1.0959	1.0373000000000001	1.0693	1.0095	0.8189	0.8072	1.0363	1.0198	1.1763	1.1424	1.1895	1.1279	1.1634	1.1003	1.2481	1.2402	1.1228	1.1065	6871	6695	6183	301	6645	Factors influencing health status and contact with health services (Z00-Z99)
Z46	1.0578	1.0363	1.0589	1.0255	1.055	1.0258	1.0549	1.0038	1.0311	1.0221	1.0188	0.9975	1.0197	0.9869	1.0148	0.9861	0.8271	0.7798	0.9927	0.9834	1.0983	1.0766	1.0997	1.0656	1.0969	1.0672	1.3454	1.2921	1.071	1.0623	7883	7782	7237	238	7350	Factors influencing health status and contact with health services (Z00-Z99)
Z47	1.1187	1.076	1.1474	1.0764	1.1511	1.1006	1.0271	1.0171	1.1194	1.0947	1.0581	1.0165	1.0792	1.0109	1.074	1.0253	0.9131	0.9017	1.0573	1.0328	1.1828	1.1391	1.2199	1.1462	1.2338	1.1814	1.1552	1.1474	1.1852	1.1604	3808	3024	2258	1008	3426	Factors influencing health status and contact with health services (Z00-Z99)
Z48	1.13	1.1006	1.1467	1.1057	1.114	1.075	1.11	1.0892	1.0783	1.0669	1.0476	1.019	1.0573	1.0181	1.0216	0.9846	0.9082	0.8869	0.9975	0.9859	1.2189	1.1887	1.2437	1.2008	1.2147	1.1736	1.3567	1.3377	1.1655	1.1546	1972	1715	1445	322	1763	Factors influencing health status and contact with health services (Z00-Z99)
Z49	1.273	1.2598	1.2708	1.2135	1.2252	1.1591	NA	NA	1.1719	1.1854	1.172	1.1582	1.1697	1.115	1.1257	1.063	NA	NA	1.081	1.092	1.3827	1.3702	1.3806	1.3207	1.3336	1.2638	NA	NA	1.2706	1.2868	1674	1681	1583	NA	1635	Factors influencing health status and contact with health services (Z00-Z99)
Z50	1.1117	1.0827	1.1154	1.0653	1.1147	1.0627	0.9764	0.9506	1.1019	1.0877	1.0948	1.066	1.0984	1.0487	1.0975	1.046	0.8655	0.8375	1.0851	1.0708	1.1289	1.0997	1.1327	1.0821	1.1323	1.0798	1.1016	1.079	1.119	1.1048	53539	53191	51299	958	51059	Factors influencing health status and contact with health services (Z00-Z99)
Z51	1.1368	1.107	1.1314	1.0806	1.128	1.0784	1.137	1.1131	1.1115	1.0945	1.1211	1.0915	1.1157	1.0654	1.1119	1.0627	1.0298	1.0055	1.0961	1.0791	1.1527	1.1227	1.1472	1.0961	1.1444	1.0943	1.2554	1.2323	1.1272	1.1101	61301	60872	56491	1396	58085	Factors influencing health status and contact with health services (Z00-Z99)
Z52	0.8999	0.8988	0.9162	0.9189	0.8877	0.912	NA	NA	0.8785	0.8894	0.7062	0.7012	0.7173	0.7162	0.6681	0.6813	NA	NA	0.677	0.683	1.1468	1.1522	1.1702	1.1791	1.1794	1.2208	NA	NA	1.14	1.158	188	186	127	NA	151	Factors influencing health status and contact with health services (Z00-Z99)
Z53	1.2063	1.1484	1.1963	1.1167	1.2041	1.1246	1.1937	1.1519	1.1608	1.1235	1.1879	1.1305	1.1778	1.099	1.1843	1.1057	1.1184	1.0766	1.1429	1.1059	1.225	1.1666	1.2151	1.1347	1.2241	1.1438	1.2741	1.2325	1.179	1.1415	50321	48556	42356	3302	46665	Factors influencing health status and contact with health services (Z00-Z99)
Z54	1.3222	1.2893	1.2379	1.2044	1.2399	1.1915	NA	NA	1.2652	1.2602	1.1292	1.0986	1.0593	1.029	1.0578	1.0138	NA	NA	1.0707	1.064	1.5482	1.5132	1.4466	1.4098	1.4533	1.4004	NA	NA	1.4951	1.4925	465	467	457	NA	398	Factors influencing health status and contact with health services (Z00-Z99)
Z56	1.1386	1.1112	1.1308	0.9984	1.0832	1.0119	NA	NA	1.063	1.017	0.9715	0.9433	0.9658	0.8459	0.8911	0.8263	NA	NA	0.9072	0.863	1.3344	1.3091	1.3241	1.1783	1.3167	1.2393	NA	NA	1.2455	1.1985	486	497	291	NA	449	Factors influencing health status and contact with health services (Z00-Z99)
Z57	1.2049	1.1618	1.2134	1.1497	1.2259	1.1581	NA	NA	1.1817	1.1394	1.117	1.0758	1.1248	1.0644	1.1358	1.0716	NA	NA	1.095	1.0547	1.2998	1.2545	1.3091	1.2419	1.3232	1.2517	NA	NA	1.2753	1.2309	1984	1989	1956	NA	1884	Factors influencing health status and contact with health services (Z00-Z99)
Z58	1.1718	1.0992	1.1203	1.0239	1.1567	1.045	1.5189	1.5254	1.1632	1.0873	1.0634	0.9951	1.0122	0.9224	1.0374	0.9342	1.1682	1.1637	1.0573	0.9859	1.2914	1.2141	1.2399	1.1367	1.2897	1.1691	1.9748000000000001	1.9995	1.2798	1.199	1301	1149	987	214	1258	Factors influencing health status and contact with health services (Z00-Z99)
Z59	1.0759	1.0463	1.0425	0.9811	1.0572	0.9923	1.1842	1.2655	1.029	1.0522	0.9716	0.9421	0.9411	0.883	0.9404	0.8801	0.8457	0.8808	0.9308	0.9495	1.1913	1.1619	1.1548	1.0902	1.1884	1.1188	1.6581	1.8182	1.1377	1.1658	1145	1128	824	118	1092	Factors influencing health status and contact with health services (Z00-Z99)
Z60	1.1232	1.0957	1.1164	1.068	1.121	1.07	0.6153	0.6296	1.0999	1.0811	1.094	1.0669	1.0873	1.0398	1.0915	1.0414	0.4378	0.4375	1.0706	1.052	1.1532	1.1253	1.1463	1.097	1.1514	1.0994	0.8649	0.906	1.13	1.1111	16880	16832	16418	103	15460	Factors influencing health status and contact with health services (Z00-Z99)
Z61	1.1104	1.0673	1.0176	0.881	1.3597	1.1697	0.864	0.8729	0.9434	0.9491	0.9296	0.8879	0.8394	0.7187	1.0235	0.8684	0.6431	0.6416	0.7909	0.7919	1.3263	1.2829	1.2337	1.0799	1.8063	1.5754	1.1609	1.1876	1.1254	1.1375	385	312	145	146	354	Factors influencing health status and contact with health services (Z00-Z99)
Z63	1.108	1.0422	1.0949	0.9858	1.1346	1.03	0.847	0.8787	1.0658	1.0448	1.0499	0.986	1.0367	0.9314	1.0645	0.9645	0.7346	0.7564	1.0103	0.989	1.1692	1.1016	1.1563	1.0433	1.2093	1.1	0.9767	1.0209	1.1245	1.1038	4178	3937	2867	628	3969	Factors influencing health status and contact with health services (Z00-Z99)
Z65	1.0342	1.0071	1.1159	0.9579	1.0593	0.9595	NA	NA	0.9817	0.9885	0.846	0.8184	0.9079	0.7708	0.8055	0.7202	NA	NA	0.8076	0.8078	1.2643	1.2394	1.3714	1.1903	1.393	1.2783	NA	NA	1.1933	1.2095	303	282	155	NA	296	Factors influencing health status and contact with health services (Z00-Z99)
Z71	1.2942	1.224	1.0868	1.0288	1.0608	1.0124	3.278	2.6537	1.2443	1.194	1.232	1.1635	1.0292	0.973	1.0013	0.9545	2.8903	2.3212	1.1842	1.1349	1.3595	1.2876	1.1477	1.0877	1.1238	1.0739	3.7178	3.0339	1.3074	1.2563	5302	3984	3453	1481	4947	Factors influencing health status and contact with health services (Z00-Z99)
Z72	1.1308	1.1101	1.1314	1.0514	1.142	1.0765	0.9799	1.0221	1.093	1.1038	1.1082	1.0875	1.109	1.0301	1.1161	1.0515	0.8926	0.9268	1.07	1.0801	1.1539	1.1331	1.1542	1.0732	1.1685	1.102	1.0758	1.1272	1.1165	1.128	28055	28553	21098	1459	23916	Factors influencing health status and contact with health services (Z00-Z99)
Z73	1.1148	1.084	1.1122	1.053	1.1141	1.0552	NA	NA	1.0803	1.0656	1.0742	1.044	1.072	1.0142	1.0729	1.0155	NA	NA	1.0413	1.0266	1.1569	1.1256	1.154	1.0933	1.1569	1.0965	NA	NA	1.1208	1.1061	9071	9107	8747	NA	8793	Factors influencing health status and contact with health services (Z00-Z99)
Z74	1.1252	1.1093	1.1077	1.0784	1.1102	1.0771	NA	NA	1.1027	1.1035	1.0799	1.0642	1.0631	1.0344	1.0654	1.033	NA	NA	1.0581	1.0584	1.1723	1.1563	1.1543	1.1242	1.157	1.123	NA	NA	1.1492	1.1506	6919	6929	6848	NA	6546	Factors influencing health status and contact with health services (Z00-Z99)
Z75	1.0881	1.0771	1.0783	1.048	1.0853	1.0528	NA	NA	1.0818	1.0843	1.0558	1.0448	1.0463	1.0165	1.0529	1.021	NA	NA	1.0497	1.0518	1.1214	1.1105	1.1113	1.0805	1.1186	1.0857	NA	NA	1.1148	1.1179	13694	13705	13520	NA	13300	Factors influencing health status and contact with health services (Z00-Z99)
Z76	1.1617	1.1742	1.0859	1.0908	1.2879	1.2531	1.0394	1.001	1.1291	1.1335	1.0355	1.0425	0.9682	0.9683	1.0447	1.0127	0.7576	0.7113	1.001	1.0022	1.3033	1.3225	1.2179	1.2287	1.5876	1.5507	1.4261	1.4089	1.2736	1.282	897	896	283	127	775	Factors influencing health status and contact with health services (Z00-Z99)
Z80	1.0905	1.0516	1.0937	1.0407	1.0812	1.034	0.9562	0.9363	1.0527	1.0244	1.0579	1.0195	1.0609	1.0088	1.0468	1.0004	0.7875	0.7601	1.0204	0.9924	1.1241	1.0848	1.1274	1.0735	1.1167	1.0688	1.1611	1.1532	1.0859	1.0575	12119	12203	10395	341	10864	Factors influencing health status and contact with health services (Z00-Z99)
Z81	1.1089	1.0513	1.0554	0.9326	1.3235	1.1914	1.1026	1.0767	1.0398	1.0225	1.0115	0.9557	0.9562	0.8405	1.1157	0.9984	0.9496	0.9213	0.9497	0.9315	1.2156	1.1565	1.1649	1.0348	1.57	1.4217	1.2803	1.2583	1.1383	1.1223	1492	1220	391	614	1416	Factors influencing health status and contact with health services (Z00-Z99)
Z82	1.159	1.1115	1.1098	1.0402	1.1255	1.0508	1.6035	1.5723	1.1241	1.0925	1.1353	1.0882	1.0864	1.0177	1.0992	1.0256	1.5064	1.4739	1.1007	1.0693	1.1832	1.1352	1.1338	1.0633	1.1524	1.0766	1.7068	1.6774	1.148	1.1162	27494	25100	19859	3863	25152	Factors influencing health status and contact with health services (Z00-Z99)
Z83	1.1216	1.0803	1.0929	1.0365	1.1195	1.0525	1.1535	1.1323	1.0932	1.0614	1.0826	1.0416	1.0542	0.9985	1.0651	1.0001	1.0578	1.034	1.0548	1.0232	1.162	1.1204	1.1331	1.0759	1.1766	1.1077	1.2579	1.24	1.1329	1.1011	9665	9145	4517	1816	8861	Factors influencing health status and contact with health services (Z00-Z99)
Z84	1.5255	1.5182	1.1229	1.087	1.2181	1.1653	1.8551	1.8596	1.4136	1.3996	1.3794	1.3678	0.9895	0.9528	0.9986	0.9505	1.605	1.5979	1.278	1.2614	1.6872	1.685	1.2743	1.2401	1.4857	1.4286	2.1442	2.1642	1.5635	1.553	1369	755	300	758	1296	Factors influencing health status and contact with health services (Z00-Z99)
Z85	1.1006	1.0766	1.1017	1.0578	1.1053	1.062	0.9694	0.9951	1.07	1.0654	1.0838	1.06	1.0849	1.0415	1.0882	1.0454	0.7868	0.8021	1.0537	1.049	1.1176	1.0935	1.1187	1.0745	1.1226	1.0789	1.1944	1.2347	1.0865	1.0821	49392	49283	47881	296	47097	Factors influencing health status and contact with health services (Z00-Z99)
Z86	1.161	1.1161	1.1587	1.0789	1.1666	1.0915	0.9812	1.0162	1.1241	1.1002	1.1507	1.106	1.1485	1.0691	1.1554	1.0808	0.9367	0.9675	1.114	1.0901	1.1714	1.1263	1.1691	1.0888	1.1778	1.1023	1.0278	1.0674	1.1344	1.1104	160334	161425	136870	6238	149123	Factors influencing health status and contact with health services (Z00-Z99)
Z87	1.1719	1.1067	1.1703	1.081	1.1772	1.09	1.1576	1.1207	1.1311	1.0891	1.1575	1.0927	1.1556	1.0671	1.1609	1.0745	1.1087	1.0716	1.1173	1.0755	1.1866	1.1208	1.1852	1.0952	1.1937	1.1057	1.2086	1.1721	1.1451	1.1029	79896	76878	61747	7339	77310	Factors influencing health status and contact with health services (Z00-Z99)
Z88	1.3276	1.2245	1.32	1.1904	1.3248	1.2016	1.3004	1.2161	1.2996	1.2139	1.3117	1.2095	1.3042	1.1756	1.3074	1.1853	1.2345	1.1511	1.2838	1.1987	1.3436	1.2398	1.336	1.2052	1.3424	1.218	1.3699	1.2848	1.3156	1.2292	89234	88383	72465	5464	81876	Factors influencing health status and contact with health services (Z00-Z99)
Z89	1.1179	1.0862	1.1316	1.0558	1.1417	1.0611	NA	NA	1.0778	1.0771	1.0455	1.0148	1.0581	0.9858	1.0671	0.9903	NA	NA	1.0088	1.0071	1.1953	1.1626	1.2101	1.1308	1.2214	1.137	NA	NA	1.1515	1.1519	2548	2522	2480	NA	2463	Factors influencing health status and contact with health services (Z00-Z99)
Z90	1.127	1.0768	1.1239	1.0488	1.1234	1.0538	1.0341	1.0166	1.0882	1.0619	1.1088	1.0591	1.1058	1.0314	1.1045	1.0356	0.9206	0.899	1.0709	1.0447	1.1455	1.0948	1.1424	1.0664	1.1426	1.0722	1.1616	1.1495	1.1059	1.0795	43872	43913	39685	991	42789	Factors influencing health status and contact with health services (Z00-Z99)
Z91	1.5151	1.3605	1.378	1.2072	1.3817	1.2302	2.28	2.01	1.4429	1.3269	1.4863	1.3336	1.3508	1.1823	1.3497	1.2006	2.1718	1.9084	1.4156	1.301	1.5444	1.3879	1.4058	1.2327	1.4144	1.2604	2.3935	2.1171	1.4707	1.3534	36843	32108	22361	8172	34862	Factors influencing health status and contact with health services (Z00-Z99)
Z92	1.1184	1.0794	1.1189	1.0537	1.1183	1.0519	1.0422	1.0012	1.0836	1.0636	1.1066	1.0678	1.107	1.0424	1.1063	1.0404	0.9442	0.9023	1.0721	1.0521	1.1303	1.0911	1.1308	1.0652	1.1305	1.0636	1.1503	1.1111	1.0952	1.0751	110285	110141	105614	1366	104999	Factors influencing health status and contact with health services (Z00-Z99)
Z93	1.1083	1.0823	1.1325	1.0896	1.1132	1.0755	0.8236	0.7836	1.0922	1.0869	1.0707	1.045	1.0937	1.0517	1.0741	1.0372	0.6784	0.6419	1.0553	1.0496	1.1473	1.1209	1.1726	1.1289	1.1537	1.1153	0.9998	0.9567	1.1304	1.1255	9435	9293	8700	319	9097	Factors influencing health status and contact with health services (Z00-Z99)
Z94	1.192	1.1629	1.1885	1.1465	1.2134	1.1676	1.0555	1.0095	1.0655	1.07	1.1009	1.0724	1.0968	1.0564	1.1137	1.0697	0.7341	0.6857	0.9863	0.9888	1.2907	1.261	1.2878	1.2444	1.322	1.2744	1.5175	1.4864	1.1512	1.1578	1846	1784	1541	106	1801	Factors influencing health status and contact with health services (Z00-Z99)
Z95	1.1033	1.0714	1.1063	1.0466	1.1053	1.0407	0.7215	0.7059	1.065	1.0539	1.0838	1.0521	1.0866	1.0277	1.0856	1.0218	0.5803	0.5631	1.0464	1.0352	1.1232	1.091	1.1262	1.0659	1.1253	1.06	0.8969	0.8851	1.0839	1.0729	36396	36311	35702	248	35794	Factors influencing health status and contact with health services (Z00-Z99)
Z96	1.1279	1.0939	1.125	1.0784	1.1249	1.0783	0.9396	0.9473	1.0996	1.0802	1.113	1.0793	1.1101	1.0639	1.1099	1.0637	0.801	0.8025	1.0851	1.0658	1.1429	1.1087	1.1401	1.0931	1.1401	1.0931	1.1023	1.1182	1.1143	1.0948	68729	68441	67217	531	66196	Factors influencing health status and contact with health services (Z00-Z99)
Z97	1.1807	1.1229	1.2021	1.1207	1.1635	1.0946	1.0301	1.0487	1.163	1.1301	1.1311	1.0746	1.1516	1.0723	1.1095	1.0427	0.8538	0.86	1.1146	1.0821	1.2326	1.1734	1.2549	1.1713	1.2201	1.1491	1.2428	1.2789	1.2136	1.1803	6590	6639	5281	374	6440	Factors influencing health status and contact with health services (Z00-Z99)
Z98	1.1773	1.0969	1.1906	1.0847	1.1696	1.0743	0.9813	0.9635	1.1354	1.0826	1.1348	1.0564	1.1475	1.0442	1.1252	1.0325	0.7919	0.7696	1.0955	1.0437	1.2213	1.139	1.2354	1.1268	1.2157	1.1179	1.216	1.2062	1.1768	1.1229	8583	8554	7525	293	8577	Factors influencing health status and contact with health services (Z00-Z99)
Z99	1.2413	1.1674	1.2329	1.1195	1.2309	1.1154	0.847	0.8313	1.1975	1.1474	1.2033	1.131	1.1951	1.0842	1.1925	1.0796	0.6797	0.6608	1.1618	1.1127	1.2805	1.205	1.272	1.156	1.2705	1.1523	1.0554	1.0458	1.2342	1.1833	12321	12205	11685	270	12359	Factors influencing health status and contact with health services (Z00-Z99)
C03	NA	NA	1.501	1.4997	NA	NA	NA	NA	NA	NA	NA	NA	1.0596	1.0553	NA	NA	NA	NA	NA	NA	NA	NA	2.1265	2.1311	NA	NA	NA	NA	NA	NA	NA	103	NA	NA	NA	Neoplasms (C00-D49)
O01	NA	NA	0.906	0.8875	NA	NA	NA	NA	NA	NA	NA	NA	0.6503	0.6267	NA	NA	NA	NA	NA	NA	NA	NA	1.2623	1.257	NA	NA	NA	NA	NA	NA	NA	104	NA	NA	NA	Pregnancy, childbirth and the puerperium (O00-O9A)
O15	NA	NA	1.0693	1.019	NA	NA	NA	NA	NA	NA	NA	NA	0.7677	0.724	NA	NA	NA	NA	NA	NA	NA	NA	1.4894	1.4343	NA	NA	NA	NA	NA	NA	NA	104	NA	NA	NA	Pregnancy, childbirth and the puerperium (O00-O9A)
T56	NA	NA	NA	NA	NA	NA	NA	NA	1.1047	1.123	NA	NA	NA	NA	NA	NA	NA	NA	0.7974	0.8064	NA	NA	NA	NA	NA	NA	NA	NA	1.5304	1.5638	NA	NA	NA	NA	102	Injury, poisoning and certain other consequences of external causes (S00-T88)
