# Supplementary material for: Mapping risks of health conditions in people with atopic eczema in English primary care and hospital data
Source: Nat Commun. 2025 Dec 20;17:555. doi: 10.1038/s41467-025-67247-w (PMC12808256; doi:10.1038/s41467-025-67247-w)
Supplement: Supplementary file 4 — Source Data [file 41467_2025_67247_MOESM4_ESM.zip › tab-suppl-5-source-data.csv]

outcome	estimate_crude_any age	estimate_A_any age	estimate_crude_18+	estimate_A_18+	estimate_crude_40+	estimate_A_40+	estimate_crude_<18	estimate_A_<18	estimate_crude_hospitalised	estimate_A_hospitalised	conf.low_crude_any age	conf.low_A_any age	conf.low_crude_18+	conf.low_A_18+	conf.low_crude_40+	conf.low_A_40+	conf.low_crude_<18	conf.low_A_<18	conf.low_crude_hospitalised	conf.low_A_hospitalised	conf.high_crude_any age	conf.high_A_any age	conf.high_crude_18+	conf.high_A_18+	conf.high_crude_40+	conf.high_A_40+	conf.high_crude_<18	conf.high_A_<18	conf.high_crude_hospitalised	conf.high_A_hospitalised	event_crude_any age	event_crude_18+	event_crude_40+	event_crude_<18	event_crude_hospitalised	level_2
20	1.3222	1.2627	1.2946	1.1852	1.2851	1.1799	1.3823	1.3467	1.2521	1.2172	1.3131	1.2537	1.2842	1.1754	1.2737	1.1692	1.3651	1.3297	1.2428	1.208	1.3315	1.2716	1.305	1.1951	1.2967	1.1908	1.3996	1.364	1.2615	1.2265	220610	162198	132012	69009	190523	Infectious and parasitic diseases
30	1.2565	1.1963	1.3232	1.2455	1.3594	1.2437	0.8895	0.9459	1.2751	1.2192	1.1498	1.0924	1.2063	1.1325	1.2242	1.1168	0.6986	0.7367	1.1562	1.103	1.373	1.3102	1.4515	1.3699	1.5096	1.3849	1.1327	1.2145	1.4061	1.3476	1239	1145	900	165	1020	Infectious and parasitic diseases
40	1.135	1.0732	1.1635	1.0675	1.1389	1.0562	1.0853	1.0569	1.0725	1.0394	1.1031	1.0422	1.1307	1.0364	1.0945	1.0138	1.0042	0.975	1.0402	1.0073	1.1678	1.105	1.1972	1.0995	1.1852	1.1004	1.173	1.1456	1.1059	1.0725	11723	11485	5586	1693	9824	Infectious and parasitic diseases
90	1.1324	1.0714	1.1604	1.0651	1.1382	1.0557	1.0891	1.0631	1.0692	1.0362	1.1003	1.0403	1.1275	1.0339	1.0936	1.0132	1.0064	0.9795	1.0368	1.004	1.1653	1.1034	1.1943	1.0972	1.1845	1.1	1.1786	1.1539	1.1026	1.0694	11559	11337	5549	1649	9710	Infectious and parasitic diseases
100	1.8417	1.6875	1.8952	1.6966	NA	NA	NA	NA	NA	NA	1.3932	1.26	1.423	1.2552	NA	NA	NA	NA	NA	NA	2.4345	2.2599	2.5241	2.2932	NA	NA	NA	NA	NA	NA	125	119	NA	NA	NA	Infectious and parasitic diseases
102	1.8417	1.6875	1.8952	1.6966	NA	NA	NA	NA	NA	NA	1.3932	1.26	1.423	1.2552	NA	NA	NA	NA	NA	NA	2.4345	2.2599	2.5241	2.2932	NA	NA	NA	NA	NA	NA	125	119	NA	NA	NA	Infectious and parasitic diseases
110	1.2695	1.1928	1.3115	1.17	1.2875	1.1551	1.1651	1.1298	1.1982	1.1522	1.2544	1.1783	1.2939	1.1538	1.2685	1.1376	1.139	1.1039	1.1834	1.1377	1.2847	1.2074	1.3293	1.1864	1.3067	1.1729	1.1919	1.1564	1.2133	1.167	72317	56748	46663	19725	65055	Infectious and parasitic diseases
120	1.2095	1.1396	NA	NA	NA	NA	1.0965	1.0527	1.1471	1.0942	0.9586	0.8971	NA	NA	NA	NA	0.825	0.7858	0.8886	0.8437	1.5261	1.4478	NA	NA	NA	NA	1.4573	1.41	1.4809	1.419	181	NA	NA	121	150	Infectious and parasitic diseases
170	1.1292	1.0793	1.1635	1.072	1.1728	1.0789	1.097	1.0678	1.0376	1.0105	1.0358	0.988	1.034	0.949	1.0185	0.9329	0.9761	0.948	0.9433	0.917	1.2312	1.179	1.3091	1.211	1.3505	1.2476	1.2329	1.2028	1.1414	1.1136	1275	671	457	706	1047	Infectious and parasitic diseases
180	1.1965	1.1488	1.2339	1.1299	1.212	1.109	1.0123	0.9879	1.1244	1.0959	1.0974	1.0514	1.1203	1.0224	1.0898	0.9941	0.8526	0.8288	1.0255	0.9976	1.3047	1.2551	1.3591	1.2487	1.3478	1.2372	1.2019	1.1774	1.2329	1.204	1317	1037	855	342	1129	Infectious and parasitic diseases
185	1.1949	1.1653	1.2361	1.1458	1.2912	1.1851	1.0404	1.1246	1.1106	1.1175	1.1232	1.0935	1.1607	1.0736	1.2005	1.0992	0.8373	0.8977	1.0386	1.0434	1.2712	1.2419	1.3163	1.2228	1.3886	1.2777	1.2927	1.4089	1.1875	1.1968	2473	2366	1765	218	2050	Infectious and parasitic diseases
186	1.0977	1.0644	1.235	1.1666	1.3474	1.2636	NA	NA	1.065	1.0297	0.8648	0.8334	0.9508	0.8916	0.998	0.9291	NA	NA	0.8179	0.7858	1.3931	1.3596	1.6042	1.5263	1.8191	1.7183	NA	NA	1.3868	1.3493	171	142	108	NA	139	Infectious and parasitic diseases
190	1.1991	1.1689	1.2335	1.1409	1.2852	1.1762	1.0734	1.1832	1.1095	1.1178	1.125	1.0947	1.1565	1.0672	1.1928	1.0888	0.8436	0.9207	1.0357	1.0418	1.278	1.2481	1.3157	1.2196	1.3848	1.2706	1.3658	1.5206	1.1886	1.1995	2324	2246	1675	179	1931	Infectious and parasitic diseases
200	1.1736	1.1201	1.2228	1.0571	1.2633	1.12	NA	NA	1.0584	1.0749	1.0698	1.018	1.1141	0.9594	1.1375	1.0044	NA	NA	0.9582	0.9711	1.2875	1.2325	1.3421	1.1648	1.4032	1.2488	NA	NA	1.169	1.1897	1058	1048	825	NA	888	Infectious and parasitic diseases
210	0.9997	0.9877	1.0966	1.14	1.055	1.0715	0.8649	0.8147	0.9669	0.9783	0.8508	0.8367	0.9134	0.9437	0.8431	0.8517	0.6477	0.6044	0.7948	0.8012	1.1746	1.1661	1.3164	1.377	1.3201	1.3481	1.155	1.0983	1.1764	1.1945	368	276	177	115	243	Infectious and parasitic diseases
220	0.9666	0.9702	1.039	1.0947	1.0306	1.0609	NA	NA	0.9173	0.931	0.8043	0.8025	0.8428	0.8818	0.7965	0.8143	NA	NA	0.7285	0.736	1.1618	1.1729	1.2808	1.3591	1.3335	1.3822	NA	NA	1.1549	1.1778	284	209	133	NA	175	Infectious and parasitic diseases
330	1.2059	1.1362	1.2444	1.1352	1.1794	1.0945	1.1674	1.1128	1.1674	1.1122	1.0648	1.0002	1.0407	0.9436	0.9355	0.8613	0.9959	0.9463	1.022	0.9709	1.3657	1.2906	1.4879	1.3656	1.4867	1.3909	1.3684	1.3086	1.3334	1.2741	650	291	168	414	562	Infectious and parasitic diseases
362	1.2045	1.1372	1.2279	1.1205	1.1895	1.1147	1.1758	1.1224	1.1549	1.1023	1.0612	0.9989	1.0214	0.9263	0.938	0.8717	1.0016	0.9532	1.0087	0.9599	1.3671	1.2946	1.4761	1.3553	1.5085	1.4254	1.3802	1.3217	1.3222	1.2659	626	272	159	406	542	Infectious and parasitic diseases
370	1.3595	1.302	1.3036	1.199	1.2932	1.1912	1.4738	1.434	1.2893	1.256	1.3488	1.2916	1.2916	1.1876	1.2802	1.179	1.4532	1.4135	1.2785	1.2453	1.3702	1.3125	1.3158	1.2104	1.3062	1.2036	1.4947	1.4547	1.3002	1.2668	170698	122439	104438	54657	149347	Infectious and parasitic diseases
380	1.2785	1.2171	1.2933	1.1755	1.2748	1.1657	1.2511	1.2134	1.2162	1.1759	1.2693	1.2082	1.2821	1.165	1.2629	1.1545	1.2363	1.1987	1.2068	1.1667	1.2877	1.226	1.3047	1.1861	1.2868	1.177	1.2661	1.2282	1.2257	1.1852	207228	140428	122072	73961	178108	Respiratory infectious
390	1.3038	1.2342	1.2903	1.174	1.2724	1.1641	1.3875	1.3278	1.2354	1.1905	1.2927	1.2235	1.2785	1.1629	1.2603	1.1527	1.3584	1.2993	1.2243	1.1797	1.315	1.245	1.3022	1.1851	1.2847	1.1756	1.4172	1.3569	1.2466	1.2015	147648	127381	117393	23454	131283	Respiratory infectious
400	1.2509	1.1966	1.3402	1.1873	1.3631	1.1949	1.2179	1.182	1.1953	1.1573	1.2348	1.1809	1.3081	1.1576	1.3135	1.1498	1.2004	1.1647	1.1786	1.1407	1.2672	1.2126	1.3732	1.2178	1.4146	1.2418	1.2357	1.1996	1.2124	1.1741	60682	16586	6996	48823	50826	Respiratory infectious
410	1.2185	1.1781	1.4457	1.3095	1.4348	1.3055	1.1898	1.1597	1.1757	1.146	1.1934	1.1534	1.3705	1.2391	1.348	1.2244	1.1635	1.1337	1.1491	1.1197	1.244	1.2032	1.5251	1.3838	1.5272	1.3919	1.2167	1.1863	1.2029	1.1729	22933	3432	2487	19831	19093	Respiratory infectious
420	1.0671	1.0538	1.1161	1.077	1.0549	1.0876	0.9877	0.9848	0.9689	0.9726	1.0544	1.0408	1.1026	1.0634	0.9871	1.014	0.9695	0.9661	0.951	0.954	1.08	1.0669	1.1297	1.0907	1.1273	1.1665	1.0063	1.0039	0.987	0.9915	81715	77703	2347	31825	37492	Maternal conditions
490	1.0564	1.018	NA	NA	NA	NA	1.0152	0.9897	0.9786	0.9765	0.9092	0.8736	NA	NA	NA	NA	0.8609	0.8367	0.8214	0.8166	1.2275	1.1862	NA	NA	NA	NA	1.197	1.1707	1.1659	1.1678	448	NA	NA	371	336	Neonatal conditions
530	1.0115	0.9905	NA	NA	NA	NA	1.021	1.0129	0.9431	0.9421	0.8642	0.8444	NA	NA	NA	NA	0.869	0.8599	0.7894	0.7857	1.1839	1.162	NA	NA	NA	NA	1.1995	1.1932	1.1268	1.1295	399	NA	NA	379	318	Neonatal conditions
540	1.3231	1.2462	1.3216	1.1996	1.316	1.1949	1.2761	1.2247	1.2519	1.2025	1.3081	1.2317	1.3063	1.1853	1.2999	1.1799	1.2258	1.1748	1.2371	1.188	1.3383	1.2608	1.3371	1.2141	1.3323	1.2101	1.3285	1.2768	1.2669	1.2171	81934	77944	69277	6889	74156	Nutritional deficiencies
550	1.2004	1.1799	1.1664	1.092	1.1585	1.0968	1.2785	1.2443	1.1495	1.1607	1.1234	1.1028	1.0907	1.0195	1.0798	1.0207	0.9805	0.9446	1.0734	1.0827	1.2827	1.2624	1.2475	1.1697	1.2429	1.1785	1.6671	1.639	1.231	1.2443	2309	2231	2032	156	2146	Nutritional deficiencies
560	1.1602	1.1429	1.2092	1.1609	1.1531	1.1104	NA	NA	1.1166	1.1149	0.9932	0.9757	1.0338	0.9896	0.9764	0.9374	NA	NA	0.9508	0.9468	1.3552	1.3387	1.4142	1.3618	1.3617	1.3153	NA	NA	1.3114	1.3129	439	434	386	NA	402	Nutritional deficiencies
580	1.3236	1.2476	1.3211	1.2022	1.322	1.2002	1.2788	1.2431	1.2531	1.2036	1.3051	1.2298	1.3023	1.1846	1.3023	1.1818	1.2139	1.1781	1.2349	1.1858	1.3423	1.2656	1.3401	1.22	1.342	1.2189	1.3472	1.3116	1.2716	1.2217	53162	50841	45714	4007	47985	Nutritional deficiencies
590	1.3481	1.259	1.3511	1.2123	1.3344	1.2014	1.2982	1.223	1.2772	1.2204	1.3251	1.2371	1.3277	1.1906	1.3098	1.1786	1.2242	1.1506	1.2548	1.1986	1.3714	1.2813	1.375	1.2344	1.3595	1.2246	1.3768	1.2999	1.2999	1.2426	37096	35187	30940	3365	34254	Nutritional deficiencies
610	1.0942	1.0809	1.0938	1.0657	1.0901	1.0618	1.0808	1.0706	1.0565	1.0547	1.0838	1.0705	1.0834	1.0553	1.0796	1.0514	1.0032	0.9917	1.0452	1.0434	1.1046	1.0914	1.1043	1.0761	1.1007	1.0723	1.1643	1.1558	1.0678	1.0662	108133	107036	103666	1800	86707	Malignant neoplasms
620	1.1618	1.1568	1.183	1.1402	1.1884	1.1462	NA	NA	1.1348	1.1536	1.0922	1.0863	1.1117	1.0701	1.1158	1.0748	NA	NA	1.0607	1.0772	1.2359	1.2318	1.2589	1.2148	1.2657	1.2224	NA	NA	1.2141	1.2354	2437	2425	2348	NA	2035	Malignant neoplasms
621	1.1839	1.1789	1.1924	1.1478	1.1888	1.1487	NA	NA	1.1588	1.176	1.099	1.0931	1.1063	1.0634	1.1016	1.0629	NA	NA	1.0685	1.083	1.2753	1.2714	1.2852	1.2389	1.2829	1.2415	NA	NA	1.2567	1.2769	1693	1685	1613	NA	1427	Malignant neoplasms
622	1.1936	1.1877	1.2002	1.1662	1.3609	1.3106	NA	NA	NA	NA	0.9001	0.8907	0.901	0.8718	1.0126	0.9686	NA	NA	NA	NA	1.5829	1.5838	1.5987	1.5601	1.8289	1.7735	NA	NA	NA	NA	115	111	108	NA	NA	Malignant neoplasms
623	1.118	1.1111	1.1686	1.1184	1.1672	1.1164	NA	NA	1.0795	1.1124	1.0094	1.0011	1.0547	1.0072	1.0534	1.005	NA	NA	0.9659	0.9935	1.2383	1.2331	1.2947	1.2419	1.2934	1.2402	NA	NA	1.2066	1.2455	875	875	873	NA	729	Malignant neoplasms
630	1.1802	1.1706	1.1535	1.118	1.1653	1.1303	NA	NA	1.1333	1.1359	1.118	1.108	1.0928	1.0582	1.1038	1.0697	NA	NA	1.0681	1.0699	1.2459	1.2368	1.2176	1.1812	1.2302	1.1943	NA	NA	1.2023	1.2061	3259	3259	3242	NA	2722	Malignant neoplasms
640	1.0779	1.0721	1.0659	1.042	1.087	1.0583	NA	NA	1.063	1.0639	1.0136	1.0073	1.0023	0.9789	1.0219	0.9939	NA	NA	0.9939	0.9939	1.1462	1.1411	1.1334	1.1091	1.1563	1.1268	NA	NA	1.1368	1.1387	2508	2508	2476	NA	2102	Malignant neoplasms
650	0.9948	0.9908	0.9943	0.9879	0.993	0.9843	NA	NA	0.9811	0.9842	0.9672	0.9629	0.9667	0.9601	0.9653	0.9564	NA	NA	0.9508	0.9534	1.0232	1.0195	1.0227	1.0166	1.0216	1.0131	NA	NA	1.0124	1.016	11626	11618	11444	NA	9393	Malignant neoplasms
660	1.2475	1.214	1.249	1.1847	1.2298	1.1667	NA	NA	1.1791	1.1713	1.1617	1.1293	1.1629	1.1017	1.1447	1.0844	NA	NA	1.0933	1.085	1.3396	1.305	1.3414	1.274	1.3212	1.2552	NA	NA	1.2716	1.2644	1925	1919	1894	NA	1708	Malignant neoplasms
670	1.1592	1.1521	1.1403	1.1036	1.1489	1.1118	NA	NA	1.1326	1.1348	1.0958	1.0881	1.0778	1.042	1.0857	1.0494	NA	NA	1.0656	1.0667	1.2264	1.2198	1.2065	1.1687	1.2159	1.1778	NA	NA	1.204	1.2074	3016	3008	2998	NA	2573	Malignant neoplasms
680	1.1507	1.1396	1.1509	1.0866	1.1529	1.0898	NA	NA	1.1095	1.1194	1.12	1.1089	1.1203	1.0571	1.1221	1.0602	NA	NA	1.0776	1.0868	1.1822	1.1713	1.1824	1.1169	1.1845	1.1202	NA	NA	1.1424	1.1529	13085	13068	13034	NA	11190	Malignant neoplasms
690	1.0828	1.0551	1.0893	1.053	1.0861	1.0487	1.1115	1.0081	1.0448	1.0252	1.0625	1.0351	1.0689	1.033	1.0656	1.0285	0.8605	0.7721	1.0235	1.0041	1.1034	1.0755	1.11	1.0734	1.107	1.0692	1.4357	1.3161	1.0665	1.0468	27302	27276	26659	150	23012	Malignant neoplasms
691	0.9547	0.9425	0.9679	0.952	0.9553	0.938	NA	NA	0.9663	0.9596	0.9047	0.8924	0.9172	0.9013	0.9032	0.8861	NA	NA	0.9116	0.9046	1.0074	0.9955	1.0214	1.0056	1.0103	0.9931	NA	NA	1.0241	1.0179	3170	3159	2886	NA	2682	Malignant neoplasms
692	1.0995	1.0692	1.1061	1.0661	1.1033	1.0628	NA	NA	1.0556	1.0341	1.0781	1.048	1.0845	1.0449	1.0816	1.0415	NA	NA	1.0332	1.0118	1.1215	1.0908	1.1282	1.0877	1.1255	1.0845	NA	NA	1.0784	1.0568	25094	25077	24709	NA	21264	Malignant neoplasms
700	1.0411	1.0392	1.0373000000000001	1.0265	1.0331	1.021	NA	NA	1.0227	1.0312	1.0152	1.013	1.0115	1.0005	1.007	0.9947	NA	NA	0.9943	1.0022	1.0676	1.0662	1.0637	1.0532	1.0599	1.0479	NA	NA	1.0519	1.0611	14359	14360	13755	NA	11473	Malignant neoplasms
710	0.9601	0.9717	0.961	0.9682	0.9604	0.9841	NA	NA	1.0161	1.0503	0.8608	0.8696	0.8616	0.8662	0.8444	0.8631	NA	NA	0.9007	0.9291	1.0708	1.0857	1.0719	1.0823	1.0924	1.122	NA	NA	1.1461	1.1873	755	752	523	NA	615	Malignant neoplasms
720	1.0431	1.0558	1.0439	1.0628	1.0291	1.0463	NA	NA	1.0297	1.0441	0.9807	0.9919	0.9813	0.9981	0.9673	0.9825	NA	NA	0.9599	0.9724	1.1095	1.124	1.1104	1.1317	1.0948	1.1143	NA	NA	1.1046	1.1212	2358	2355	2327	NA	1822	Malignant neoplasms
730	1.0305	1.0353	1.0148	1.0154	1.022	1.0243	NA	NA	1.0025	1.0078	0.965	0.9686	0.9502	0.9498	0.9557	0.9567	NA	NA	0.931	0.935	1.1004	1.1066	1.0837	1.0856	1.0929	1.0967	NA	NA	1.0795	1.0864	2094	2078	1979	NA	1630	Malignant neoplasms
740	1.0574	1.0366	1.0574	1.0288	1.0539	1.025	NA	NA	1.0059	0.9986	1.0297	1.0091	1.0297	1.0014	1.0263	0.9976	NA	NA	0.9772	0.9697	1.0859	1.065	1.0859	1.057	1.0823	1.053	NA	NA	1.0355	1.0283	13721	13725	13723	NA	11486	Malignant neoplasms
742	1.0435	1.0216	1.024	0.9923	0.9876	0.9519	NA	NA	1.0189	1.0278	0.8897	0.867	0.8719	0.8403	0.7754	0.7429	NA	NA	0.8402	0.8437	1.224	1.2038	1.2027	1.1719	1.258	1.2197	NA	NA	1.2356	1.252	362	345	146	NA	242	Malignant neoplasms
745	1.1134	1.0938	1.1025	1.0519	1.1137	1.0625	NA	NA	1.0501	1.0494	1.0557	1.0363	1.0451	0.9962	1.0553	1.0058	NA	NA	0.9918	0.9904	1.1742	1.1544	1.1631	1.1108	1.1753	1.1224	NA	NA	1.1118	1.112	3343	3296	3251	NA	2871	Malignant neoplasms
750	1.0805	1.0741	1.0867	1.0601	1.0837	1.0604	NA	NA	1.0294	1.0335	1.0396	1.033	1.0455	1.0194	1.0425	1.0195	NA	NA	0.9868	0.9903	1.123	1.1168	1.1294	1.1025	1.1264	1.1029	NA	NA	1.0737	1.0786	6425	6415	6366	NA	5376	Malignant neoplasms
751	1.1222	1.1028	1.1395	1.1089	1.1281	1.1021	1.012	1.0205	1.0889	1.0826	1.0448	1.0253	1.0555	1.0255	1.0415	1.0159	0.8396	0.8429	1.0055	0.9984	1.2053	1.1861	1.2301	1.1992	1.2218	1.1956	1.2198	1.2355	1.1794	1.174	1820	1586	1437	278	1454	Malignant neoplasms
752	1.0758	1.0721	1.0653	1.0372	1.0592	1.0268	NA	NA	1.0321	1.0256	0.9576	0.9531	0.9485	0.9218	0.942	0.9114	NA	NA	0.9084	0.9015	1.2086	1.2061	1.1965	1.1669	1.191	1.1567	NA	NA	1.1727	1.1669	688	689	682	NA	578	Malignant neoplasms
753	1.1437	1.1572	1.1717	1.1352	1.1566	1.1169	NA	NA	1.0783	1.1089	1.0187	1.0287	1.0436	1.0084	1.0293	0.9916	NA	NA	0.951	0.9762	1.2841	1.3018	1.3156	1.278	1.2996	1.2581	NA	NA	1.2226	1.2596	690	689	680	NA	586	Malignant neoplasms
754	1.0623	1.0415	1.06	1.0238	1.0634	1.0338	NA	NA	1.0229	1.0143	0.9558	0.935	0.9525	0.9178	0.9436	0.9153	NA	NA	0.9114	0.9018	1.1807	1.1601	1.1795	1.1419	1.1984	1.1677	NA	NA	1.1479	1.1408	819	798	618	NA	675	Malignant neoplasms
755	0.9805	0.9938	1.0024	1.0051	1.0126	1.0195	NA	NA	1.0244	1.0442	0.8755	0.8864	0.8949	0.8962	0.9045	0.9094	NA	NA	0.905	0.9211	1.098	1.1142	1.1227	1.1271	1.1337	1.1431	NA	NA	1.1594	1.1836	725	723	725	NA	614	Malignant neoplasms
760	1.2931	1.2647	1.2936	1.2627	1.2612	1.2249	1.3379	1.3066	1.2153	1.2006	1.248	1.2198	1.2478	1.2171	1.2151	1.1795	1.1255	1.0934	1.1686	1.1537	1.3399	1.3113	1.341	1.3099	1.3089	1.2722	1.5903	1.5612	1.264	1.2494	7749	7541	7011	353	6306	Malignant neoplasms
761	1.7109	1.6448	1.7155	1.6522	1.622	1.5235	1.4072	1.3293	1.4626	1.4255	1.5416	1.478	1.5379	1.4764	1.4234	1.3335	1.1063	1.0357	1.2956	1.26	1.8988	1.8304	1.9135	1.8488	1.8482	1.7406	1.79	1.7061	1.6511	1.6127	969	870	588	185	701	Malignant neoplasms
762	1.3169	1.2849	1.3173	1.2785	1.2893	1.2475	1.2828	1.2793	1.2388	1.2247	1.2603	1.2289	1.2599	1.2218	1.2317	1.1908	1.019	1.0107	1.1806	1.1662	1.376	1.3435	1.3772	1.3379	1.3497	1.307	1.6149	1.6192	1.3	1.286	5070	4947	4641	198	4166	Malignant neoplasms
763	1.1618	1.1348	1.1684	1.1438	1.1643	1.1293	NA	NA	1.1126	1.0958	1.0903	1.0639	1.0963	1.0721	1.0922	1.0581	NA	NA	1.0388	1.022	1.2379	1.2105	1.2452	1.2204	1.2411	1.2053	NA	NA	1.1918	1.1749	2394	2385	2354	NA	2040	Malignant neoplasms
770	1.1475	1.1254	1.1833	1.1474	1.161	1.1229	0.9879	0.9897	1.1123	1.1047	1.092	1.0703	1.1235	1.0886	1.1011	1.064	0.8459	0.8443	1.054	1.046	1.2058	1.1834	1.2463	1.2095	1.2241	1.1851	1.1538	1.1602	1.1739	1.1667	3956	3611	3460	400	3325	Malignant neoplasms
780	1.1882	1.1468	1.1938	1.1016	1.1869	1.0938	1.0143	1.0012	1.1431	1.1238	1.177	1.1357	1.1824	1.0908	1.1753	1.0828	0.9602	0.9465	1.1309	1.1116	1.1996	1.1579	1.2054	1.1125	1.1986	1.1048	1.0715	1.0589	1.1555	1.1361	108970	106556	101983	3358	85808	Malignant neoplasms
790	1.1572	1.1089	1.1634	1.0928	1.1585	1.0869	1.1239	1.0921	1.098	1.068	1.1455	1.0974	1.1512	1.0811	1.1454	1.0743	1.0865	1.0547	1.0856	1.0557	1.1691	1.1205	1.1756	1.1047	1.1718	1.0997	1.1626	1.1309	1.1105	1.0804	93227	87836	73590	8908	75311	Other neoplasms
800	1.2427	1.1799	1.2545	1.1248	1.245	1.1124	1.01	0.994	1.1924	1.1539	1.2288	1.1665	1.2403	1.1117	1.2306	1.0992	0.9522	0.9358	1.1772	1.139	1.2567	1.1935	1.2688	1.138	1.2596	1.1258	1.0713	1.0559	1.2077	1.169	78753	76641	72970	2904	60805	Diabetes mellitus
810	1.2672	1.2047	1.2767	1.1666	1.2716	1.1616	1.1699	1.1346	1.191	1.1543	1.2595	1.1972	1.2687	1.1591	1.2628	1.1534	1.1489	1.1136	1.183	1.1464	1.275	1.2123	1.2847	1.1742	1.2804	1.1699	1.1913	1.1561	1.1991	1.1623000000000001	290840	273746	227123	32523	238894	Endocrine, blood, immune disorders
811	1.4034	1.3665	1.4215	1.3696	1.5424	1.4182	1.3439	1.3109	1.2686	1.2544	1.3099	1.2729	1.3214	1.2703	1.4018	1.2845	1.1589	1.1248	1.1778	1.1622	1.5036	1.467	1.5291	1.4767	1.6971	1.5658	1.5584	1.5277	1.3664	1.354	2201	1898	1101	518	1811	Endocrine, blood, immune disorders
812	1.3147	1.2825	1.3668	1.3228	1.2975	1.2261	1.3607	1.3586	1.2183	1.2076	1.2319	1.1995	1.2666	1.2225	1.167	1.0987	1.2264	1.2207	1.1342	1.1223	1.403	1.3713	1.4748000000000001	1.4314	1.4425	1.3683	1.5097	1.5121	1.3087	1.2994	2519	1759	859	1054	1979	Endocrine, blood, immune disorders
813	1.3399	1.317	1.3722	1.324	1.3367	1.2823	1.2371	1.2373	1.2826	1.2874	1.2273	1.2043	1.2446	1.1981	1.1991	1.1477	1.0367	1.0313	1.1679	1.1706	1.4627	1.4402	1.5129	1.4631	1.4901	1.4327	1.4762	1.4844	1.4085	1.416	1318	1053	844	333	1142	Endocrine, blood, immune disorders
814	1.266	1.2031	1.2757	1.1652	1.2711	1.1609	1.1637	1.1273	1.1904	1.1532	1.2583	1.1956	1.2677	1.1576	1.2623	1.1527	1.1424	1.106	1.1823	1.1453	1.2738	1.2107	1.2837	1.1728	1.2799	1.1692	1.1854	1.1489	1.1985	1.1612	288595	272399	226681	31345	237480	Endocrine, blood, immune disorders
820	1.2211	1.1643	1.2432	1.1004	1.2533	1.1225	1.0761	1.0568	1.1479	1.1307	1.2131	1.1565	1.2347	1.0926	1.243	1.113	1.0608	1.0413	1.1396	1.1224	1.2292	1.1722	1.2518	1.1083	1.2636	1.1321	1.0916	1.0725	1.1562	1.1391	240813	217026	151120	52334	198517	Mental and substance use disorders
830	1.3684	1.2323	1.3789	1.1296	1.3877	1.1504	1.1372	1.1281	1.2626	1.1968	1.3533	1.2183	1.3635	1.1163	1.3697	1.1347	1.1023	1.0921	1.2479	1.1825	1.3837	1.2466	1.3944	1.143	1.406	1.1663	1.1732	1.1653	1.2773	1.2111	83481	80770	58389	11116	73730	Mental and substance use disorders
831	1.3684	1.2323	1.3789	1.1296	1.3877	1.1504	1.1372	1.1281	1.2626	1.1968	1.3533	1.2183	1.3635	1.1163	1.3697	1.1347	1.1023	1.0921	1.2479	1.1825	1.3837	1.2466	1.3944	1.143	1.406	1.1663	1.1732	1.1653	1.2773	1.2111	83481	80770	58389	11116	73730	Mental and substance use disorders
840	1.3013	1.1852	1.3196	1.0853	1.3313	1.1326	1.0775	1.0858	1.1629	1.1221	1.2417	1.1292	1.2591	1.033	1.2567	1.0666	0.9443	0.9455	1.1071	1.0669	1.3638	1.2439	1.3831	1.1403	1.4104	1.2027	1.2294	1.2469	1.2215	1.1802	4470	4378	2830	601	3878	Mental and substance use disorders
850	1.249	1.2157	1.2437	1.1411	1.3106	1.2274	0.9723	0.987	1.1418	1.1463	1.2012	1.1679	1.1957	1.0956	1.2512	1.1703	0.8715	0.8806	1.0934	1.0966	1.2987	1.2653	1.2936	1.1885	1.3727	1.2872	1.0846	1.1063	1.1922	1.1982	6436	6180	4492	860	5088	Mental and substance use disorders
860	1.2013	1.168	1.2262	1.1117	1.2605	1.1507	0.9793	0.9676	1.1335	1.1463	1.1775	1.1443	1.2013	1.0884	1.2308	1.1228	0.9314	0.9186	1.1086	1.1206	1.2256	1.1922	1.2516	1.1355	1.2909	1.1793	1.0297	1.0192	1.1589	1.1726	23745	22275	16448	3835	18898	Mental and substance use disorders
870	1.1351	1.0621	1.18	0.9996	1.3096	1.084	0.9721	0.9777	1.0315	1.024	1.0994	1.0276	1.1413	0.9651	1.2451	1.0281	0.9214	0.9251	0.9965	0.9884	1.1719	1.0977	1.2201	1.0353	1.3774	1.143	1.0255	1.0333	1.0677	1.0609	9576	8354	3688	3466	7900	Mental and substance use disorders
871	1.1878	1.0933	1.2273	0.9987	1.3362	1.0794	0.9805	0.9936	1.1051	1.0776	1.125	1.0336	1.1608	0.9416	1.241	0.9985	0.8649	0.873	1.0433	1.0158	1.2541	1.1564	1.2977	1.0591	1.4386	1.1669	1.1115	1.1307	1.1706	1.1431	3240	3030	1739	616	2801	Mental and substance use disorders
872	1.1177	1.037	1.1598	0.9658	1.4153	1.133	1.0156	1.0265	0.977	0.9911	1.0303	0.9526	1.0697	0.8868	1.2167	0.9654	0.8857	0.8904	0.8958	0.9064	1.2125	1.1287	1.2575	1.0519	1.6464	1.3298	1.1645	1.1834	1.0656	1.0838	1455	1412	404	530	1208	Mental and substance use disorders
873	1.0346	0.9746	1.0416	0.9326	1.1581	0.9846	0.9485	0.9196	0.9286	0.9431	0.9018	0.8459	0.9039	0.8045	0.9056	0.7618	0.7613	0.7317	0.7991	0.8082	1.187	1.1229	1.2003	1.0812	1.481	1.2726	1.1817	1.1559	1.0792	1.1006	503	438	148	200	403	Mental and substance use disorders
874	1.081	1.015	1.1154	0.9493	1.2803	1.0552	0.9629	0.9669	0.952	0.9602	1.0271	0.9624	1.0585	0.8983	1.1654	0.9556	0.8923	0.8931	0.9006	0.9068	1.1377	1.0704	1.1754	1.0031	1.4066	1.1653	1.0392	1.0467	1.0063	1.0168	3794	3351	1033	1749	3051	Mental and substance use disorders
875	1.1594	1.0842	1.2314	1.03	1.3069	1.0826	0.9939	1.0015	1.0596	1.0458	1.0894	1.0169	1.1486	0.9575	1.1904	0.9817	0.8973	0.9021	0.9921	0.9777	1.2339	1.156	1.3201	1.1081	1.4348	1.1938	1.1008	1.1119	1.1317	1.1186	2491	1933	1086	935	2148	Mental and substance use disorders
880	1.327	1.1975	1.3437	1.1164	1.3522	1.1342	1.1559	1.128	1.236	1.1641	1.3118	1.1833	1.3279	1.1027	1.3332	1.1176	1.1253	1.097	1.2211	1.1498	1.3424	1.2118	1.3596	1.1303	1.3715	1.1512	1.1875	1.16	1.251	1.1786	78552	73087	49431	15339	69390	Mental and substance use disorders
890	1.2793	1.1658	1.293	1.0803	1.4156	1.1897	1.1267	1.0916	1.1883	1.1291	1.1905	1.0822	1.1847	0.9856	1.2219	1.02	1.0237	0.989	1.0992	1.0419	1.3746	1.2558	1.4111	1.1841	1.6399	1.3877	1.2401	1.2048	1.2846	1.2236	2058	1258	443	1189	1711	Mental and substance use disorders
900	1.3247	1.1843	1.5417	1.3377	2.1504	1.7256	1.2154	1.1549	1.2253	1.1379	1.2759	1.1389	1.439	1.2439	1.8977	1.5121	1.1669	1.1075	1.1773	1.0919	1.3754	1.2314	1.6518	1.4386	2.4367	1.9694	1.266	1.2044	1.2753	1.1859	7896	2095	695	6653	6860	Mental and substance use disorders
910	1.2209	1.1329	1.218	1.0822	1.3934	1.1435	1.1722	1.1355	1.1406	1.1063	1.1625	1.077	1.114	0.9853	1.1444	0.9307	1.1124	1.0758	1.0824	1.0483	1.2822	1.1918	1.3316	1.1886	1.6966	1.405	1.2352	1.1985	1.2019	1.1675	4568	1169	251	3997	3979	Mental and substance use disorders
911	1.2157	1.1248	1.2266	1.0911	1.7538	1.2587	1.1567	1.1237	1.1384	1.1074	1.1526	1.0644	1.1151	0.9867	1.3415	0.9406	1.0932	1.0601	1.0754	1.0444	1.2823	1.1886	1.3492	1.2064	2.2929	1.6844	1.2239	1.1912	1.205	1.1742	3883	1020	139	3444	3393	Mental and substance use disorders
912	1.2441	1.1725	1.1384	1.0353	1.0955	1.0188	1.2666	1.2178	1.1526	1.1111	1.1137	1.0466	0.9013	0.8146	0.8194	0.759	1.1218	1.0747	1.0242	0.9847	1.3897	1.3136	1.4379	1.3157	1.4647	1.3676	1.4302	1.38	1.297	1.2538	867	174	113	730	754	Mental and substance use disorders
920	1.5768	1.4481	1.8935	1.7423	2.1471	1.9422	1.0876	1.0539	1.3688	1.2967	1.4925	1.3683	1.7739	1.6282	1.9784	1.7848	0.9995	0.9666	1.2918	1.2217	1.6658	1.5325	2.0212	1.8645	2.3302	2.1135	1.1834	1.1492	1.4504	1.3764	3632	2534	1643	1483	3148	Mental and substance use disorders
930	1.1597	1.134	1.1793	1.0599	1.183	1.0818	1.0309	1.0254	1.0907	1.1066	1.1502	1.1244	1.1693	1.0507	1.171	1.0705	1.0118	1.0058	1.081	1.0966	1.1693	1.1436	1.1893	1.0693	1.1952	1.0932	1.0504	1.0455	1.1004	1.1167	149446	139440	95176	29738	126704	Mental and substance use disorders
940	1.241	1.1718	1.2443	1.1264	1.2358	1.1265	1.1792	1.1359	1.1672	1.1253	1.2311	1.1622	1.2338	1.1166	1.2246	1.1161	1.1536	1.1106	1.1571	1.1154	1.2511	1.1815	1.2549	1.1363	1.247	1.1371	1.2054	1.1618	1.1773	1.1353	161265	145227	126193	21702	138222	Neurological conditions
950	1.0964	1.0842	1.0942	1.0606	1.0924	1.0566	1.0183	0.9908	1.0653	1.0657	1.0798	1.0677	1.0777	1.0443	1.0758	1.0403	0.7801	0.7544	1.0484	1.0486	1.1132	1.101	1.111	1.0771	1.1092	1.0731	1.3292	1.3013	1.0824	1.0831	47325	47210	47009	139	42954	Neurological conditions
960	1.0689	1.0621	1.0641	1.0335	1.0741	1.0439	NA	NA	1.0395	1.0398	1.0319	1.0249	1.0273	0.9972	1.0368	1.007	NA	NA	1.0007	1.0006	1.1072	1.1007	1.1023	1.0711	1.1127	1.082	NA	NA	1.0797	1.0805	7838	7840	7793	NA	6778	Neurological conditions
970	1.297	1.2005	1.353	1.1821	1.3707	1.1907	1.0661	1.0467	1.1815	1.1342	1.2666	1.1716	1.3182	1.1506	1.331	1.155	1.0153	0.9957	1.1512	1.1045	1.3281	1.2301	1.3888	1.2144	1.4115	1.2274	1.1195	1.1004	1.2126	1.1647	17589	14393	11345	4197	14416	Neurological conditions
980	1.2319	1.1576	1.2229	1.0777	1.2269	1.0921	1.143	1.1484	1.1375	1.118	1.1543	1.0831	1.146	1.0076	1.1401	1.0125	0.8543	0.8487	1.0567	1.0372	1.3146	1.2373	1.305	1.1528	1.3202	1.178	1.5294	1.554	1.2244	1.205	2212	2199	1684	125	1677	Neurological conditions
990	1.3168	1.1628	1.3249	1.0798	1.3339	1.0966	1.1971	1.1338	1.2146	1.1162	1.2844	1.133	1.2909	1.0505	1.2903	1.059	1.1357	1.0735	1.1833	1.0865	1.3501	1.1933	1.3599	1.1099	1.3789	1.1356	1.2618	1.1975	1.2467	1.1466	16417	14623	8600	3948	14478	Neurological conditions
1000	1.3289	1.199	1.3118	1.1162	1.3745	1.1546	1.2173	1.1929	1.2345	1.1505	1.2445	1.1204	1.2259	1.0399	1.2639	1.0575	1.0463	1.0202	1.1531	1.0725	1.4191	1.2831	1.4037	1.1981	1.4947	1.2605	1.4161	1.3948	1.3217	1.2341	2317	2109	1353	470	2084	Neurological conditions
1010	1.2891	1.203	1.2971	1.1531	1.2896	1.1496	1.1949	1.1482	1.2048	1.1507	1.2764	1.1908	1.2835	1.1407	1.2752	1.1364	1.1639	1.1176	1.1921	1.1384	1.302	1.2153	1.3108	1.1657	1.3041	1.163	1.2268	1.1795	1.2176	1.1632	102753	90649	79225	15059	89516	Neurological conditions
1020	1.2446	1.1896	1.2583	1.1714	1.2537	1.1693	1.1811	1.1447	1.1815	1.1436	1.235	1.1802	1.2478	1.1614	1.2428	1.1589	1.1591	1.1229	1.1714	1.1335	1.2543	1.199	1.2689	1.1815	1.2648	1.1799	1.2034	1.1669	1.1918	1.1537	179196	154467	141161	29279	145632	Sense organ diseases
1030	1.1758	1.1428	1.1779	1.1335	1.1781	1.1319	1.2912	1.2624	1.1334	1.11	1.1508	1.1182	1.1528	1.109	1.153	1.1073	1.0012	0.9729	1.1075	1.0843	1.2013	1.168	1.2035	1.1586	1.2039	1.1571	1.6651	1.6379	1.1599	1.1363	21887	21771	21555	166	18784	Sense organ diseases
1040	1.2086	1.1646	1.2075	1.1419	1.2115	1.1449	1.5901	1.5577	1.1548	1.124	1.1957	1.1521	1.1947	1.1295	1.1986	1.1324	1.3626	1.3292	1.1413	1.1106	1.2216	1.1773	1.2205	1.1544	1.2246	1.1574	1.8554	1.8255	1.1685	1.1375	93063	92792	92062	471	77516	Sense organ diseases
1050	1.1002	1.0679	1.1534	1.1013	1.1455	1.093	1.0153	0.9943	1.0641	1.0392	1.072	1.0401	1.1172	1.066	1.1076	1.0561	0.9723	0.9516	1.0347	1.01	1.1292	1.0965	1.1908	1.1377	1.1846	1.1311	1.0601	1.039	1.0944	1.0693	14365	9472	8504	5228	12293	Sense organ diseases
1070	1.1838	1.1362	1.1925	1.1173	1.1784	1.1105	1.1511	1.1063	1.1306	1.103	1.1668	1.1196	1.1749	1.1004	1.1601	1.0929	1.0984	1.054	1.1133	1.0859	1.201	1.153	1.2103	1.1344	1.1971	1.1285	1.2064	1.1612	1.1482	1.1204	49522	46488	41633	4784	43251	Sense organ diseases
1080	1.2344	1.1797	1.2481	1.1673	1.2447	1.1656	1.1598	1.1228	1.1792	1.1431	1.2129	1.1587	1.2245	1.1449	1.2206	1.1426	1.1098	1.0733	1.1578	1.122	1.2564	1.201	1.2721	1.1903	1.2693	1.1891	1.2122	1.1745	1.2011	1.1646	35538	30845	29334	5219	32606	Sense organ diseases
1090	1.2941	1.2301	1.3142	1.2165	1.3016	1.208	1.2423	1.1994	1.2198	1.1752	1.2789	1.2153	1.2967	1.1999	1.2831	1.1903	1.2135	1.1711	1.2043	1.1599	1.3095	1.245	1.3319	1.2333	1.3205	1.2259	1.2716	1.2285	1.2356	1.1907	73023	56768	48813	19041	61598	Sense organ diseases
1100	1.2572	1.203	1.2586	1.1527	1.2567	1.1482	1.1416	1.1064	1.1846	1.1506	1.249	1.195	1.2503	1.1448	1.2481	1.1401	1.1086	1.0734	1.175	1.1411	1.2655	1.2111	1.267	1.1606	1.2654	1.1564	1.1756	1.1404	1.1942	1.1601	264656	257075	239279	12155	181766	Cardiovascular diseases
1110	1.2251	1.1773	1.2248000000000001	1.1391	1.2278	1.138	0.9732	0.9618	1.1581	1.1299	1.1995	1.1522	1.1991	1.1147	1.2018	1.1133	0.814	0.7995	1.1331	1.1051	1.2513	1.2029	1.251	1.1641	1.2545	1.1632	1.1635	1.1572	1.1836	1.1552	23896	23737	23254	315	22215	Cardiovascular diseases
1120	1.2788	1.2319	1.2849	1.1712	1.2936	1.1724	1.0791	1.0814	1.1714	1.1565	1.2442	1.1981	1.2498	1.1385	1.2582	1.1395	0.8733	0.8712	1.1384	1.1235	1.3144	1.2666	1.3209	1.2048	1.3301	1.2063	1.3334	1.3424	1.2055	1.1905	13243	13058	12889	224	11938	Cardiovascular diseases
1130	1.2198	1.1635	1.2222	1.1181	1.2218	1.1147	1.0646	1.06	1.1471	1.1122	1.2064	1.1505	1.2088	1.1055	1.2084	1.1021	0.8652	0.8566	1.1331	1.0984	1.2333	1.1766	1.2358	1.1308	1.2354	1.1274	1.3101	1.3116	1.1613	1.1262	84291	84251	83224	233	68531	Cardiovascular diseases
1140	1.1563	1.1336	1.1572	1.0989	1.1559	1.0955	0.9881	0.9903	1.1208	1.1156	1.1412	1.1186	1.1421	1.0842	1.1407	1.0808	0.8619	0.8606	1.1053	1.1	1.1715	1.1488	1.1726	1.1137	1.1713	1.1105	1.1327	1.1394	1.1366	1.1315	60756	60404	59576	523	53772	Cardiovascular diseases
1150	1.2348	1.176	1.2449	1.1428	1.2431	1.1424	1.0748	1.0582	1.1611	1.1257	1.2018	1.144	1.211	1.1108	1.2078	1.1091	0.9683	0.9504	1.1283	1.0934	1.2687	1.209	1.2797	1.1756	1.2795	1.1767	1.1931	1.1781	1.1948	1.159	13408	12890	11745	917	11840	Cardiovascular diseases
1160	1.2443	1.1966	1.2443	1.1581	1.2414	1.1553	1.1467	1.1104	1.1774	1.1508	1.235	1.1875	1.2349	1.1491	1.2316	1.146	1.1099	1.0737	1.1676	1.1411	1.2537	1.2058	1.2539	1.1672	1.2512	1.1646	1.1848	1.1484	1.1872	1.1606	193587	187338	175285	9860	159624	Cardiovascular diseases
1170	1.6243	1.3934	1.5501	1.243	1.4621	1.2228	1.8765	1.6492	1.493	1.3226	1.6143	1.3844	1.5392	1.2338	1.4506	1.2127	1.855	1.6295	1.4825	1.313	1.6343	1.4024	1.561	1.2523	1.4737	1.233	1.8983	1.669	1.5036	1.3323	296188	223550	171643	91824	226829	Respiratory diseases
1180	1.4389	1.2823	1.4359	1.1999	1.4333	1.2049	1.4732	1.3383	1.341	1.2205	1.4213	1.2662	1.4183	1.1845	1.4156	1.1893	1.2868	1.1626	1.3235	1.2042	1.4567	1.2987	1.4537	1.2155	1.4512	1.2206	1.6867	1.5405	1.3587	1.2371	68734	68403	67240	607	59581	Respiratory diseases
1190	2.1236	1.6122	1.9754	1.3429	1.8427	1.3099	2.4965	2.0595	1.9316	1.5142	2.1056	1.5971	1.9562	1.3279	1.8209	1.2924	2.4602	2.0279	1.9128	1.4982	2.1417	1.6274	1.9948	1.358	1.8648	1.3278	2.5334	2.0916	1.9505	1.5304	165315	117360	75382	63614	122153	Respiratory diseases
1200	1.3323	1.2462	1.3073	1.1739	1.289	1.1674	1.4124	1.3296	1.2622	1.2009	1.3216	1.2361	1.2956	1.1632	1.2766	1.1559	1.3897	1.3077	1.2513	1.1904	1.343	1.2565	1.3191	1.1848	1.3015	1.1791	1.4355	1.352	1.2732	1.2116	165151	130657	112436	41511	141040	Respiratory diseases
1210	1.2802	1.2058	1.291	1.1779	1.2864	1.1789	1.1873	1.1397	1.1933	1.1445	1.2727	1.1985	1.283	1.1704	1.2775	1.1705	1.1703	1.1229	1.1851	1.1364	1.2877	1.2131	1.2991	1.1855	1.2954	1.1874	1.2046	1.1567	1.2016	1.1526	315904	282825	227352	50932	238006	Digestive diseases
1220	1.2606	1.1996	1.2663	1.1608	1.2571	1.1561	1.2612	1.2348	1.1868	1.1561	1.2336	1.1733	1.2391	1.1352	1.2292	1.1297	1.1061	1.0774	1.1595	1.1291	1.2882	1.2264	1.2942	1.187	1.2857	1.183	1.4379	1.4151	1.2146	1.1837	20957	20678	19339	624	18027	Digestive diseases
1230	1.4266	1.3447	1.4479	1.284	1.4533	1.2838	1.0931	1.0335	1.3363	1.3099	1.3797	1.2994	1.4	1.2402	1.4037	1.2385	0.84	0.7891	1.29	1.2637	1.4752	1.3915	1.4973	1.3293	1.5047	1.3307	1.4224	1.3536	1.3843	1.3578	8739	8692	8048	147	7676	Digestive diseases
1240	1.0875	1.0492	1.0997	1.0313	1.0649	1.0136	1.0519	1.0286	1.0191	1.0003	1.0609	1.0229	1.0657	0.9984	1.0152	0.965	1.0175	0.9941	0.9903	0.9713	1.1147	1.0762	1.1347	1.0653	1.1171	1.0647	1.0874	1.0644	1.0487	1.0301	16027	9242	3848	9326	11863	Digestive diseases
1241	1.3218	1.2249	1.3309	1.1872	1.3281	1.1869	1.2267	1.1619	1.2208	1.1611	1.306	1.21	1.3148	1.1723	1.311	1.1712	1.1735	1.1098	1.2053	1.1461	1.3377	1.24	1.3472	1.2022	1.3453	1.2028	1.2823	1.2165	1.2365	1.1763	69990	66962	59204	5411	60277	Digestive diseases
1242	1.2066	1.1463	1.213	1.1149	1.199	1.1099	1.0842	1.0424	1.1375	1.1022	1.1779	1.1184	1.1833	1.0869	1.1685	1.081	0.9935	0.9528	1.1092	1.0743	1.2361	1.1748	1.2434	1.1436	1.2303	1.1395	1.1832	1.1404	1.1665	1.1308	17069	16153	14775	1354	15433	Digestive diseases
1244	1.3761	1.2831	1.3982	1.2486	1.3691	1.23	1.2774	1.2299	1.2631	1.2051	1.3568	1.2647	1.3773	1.2293	1.3463	1.2089	1.236	1.1891	1.2438	1.1864	1.3957	1.3018	1.4195	1.2682	1.3923	1.2515	1.3201	1.272	1.2827	1.2242	49842	43247	34394	9371	41117	Digestive diseases
1246	1.1715	1.1128	1.1754	1.0829	1.1666	1.0765	1.0513	1.0215	1.1095	1.0759	1.1551	1.0968	1.1589	1.0673	1.1486	1.0596	0.9862	0.9562	1.093	1.0595	1.1882	1.1289	1.1921	1.0988	1.1847	1.0937	1.1206	1.0913	1.1263	1.0924	49054	48597	40227	2480	42828	Digestive diseases
1248	1.1976	1.1358	1.215	1.1091	1.1985	1.0902	0.9477	0.9324	1.1325	1.1016	1.1628	1.1021	1.1794	1.0757	1.1611	1.0552	0.8366	0.8204	1.0979	1.0673	1.2334	1.1706	1.2517	1.1435	1.2372	1.1263	1.0736	1.0598	1.1683	1.137	11248	11026	9607	635	9978	Digestive diseases
1250	1.2999	1.2148	1.3063	1.1824	1.2954	1.1793	1.2319	1.1685	1.2116	1.1544	1.2919	1.2071	1.2979	1.1746	1.2863	1.1708	1.211	1.148	1.2031	1.1461	1.308	1.2225	1.3147	1.1902	1.3046	1.1879	1.2532	1.1894	1.2201	1.1627	283770	261648	216773	36299	224276	Digestive diseases
1260	1.2199	1.1712	1.2213	1.1357	1.2207	1.1379	1.1858	1.1525	1.149	1.1244	1.2121	1.1636	1.2131	1.1278	1.2115	1.1291	1.1673	1.134	1.1407	1.1161	1.2278	1.1789	1.2296	1.1436	1.23	1.1468	1.2047	1.1714	1.1574	1.1328	263963	236324	191230	42723	211374	Genitourinary diseases
1270	1.2183	1.1734	1.2206	1.1297	1.2223	1.1306	1.0665	1.0442	1.1572	1.1379	1.207	1.1623000000000001	1.2091	1.1188	1.2104	1.1194	1.0226	1	1.146	1.1267	1.2297	1.1846	1.2322	1.1407	1.2343	1.1419	1.1123	1.0904	1.1686	1.1492	124174	121174	114202	5781	112699	Genitourinary diseases
1271	1.3535	1.3431	1.3143	1.2601	1.3413	1.2442	NA	NA	1.1961	1.1806	1.0592	1.0435	0.9812	0.9342	0.9806	0.903	NA	NA	0.9281	0.9091	1.7296	1.7285	1.7604	1.6997	1.8345	1.7143	NA	NA	1.5414	1.5333	174	121	101	NA	160	Genitourinary diseases
1272	1.4542	1.352	1.4503	1.2376	1.4532	1.2217	NA	NA	1.2901	1.2704	1.3668	1.2689	1.363	1.1602	1.3642	1.1435	NA	NA	1.2121	1.1925	1.5472	1.4406	1.5432	1.3203	1.548	1.3053	NA	NA	1.373	1.3534	2642	2638	2538	NA	2542	Genitourinary diseases
1273	1.2183	1.1734	1.2206	1.1297	1.2224	1.1307	1.0661	1.0436	1.1573	1.1379	1.207	1.1623000000000001	1.2091	1.1188	1.2105	1.1195	1.0221	0.9993	1.146	1.1267	1.2297	1.1846	1.2322	1.1406	1.2344	1.142	1.1119	1.0899	1.1686	1.1492	124119	121149	114183	5750	112653	Genitourinary diseases
1280	1.1641	1.1171	1.1616	1.0996	1.163	1.0981	NA	NA	1.1014	1.0685	1.1426	1.0962	1.1402	1.0789	1.1416	1.0775	NA	NA	1.0795	1.047	1.1859	1.1384	1.1834	1.1207	1.1849	1.1192	NA	NA	1.1237	1.0904	30069	30057	29975	NA	26000	Genitourinary diseases
1290	1.138	1.0905	1.1422	1.0648	1.1348	1.059	0.9713	0.9428	1.06	1.0403	1.109	1.0621	1.1129	1.0368	1.1025	1.028	0.8823	0.8532	1.0307	1.011	1.1677	1.1196	1.1723	1.0937	1.1681	1.0909	1.0693	1.0418	1.0901	1.0705	14150	13909	11059	1052	11806	Genitourinary diseases
1300	1.2286	1.1793	1.2239	1.1365	1.2166	1.1342	1.2162	1.182	1.154	1.129	1.2182	1.1692	1.2127	1.1259	1.2047	1.1228	1.1931	1.159	1.1434	1.1185	1.239	1.1895	1.2351	1.1472	1.2286	1.1456	1.2397	1.2055	1.1647	1.1397	147268	124802	109348	28564	124457	Genitourinary diseases
1310	0.9476	0.9355	0.9665	0.9457	0.9958	1.004	NA	NA	0.9839	0.9687	0.875	0.8622	0.8925	0.8715	0.7798	0.7813	NA	NA	0.8889	0.8734	1.0263	1.015	1.0466	1.0261	1.2717	1.2901	NA	NA	1.0891	1.0743	1353	1353	137	NA	823	Genitourinary diseases
1320	1.193	1.138	1.1982	1.1124	1.1943	1.1221	1.1539	1.1143	1.1286	1.0956	1.1798	1.125	1.1847	1.0995	1.1775	1.1058	1.1202	1.0807	1.1143	1.0814	1.2065	1.1511	1.2119	1.1256	1.2115	1.1386	1.1885	1.1489	1.1431	1.11	80226	76332	47501	12194	61923	Genitourinary diseases
1330	1.9575	1.8618	1.7376	1.6011	1.6747	1.5515	2.8132	2.6878	1.8312	1.7668	1.9429	1.8475	1.7231	1.5873	1.659	1.5367	2.7718	2.647	1.8162	1.752	1.9723	1.8761	1.7523	1.6151	1.6905	1.5666	2.8553	2.7292	1.8464	1.7817	212545	160139	127239	64263	175421	Skin diseases
1340	1.2887	1.2102	1.2942	1.1758	1.2986	1.1825	1.1709	1.1247	1.1973	1.1451	1.2805	1.2023	1.2856	1.1677	1.2892	1.1737	1.1506	1.1047	1.1886	1.1365	1.2969	1.2182	1.3029	1.1839	1.3081	1.1914	1.1915	1.1451	1.2061	1.1537	267151	245258	205775	34599	208501	Musculoskeletal diseases
1350	1.4082	1.3155	1.4004	1.2699	1.3899	1.2607	1.2697	1.2026	1.313	1.2434	1.375	1.2839	1.3674	1.2391	1.3561	1.2293	1.0451	0.9819	1.2801	1.2116	1.4422	1.348	1.4342	1.3014	1.4245	1.293	1.5426	1.4728	1.3468	1.276	17774	17725	16515	291	15460	Musculoskeletal diseases
1360	1.2828	1.1995	1.2801	1.1667	1.2787	1.1616	1.1814	1.1042	1.1992	1.1409	1.2707	1.188	1.2681	1.1555	1.2666	1.1503	1.054	0.9798	1.187	1.1291	1.2949	1.2111	1.2922	1.1781	1.291	1.1731	1.3241	1.2444	1.2115	1.1528	117124	117031	113542	802	100636	Musculoskeletal diseases
1370	1.359	1.2863	1.3579	1.2368	1.358	1.2273	NA	NA	1.2679	1.2226	1.3276	1.256	1.3265	1.2075	1.3264	1.198	NA	NA	1.2373	1.1926	1.3911	1.3173	1.3901	1.2668	1.3903	1.2574	NA	NA	1.2993	1.2533	19181	19179	18861	NA	17324	Musculoskeletal diseases
1380	1.2982	1.1984	1.3006	1.1491	1.3018	1.1538	1.1496	1.0973	1.2006	1.1394	1.2848	1.1857	1.2871	1.1368	1.2871	1.1404	1.1054	1.0536	1.1876	1.1268	1.3116	1.2111	1.3142	1.1616	1.3166	1.1674	1.1956	1.1428	1.2138	1.1522	96513	93934	79147	6828	84881	Musculoskeletal diseases
1390	1.2954	1.2129	1.3047	1.1827	1.308	1.1872	1.1774	1.1322	1.2028	1.1473	1.2862	1.2041	1.295	1.1736	1.2974	1.1773	1.1555	1.1106	1.1933	1.1381	1.3047	1.2218	1.3145	1.1918	1.3187	1.1972	1.1997	1.1543	1.2123	1.1566	209238	189096	159953	29805	171806	Musculoskeletal diseases
1400	1.1877	1.1339	1.2607	1.1468	1.2895	1.1747	1.0907	1.0647	1.1127	1.0761	1.167	1.1137	1.231	1.1189	1.253	1.1405	1.0645	1.0386	1.0912	1.0548	1.2088	1.1545	1.2911	1.1754	1.327	1.21	1.1176	1.0915	1.1347	1.0977	32251	17025	11591	17158	25999	Congenital anomalies
1410	1.2837	1.17	1.323	1.1872	1.3205	1.1592	1.081	1.0216	1.1735	1.0923	1.1128	1.0099	1.1346	1.0131	1.0954	0.955	0.8086	0.7566	1.0062	0.9329	1.4808	1.3554	1.5428	1.3913	1.5918	1.4071	1.4451	1.3794	1.3686	1.279	476	404	268	116	395	Congenital anomalies
1420	1.0291	0.9794	NA	NA	NA	NA	1.0201	0.9641	0.9842	0.9561	0.8733	0.8282	NA	NA	NA	NA	0.8502	0.7998	0.8205	0.7939	1.2128	1.1583	NA	NA	NA	NA	1.224	1.1623000000000001	1.1806	1.1514	348	NA	NA	286	292	Congenital anomalies
1430	2.7689	2.6789	3.7629	3.8631	4.1579	4.0531	1.0329	1.0049	1.9969	1.8992	2.4596	2.3735	3.2801	3.3512	3.5374	3.4366	0.813	0.7853	1.681	1.5908	3.117	3.0237	4.3168	4.4532	4.8873	4.78	1.3122	1.2859	2.3722	2.2675	855	725	526	161	367	Congenital anomalies
1440	1.1654	1.1183	1.2169	1.1309	1.2322	1.135	1.0351	1.0166	1.102	1.0674	1.1155	1.0694	1.1547	1.0714	1.1596	1.0663	0.9631	0.9446	1.0511	1.0171	1.2175	1.1695	1.2824	1.1937	1.3092	1.2082	1.1124	1.0941	1.1553	1.1201	5055	3427	2545	1913	4275	Congenital anomalies
1450	1.2902	1.2123	1.5415	1.3826	1.7061	1.5452	1.1383	1.0856	1.2187	1.1597	1.1791	1.1055	1.3342	1.1894	1.4028	1.261	1.0204	0.971	1.1081	1.052	1.4117	1.3294	1.7811	1.6072	2.0751	1.8935	1.2699	1.2137	1.3404	1.2785	1285	485	262	873	1126	Congenital anomalies
1460	1.1657	1.1114	1.2301	1.1072	1.2563	1.1364	1.0928	1.0643	1.1038	1.0679	1.1433	1.0897	1.1968	1.0762	1.2147	1.0977	1.0652	1.0369	1.0805	1.0449	1.1885	1.1337	1.2644	1.1391	1.2992	1.1765	1.1211	1.0924	1.1276	1.0914	26608	12766	8409	15480	21781	Congenital anomalies
1470	1.178	1.1283	1.2683	1.1542	1.285	1.1709	1.0845	1.0602	1.1103	1.0803	1.1657	1.1162	1.2508	1.1377	1.261	1.1483	1.0689	1.0445	1.0971	1.0671	1.1905	1.1406	1.286	1.1709	1.3095	1.1939	1.1004	1.0761	1.1237	1.0936	91561	50669	26576	49756	70760	Oral conditions
1480	1.108	1.0693	1.2469	1.1248	1.2808	1.1495	1.0238	1.0105	1.049	1.0285	1.0911	1.0527	1.2181	1.0978	1.239	1.1108	1.0044	0.991	1.0313	1.0107	1.1252	1.0863	1.2764	1.1525	1.3239	1.1897	1.0436	1.0304	1.0671	1.0465	42689	17603	8465	28068	34584	Oral conditions
1490	1.2897	1.2171	1.3292	1.1959	1.3268	1.2096	1.2113	1.1605	1.1929	1.1454	1.2456	1.1742	1.2832	1.1528	1.2426	1.1303	1.1389	1.0887	1.1472	1.1003	1.3353	1.2617	1.3768	1.2406	1.4166	1.2943	1.2884	1.2371	1.2404	1.1925	8466	7996	2186	2842	6400	Oral conditions
1502	1.2193	1.1619	1.2722	1.1607	1.2957	1.1799	1.1303	1.0996	1.1471	1.1117	1.2037	1.1466	1.2522	1.1419	1.2688	1.1546	1.1089	1.0782	1.1304	1.0952	1.2351	1.1774	1.2924	1.1799	1.3232	1.2057	1.1521	1.1214	1.1639	1.1285	61180	38767	21493	29069	47317	Oral conditions
1520	1.1631	1.1213	1.2094	1.1267	1.2141	1.1346	1.0568	1.0363	1.1113	1.0876	1.1555	1.1139	1.2003	1.1181	1.204	1.125	1.0445	1.024	1.1032	1.0795	1.1707	1.1288	1.2186	1.1355	1.2242	1.1443	1.0692	1.0488	1.1195	1.0958	246179	184392	152605	74802	198640	Unintentional injuries
1530	1.1631	1.1213	1.2094	1.1267	1.2141	1.1346	1.0568	1.0363	1.1113	1.0876	1.1555	1.1139	1.2003	1.1181	1.204	1.125	1.0445	1.024	1.1032	1.0795	1.1707	1.1288	1.2186	1.1355	1.2242	1.1443	1.0692	1.0488	1.1195	1.0958	246179	184392	152605	74802	198640	Unintentional injuries
1540	1.1263	1.0761	1.1942	1.0509	1.2531	1.0938	1.0731	1.0514	1.0729	1.05	1.0798	1.0307	1.127	0.9895	1.1603	1.0098	1.0154	0.9937	1.0251	1.0024	1.1748	1.1236	1.2654	1.1161	1.3533	1.1847	1.1341	1.1124	1.123	1.1	5432	2840	1623	3151	4586	Unintentional injuries
1550	1.1371	1.1046	1.1742	1.1067	1.1794	1.1129	1.0224	1.0085	1.1007	1.0844	1.1267	1.0943	1.162	1.095	1.1665	1.1005	1.0039	0.9898	1.0897	1.0734	1.1477	1.115	1.1865	1.1186	1.1924	1.1254	1.0413	1.0275	1.1119	1.0956	123750	97427	89267	29486	104225	Unintentional injuries
1560	1.008	0.9854	1.1107	1.0315	1.1226	1.0365	0.964	0.9498	0.9775	0.9685	0.9552	0.933	1.0248	0.9496	1.0206	0.94	0.9004	0.886	0.9225	0.9131	1.0637	1.0408	1.2039	1.1205	1.2347	1.1428	1.0322	1.0182	1.0359	1.0273	3270	1460	1057	2004	2799	Unintentional injuries
1570	0.8768	0.8378	NA	NA	NA	NA	NA	NA	0.8262	0.8068	0.6725	0.6388	NA	NA	NA	NA	NA	NA	0.6156	0.5988	1.1431	1.0988	NA	NA	NA	NA	NA	NA	1.109	1.087	128	NA	NA	NA	104	Unintentional injuries
1575	1.0637	1.0323	1.1071	1.0378	1.1246	1.0499	1.0235	1.0094	1.0144	0.9986	1.0443	1.0131	1.0808	1.0123	1.0887	1.0155	0.9985	0.9842	0.9935	0.9775	1.0834	1.0519	1.134	1.0639	1.1618	1.0855	1.0491	1.0353	1.0358	1.0201	28689	16072	8886	16270	22319	Unintentional injuries
1580	0.9771	0.924	NA	NA	NA	NA	NA	NA	NA	NA	0.7173	0.6723	NA	NA	NA	NA	NA	NA	NA	NA	1.331	1.2699	NA	NA	NA	NA	NA	NA	NA	NA	105	NA	NA	NA	NA	Unintentional injuries
1590	1.252	1.1876	1.2783	1.1682	1.2711	1.1673	1.1405	1.103	1.1736	1.1376	1.2407	1.1766	1.2658	1.1565	1.2576	1.1545	1.1176	1.0802	1.1622	1.1263	1.2634	1.1986	1.2909	1.1801	1.2848	1.1801	1.164	1.1262	1.1851	1.1489	123759	105231	88344	24731	106478	Unintentional injuries
1600	1.0994	1.0475	1.1377	1.0045	1.2723	1.0911	1.0037	0.9917	1.0136	1.0039	1.0773	1.0259	1.1116	0.9804	1.2252	1.049	0.9754	0.9629	0.9903	0.9802	1.1218	1.0696	1.1644	1.0291	1.3212	1.1348	1.0328	1.0213	1.0375	1.0282	23875	16855	6452	12388	17833	Intentional injuries
1610	1.1127	1.0534	1.1387	0.9885	1.2842	1.0889	1.0035	0.992	1.0225	1.0112	1.0867	1.028	1.1079	0.9606	1.2308	1.0416	0.9703	0.9582	0.9956	0.9839	1.1393	1.0793	1.1704	1.0173	1.3399	1.1382	1.0378	1.027	1.05	1.0392	17707	12089	5089	9073	13698	Intentional injuries
1620	1.0721	1.0318	1.1299	1.0267	1.2418	1.0791	1.011	0.9987	0.9832	0.9782	1.0328	0.9928	1.0845	0.9836	1.1506	0.9967	0.9591	0.9458	0.941	0.935	1.1129	1.0723	1.1772	1.0716	1.3403	1.1684	1.0657	1.0546	1.0273	1.0233	6784	5326	1554	3482	4828	Intentional injuries
