# Supplementary material for: Mapping risks of health conditions in people with atopic eczema in English primary care and hospital data
Source: Nat Commun. 2025 Dec 20;17:555. doi: 10.1038/s41467-025-67247-w (PMC12808256; doi:10.1038/s41467-025-67247-w)
Supplement: Supplementary file 4 — Source Data [file 41467_2025_67247_MOESM4_ESM.zip › tab-suppl-6-source-data.csv]

outcome	estimate_crude_any age	estimate_A_any age	estimate_crude_18+	estimate_A_18+	estimate_crude_40+	estimate_A_40+	estimate_crude_<18	estimate_A_<18	estimate_crude_hospitalised	estimate_A_hospitalised	conf.low_crude_any age	conf.low_A_any age	conf.low_crude_18+	conf.low_A_18+	conf.low_crude_40+	conf.low_A_40+	conf.low_crude_<18	conf.low_A_<18	conf.low_crude_hospitalised	conf.low_A_hospitalised	conf.high_crude_any age	conf.high_A_any age	conf.high_crude_18+	conf.high_A_18+	conf.high_crude_40+	conf.high_A_40+	conf.high_crude_<18	conf.high_A_<18	conf.high_crude_hospitalised	conf.high_A_hospitalised	event_crude_any age	event_crude_18+	event_crude_40+	event_crude_<18	event_crude_hospitalised	category
8	1.2924	1.2012	1.3215	1.167	1.2938	1.1507	1.1874	1.138	1.2123	1.1578	1.2741	1.1838	1.3015	1.1488	1.2722	1.1308	1.1509	1.1021	1.1946	1.1406	1.3109	1.2188	1.3417	1.1856	1.3159	1.171	1.225	1.1751	1.2302	1.1753	51853	44673	36068	10855	47318	infectious diseases
8.5	1.2525	1.1651	1.2576	1.1396	1.2758	1.152	1.1101	1.0701	1.1493	1.0937	1.1977	1.1128	1.1999	1.0857	1.2117	1.0925	0.9885	0.9498	1.0953	1.0413	1.3097	1.2197	1.3181	1.1962	1.3432	1.2147	1.2468	1.2056	1.206	1.1488	4846	4328	3579	751	4083	infectious diseases
8.51	1.1953	1.1345	1.2906	1.2175	NA	NA	NA	NA	1.1824	1.1544	0.9505	0.8982	0.9565	0.8966	NA	NA	NA	NA	0.9247	0.8995	1.5033	1.433	1.7413	1.6533	NA	NA	NA	NA	1.5119	1.4816	187	110	NA	NA	162	infectious diseases
8.52	1.2816	1.2333	1.2809	1.1934	1.2713	1.1828	1.1582	1.1003	1.2134	1.1868	1.2332	1.1861	1.2322	1.1471	1.222	1.1361	0.9358	0.8824	1.1657	1.1395	1.3319	1.2824	1.3316	1.2416	1.3226	1.2315	1.4334	1.3722	1.2631	1.236	6908	6779	6507	226	6244	infectious diseases
8.6	1.2006	1.152	1.3136	1.1676	1.3144	1.1739	1.1367	1.1138	1.1519	1.1242	1.1697	1.1219	1.2586	1.1172	1.253	1.1175	1.1008	1.0782	1.1206	1.0932	1.2323	1.1829	1.371	1.2202	1.3788	1.2331	1.1736	1.1506	1.184	1.156	14673	5645	4555	9469	13130	infectious diseases
8.7	1.1925	1.1192	1.2052	1.0578	NA	NA	1.4763	1.4021	1.1359	1.1047	0.9661	0.9016	0.9274	0.8067	NA	NA	1.0678	1.007	0.9045	0.8765	1.4721	1.3894	1.5663	1.3872	NA	NA	2.0411	1.9522	1.4266	1.3925	221	139	NA	101	185	infectious diseases
10	1.2614	1.2015	1.3265	1.2484	1.3642	1.2476	0.8937	0.9495	1.2785	1.2237	1.1545	1.0972	1.2095	1.1353	1.2288	1.1206	0.7017	0.7394	1.1595	1.1073	1.3783	1.3157	1.4549	1.3729	1.5145	1.389	1.1382	1.2193	1.4096	1.3523	1244	1150	905	165	1025	infectious diseases
31	1.3868	1.2599	NA	NA	NA	NA	NA	NA	1.2772	1.1272	1.0372	0.9351	NA	NA	NA	NA	NA	NA	0.9496	0.8291	1.8542	1.6975	NA	NA	NA	NA	NA	NA	1.7178	1.5325	117	NA	NA	NA	110	infectious diseases
38	1.2406	1.1978	1.2498	1.1657	1.2458	1.16	1.0748	1.0481	1.1845	1.1682	1.2194	1.177	1.2282	1.145	1.2236	1.1388	0.999	0.9722	1.1637	1.1473	1.2621	1.219	1.2719	1.1867	1.2684	1.1815	1.1562	1.1299	1.2056	1.1894	35491	34297	32322	1893	32907	infectious diseases
38.1	1.2118	1.1659	1.2146	1.133	1.2302	1.1441	1.0315	1.0199	1.1548	1.1382	1.1715	1.1265	1.173	1.0934	1.187	1.103	0.9172	0.9048	1.1152	1.0986	1.2535	1.2067	1.2577	1.1742	1.2751	1.1868	1.1601	1.1497	1.1959	1.1792	9006	8421	8036	710	8335	infectious diseases
38.2	1.5118	1.4517	1.5186	1.4072	1.5189	1.4073	1.2739	1.2264	1.4	1.3766	1.4397	1.3812	1.4436	1.336	1.4412	1.3336	1.0834	1.0381	1.3306	1.3071	1.5876	1.5259	1.5975	1.4822	1.6008	1.4851	1.498	1.4488	1.4731	1.4498	4414	4102	3811	391	3973	infectious diseases
41	1.294	1.2315	1.3133	1.203	1.3116	1.2007	1.1297	1.0917	1.2246	1.1886	1.2718	1.21	1.2897	1.1809	1.2869	1.1776	1.0733	1.0359	1.2024	1.1667	1.3166	1.2534	1.3373	1.2256	1.3367	1.2242	1.189	1.1504	1.2472	1.2109	34181	31214	28566	3812	30330	infectious diseases
41.1	1.6046	1.5312	1.5934	1.4616	1.5747	1.446	1.7033	1.6513	1.4959	1.4633	1.5703	1.4979	1.5572	1.4275	1.5366	1.4101	1.6127	1.5611	1.4623	1.4298	1.6395	1.5653	1.6304	1.4964	1.6137	1.4828	1.7989	1.7466	1.5303	1.4975	23132	20137	17620	3862	20430	infectious diseases
41.2	1.377	1.3238	1.3994	1.2949	1.3975	1.2861	1.2486	1.2161	1.2914	1.2691	1.3397	1.2872	1.3575	1.2551	1.3507	1.2419	1.18	1.1478	1.2547	1.2323	1.4154	1.3614	1.4426	1.3359	1.446	1.3318	1.3212	1.2885	1.3292	1.307	13748	11189	8920	3252	12204	infectious diseases
41.21	1.0644	1.0006	0.9961	0.9009	1.1049	1.0299	NA	NA	1.0297	1.0003	0.813	0.7603	0.743	0.6673	0.82	0.7602	NA	NA	0.7757	0.7507	1.3936	1.3168	1.3354	1.2162	1.4887	1.3951	NA	NA	1.3668	1.3329	130	107	105	NA	117	infectious diseases
41.4	1.1703	1.1258	1.1764	1.091	1.1859	1.1016	1.042	1.0258	1.113	1.0962	1.1473	1.1034	1.1526	1.0684	1.1606	1.0777	0.98	0.9634	1.0904	1.0737	1.1937	1.1487	1.2008	1.1141	1.2117	1.1261	1.1079	1.0922	1.136	1.1193	26594	24751	22561	2705	24487	infectious diseases
53	1.4176	1.3371	1.4071	1.2886	1.4036	1.2916	1.4136	1.3458	1.3189	1.258	1.3409	1.2634	1.3275	1.214	1.3216	1.2145	1.1963	1.1343	1.2446	1.186	1.4987	1.4152	1.4915	1.3678	1.4905	1.3735	1.6704	1.5968	1.3976	1.3344	3475	3158	2946	394	3139	infectious diseases
53.1	1.2928	1.2224	1.3216	1.2146	1.3297	1.2386	NA	NA	1.2419	1.1853	1.1348	1.0704	1.1585	1.0618	1.1633	1.0809	NA	NA	1.0849	1.0334	1.4728	1.3961	1.5076	1.3895	1.52	1.4193	NA	NA	1.4217	1.3596	621	608	584	NA	571	infectious diseases
54	2.46	2.2854	2.024	1.7688	1.7297	1.5366	2.998	2.845	2.2768	2.1512	2.3256	2.1571	1.8723	1.6308	1.573	1.3931	2.778	2.6315	2.1433	2.0223	2.6023	2.4214	2.188	1.9183	1.902	1.6949	3.2354	3.076	2.4187	2.2883	3948	1866	1186	2363	3327	infectious diseases
70	1.1979	1.1634	1.2332	1.136	1.2873000000000001	1.1729	1.0583	1.1796	1.0953	1.1066	1.119	1.0844	1.1511	1.0579	1.1895	1.0808	0.7942	0.8735	1.0184	1.0272	1.2824	1.2482	1.3211	1.22	1.3931	1.2728	1.4104	1.5931	1.178	1.1921	2021	1972	1495	123	1714	infectious diseases
70.1	1.0977	1.0644	1.235	1.1666	1.3474	1.2636	NA	NA	1.065	1.0297	0.8648	0.8334	0.9508	0.8916	0.998	0.9291	NA	NA	0.8179	0.7858	1.3931	1.3596	1.6042	1.5263	1.8191	1.7183	NA	NA	1.3868	1.3493	171	142	108	NA	139	infectious diseases
70.2	1.2135	1.2145	1.2438	1.2272	1.3835	1.3024	NA	NA	1.108	1.1186	1.099	1.0966	1.1261	1.1074	1.2323	1.1553	NA	NA	0.9958	1.0022	1.3398	1.3451	1.3738	1.36	1.5533	1.4684	NA	NA	1.233	1.2485	973	963	720	NA	804	infectious diseases
70.3	1.1736	1.1201	1.2228	1.0571	1.2633	1.12	NA	NA	1.0584	1.0749	1.0698	1.018	1.1141	0.9594	1.1375	1.0044	NA	NA	0.9582	0.9711	1.2875	1.2325	1.3421	1.1648	1.4032	1.2488	NA	NA	1.169	1.1897	1058	1048	825	NA	888	infectious diseases
70.4	1.4229	1.326	1.3957	1.2609	1.4164	1.2848	NA	NA	1.3368	1.2741	1.2728	1.183	1.2448	1.1207	1.2537	1.1335	NA	NA	1.189	1.1304	1.5908	1.4861	1.5649	1.4187	1.6002	1.4562	NA	NA	1.503	1.4362	799	736	640	NA	703	infectious diseases
70.9	1.4809	1.3572	1.5207	1.3205	1.5157	1.3136	1.2789	1.223	1.3915	1.3256	1.3872	1.2691	1.4227	1.2322	1.4124	1.2209	1.0043	0.9523	1.3007	1.2375	1.5809	1.4514	1.6255	1.4151	1.6265	1.4134	1.6284	1.5707	1.4886	1.42	2397	2317	2020	190	2198	infectious diseases
71.1	1.8281	1.6496	1.8995	1.6943	NA	NA	NA	NA	NA	NA	1.3756	1.2231	1.4192	1.2466	NA	NA	NA	NA	NA	NA	2.4295	2.2247	2.5421	2.3028	NA	NA	NA	NA	NA	NA	120	115	NA	NA	NA	infectious diseases
78	1.4106	1.3024	1.3991	1.2505	1.4158	1.2918	1.4351	1.3199	1.3309	1.2571	1.3074	1.2045	1.2877	1.1474	1.2836	1.1678	1.2199	1.1161	1.224	1.1538	1.5219	1.4083	1.5202	1.3629	1.5617	1.429	1.6884	1.561	1.4472	1.3697	1723	1411	1005	409	1392	infectious diseases
79	1.4977	1.432	1.337	1.1681	1.3341	1.1594	1.532	1.4859	1.4395	1.3897	1.4758	1.4107	1.2972	1.1318	1.283	1.1134	1.507	1.4612	1.4172	1.3677	1.5199	1.4537	1.378	1.2054	1.3872	1.2074	1.5574	1.511	1.4622	1.412	48807	10855	6395	39583	43067	infectious diseases
79.1	1.6138	1.5601	1.3856	1.2685	1.4344	1.2941	1.6316	1.5838	1.5342	1.4926	1.5163	1.4643	1.1406	1.036	1.1004	0.986	1.5286	1.4822	1.4359	1.3955	1.7176	1.6621	1.6831	1.5531	1.8698	1.6985	1.7416	1.6924	1.6391	1.5966	2710	260	139	2482	2395	infectious diseases
79.2	1.1464	1.0956	1.1132	1.0163	NA	NA	1.1555	1.1041	1.0801	1.039	1.0561	1.0066	1.0003	0.9082	NA	NA	1.0566	1.0066	0.9791	0.9388	1.2444	1.1925	1.2387	1.1373	NA	NA	1.2636	1.211	1.1915	1.1499	1551	787	NA	1319	1099	infectious diseases
80	1.3809	1.2981	1.3897	1.2523	1.3911	1.2613	1.2541	1.1936	1.2703	1.2254	1.3451	1.2636	1.3519	1.2173	1.35	1.223	1.1686	1.1098	1.2352	1.1909	1.4177	1.3335	1.4285	1.2884	1.4334	1.3007	1.3458	1.2836	1.3063	1.2609	14249	12851	10760	2107	12312	infectious diseases
81	1.3233	1.2691	1.357	1.2527	1.3282	1.2227	1.1923	1.1406	1.1959	1.1867	1.2679	1.215	1.2968	1.1957	1.2651	1.1632	1.0717	1.0217	1.1443	1.1345	1.381	1.3256	1.42	1.3125	1.3944	1.2852	1.3266	1.2733	1.2498	1.2412	5621	4971	4303	899	5162	infectious diseases
110.1	1.7323	1.5897	1.7752	1.5698	1.723	1.533	1.4762	1.3826	1.6415	1.547	1.6138	1.4783	1.6469	1.4527	1.5933	1.4142	1.2175	1.1326	1.5252	1.4351	1.8593	1.7095	1.9136	1.6963	1.8632	1.6618	1.7897	1.6878	1.7667	1.6677	2264	2009	1827	302	2033	infectious diseases
110.11	1.3289	1.1797	1.4513	1.2559	1.386	1.2246	NA	NA	1.3761	1.2506	1.1236	0.9921	1.2233	1.0514	1.1611	1.0201	NA	NA	1.1556	1.0455	1.5717	1.4027	1.7216	1.5001	1.6546	1.47	NA	NA	1.6387	1.4961	371	359	335	NA	340	infectious diseases
110.12	1.8906	1.7531	1.9485	1.7316	1.8724	1.6867	NA	NA	1.7083	1.6286	1.6566	1.5307	1.703	1.5067	1.6216	1.4545	NA	NA	1.4874	1.4138	2.1576	2.0079	2.2295	1.9899	2.1621	1.956	NA	NA	1.9621	1.876	648	617	535	NA	560	infectious diseases
110.13	1.7487	1.6088	1.755	1.5353	1.7719	1.5432	NA	NA	1.7187	1.6265	1.4993	1.3746	1.4948	1.3001	1.5031	1.3007	NA	NA	1.467	1.3841	2.0396	1.8829	2.0606	1.813	2.0889	1.8308	NA	NA	2.0136	1.9114	493	453	431	NA	459	infectious diseases
110.2	1.8681	1.7205	1.8631	1.6618	1.7726	1.5813	NA	NA	1.6767	1.5982	1.6336	1.4995	1.6185	1.438	1.5318	1.3607	NA	NA	1.4625	1.3902	2.1362	1.9741	2.1445	1.9203	2.0511	1.8376	NA	NA	1.9223	1.8372	651	592	538	NA	596	infectious diseases
112	1.3584	1.25	1.3701	1.2	1.3771	1.2108	1.1145	1.062	1.2592	1.1853	1.3268	1.2202	1.3375	1.1704	1.3413	1.1783	1.0374	0.9863	1.2289	1.1562	1.3906	1.2804	1.4035	1.2303	1.4138	1.2442	1.1972	1.1435	1.2902	1.2151	18913	17961	15081	1965	17283	infectious diseases
112.3	1.5615	1.4597	1.6131	1.4313	1.6126	1.4426	NA	NA	1.4659	1.4203	1.3697	1.277	1.4065	1.2422	1.4004	1.2473	NA	NA	1.2824	1.2391	1.7802	1.6686	1.8501	1.6492	1.8569	1.6685	NA	NA	1.6757	1.628	649	594	562	NA	604	infectious diseases
117	1.5712	1.4604	1.5219	1.3585	1.5181	1.365	1.484	1.4587	1.4469	1.3622	1.4046	1.3021	1.3513	1.2017	1.3413	1.2013	1.1003	1.0748	1.2894	1.211	1.7576	1.6379	1.7139	1.5358	1.7183	1.551	2.0014	1.9797	1.6237	1.5323	829	722	658	120	761	infectious diseases
117.4	1.6831	1.3952	1.8374	1.4647	1.8922	1.4968	NA	NA	1.5129	1.2684	1.5075	1.2425	1.6378	1.2967	1.6776	1.3168	NA	NA	1.3506	1.126	1.8792	1.5666	2.0612	1.6545	2.1341	1.7015	NA	NA	1.6947	1.4287	857	811	745	NA	784	infectious diseases
130	1.2015	1.1281	1.1763	1.0397	1.2208	1.1022	NA	NA	1.1095	1.0469	0.9676	0.9019	0.9222	0.8053	0.9175	0.8186	NA	NA	0.8802	0.8253	1.4921	1.4112	1.5004	1.3423	1.6242	1.4839	NA	NA	1.3986	1.328	202	155	112	NA	175	infectious diseases
130.1	1.204	1.0788	NA	NA	NA	NA	NA	NA	NA	NA	0.8942	0.7914	NA	NA	NA	NA	NA	NA	NA	NA	1.6213	1.4706	NA	NA	NA	NA	NA	NA	NA	NA	109	NA	NA	NA	NA	infectious diseases
132	2.2773	2.2333	2.3292	2.1786	2.3621	2.2181	NA	NA	1.9971	1.9955	1.9902	1.9467	2.012	1.876	2.0314	1.9006	NA	NA	1.7293	1.7222	2.6058	2.562	2.6965	2.53	2.7466	2.5886	NA	NA	2.3064	2.3121	669	574	548	NA	572	infectious diseases
132.1	1.1161	1.1081	1.188	1.0945	NA	NA	0.9463	0.9467	1.0364	1.027	0.9106	0.9007	0.8897	0.813	NA	NA	0.7117	0.7094	0.8285	0.8183	1.3681	1.3633	1.5865	1.4734	NA	NA	1.2582	1.2634	1.2964	1.289	228	117	NA	115	189	infectious diseases
133	0.9707	0.9674	1.0347	1.0765	1.0024	1.0188	NA	NA	0.9187	0.9302	0.8122	0.8049	0.8452	0.8737	0.7808	0.7886	NA	NA	0.7359	0.742	1.1601	1.1626	1.2669	1.3264	1.2868	1.3163	NA	NA	1.147	1.1662	302	223	141	NA	189	infectious diseases
134	1.3279	1.291	1.5409	1.477	NA	NA	NA	NA	1.3536	1.353	1.048	1.0128	1.1413	1.0805	NA	NA	NA	NA	1.055	1.0507	1.6824	1.6456	2.0805	2.019	NA	NA	NA	NA	1.7367	1.7422	187	114	NA	NA	165	infectious diseases
134.1	1.182	1.1211	1.2021	1.1167	1.1626	1.0772	1.1355	1.0836	1.1274	1.0826	1.0562	0.9991	1.0233	0.9459	0.949	0.8734	0.982	0.9343	0.9996	0.9575	1.3228	1.258	1.4121	1.3183	1.4243	1.3285	1.313	1.2566	1.2717	1.2241	787	358	218	490	683	infectious diseases
136	1.2801	1.2184	1.2902	1.1812	1.2447	1.1479	1.2256	1.1972	1.2233	1.1984	1.1933	1.1341	1.1978	1.0945	1.1512	1.0596	1.0147	0.9855	1.1379	1.1133	1.3732	1.309	1.3896	1.2749	1.3458	1.2436	1.4804	1.4542	1.3151	1.29	2133	1902	1709	291	1987	infectious diseases
145	1.2008	1.19	1.2131	1.1535	1.1959	1.1192	NA	NA	1.1267	1.1476	1.0429	1.0313	1.0533	0.9987	1.0351	0.9653	NA	NA	0.9686	0.9843	1.3827	1.3732	1.3971	1.3322	1.3816	1.2977	NA	NA	1.3106	1.338	472	475	452	NA	410	neoplasms
145.1	1.0437	1.0298	1.0845	1.0535	1.1014	1.0549	NA	NA	1.0426	1.0324	0.8092	0.7956	0.8411	0.8142	0.8519	0.8123	NA	NA	0.798	0.7888	1.3463	1.3329	1.3982	1.3632	1.4239	1.3699	NA	NA	1.3623	1.3512	146	146	144	NA	128	neoplasms
145.2	1.2265	1.2167	1.2416	1.1887	1.2314	1.194	NA	NA	1.2346	1.2587	1.0974	1.0864	1.1105	1.0607	1.1003	1.0646	NA	NA	1.094	1.1133	1.3707	1.3626	1.3883	1.3322	1.3782	1.3393	NA	NA	1.3932	1.4231	754	754	735	NA	644	neoplasms
145.3	1.0629	1.0469	1.0673	1.0125	1.0401	0.9917	NA	NA	1.0607	1.0438	0.8907	0.8753	0.8911	0.842	0.862	0.8187	NA	NA	0.8729	0.8562	1.2684	1.2522	1.2783	1.2174	1.2551	1.2012	NA	NA	1.289	1.2725	297	288	258	NA	246	neoplasms
145.4	1.4654	1.4557	1.3816	1.3837	1.4404	1.4167	NA	NA	1.3201	1.3201	1.1198	1.1092	1.0552	1.0528	1.088	1.0663	NA	NA	0.9897	0.9835	1.9177	1.9104	1.809	1.8186	1.9069	1.8821	NA	NA	1.7607	1.7718	139	139	132	NA	118	neoplasms
145.5	1.126	1.1408	1.154	1.0785	1.1171	1.0595	NA	NA	1.0975	1.1288	0.8773	0.8854	0.9011	0.8378	0.8682	0.8203	NA	NA	0.8412	0.86240000000000006	1.4453	1.4697	1.4778	1.3882	1.4373	1.3686	NA	NA	1.432	1.4774	151	150	145	NA	128	neoplasms
149	1.1027	1.0908	1.1183	1.0672	1.0653	1.0028	NA	NA	0.9544	0.9668	0.9055	0.8932	0.9165	0.8713	0.8727	0.8181	NA	NA	0.7736	0.7819	1.3427	1.332	1.3645	1.307	1.3003	1.2292	NA	NA	1.1775	1.1953	235	235	234	NA	202	neoplasms
149.1	1.0847	1.0696	1.1248	1.0645	1.1429	1.0862	NA	NA	1.058	1.0782	0.9523	0.9361	0.9877	0.9317	1.0035	0.9504	NA	NA	0.9175	0.9325	1.2356	1.222	1.2809	1.2161	1.3017	1.2416	NA	NA	1.2201	1.2467	531	531	530	NA	435	neoplasms
149.2	1.1936	1.1877	1.2002	1.1662	1.3609	1.3106	NA	NA	NA	NA	0.9001	0.8907	0.901	0.8718	1.0126	0.9686	NA	NA	NA	NA	1.5829	1.5838	1.5987	1.5601	1.8289	1.7735	NA	NA	NA	NA	115	111	108	NA	NA	neoplasms
149.3	1.2066	1.2301	1.2507	1.2261	1.2783	1.2566	NA	NA	1.2217	1.3121	0.9816	0.9969	1.017	0.9927	1.0386	1.0165	NA	NA	0.9788	1.0466	1.4831	1.5178	1.538	1.5143	1.5733	1.5536	NA	NA	1.525	1.6449	221	221	221	NA	191	neoplasms
149.4	1.1442	1.156	1.17	1.1343	1.1543	1.1186	NA	NA	1.0737	1.1096	1.023	1.0316	1.0459	1.0115	1.0311	0.9969	NA	NA	0.9508	0.9807	1.2799	1.2955	1.3088	1.2721	1.2923	1.2551	NA	NA	1.2125	1.2553	737	736	726	NA	624	neoplasms
149.9	1.2052	1.1992	1.1747	1.1312	1.2778	1.2178	NA	NA	1.2297	1.2088	0.9617	0.9537	0.9364	0.8988	1.0125	0.9602	NA	NA	0.9611	0.94	1.5103	1.5079	1.4736	1.4237	1.6127	1.5445	NA	NA	1.5733	1.5544	183	180	177	NA	156	neoplasms
150	1.1765	1.1669	1.1516	1.1164	1.1616	1.126	NA	NA	1.1287	1.1317	1.1146	1.1046	1.0911	1.0568	1.1004	1.0658	NA	NA	1.064	1.066	1.2419	1.2327	1.2154	1.1793	1.2261	1.1897	NA	NA	1.1973	1.2013	3271	3271	3254	NA	2734	neoplasms
151	1.0781	1.0725	1.0667	1.0428	1.0873	1.0585	NA	NA	1.0634	1.0642	1.0139	1.0077	1.0032	0.9798	1.0223	0.9942	NA	NA	0.9945	0.9944	1.1464	1.1414	1.1342	1.1099	1.1565	1.1269	NA	NA	1.1371	1.139	2515	2515	2483	NA	2109	neoplasms
153.2	1.0157	1.0048	1.0116	0.9969	1.0121	0.9957	NA	NA	0.9967	0.9935	0.9826	0.9717	0.9787	0.9639	0.979	0.9625	NA	NA	0.9611	0.9575	1.0498	1.0391	1.0457	1.031	1.0464	1.0299	NA	NA	1.0337	1.0308	8495	8486	8349	NA	7040	neoplasms
153.3	0.9746	0.98	0.9782	0.9809	0.9787	0.9804	NA	NA	0.9592	0.9709	0.933	0.9376	0.9365	0.9385	0.9366	0.9377	NA	NA	0.9135	0.924	1.018	1.0243	1.0218	1.0253	1.0226	1.0251	NA	NA	1.0073	1.0202	4787	4786	4707	NA	3800	neoplasms
155	1.2431	1.2096	1.2475	1.1827	1.2261	1.1633	NA	NA	1.176	1.1679	1.1577	1.1253	1.1616	1.0999	1.1414	1.0813	NA	NA	1.0905	1.082	1.3348	1.3002	1.3397	1.2717	1.3172	1.2515	NA	NA	1.2681	1.2606	1928	1922	1897	NA	1711	neoplasms
155.1	1.3059	1.2535	1.3383	1.2378	1.3236	1.2246	NA	NA	1.2597	1.2449	1.1773	1.1279	1.2059	1.1129	1.1923	1.1002	NA	NA	1.1308	1.1158	1.4487	1.393	1.4852	1.3768	1.4694	1.363	NA	NA	1.4034	1.389	915	909	900	NA	833	neoplasms
157	1.1592	1.1521	1.1403	1.1036	1.1489	1.1118	NA	NA	1.1326	1.1348	1.0958	1.0881	1.0778	1.042	1.0857	1.0494	NA	NA	1.0656	1.0667	1.2264	1.2198	1.2065	1.1687	1.2159	1.1778	NA	NA	1.204	1.2074	3016	3008	2998	NA	2573	neoplasms
158	1.0975	1.0682	1.1024	1.0594	1.1068	1.0548	NA	NA	1.0941	1.0853	1.0384	1.0097	1.0428	1.0011	1.0461	0.9958	NA	NA	1.0307	1.0215	1.16	1.1301	1.1654	1.1212	1.1711	1.1174	NA	NA	1.1614	1.1531	3061	3036	2947	NA	2623	neoplasms
159	1.1127	1.0879	1.1054	1.0634	1.1124	1.0723	NA	NA	1.0594	1.0549	1.0834	1.0588	1.0762	1.0349	1.0828	1.0433	NA	NA	1.0303	1.0255	1.1428	1.1178	1.1354	1.0928	1.1428	1.1022	NA	NA	1.0894	1.0852	13238	13203	12938	NA	12018	neoplasms
159.2	1.1095	1.0926	1.1465	1.0848	1.1236	1.0873	NA	NA	1.0713	1.0621	0.9712	0.9545	1.0038	0.947	0.9825	0.9484	NA	NA	0.9307	0.9212	1.2674	1.2506	1.3096	1.2427	1.285	1.2465	NA	NA	1.2332	1.2246	530	529	521	NA	469	neoplasms
159.3	1.0758	1.0721	1.0653	1.0372	1.0592	1.0268	NA	NA	1.0321	1.0256	0.9576	0.9531	0.9485	0.9218	0.942	0.9114	NA	NA	0.9084	0.9015	1.2086	1.2061	1.1965	1.1669	1.191	1.1567	NA	NA	1.1727	1.1669	688	689	682	NA	578	neoplasms
159.4	1.0402	1.0311	1.0702	1.0635	1.0637	1.048	NA	NA	1.0388	1.0337	0.903	0.8933	0.9281	0.9201	0.922	0.9064	NA	NA	0.8897	0.8835	1.1984	1.1902	1.2341	1.2293	1.2273	1.2118	NA	NA	1.213	1.2093	451	444	439	NA	373	neoplasms
164	1.1722	1.1562	1.1151	1.0945	1.107	1.0938	NA	NA	1.1583	1.1642	0.9394	0.9226	0.8887	0.8676	0.8731	0.8593	NA	NA	0.9115	0.9136	1.4628	1.4488	1.3992	1.3806	1.4035	1.3923	NA	NA	1.4719	1.4834	193	179	163	NA	161	neoplasms
165	1.1763	1.1307	1.1838	1.0919	1.1709	1.0768	NA	NA	1.1034	1.0818	1.1228	1.0785	1.1299	1.0411	1.1174	1.0265	NA	NA	1.0519	1.0306	1.2323	1.1855	1.2402	1.1451	1.2269	1.1295	NA	NA	1.1575	1.1355	4438	4415	4368	NA	4129	neoplasms
165.1	1.1509	1.1399	1.1512	1.087	1.1531	1.0901	NA	NA	1.1099	1.1198	1.1202	1.1092	1.1206	1.0575	1.1224	1.0605	NA	NA	1.078	1.0872	1.1823	1.1715	1.1827	1.1173	1.1846	1.1205	NA	NA	1.1428	1.1533	13101	13084	13050	NA	11204	neoplasms
170.1	1.1977	1.1874	1.1698	1.1365	1.1479	1.1166	1.2483	1.261	1.1453	1.1517	1.0436	1.0321	1.0075	0.9761	0.9777	0.948	0.9153	0.9184	0.9846	0.9869	1.3744	1.3661	1.3581	1.3231	1.3477	1.3153	1.7023	1.7314	1.3322	1.344	507	424	364	109	416	neoplasms
170.2	1.0867	1.0646	1.1291	1.1026	1.1302	1.085	NA	NA	1.1028	1.0951	0.9791	0.9577	1.0128	0.987	1.0074	0.9651	NA	NA	0.9845	0.9762	1.2062	1.1834	1.2588	1.2317	1.268	1.2197	NA	NA	1.2353	1.2286	871	796	711	NA	743	neoplasms
172.11	0.9892	0.9715	1.003	0.9829	0.9935	0.9732	NA	NA	0.9848	0.9742	0.944	0.9263	0.9572	0.9371	0.9464	0.9262	NA	NA	0.9359	0.9252	1.0365	1.0188	1.0511	1.0309	1.043	1.0226	NA	NA	1.0361	1.0258	4204	4190	3863	NA	3528	neoplasms
172.2	1.0995	1.0692	1.1061	1.0661	1.1033	1.0628	NA	NA	1.0556	1.0341	1.0781	1.048	1.0845	1.0449	1.0816	1.0415	NA	NA	1.0332	1.0118	1.1215	1.0908	1.1282	1.0877	1.1255	1.0845	NA	NA	1.0784	1.0568	25094	25077	24709	NA	21264	neoplasms
172.3	1.2521	1.1927	1.2643	1.1791	1.2637	1.1725	NA	NA	1.2037	1.1593	1.1816	1.1245	1.1931	1.1114	1.1921	1.1048	NA	NA	1.1331	1.0904	1.3267	1.265	1.3398	1.2509	1.3395	1.2444	NA	NA	1.2788	1.2327	3098	3093	3069	NA	2827	neoplasms
173	1.0401	0.9828	1.0577	1.0072	1.038	0.9864	NA	NA	0.9557	0.9205	0.8782	0.8274	0.8876	0.8421	0.8616	0.8157	NA	NA	0.7916	0.7599	1.2318	1.1675	1.2605	1.2047	1.2505	1.1929	NA	NA	1.1539	1.115	331	303	276	NA	259	neoplasms
174	0.963	0.9536	0.9626	0.9366	0.9307	0.9286	NA	NA	0.9192	0.9228	0.7414	0.7311	0.7405	0.7177	0.7167	0.7123	NA	NA	0.6952	0.6963	1.2508	1.2437	1.2513	1.2221	1.2085	1.2106	NA	NA	1.2153	1.2229	126	126	123	NA	108	neoplasms
174.1	1.0063	0.9945	1.0064	0.996	0.9971	0.9824	NA	NA	0.9609	0.9579	0.9455	0.9333	0.9456	0.9348	0.9362	0.9213	NA	NA	0.8967	0.8929	1.071	1.0596	1.071	1.0611	1.062	1.0475	NA	NA	1.0298	1.0276	2263	2265	2184	NA	1812	neoplasms
174.11	1.0616	1.0565	1.0589	1.0419	1.0541	1.0343	NA	NA	1.0399	1.0475	1.0378	1.0325	1.0353	1.0182	1.0302	1.0104	NA	NA	1.0138	1.0209	1.0858	1.081	1.0831	1.0662	1.0785	1.0588	NA	NA	1.0666	1.0749	18072	18066	17357	NA	14324	neoplasms
174.3	0.9943	0.9871	0.9603	0.9308	NA	NA	NA	NA	NA	NA	0.7404	0.7306	0.7123	0.6865	NA	NA	NA	NA	NA	NA	1.3353	1.3337	1.2945	1.2621	NA	NA	NA	NA	NA	NA	104	104	NA	NA	NA	neoplasms
175	1.2218	1.1488	1.224	1.1091	1.2119	1.1044	1.2068	1.1613	1.1319	1.0977	1.2062	1.1337	1.2082	1.0944	1.1955	1.089	1.1373	1.092	1.117	1.0831	1.2377	1.164	1.2401	1.1241	1.2286	1.12	1.2806	1.235	1.147	1.1126	59573	58287	52051	3107	55520	neoplasms
180.1	1.1448	1.1131	1.1402	1.0838	1.1398	1.0831	1.0585	1.0931	1.0687	1.0658	1.115	1.0836	1.1104	1.0551	1.1095	1.0538	0.7891	0.8063	1.0399	1.0368	1.1755	1.1433	1.1707	1.1134	1.1709	1.1132	1.42	1.482	1.0982	1.0957	13997	13964	13435	117	12876	neoplasms
180.3	1.083	1.0508	1.1021	1.0329	1.0551	1.0072	1.045	1.0547	1.0273	1.0286	1.0369	1.0049	1.0555	0.9879	0.9739	0.9275	0.9298	0.9344	0.978	0.9781	1.1312	1.0987	1.1508	1.08	1.1431	1.0937	1.1744	1.1905	1.079	1.0817	4977	4983	1335	736	3779	neoplasms
182	1.045	1.0555	1.0443	1.061	1.0318	1.047	NA	NA	1.0312	1.0447	0.9843	0.9933	0.9835	0.9983	0.9716	0.9848	NA	NA	0.9634	0.975	1.1094	1.1215	1.1088	1.1277	1.0958	1.113	NA	NA	1.1038	1.1193	2510	2506	2472	NA	1945	neoplasms
184	1.0565	1.0525	1.0556	1.0451	0.9977	0.9575	NA	NA	1.0935	1.1121	0.8948	0.8886	0.8894	0.8781	0.8247	0.7885	NA	NA	0.9068	0.9189	1.2474	1.2467	1.2528	1.2438	1.207	1.1627	NA	NA	1.3187	1.3459	330	313	243	NA	266	neoplasms
184.1	1.1736	1.1941	1.2036	1.2195	1.2008	1.2116	NA	NA	1.1561	1.1689	0.9763	0.9905	1.0004	1.0111	0.9975	1.0035	NA	NA	0.945	0.9534	1.4109	1.4396	1.4481	1.4709	1.4455	1.4629	NA	NA	1.4144	1.4331	276	276	270	NA	228	neoplasms
184.11	1.1378	1.1094	1.132	1.0801	1.1298	1.0776	0.9971	1.0072	1.0648	1.0618	1.1091	1.0811	1.1035	1.0524	1.1009	1.0495	0.7469	0.747	1.0369	1.0336	1.1671	1.1385	1.1613	1.1085	1.1594	1.1064	1.331	1.358	1.0935	1.0908	14907	14868	14399	123	13494	neoplasms
184.2	1.139	1.1218	1.141	1.1011	1.1386	1.0898	NA	NA	1.1516	1.1443	1.0461	1.0287	1.0467	1.0083	1.0384	0.992	NA	NA	1.0491	1.0409	1.2402	1.2234	1.2438	1.2024	1.2484	1.1972	NA	NA	1.2641	1.258	1277	1254	1078	NA	1074	neoplasms
185	1.0796	1.0571	1.0799	1.0451	1.076	1.0422	NA	NA	1.0235	1.0167	1.0565	1.0342	1.0568	1.0224	1.0527	1.0193	NA	NA	1	0.9931	1.1032	1.0806	1.1035	1.0683	1.0997	1.0656	NA	NA	1.0476	1.041	20634	20611	20204	NA	17639	neoplasms
187	1.2456	1.2189	1.2615	1.2044	1.1837	1.1571	NA	NA	1.1802	1.1705	1.0123	0.9862	1.0258	0.9756	0.9579	0.9322	NA	NA	0.9455	0.9351	1.5326	1.5065	1.5513	1.4867	1.4627	1.4362	NA	NA	1.4733	1.4652	217	216	203	NA	184	neoplasms
187.1	1.1544	1.1212	1.1496	1.091	1.1465	1.088	1.0953	1.1371	1.0707	1.0672	1.1241	1.0913	1.1194	1.0617	1.116	1.0584	0.7958	0.8163	1.0418	1.038	1.1856	1.1519	1.1807	1.121	1.178	1.1184	1.5076	1.584	1.1005	1.0973	13776	13744	13331	101	12748	neoplasms
187.2	1.1508	1.1176	1.1454	1.087	1.1439	1.0851	1.0747	1.129	1.0694	1.0664	1.1206	1.0879	1.1153	1.058	1.1134	1.0555	0.8374	0.8723	1.0405	1.0372	1.1817	1.1482	1.1763	1.1169	1.1754	1.1155	1.3792	1.4613	1.0992	1.0965	13848	13807	13264	160	12744	neoplasms
187.8	1.1198	1.113	1.1309	1.1106	1.2087	1.1677	NA	NA	1.1257	1.1123	0.8771	0.8685	0.882	0.8618	0.9173	0.8828	NA	NA	0.8611	0.848	1.4296	1.4264	1.4501	1.4312	1.5926	1.5445	NA	NA	1.4716	1.4589	158	151	122	NA	130	neoplasms
189	1.1411	1.1127	1.1431	1.0863	1.1373	1.0844	NA	NA	1.0756	1.0694	1.1025	1.0745	1.1042	1.0488	1.0985	1.0468	NA	NA	1.0373000000000001	1.0308	1.1811	1.1523	1.1833	1.1253	1.1774	1.1234	NA	NA	1.1153	1.1094	8077	8029	7939	NA	7248	neoplasms
189.11	1.1117	1.0886	1.1031	1.0496	1.1132	1.0586	NA	NA	1.0577	1.0543	1.0502	1.0275	1.0416	0.9901	1.0508	0.9981	NA	NA	0.9948	0.9909	1.1767	1.1533	1.1681	1.1126	1.1793	1.1228	NA	NA	1.1245	1.1218	2914	2867	2824	NA	2501	neoplasms
189.12	1.2207	1.2378	1.2175	1.1838	1.2241	1.2107	NA	NA	1.113	1.1514	1.011	1.0229	1.0095	0.9779	1.0136	0.9994	NA	NA	0.9114	0.939	1.4739	1.4978	1.4683	1.433	1.4785	1.4665	NA	NA	1.3592	1.412	282	280	277	NA	241	neoplasms
189.2	1.0876	1.0738	1.0828	1.0493	1.0934	1.0674	NA	NA	1.0143	1.0189	1.0179	1.0041	1.0135	0.9812	1.0232	0.9979	NA	NA	0.945	0.9486	1.1621	1.1484	1.1567	1.1221	1.1684	1.1418	NA	NA	1.0887	1.0944	2176	2175	2143	NA	1863	neoplasms
189.21	1.0805	1.0741	1.0867	1.0601	1.0837	1.0604	NA	NA	1.0294	1.0335	1.0396	1.033	1.0455	1.0194	1.0425	1.0195	NA	NA	0.9868	0.9903	1.123	1.1168	1.1294	1.1025	1.1264	1.1029	NA	NA	1.0737	1.0786	6425	6415	6366	NA	5376	neoplasms
189.4	1.0817	1.0773	1.0796	1.0608	1.0921	1.0612	NA	NA	0.9764	0.9875	0.9387	0.9332	0.9378	0.9192	0.9487	0.9201	NA	NA	0.842	0.8496	1.2466	1.2436	1.2429	1.2242	1.2572	1.224	NA	NA	1.1324	1.1478	473	474	471	NA	416	neoplasms
190	1.0202	0.992	0.9931	0.9697	1.0816	1.0422	NA	NA	1.0043	1.0036	0.8502	0.8236	0.8231	0.8002	0.8904	0.8539	NA	NA	0.8254	0.8229	1.2241	1.1949	1.1982	1.1752	1.3137	1.2721	NA	NA	1.2218	1.2239	280	257	241	NA	239	neoplasms
191	1.1258	1.0983	1.0986	1.0554	1.0499	0.991	1.2382	1.2466	1.0771	1.0688	1.0149	0.9883	0.9824	0.9411	0.9324	0.8775	0.964	0.9651	0.9629	0.9537	1.2489	1.2206	1.2286	1.1836	1.1822	1.1192	1.5902	1.6103	1.2047	1.1977	881	747	651	166	748	neoplasms
191.1	1.1208	1.0807	1.0899	1.0495	1.1204	1.1164	NA	NA	1.0609	1.0679	0.8938	0.8582	0.8374	0.8016	0.8421	0.8356	NA	NA	0.8344	0.8375	1.4054	1.3608	1.4185	1.3741	1.4906	1.4916	NA	NA	1.3487	1.3616	186	135	112	NA	161	neoplasms
191.11	1.1246	1.1065	1.1459	1.1158	1.1303	1.1027	0.9878	1.0155	1.0922	1.086	1.0439	1.0255	1.0584	1.0287	1.0406	1.0134	0.8094	0.8283	1.0047	0.9976	1.2116	1.1939	1.2408	1.2103	1.2279	1.1998	1.2054	1.2448	1.1873	1.1822	1672	1469	1338	243	1326	neoplasms
193	1.0623	1.0415	1.06	1.0238	1.0634	1.0338	NA	NA	1.0229	1.0143	0.9558	0.935	0.9525	0.9178	0.9436	0.9153	NA	NA	0.9114	0.9018	1.1807	1.1601	1.1795	1.1419	1.1984	1.1677	NA	NA	1.1479	1.1408	819	798	618	NA	675	neoplasms
194	1.1457	1.125	1.0643	1.0133	1.1444	1.0784	NA	NA	1.0486	1.0532	0.9536	0.9342	0.8682	0.8232	0.9287	0.871	NA	NA	0.865	0.8666	1.3765	1.3549	1.3047	1.2473	1.4102	1.3353	NA	NA	1.2713	1.28	281	228	209	NA	249	neoplasms
195	1.1065	1.0752	1.118	1.0672	1.1161	1.0662	NA	NA	1.0728	1.06	1.0303	1	1.0403	0.9917	1.0378	0.9899	NA	NA	0.9946	0.9817	1.1884	1.156	1.2014	1.1485	1.2004	1.1484	NA	NA	1.1573	1.1446	1820	1800	1741	NA	1597	neoplasms
195.1	1.1627	1.1259	1.1643	1.0994	1.1633	1.0981	1.0931	1.0941	1.0965	1.0883	1.1498	1.1133	1.1514	1.0869	1.1501	1.0854	1.0118	1.0103	1.0838	1.0755	1.1756	1.1387	1.1774	1.112	1.1766	1.1109	1.181	1.1849	1.1094	1.1012	80474	79523	75993	1693	72445	neoplasms
195.3	1.2808	1.2936	1.2837	1.2624	1.2144	1.1886	NA	NA	1.2972	1.3359	1.01	1.0177	1.0028	0.9827	0.9493	0.9245	NA	NA	1.0037	1.03	1.6242	1.6443	1.6432	1.6217	1.5535	1.5281	NA	NA	1.6765	1.7327	172	161	158	NA	150	neoplasms
197	1.2693	1.1964	1.2767	1.1669	1.2653	1.1598	1.1576	1.1169	1.1914	1.1466	1.2499	1.1777	1.2566	1.148	1.2439	1.1397	1.1012	1.0611	1.172	1.1275	1.2889	1.2153	1.2971	1.186	1.287	1.1803	1.2169	1.1757	1.2112	1.1659	40144	37469	31884	4078	34553	neoplasms
198	1.0663	1.0691	1.0575	1.0385	1.0633	1.0463	1.0086	1.0147	1.0485	1.0687	1.0449	1.0473	1.0363	1.0173	1.0418	1.0248	0.7846	0.7839	1.026	1.0454	1.0881	1.0912	1.0791	1.0601	1.0853	1.0683	1.2965	1.3135	1.0714	1.0924	22768	22653	22271	164	19792	neoplasms
198.1	1.0597	1.0622	1.0547	1.0391	1.0529	1.04	1.1391	1.1428	1.0374	1.0539	1.0331	1.0351	1.0282	1.0125	1.026	1.013	0.8597	0.8555	1.0091	1.0247	1.087	1.09	1.0819	1.0664	1.0805	1.0678	1.5094	1.5266	1.0664	1.0838	14180	14120	13563	140	11924	neoplasms
198.2	1.062	1.0671	1.051	1.0336	1.0543	1.0384	1.0315	1.0513	1.0463	1.0716	1.0306	1.0351	1.0199	1.0025	1.0228	1.0069	0.7587	0.766	1.0138	1.0379	1.0943	1.1	1.0831	1.0657	1.0868	1.0709	1.4025	1.4429	1.0798	1.1064	10415	10342	10137	109	9342	neoplasms
198.3	1.0542	1.0576	1.0439	1.0352	1.0525	1.0439	NA	NA	1.0424	1.0572	1.0129	1.0155	1.003	0.9939	1.0108	1.0018	NA	NA	0.9987	1.0122	1.0972	1.1013	1.0866	1.0783	1.0959	1.0877	NA	NA	1.0881	1.1042	5766	5739	5623	NA	4965	neoplasms
198.4	1.0545	1.0563	1.045	1.0269	1.0556	1.0395	NA	NA	1.045	1.0643	1.0258	1.0271	1.0165	0.9985	1.0266	1.0106	NA	NA	1.0147	1.033	1.084	1.0863	1.0742	1.0561	1.0853	1.0693	NA	NA	1.0763	1.0966	12201	12178	11983	NA	10663	neoplasms
198.5	1.118	1.1268	1.1107	1.0813	1.134	1.1094	NA	NA	1.096	1.1302	1.0632	1.0707	1.056	1.027	1.0776	1.0532	NA	NA	1.0391	1.0708	1.1756	1.1858	1.1682	1.1385	1.1934	1.1687	NA	NA	1.1559	1.1929	3672	3626	3549	NA	3245	neoplasms
198.6	1.0713	1.0738	1.0715	1.0507	1.0765	1.0545	1.0571	1.0956	1.0492	1.0766	1.0404	1.0425	1.0405	1.0198	1.0451	1.0232	0.7732	0.7936	1.0173	1.0434	1.1031	1.1061	1.1034	1.0825	1.1088	1.0867	1.4451	1.5125	1.0822	1.1109	11056	10974	10800	107	9843	neoplasms
198.7	1.0063	1.0223	1.004	0.9878	0.9942	0.9825	NA	NA	0.9641	0.9921	0.8965	0.9094	0.8948	0.8787	0.8845	0.8726	NA	NA	0.8555	0.8791	1.1295	1.1493	1.1264	1.1106	1.1174	1.1062	NA	NA	1.0865	1.1195	694	688	665	NA	638	neoplasms
199	1.1045	1.0822	1.1057	1.0615	1.117	1.0731	0.9557	0.941	1.0457	1.0468	1.0623	1.0402	1.063	1.0197	1.0725	1.0295	0.7998	0.7834	1.0029	1.0034	1.1484	1.1258	1.1502	1.105	1.1634	1.1184	1.142	1.1302	1.0903	1.0921	6264	6052	5681	319	5352	neoplasms
199.4	0.9358	0.9017	0.9084	0.8276	0.8933	0.8328	0.893	0.8943	0.8745	0.8519	0.7822	0.7502	0.7207	0.6525	0.673	0.6221	0.6933	0.6911	0.7229	0.7019	1.1195	1.0838	1.1451	1.0496	1.1856	1.1148	1.1503	1.1572	1.0578	1.034	291	163	106	148	255	neoplasms
200	1.2715	1.2268	1.2857	1.2144	1.2643	1.1968	1.3017	1.2713	1.2046	1.1813	1.208	1.1646	1.2208	1.1519	1.1991	1.1339	0.9936	0.9613	1.1417	1.1187	1.3382	1.2923	1.3541	1.2803	1.333	1.2631	1.7053	1.6812	1.271	1.2475	3886	3804	3634	147	3493	neoplasms
200.1	1.1039	1.0866	1.1264	1.0584	1.0642	0.9957	NA	NA	1.0627	1.0415	0.9944	0.977	1.0147	0.9512	0.9552	0.8914	NA	NA	0.9492	0.9286	1.2254	1.2083	1.2505	1.1776	1.1856	1.1122	NA	NA	1.1897	1.168	839	837	776	NA	704	neoplasms
201	1.7109	1.6448	1.7155	1.6522	1.622	1.5235	1.4072	1.3293	1.4626	1.4255	1.5416	1.478	1.5379	1.4764	1.4234	1.3335	1.1063	1.0357	1.2956	1.26	1.8988	1.8304	1.9135	1.8488	1.8482	1.7406	1.79	1.7061	1.6511	1.6127	969	870	588	185	701	neoplasms
202	1.3304	1.2593	1.3245	1.2182	1.3052	1.1873	1.1853	1.1926	1.219	1.178	1.264	1.1952	1.2575	1.1551	1.2368	1.1235	0.9433	0.9417	1.1573	1.1173	1.4003	1.3268	1.395	1.2847	1.3774	1.2547	1.4894	1.5105	1.2841	1.242	3821	3718	3407	197	3596	neoplasms
202.2	1.3233	1.2902	1.3266	1.2876	1.2958	1.2521	1.2913	1.2965	1.2469	1.2319	1.265	1.2325	1.2674	1.2292	1.2366	1.1939	1.0054	1.0042	1.187	1.1718	1.3842	1.3506	1.3885	1.3489	1.3579	1.3131	1.6585	1.6739	1.3099	1.2951	4824	4724	4442	168	3988	neoplasms
202.21	1.158	1.1044	1.1005	1.0362	1.0985	1.047	NA	NA	1.0431	1.0184	1.0393	0.9891	0.9873	0.9272	0.9839	0.9359	NA	NA	0.928	0.9042	1.2901	1.2331	1.2267	1.1581	1.2266	1.1713	NA	NA	1.1726	1.147	790	782	744	NA	658	neoplasms
202.24	1.3144	1.2728	1.3225	1.2841	1.2875	1.2412	NA	NA	1.2412	1.2205	1.2183	1.1783	1.2247	1.1872	1.1904	1.1459	NA	NA	1.1439	1.1234	1.4181	1.3749	1.4282	1.3889	1.3925	1.3443	NA	NA	1.3469	1.3261	1690	1672	1575	NA	1437	neoplasms
204	1.1907	1.1524	1.3032	1.2288	1.2927	1.2024	0.9011	0.9296	1.1125	1.0912	1.1035	1.0667	1.2011	1.1305	1.1874	1.1022	0.7403	0.7604	1.0286	1.0076	1.2847	1.245	1.4139	1.3355	1.4073	1.3117	1.0968	1.1365	1.2032	1.1816	1708	1506	1380	250	1559	neoplasms
204.1	1.0743	1.0548	1.1222	1.0847	1.0939	1.0529	0.9651	0.9679	1.0395	1.0283	1.0045	0.9855	1.0439	1.0079	1.0164	0.977	0.8123	0.8121	0.966	0.9547	1.1489	1.129	1.2063	1.1674	1.1773	1.1347	1.1465	1.1535	1.1186	1.1076	2123	1828	1763	321	1756	neoplasms
204.11	1.0048	0.9895	1.2312	1.1829	1.2238	1.1541	0.937	0.9422	0.9664	0.9603	0.8724	0.8574	0.9832	0.9411	0.9474	0.8891	0.7863	0.7883	0.8248	0.8179	1.1573	1.142	1.5419	1.4869	1.581	1.4981	1.1166	1.1263	1.1324	1.1274	470	184	142	307	369	neoplasms
204.12	1.0434	1.0235	1.0675	1.0307	1.0364	0.9978	NA	NA	1.0097	0.998	0.9639	0.9447	0.9854	0.9503	0.9564	0.9195	NA	NA	0.9267	0.915	1.1295	1.1088	1.1564	1.1179	1.1231	1.0827	NA	NA	1.1002	1.0885	1512	1480	1464	NA	1269	neoplasms
204.2	1.2765	1.2499	1.291	1.2583	1.2829	1.2498	1.0943	1.0992	1.2434	1.2408	1.1842	1.1581	1.196	1.1643	1.1854	1.153	0.805	0.7998	1.1464	1.1428	1.3759	1.3489	1.3936	1.3599	1.3883	1.3546	1.4875	1.5105	1.3486	1.3473	1752	1680	1574	107	1488	neoplasms
204.21	1.3209	1.2994	1.3284	1.3013	1.3337	1.3046	NA	NA	1.2854	1.2861	1.2126	1.1911	1.2172	1.1906	1.2182	1.1894	NA	NA	1.1714	1.1704	1.439	1.4176	1.4498	1.4222	1.4601	1.4309	NA	NA	1.4104	1.4132	1349	1282	1203	NA	1151	neoplasms
204.22	1.1727	1.1394	1.2055	1.1625	1.1568	1.111	NA	NA	1.1609	1.1636	1.0041	0.9732	1.0317	0.9922	0.9841	0.942	NA	NA	0.9844	0.9846	1.3697	1.334	1.4087	1.3619	1.3598	1.3102	NA	NA	1.3691	1.3751	413	406	374	NA	353	neoplasms
204.3	1.1723	1.1869	1.1839	1.1377	1.0981	1.0683	NA	NA	1.1137	1.1468	0.9417	0.9503	0.9519	0.9111	0.8799	0.8528	NA	NA	0.8873	0.9109	1.4594	1.4824	1.4724	1.4206	1.3703	1.3383	NA	NA	1.3979	1.4437	216	213	211	NA	199	neoplasms
204.4	1.163	1.1344	1.1694	1.144	1.1671	1.1318	NA	NA	1.1127	1.095	1.091	1.0629	1.0967	1.0717	1.0943	1.0599	NA	NA	1.0382	1.0207	1.2399	1.2107	1.2469	1.2211	1.2447	1.2085	NA	NA	1.1925	1.1747	2358	2351	2322	NA	2008	neoplasms
208	1.2348	1.1561	1.2332	1.1193	1.2229	1.1112	1.3848	1.298	1.1526	1.1064	1.2167	1.1387	1.2151	1.1024	1.2046	1.0941	1.2008	1.1189	1.1347	1.0888	1.2532	1.1737	1.2516	1.1365	1.2415	1.1286	1.597	1.5058	1.1709	1.1243	43766	43635	41594	536	37979	neoplasms
210	1.1535	1.1222	1.1695	1.0845	1.1598	1.0764	1.0931	1.0912	1.1306	1.1103	1.0717	1.0408	1.0839	1.0029	1.0659	0.987	0.8828	0.8758	1.0421	1.0217	1.2416	1.2099	1.2619	1.1728	1.2618	1.1739	1.3536	1.3595	1.2265	1.2065	1714	1585	1262	221	1388	neoplasms
211	1.2758	1.1451	1.279	1.119	1.2709	1.1077	1.0649	1.0013	1.1811	1.086	1.2418	1.1137	1.2449	1.0881	1.2365	1.0767	0.8137	0.7559	1.1485	1.0554	1.3107	1.1774	1.3141	1.1508	1.3063	1.1396	1.3936	1.3263	1.2146	1.1176	13365	13319	12827	139	12195	neoplasms
212	1.2547	1.1996	1.2497	1.1471	1.2583	1.1796	1.3145	1.2538	1.1302	1.1002	1.1271	1.0752	1.119	1.0237	1.1137	1.0411	0.9678	0.9133	1.0048	0.9763	1.3969	1.3385	1.3957	1.2853	1.4216	1.3364	1.7855	1.7213	1.2713	1.2398	835	772	632	108	677	neoplasms
213	1.1754	1.1377	1.2698	1.1753	1.1966	1.0932	1.0687	1.0553	1.0843	1.0487	1.0688	1.0321	1.1253	1.0374	1.0258	0.9324	0.9363	0.9216	0.975	0.9409	1.2927	1.2541	1.4328	1.3316	1.3959	1.2817	1.2197	1.2084	1.2058	1.1688	1123	647	390	604	878	neoplasms
214	1.1632	1.1042	1.1592	1.0844	1.1318	1.0614	1.1317	1.0686	1.0732	1.0336	1.124	1.0661	1.1196	1.0463	1.0894	1.0206	0.9843	0.9252	1.0331	0.9942	1.2039	1.1437	1.2003	1.1238	1.1759	1.1038	1.3012	1.2343	1.1148	1.0745	7797	7547	6147	516	6248	neoplasms
214.1	1.1648	1.1106	1.1582	1.0901	1.1251	1.0609	1.1959	1.1276	1.0626	1.0263	1.1165	1.0634	1.1095	1.0431	1.0719	1.0095	1.0165	0.9529	1.0132	0.9777	1.2153	1.1598	1.2091	1.1393	1.1809	1.1149	1.4071	1.3344	1.1144	1.0774	5078	4904	3769	379	3941	neoplasms
215	1.2279	1.1575	1.2469	1.1506	1.2242	1.1224	1.071	1.039	1.1382	1.0903	1.142	1.0744	1.1568	1.0653	1.1259	1.0298	0.8707	0.8391	1.0515	1.0053	1.3203	1.247	1.3439	1.2427	1.331	1.2234	1.3173	1.2864	1.2322	1.1825	1812	1661	1316	235	1475	neoplasms
216	1.1782	1.1263	1.195	1.1229	1.1839	1.1108	1.1435	1.1052	1.1006	1.0659	1.1474	1.0962	1.1603	1.0894	1.142	1.0705	1.0866	1.0488	1.0681	1.0338	1.2099	1.1573	1.2307	1.1574	1.2273	1.1526	1.2033	1.1646	1.1341	1.0991	13503	10708	6986	3861	10387	neoplasms
217	1.1867	1.1671	NA	NA	NA	NA	1.1598	1.1458	1.1608	1.1403	0.9989	0.9787	NA	NA	NA	NA	0.9627	0.9479	0.9582	0.9389	1.4097	1.3916	NA	NA	NA	NA	1.3972	1.3851	1.4061	1.385	338	NA	NA	287	271	neoplasms
217.1	1.3361	1.2707	1.3582	1.2434	1.3347	1.2266	NA	NA	1.2836	1.2531	1.2353	1.173	1.253	1.1448	1.2283	1.1266	NA	NA	1.1835	1.1539	1.4452	1.3764	1.4722	1.3504	1.4504	1.3355	NA	NA	1.3922	1.3609	1597	1510	1419	NA	1467	neoplasms
218.1	1.0665	1.0376	1.0805	1.0482	1.0864	1.0506	1.1366	1.1176	1.0578	1.0324	1.038	1.0092	1.0516	1.0194	1.0551	1.0196	0.8944	0.8698	1.0263	1.001	1.0958	1.0668	1.1102	1.0777	1.1186	1.0826	1.4444	1.436	1.0904	1.0649	12552	12549	10372	190	9894	neoplasms
218.2	1.1165	1.0902	1.0985	1.0779	1.0838	1.0393	NA	NA	1.0939	1.0663	0.964	0.9386	0.9487	0.9284	0.9222	0.8811	NA	NA	0.9299	0.9036	1.2932	1.2663	1.2719	1.2515	1.2737	1.2259	NA	NA	1.2868	1.2583	424	420	330	NA	342	neoplasms
220	1.0376	1.0165	1.0597	1.013	1.0371	0.9939	1.0737	1.041	1.0255	1.0086	0.9807	0.9595	1.0012	0.9557	0.9689	0.9272	0.9023	0.8696	0.9639	0.9468	1.0977	1.0768	1.1216	1.0738	1.1101	1.0655	1.2776	1.2463	1.091	1.0745	2900	2818	1877	349	2332	neoplasms
221	1.2479	1.1867	1.2557	1.187	1.1439	1.1109	NA	NA	1.2021	1.1663	1.0565	1.0011	1.0617	0.9998	0.9343	0.9011	NA	NA	1.0048	0.9721	1.4738	1.4068	1.4852	1.4094	1.4005	1.3696	NA	NA	1.4381	1.3992	347	332	218	NA	287	neoplasms
222	1.2298	1.1921	1.2138	1.1631	1.1404	1.1043	NA	NA	1.1689	1.1351	1.0155	0.9812	0.9917	0.9456	0.919	0.8867	NA	NA	0.9505	0.92	1.4893	1.4482	1.4856	1.4305	1.4152	1.3753	NA	NA	1.4374	1.4004	263	232	208	NA	225	neoplasms
223	1.1119	1.0775	1.0822	1.0194	1.0841	1.0329	NA	NA	1.0286	1.0077	0.9633	0.9315	0.9368	0.8802	0.9353	0.889	NA	NA	0.8849	0.8656	1.2834	1.2463	1.25	1.1806	1.2567	1.2	NA	NA	1.1956	1.1731	450	443	422	NA	400	neoplasms
224	1.3751	1.3439	1.3892	1.2828	1.3351	1.2609	1.3057	1.2715	1.4073	1.39	1.1511	1.1195	1.121	1.0266	1.0393	0.9751	0.9865	0.9521	1.1596	1.1405	1.6428	1.6132	1.7216	1.603	1.715	1.6304	1.7281	1.6981	1.7081	1.6939	319	214	154	132	270	neoplasms
224.1	1.1742	1.1592	1.2123	1.1773	1.2097	1.1538	NA	NA	1.1581	1.1352	0.9659	0.9512	0.993	0.96	0.9889	0.9381	NA	NA	0.9408	0.9196	1.4273	1.4127	1.48	1.4439	1.4797	1.4191	NA	NA	1.4256	1.4012	258	249	244	NA	232	neoplasms
225.1	1.1297	1.0757	1.0901	1.0161	1.1137	1.0433	1.3894	1.3284	1.0752	1.0504	1.0574	1.0056	1.0196	0.9489	1.0394	0.9723	1.0202	0.9657	1.0027	0.9785	1.2069	1.1508	1.1654	1.088	1.1932	1.1195	1.8923	1.8274	1.1529	1.1277	2253	2182	2041	112	2001	neoplasms
225.2	1.1246	1.0507	1.1265	1.0558	NA	NA	NA	NA	NA	NA	0.8493	0.7861	0.844	0.7848	NA	NA	NA	NA	NA	NA	1.4892	1.4042	1.5036	1.4203	NA	NA	NA	NA	NA	NA	121	112	NA	NA	NA	neoplasms
226	1.0737	1.0259	1.0441	0.9782	1.0432	1.0042	NA	NA	1.0587	1.0116	0.9287	0.8843	0.9024	0.8417	0.8865	0.8499	NA	NA	0.9073	0.8632	1.2413	1.1901	1.208	1.1367	1.2275	1.1865	NA	NA	1.2353	1.1855	432	419	333	NA	381	neoplasms
227.1	1.1067	1.048	1.1074	0.9888	1.1134	0.9852	NA	NA	1.0434	1.0157	0.9948	0.94	0.9957	0.8862	0.9992	0.8811	NA	NA	0.9349	0.9085	1.2313	1.1684	1.2316	1.1033	1.2405	1.1016	NA	NA	1.1646	1.1356	848	845	808	NA	769	neoplasms
227.2	1.0816	1.0516	1.0668	1.0174	1.0406	1.005	NA	NA	0.9982	0.9802	0.9705	0.9416	0.9577	0.9113	0.9313	0.8972	NA	NA	0.8888	0.8713	1.2056	1.1745	1.1883	1.1359	1.1629	1.1256	NA	NA	1.121	1.1027	776	774	722	NA	665	neoplasms
227.3	1.213	1.1618	1.2168	1.1532	1.2434	1.1671	NA	NA	1.0544	1.0257	1.0927	1.0442	1.0959	1.0357	1.1039	1.0333	NA	NA	0.9425	0.9146	1.3465	1.2927	1.351	1.284	1.4005	1.3181	NA	NA	1.1797	1.1503	891	868	670	NA	734	neoplasms
228	1.1669	1.1075	1.165	1.0701	1.1863	1.0857	1.143	1.1325	1.1095	1.0719	1.1092	1.0516	1.1022	1.0109	1.1165	1.02	1.0226	1.011	1.0512	1.0145	1.2275	1.1664	1.2313	1.1328	1.2605	1.1557	1.2776	1.2686	1.1711	1.1326	3729	3083	2567	790	3237	neoplasms
229	1.2064	1.145	1.2032	1.1236	1.179	1.0959	1.1094	1.0687	1.108	1.0731	1.1481	1.0884	1.1411	1.0641	1.1075	1.0277	0.993	0.9535	1.0487	1.0146	1.2676	1.2045	1.2688	1.1864	1.2551	1.1686	1.2394	1.1979	1.1707	1.135	3836	3264	2316	811	3041	neoplasms
229.1	1.6631	1.5859	NA	NA	NA	NA	NA	NA	NA	NA	1.2226	1.1612	NA	NA	NA	NA	NA	NA	NA	NA	2.2622	2.166	NA	NA	NA	NA	NA	NA	NA	NA	103	NA	NA	NA	NA	neoplasms
240	1.1424	1.0779	1.1155	1.0247	1.0732	0.9925	NA	NA	1.1082	1.071	1.058	0.9967	1.0323	0.9465	0.9887	0.9127	NA	NA	1.0215	0.9858	1.2335	1.1657	1.2053	1.1094	1.1649	1.0794	NA	NA	1.2022	1.1635	1654	1603	1419	NA	1455	endocrine/metabolic
241.1	1.1503	1.1019	1.1312	1.0606	1.143	1.0668	NA	NA	1.0709	1.0447	1.0638	1.0174	1.0457	0.9786	1.0502	0.9781	NA	NA	0.9862	0.9607	1.2438	1.1935	1.2237	1.1495	1.244	1.1637	NA	NA	1.1628	1.136	1583	1550	1318	NA	1388	endocrine/metabolic
241.2	1.1516	1.0902	1.1526	1.0725	1.1483	1.0656	NA	NA	1.1015	1.0679	1.0712	1.0127	1.072	0.9957	1.0649	0.9863	NA	NA	1.0206	0.9879	1.238	1.1737	1.2392	1.1552	1.2383	1.1513	NA	NA	1.1889	1.1543	1836	1827	1669	NA	1617	endocrine/metabolic
242	1.2903	1.2264	1.288	1.1817	1.2713	1.1677	1.2793	1.2358	1.2085	1.1637	1.2463	1.1838	1.2438	1.1401	1.2244	1.1235	1.0905	1.047	1.165	1.1211	1.3359	1.2706	1.3338	1.2249	1.3201	1.2137	1.5009	1.4587	1.2536	1.2079	8314	8168	6931	419	7289	endocrine/metabolic
242.1	1.3671	1.3035	1.3586	1.2408	1.3585	1.2467	1.3636	1.382	1.2767	1.2294	1.2717	1.2102	1.2631	1.1509	1.2474	1.1417	1.0701	1.0734	1.183	1.1372	1.4696	1.4039	1.4614	1.3378	1.4795	1.3614	1.7374	1.7792	1.3778	1.329	1916	1856	1320	182	1654	endocrine/metabolic
242.2	1.1101	1.0701	1.098	1.0322	1.0716	1.0026	NA	NA	1.0167	0.9848	0.9533	0.9168	0.943	0.8841	0.9152	0.8531	NA	NA	0.8654	0.8363	1.2926	1.249	1.2785	1.2051	1.2547	1.1783	NA	NA	1.1945	1.1598	424	424	389	NA	369	endocrine/metabolic
242.3	1.4744	1.4265	1.4229	1.2537	1.4594	1.3512	NA	NA	1.3541	1.317	1.2188	1.1753	1.1771	1.0293	1.1863	1.0915	NA	NA	1.109	1.0737	1.7836	1.7316	1.7199	1.527	1.7953	1.6726	NA	NA	1.6534	1.6155	277	274	229	NA	237	endocrine/metabolic
244.1	1.2355	1.1629	1.2535	1.1411	1.2398	1.1225	1.1329	1.1027	1.1569	1.1114	1.1763	1.106	1.1932	1.0847	1.1774	1.0645	0.8213	0.7853	1.1	1.0557	1.2977	1.2227	1.3169	1.2004	1.3054	1.1837	1.5628	1.5485	1.2168	1.1701	4029	3999	3602	103	3734	endocrine/metabolic
244.2	1.2935	1.2309	1.3143	1.2252	1.2702	1.1862	1.5419	1.4403	1.2187	1.1804	1.1615	1.1027	1.1743	1.0919	1.1262	1.0489	1.147	1.0635	1.0899	1.0534	1.4406	1.3741	1.471	1.3748	1.4328	1.3415	2.0726	1.9507	1.3626	1.3226	923	831	723	132	841	endocrine/metabolic
244.4	1.341	1.2779	1.3363	1.245	1.3344	1.2415	1.2018	1.1794	1.2615	1.219	1.3221	1.2595	1.3174	1.227	1.3146	1.2226	1.1067	1.0831	1.2421	1.1998	1.3602	1.2965	1.3555	1.2633	1.3546	1.2607	1.305	1.2844	1.2812	1.2384	50313	49752	44667	1561	41359	endocrine/metabolic
244.5	1.1743	1.0962	1.4222	1.2782	1.3788	1.2263	NA	NA	1.1085	1.0352	0.9752	0.9065	1.1423	1.0202	1.0837	0.9562	NA	NA	0.9113	0.8466	1.414	1.3257	1.7705	1.6014	1.7544	1.5726	NA	NA	1.3483	1.2657	286	221	178	NA	253	endocrine/metabolic
245	1.2177	1.1709	1.2212	1.128	1.2386	1.1557	NA	NA	1.1967	1.1427	1.0969	1.0522	1.0979	1.0104	1.0972	1.0207	NA	NA	1.0724	1.0211	1.3518	1.3031	1.3584	1.2593	1.3981	1.3084	NA	NA	1.3355	1.2788	883	841	636	NA	787	endocrine/metabolic
245.21	1.2504	1.2126	1.259	1.1723	1.2682	1.1911	NA	NA	1.2378	1.1835	1.1074	1.0708	1.1121	1.0312	1.1	1.0295	NA	NA	1.0889	1.0377	1.412	1.3732	1.4252	1.3326	1.4621	1.3781	NA	NA	1.407	1.3498000000000001	654	621	460	NA	579	endocrine/metabolic
246	1.2612	1.1698	1.2993	1.1817	1.2816	1.1604	NA	NA	1.1814	1.1148	1.1602	1.0739	1.1938	1.0833	1.1721	1.0587	NA	NA	1.083	1.0201	1.3711	1.2743	1.4141	1.289	1.4014	1.2719	NA	NA	1.2887	1.2182	1422	1394	1233	NA	1293	endocrine/metabolic
246.7	1.1425	1.0737	1.1624	1.0735	1.2219	1.1075	NA	NA	1.0982	1.0604	0.9638	0.9023	0.9676	0.8901	1.0043	0.9051	NA	NA	0.9201	0.8856	1.3543	1.2778	1.3965	1.2948	1.4867	1.3552	NA	NA	1.3108	1.2696	360	310	269	NA	329	endocrine/metabolic
250	1.3644	1.2617	1.3743	1.1848	1.3622	1.1669	0.9032	0.9079	1.2692	1.216	1.3285	1.2277	1.338	1.1523	1.3254	1.1341	0.7354	0.7352	1.2345	1.1822	1.4013	1.2966	1.4116	1.2182	1.4	1.2006	1.1093	1.1212	1.3049	1.2509	14114	14014	13328	236	12768	endocrine/metabolic
250.1	1.2257	1.1503	1.296	1.123	1.3171	1.1277	0.9695	0.9611	1.144	1.1097	1.1893	1.1153	1.2538	1.085	1.271	1.0867	0.9082	0.8989	1.1066	1.0728	1.2632	1.1863	1.3397	1.1622	1.3648	1.1703	1.035	1.0275	1.1826	1.1478	10587	8646	7458	2324	8645	endocrine/metabolic
250.11	1.0897	1.0462	1.2077	1.0754	1.2584	1.0645	0.9125	0.9384	0.9888	0.9855	1.0177	0.9754	1.1092	0.9845	1.1235	0.9453	0.8293	0.8509	0.9193	0.9148	1.1666	1.1221	1.3149	1.1747	1.4096	1.1988	1.004	1.0348	1.0634	1.0616	2084	1291	718	1077	1809	endocrine/metabolic
250.12	1.5088	1.3949	1.6106	1.3357	1.7084	1.3973	NA	NA	1.3154	1.2918	1.3165	1.213	1.4035	1.156	1.4729	1.195	NA	NA	1.1464	1.1231	1.7291	1.6041	1.8484	1.5433	1.9817	1.6339	NA	NA	1.5091	1.4858	527	525	450	NA	501	endocrine/metabolic
250.13	1.2964	1.2132	1.3294	1.1327	1.3188	1.1144	NA	NA	1.1738	1.163	1.2046	1.1251	1.2353	1.0492	1.2169	1.0246	NA	NA	1.0882	1.0766	1.3952	1.3082	1.4307	1.2229	1.4293	1.212	NA	NA	1.2661	1.2562	1764	1755	1438	NA	1616	endocrine/metabolic
250.14	1.5242	1.3778	1.5155	1.2182	1.665	1.3007	NA	NA	1.2979	1.2481	1.3601	1.2254	1.3525	1.0798	1.4741	1.142	NA	NA	1.1592	1.1119	1.7081	1.5491	1.6981	1.3743	1.8806	1.4814	NA	NA	1.4533	1.401	762	763	667	NA	739	endocrine/metabolic
250.2	1.257	1.1913	1.2607	1.127	1.2498	1.1141	1.1208	1.097	1.2	1.162	1.2428	1.1776	1.2464	1.1139	1.2355	1.1009	1.0006	0.9756	1.1847	1.147	1.2713	1.2052	1.2751	1.1403	1.2644	1.1275	1.2555	1.2334	1.2154	1.1772	76947	76654	73593	821	60531	endocrine/metabolic
250.21	1.1885	1.1187	1.1763	1.0263	1.157	0.9959	NA	NA	1.094	1.0782	1.0915	1.0255	1.08	0.9396	1.0596	0.9091	NA	NA	1.0018	0.9856	1.2942	1.2204	1.2811	1.121	1.2633	1.091	NA	NA	1.1948	1.1796	1328	1311	1230	NA	1202	endocrine/metabolic
250.22	1.4478	1.3457	1.4326	1.2224	1.4278	1.2005	NA	NA	1.2847	1.2623	1.3555	1.258	1.3413	1.1413	1.3362	1.1201	NA	NA	1.2026	1.1805	1.5464	1.4395	1.5302	1.3092	1.5256	1.2867	NA	NA	1.3723	1.3499	2350	2348	2312	NA	2274	endocrine/metabolic
250.23	1.239	1.1727	1.2451	1.0906	1.2384	1.0776	1.0862	1.141	1.1632	1.1437	1.2013	1.1363	1.2072	1.0563	1.2001	1.0431	0.7928	0.8224	1.1265	1.1071	1.2779	1.2102	1.2841	1.126	1.2779	1.1133	1.4881	1.583	1.201	1.1816	10348	10339	9952	102	9448	endocrine/metabolic
250.24	1.4097	1.27	1.4053	1.1404	1.4287	1.1573	NA	NA	1.2832	1.2117	1.3427	1.208	1.3386	1.0833	1.3599	1.0984	NA	NA	1.2219	1.1527	1.48	1.3352	1.4753	1.2006	1.501	1.2193	NA	NA	1.3475	1.2736	4276	4270	4152	NA	4098	endocrine/metabolic
250.3	1.2134	1.0988	1.304	1.1114	1.4328	1.1931	NA	NA	1.1378	1.1072	1.0289	0.9264	1.0886	0.9206	1.1691	0.9636	NA	NA	0.9636	0.9342	1.4309	1.3032	1.5621	1.3416	1.7561	1.4773	NA	NA	1.3435	1.3124	380	304	247	NA	363	endocrine/metabolic
250.41	1.3433	1.2435	1.3428	1.205	1.3441	1.1972	1.3346	1.2883	1.2893	1.2219	1.2672	1.1713	1.2656	1.1337	1.2637	1.1235	1.0076	0.9647	1.2139	1.149	1.4241	1.3201	1.4247	1.2808	1.4296	1.2759	1.7678	1.7203	1.3693	1.2994	3035	2933	2683	150	2778	endocrine/metabolic
250.42	1.2771	1.18	1.2871	1.1309	1.279	1.121	1.1523	1.078	1.2125	1.1554	1.1985	1.1056	1.204	1.0555	1.1921	1.0423	0.9663	0.9	1.1354	1.0804	1.3607	1.2593	1.3758	1.2116	1.3721	1.2056	1.3741	1.2912	1.2948	1.2356	2477	2209	1978	337	2265	endocrine/metabolic
250.5	1.1919	1.1572	1.1632	1.0866	1.1002	1.0077	1.1608	1.1597	1.1355	1.1217	1.0576	1.0235	1.0171	0.9457	0.822	0.7451	0.957	0.9504	0.994	0.9789	1.3432	1.3084	1.3304	1.2486	1.4726	1.3628	1.4081	1.4152	1.2971	1.2853	674	512	106	271	537	endocrine/metabolic
250.6	1.4594	1.3065	1.4472	1.1605	1.4702	1.1742	NA	NA	1.3255	1.243	1.3828	1.236	1.3713	1.0961	1.392	1.108	NA	NA	1.2561	1.1765	1.5403	1.3811	1.5272	1.2286	1.5527	1.2444	NA	NA	1.3987	1.3133	3551	3548	3456	NA	3443	endocrine/metabolic
250.7	1.2451	1.1791	1.2491	1.0932	1.2424	1.0808	1.0705	1.1121	1.1704	1.1505	1.2063	1.1416	1.2102	1.0579	1.203	1.0453	0.7843	0.806	1.1326	1.1127	1.2852	1.2179	1.2893	1.1296	1.2831	1.1176	1.461	1.5344	1.2095	1.1895	9859	9848	9450	104	8998	endocrine/metabolic
251	1.2522	1.1764	1.2743	1.1096	1.27	1.1005	1.0659	1.0545	1.162	1.1352	1.2171	1.1428	1.2365	1.0755	1.2309	1.0655	0.9866	0.9745	1.1288	1.1022	1.2883	1.2111	1.3133	1.1448	1.3102	1.1368	1.1516	1.1411	1.1962	1.1691	12636	11294	10504	1633	11955	endocrine/metabolic
251.1	1.2519	1.1764	1.274	1.1094	1.2694	1.1003	1.0626	1.0516	1.1618	1.1351	1.2167	1.1426	1.2361	1.0753	1.2303	1.0652	0.9833	0.9717	1.1286	1.1021	1.2881	1.2111	1.313	1.1447	1.3098	1.1366	1.1483	1.1382	1.1961	1.1691	12590	11257	10471	1622	11910	endocrine/metabolic
252.1	1.1674	1.1178	1.1662	1.0758	1.1599	1.074	NA	NA	1.0859	1.06	1.1072	1.0592	1.1059	1.019	1.0988	1.0162	NA	NA	1.028	1.0026	1.2309	1.1797	1.2298	1.1359	1.2243	1.1351	NA	NA	1.1472	1.1207	3538	3509	3366	NA	3236	endocrine/metabolic
252.2	1.404	1.2734	1.4228	1.2568	1.4168	1.2622	NA	NA	1.2617	1.202	1.2545	1.134	1.2691	1.1167	1.2566	1.1151	NA	NA	1.1269	1.0707	1.5713	1.4299	1.5951	1.4145	1.5975	1.4287	NA	NA	1.4127	1.3495	818	784	706	NA	772	endocrine/metabolic
253	1.3939	1.2883	1.3949	1.2323	1.4659	1.3095	NA	NA	1.3479	1.2963	1.1999	1.1052	1.1866	1.0427	1.2229	1.0855	NA	NA	1.1543	1.1047	1.6193	1.5017	1.6396	1.4564	1.7572	1.5797	NA	NA	1.5738	1.521	460	388	304	NA	418	endocrine/metabolic
253.1	1.4736	1.4007	1.4624	1.3571	1.5006	1.3948	1.3337	1.2685	1.3867	1.3392	1.3884	1.3181	1.3763	1.2755	1.4088	1.3076	1.0568	0.998	1.3037	1.2579	1.564	1.4883	1.5539	1.4439	1.5984	1.4877	1.6832	1.6123	1.4749	1.4259	3085	2955	2737	205	2799	endocrine/metabolic
253.11	1.2686	1.1696	1.2304	1.1254	NA	NA	NA	NA	1.0058	0.9778	1.0045	0.9204	0.929	0.8417	NA	NA	NA	NA	0.7808	0.7545	1.6021	1.4863	1.6295	1.5047	NA	NA	NA	NA	1.2957	1.2671	181	118	NA	NA	145	endocrine/metabolic
253.2	1.4356	1.3419	1.5443	1.3575	1.5722	1.4113	1.3081	1.2435	1.2421	1.1942	1.3049	1.2166	1.3795	1.2077	1.3837	1.2372	1.1139	1.0526	1.1244	1.0787	1.5793	1.4801	1.7289	1.5259	1.7863	1.61	1.5361	1.469	1.3721	1.3221	1120	777	605	415	1010	endocrine/metabolic
253.3	1.4391	1.3543	1.4307	1.29	1.6105	1.4265	NA	NA	1.3009	1.2357	1.2159	1.14	1.1872	1.0625	1.3049	1.1468	NA	NA	1.0886	1.0299	1.7033	1.6089	1.7242	1.5661	1.9877	1.7742	NA	NA	1.5545	1.4826	360	282	227	NA	313	endocrine/metabolic
253.7	1.5189	1.4629	1.5151	1.4247	1.5247	1.4322	NA	NA	1.4395	1.4022	1.4173	1.3637	1.4131	1.3271	1.4216	1.3336	NA	NA	1.3402	1.3043	1.6277	1.5694	1.6244	1.5294	1.6353	1.5381	NA	NA	1.546	1.5075	2343	2311	2288	NA	2147	endocrine/metabolic
255	1.2302	1.1813	1.221	1.1184	1.1675	1.0601	NA	NA	1.166	1.1479	1.1253	1.0786	1.115	1.0188	1.0632	0.9628	NA	NA	1.0638	1.0456	1.3449	1.2937	1.337	1.2277	1.282	1.1672	NA	NA	1.278	1.2602	1257	1192	1101	NA	1161	endocrine/metabolic
255.11	1.6021	1.3223	1.458	1.1236	1.6131	1.2384	NA	NA	1.3986	1.2065	1.351	1.1045	1.2234	0.931	1.3291	1.006	NA	NA	1.1746	1.0052	1.8999	1.5831	1.7376	1.356	1.9579	1.5244	NA	NA	1.6652	1.448	357	319	263	NA	327	endocrine/metabolic
255.12	1.2084	1.1275	1.1626	1.0352	1.1423	0.9749	NA	NA	1.1599	1.1386	0.9489	0.8803	0.9056	0.8	0.8715	0.7345	NA	NA	0.8976	0.8767	1.5388	1.444	1.4927	1.3396	1.4971	1.294	NA	NA	1.4987	1.4789	163	150	124	NA	142	endocrine/metabolic
255.21	1.719	1.4691	1.7318	1.4285	1.7478	1.4537	1.4482	1.3068	1.5515	1.3816	1.5991	1.3624	1.6049	1.3187	1.6083	1.3323	1.2065	1.0809	1.4411	1.2802	1.8479	1.5843	1.8688	1.5476	1.8993	1.5862	1.7384	1.58	1.6703	1.4912	2070	1833	1510	338	1932	endocrine/metabolic
256	1.2019	1.1009	1.2358	1.073	1.2521	1.0362	1.1312	1.1006	1.17	1.1024	1.1575	1.0587	1.1902	1.0315	1.1381	0.9372	1.0571	1.0257	1.1232	1.0569	1.248	1.1448	1.2833	1.1162	1.3776	1.1455	1.2105	1.1809	1.2188	1.1499	7246	6975	990	2350	5906	endocrine/metabolic
256.4	1.2077	1.1049	1.2379	1.0728	1.2728	1.0465	1.1359	1.1035	1.1706	1.1019	1.1621	1.0616	1.1912	1.0304	1.1515	0.9418	1.0608	1.0277	1.1228	1.0554	1.2551	1.15	1.2865	1.1169	1.4069	1.1629	1.2162	1.1849	1.2205	1.1504	6957	6700	902	2307	5676	endocrine/metabolic
257	1.7091	1.4964	1.7627	1.4246	1.7649	1.3981	NA	NA	1.4538	1.3245	1.4717	1.2805	1.5138	1.2129	1.4986	1.175	NA	NA	1.2479	1.1319	1.9848	1.7487	2.0525	1.6733	2.0784	1.6636	NA	NA	1.6936	1.5498	466	445	385	NA	430	endocrine/metabolic
257.1	1.7146	1.497	1.7637	1.4302	1.7667	1.4025	NA	NA	1.4685	1.3404	1.4723	1.2772	1.5107	1.2144	1.4963	1.1756	NA	NA	1.2575	1.1428	1.9967	1.7547	2.0591	1.6842	2.0859	1.6731	NA	NA	1.7149	1.5721	449	430	373	NA	417	endocrine/metabolic
258	1.4748000000000001	1.335	1.4537	1.2435	1.4484	1.2358	NA	NA	1.2255	1.1828	1.2165	1.0949	1.1942	1.0131	1.1724	0.9914	NA	NA	1.0098	0.9716	1.788	1.6277	1.7696	1.5264	1.7894	1.5406	NA	NA	1.4873	1.44	272	253	221	NA	255	endocrine/metabolic
259	1.2474	1.1555	1.3502	1.1707	1.4627	1.2815	1.1985	1.1188	1.1742	1.1216	1.1495	1.0623	1.1602	0.9998	1.2115	1.054	1.0905	1.0153	1.077	1.0266	1.3537	1.257	1.5713	1.3709	1.7659	1.558	1.3172	1.2329	1.2802	1.2254	1544	426	270	1169	1378	endocrine/metabolic
259.1	1.4323	1.247	1.396	1.2092	1.2709	1.0966	NA	NA	1.3538	1.242	1.1563	0.9984	1.1083	0.9515	0.9664	0.8255	NA	NA	1.0826	0.9846	1.7742	1.5574	1.7585	1.5366	1.6713	1.4566	NA	NA	1.693	1.5668	227	188	129	NA	208	endocrine/metabolic
259.3	1.18	1.1564	NA	NA	NA	NA	1.1551	1.1242	0.9992	0.9961	0.976	0.9509	NA	NA	NA	NA	0.9548	0.9238	0.814	0.8064	1.4265	1.4064	NA	NA	NA	NA	1.3975	1.3681	1.2264	1.2303	297	NA	NA	295	257	endocrine/metabolic
259.4	1.2215	1.1683	NA	NA	NA	NA	1.2152	1.1588	1.1984	1.1652	1.0582	1.0089	NA	NA	NA	NA	1.0524	1.0004	1.0256	0.995	1.4101	1.3528	NA	NA	NA	NA	1.4032	1.3423	1.4002	1.3643	521	NA	NA	516	449	endocrine/metabolic
260	1.2137	1.1893	1.1835	1.1026	1.161	1.094	1.3121	1.2749	1.1572	1.164	1.1317	1.1075	1.1027	1.0256	1.078	1.0142	0.987	0.9488	1.0766	1.0815	1.3017	1.2772	1.2702	1.1854	1.2504	1.1801	1.7442	1.7132	1.244	1.2527	2081	2012	1832	139	1930	endocrine/metabolic
260.1	1.1612	1.1743	1.1185	1.0916	1.103	1.0803	NA	NA	1.0928	1.1235	1.0503	1.0606	1.0115	0.9856	0.9969	0.9746	NA	NA	0.9847	1.011	1.2838	1.3001	1.2368	1.209	1.2204	1.1974	NA	NA	1.2127	1.2487	1044	1034	1014	NA	970	endocrine/metabolic
260.22	1.0676	1.0965	1.0522	1.0565	1.1007	1.0931	NA	NA	1.1546	1.1962	0.8011	0.8189	0.7839	0.7842	0.8197	0.8091	NA	NA	0.8618	0.8899	1.4227	1.4682	1.4123000000000001	1.4232	1.478	1.4768	NA	NA	1.547	1.608	123	121	113	NA	118	endocrine/metabolic
260.6	1.2123	1.164	1.2081	1.1166	1.2327	1.1454	1.073	1.0282	1.1545	1.1313	1.1689	1.1216	1.162	1.073	1.1827	1.0979	0.9827	0.9391	1.1114	1.0883	1.2573	1.2081	1.256	1.1619	1.2848	1.1949	1.1717	1.1256	1.1994	1.176	7715	6704	5932	1361	6978	endocrine/metabolic
261	1.268	1.1934	1.2947	1.1385	1.2109	1.0991	NA	NA	1.2053	1.1832	0.9954	0.9319	1.0011	0.8729	0.9182	0.8274	NA	NA	0.9426	0.9206	1.6152	1.5281	1.6745	1.485	1.5969	1.4602	NA	NA	1.5412	1.5207	176	155	132	NA	165	endocrine/metabolic
261.2	1.3076	1.2344	1.3119	1.1839	1.2876	1.1706	1.2645	1.1862	1.2417	1.1968	1.2696	1.1977	1.2738	1.1484	1.2478	1.1335	1.1084	1.0337	1.2047	1.1606	1.3467	1.2721	1.3512	1.2204	1.3286	1.2089	1.4425	1.3612	1.2797	1.2341	12428	12315	10879	652	11582	endocrine/metabolic
261.4	1.3694	1.2621	1.3793	1.22	1.3546	1.2014	1.3443	1.2569	1.297	1.2256	1.3358	1.2303	1.3443	1.188	1.3177	1.1676	1.2505	1.1659	1.2645	1.1942	1.4039	1.2948	1.4152	1.2529	1.3925	1.2361	1.4451	1.355	1.3303	1.2578	18051	16575	14208	2279	16868	endocrine/metabolic
261.41	1.3341	1.2234	1.2376	1.1251	1.2903	1.166	NA	NA	1.3068	1.2343	1.1127	1.0154	1.01	0.9134	1.0391	0.933	NA	NA	1.0825	1.0186	1.5996	1.474	1.5165	1.3857	1.6023	1.4573	NA	NA	1.5777	1.4957	306	242	217	NA	285	endocrine/metabolic
262	1.3999	1.2776	1.3979	1.2263	1.3986	1.2318	1.3877	1.3054	1.2934	1.2166	1.3178	1.2005	1.3119	1.1483	1.3047	1.1465	1.1989	1.122	1.2163	1.1425	1.4871	1.3597	1.4896	1.3095	1.4993	1.3235	1.6063	1.5188	1.3754	1.2956	2987	2637	2192	540	2778	endocrine/metabolic
263	1.2094	1.1725	1.0973	1.0085	1.2822	1.1978	NA	NA	1.1347	1.1205	1.0189	0.9846	0.9179	0.8399	1.061	0.9855	NA	NA	0.9528	0.938	1.4355	1.3964	1.3117	1.2109	1.5494	1.4557	NA	NA	1.3514	1.3385	345	308	278	NA	325	endocrine/metabolic
264.3	0.9805	0.9252	NA	NA	NA	NA	1.002	0.9596	0.897	0.8822	0.8457	0.795	NA	NA	NA	NA	0.8649	0.826	0.7693	0.7544	1.1367	1.0767	NA	NA	NA	NA	1.1608	1.1149	1.0459	1.0315	434	NA	NA	435	401	endocrine/metabolic
264.9	1.0821	1.0323	1.0959	1.005	1.2504	1.171	1.0703	1.0273	1.0084	0.9818	1.0268	0.9786	0.9391	0.8567	1.0105	0.9419	1.0131	0.9714	0.9541	0.928	1.1403	1.089	1.279	1.179	1.5471	1.4559	1.1307	1.0863	1.0657	1.0386	3528	408	227	3186	3157	endocrine/metabolic
269	1.3329	1.2821	1.384	1.259	1.4359	1.2959	1.1741	1.1609	1.2393	1.2051	1.2255	1.1766	1.2603	1.1431	1.2924	1.1627	0.9948	0.9798	1.1326	1.0995	1.4497	1.397	1.5198	1.3866	1.5954	1.4444	1.3858	1.3756	1.3561	1.3209	1442	1128	889	396	1232	endocrine/metabolic
270.1	1.2478	1.2012	1.333	1.2244	NA	NA	NA	NA	1.1991	1.1684	0.9913	0.9487	0.9862	0.8979	NA	NA	NA	NA	0.9322	0.9036	1.5707	1.5209	1.8019	1.6696	NA	NA	NA	NA	1.5425	1.5108	188	108	NA	NA	158	endocrine/metabolic
270.32	1.3509	1.2692	1.3609	1.2516	1.3625	1.2319	NA	NA	1.2766	1.2286	1.2523	1.1749	1.2611	1.1576	1.2627	1.1392	NA	NA	1.1819	1.1361	1.4572	1.3711	1.4687	1.3531	1.4701	1.3322	NA	NA	1.3788	1.3287	1905	1906	1896	NA	1811	endocrine/metabolic
270.33	1.2484	1.1986	1.2169	1.1365	1.1825	1.0974	NA	NA	1.1794	1.138	1.1031	1.0568	1.0723	0.9985	1.0393	0.9615	NA	NA	1.0368	0.9979	1.4128	1.3596	1.3809	1.2935	1.3454	1.2525	NA	NA	1.3417	1.2978	655	623	590	NA	596	endocrine/metabolic
270.35	1.3497	1.3156	1.2837	1.2578	1.3615	1.3231	NA	NA	1.2412	1.2197	1.1111	1.0791	1.0579	1.0334	1.1182	1.0835	NA	NA	1.0107	0.9906	1.6396	1.6039	1.5577	1.5309	1.6579	1.6158	NA	NA	1.5243	1.5017	267	266	265	NA	240	endocrine/metabolic
271.3	1.3897	1.2184	1.3682	1.1314	1.3313	1.113	1.3505	1.2226	1.3075	1.1665	1.2712	1.1107	1.2174	1.001	1.1562	0.9604	1.1901	1.0728	1.191	1.0592	1.5192	1.3366	1.5377	1.2788	1.5329	1.2897	1.5325	1.3932	1.4353	1.2846	1313	728	486	679	1157	endocrine/metabolic
271.9	1.3585	1.2753	1.4017	1.2829	NA	NA	1.2613	1.2344	1.3071	1.273	1.092	1.019	1.0484	0.9537	NA	NA	0.9374	0.9083	1.0453	1.0137	1.69	1.5962	1.8742	1.7258	NA	NA	1.6971	1.6777	1.6345	1.5984	227	118	NA	123	206	endocrine/metabolic
272.1	1.2653	1.1901	1.2645	1.1246	1.2635	1.1185	NA	NA	1.1693	1.1295	1.2348	1.1607	1.2339	1.0965	1.2328	1.0905	NA	NA	1.1399	1.1006	1.2967	1.2202	1.2958	1.1533	1.2949	1.1472	NA	NA	1.1995	1.1591	16512	16499	16297	NA	14971	endocrine/metabolic
272.11	1.2284	1.1696	1.2287	1.1149	1.2283	1.109	1.189	1.1747	1.1526	1.1233	1.2155	1.157	1.2157	1.1029	1.2153	1.0969	0.9564	0.9382	1.1395	1.1103	1.2415	1.1822	1.2417	1.1271	1.2414	1.1212	1.4781	1.4708	1.1659	1.1364	90425	90380	89053	219	77085	endocrine/metabolic
272.12	1.5753	1.4149	1.6913	1.459	1.5436	1.3295	NA	NA	1.4563	1.396	1.337	1.1938	1.4324	1.2266	1.2955	1.1076	NA	NA	1.2294	1.1741	1.856	1.677	1.9971	1.7355	1.8391	1.5958	NA	NA	1.725	1.66	388	381	336	NA	352	endocrine/metabolic
272.13	1.3979	1.2622	1.4361	1.1614	1.4198	1.1771	NA	NA	1.2987	1.2068	1.2326	1.1083	1.2648	1.0156	1.2488	1.029	NA	NA	1.1394	1.0555	1.5854	1.4375	1.6306	1.3281	1.6142	1.3466	NA	NA	1.4803	1.3798	639	636	622	NA	582	endocrine/metabolic
272.9	1.2579	1.1562	1.2644	1.093	1.3112	1.1266	NA	NA	1.1743	1.1209	1.1612	1.0651	1.1671	1.0058	1.209	1.0354	NA	NA	1.0815	1.0307	1.3627	1.255	1.3699	1.1877	1.4221	1.2257	NA	NA	1.2751	1.219	1554	1553	1527	NA	1455	endocrine/metabolic
274.1	1.359	1.2863	1.3579	1.2368	1.358	1.2273	NA	NA	1.2679	1.2226	1.3276	1.256	1.3265	1.2075	1.3264	1.198	NA	NA	1.2373	1.1926	1.3911	1.3173	1.3901	1.2668	1.3903	1.2574	NA	NA	1.2993	1.2533	19181	19179	18861	NA	17324	endocrine/metabolic
274.11	1.3069	1.2612	1.3316	1.2398	1.2627	1.1621	NA	NA	1.2078	1.1898	1.1502	1.1081	1.1712	1.0873	1.1103	1.0188	NA	NA	1.0579	1.0406	1.4849	1.4354	1.5141	1.4136	1.436	1.3257	NA	NA	1.3788	1.3604	640	643	625	NA	591	endocrine/metabolic
274.2	1.3262	1.2463	1.3091	1.1934	1.3683	1.2542	NA	NA	1.3026	1.2528	1.1738	1.1007	1.158	1.0525	1.2095	1.1056	NA	NA	1.1506	1.1049	1.4984	1.4111	1.4799	1.3531	1.5479	1.4228	NA	NA	1.4746	1.4205	781	781	774	NA	744	endocrine/metabolic
274.21	1.3145	1.2217	1.3239	1.196	1.2901	1.1667	NA	NA	1.2487	1.1848	1.2208	1.1327	1.2286	1.1077	1.195	1.0784	NA	NA	1.157	1.0963	1.4155	1.3176	1.4265	1.2914	1.3927	1.2621	NA	NA	1.3476	1.2804	1911	1885	1775	NA	1754	endocrine/metabolic
275	1.2099	1.1619	1.2183	1.1223	1.2003	1.1046	1.0765	1.0612	1.1468	1.1318	1.1813	1.134	1.1891	1.0947	1.1706	1.0767	0.965	0.9479	1.1187	1.1036	1.2392	1.1906	1.2482	1.1506	1.2307	1.1334	1.2008	1.1881	1.1755	1.1606	17831	17352	16193	875	16376	endocrine/metabolic
275.1	1.305	1.2645	1.3161	1.252	1.2935	1.2257	NA	NA	1.2249	1.2044	1.1985	1.1592	1.2077	1.1464	1.1798	1.1155	NA	NA	1.1179	1.0973	1.4209	1.3793	1.4341	1.3673	1.4182	1.3468	NA	NA	1.3421	1.322	1332	1290	1110	NA	1125	hematopoietic
275.3	1.25	1.1746	1.2629	1.1209	1.251	1.1108	1.0237	1.0115	1.1885	1.1598	1.2008	1.1274	1.2125	1.0748	1.2	1.0641	0.8339	0.8191	1.1409	1.1126	1.3013	1.2237	1.3154	1.1689	1.3042	1.1595	1.2568	1.249	1.2381	1.2091	6400	6267	5950	249	6060	endocrine/metabolic
275.5	1.1773	1.1408	1.1836	1.103	1.1692	1.0867	0.9618	0.9468	1.1272	1.1209	1.1405	1.1045	1.1462	1.0673	1.1314	1.0508	0.8075	0.7903	1.0907	1.0839	1.2153	1.1783	1.2223	1.1399	1.2082	1.1239	1.1457	1.1343	1.165	1.159	10042	9830	9362	334	9210	endocrine/metabolic
275.53	1.2504	1.1881	1.2725	1.1552	1.2252	1.119	1.1378	1.1278	1.1559	1.1346	1.185	1.1247	1.2045	1.0918	1.156	1.0542	0.953	0.9392	1.0938	1.0725	1.3194	1.2551	1.3443	1.2223	1.2985	1.1878	1.3585	1.3544	1.2214	1.2002	3624	3453	3070	337	3359	endocrine/metabolic
276.1	1.2023	1.1299	1.2311	1.107	1.2236	1.1024	1.1766	1.1083	1.182	1.1599	1.1126	1.0439	1.1374	1.0203	1.1265	1.0124	0.8795	0.8218	1.0917	1.0698	1.2991	1.223	1.3325	1.201	1.3292	1.2004	1.5742	1.4946	1.2799	1.2576	1686	1622	1478	125	1596	endocrine/metabolic
276.11	1.151	1.1363	1.1581	1.1073	1.1677	1.1177	0.8652	0.8401	1.1203	1.1254	1.1006	1.0858	1.1067	1.0572	1.1152	1.0665	0.6878	0.6654	1.07	1.0742	1.2038	1.1892	1.2119	1.1598	1.2226	1.1713	1.0883	1.0606	1.1729	1.179	5363	5226	5096	190	5020	endocrine/metabolic
276.12	1.3847	1.3265	1.3823	1.2782	1.3833	1.2779	0.9899	0.9873	1.3193	1.2872	1.3582	1.3008	1.3558	1.2531	1.3565	1.2526	0.8602	0.8552	1.2932	1.2613	1.4116	1.3528	1.4094	1.3038	1.4107	1.3038	1.1392	1.1398	1.346	1.3137	29451	29107	28537	500	26962	endocrine/metabolic
276.13	1.2889	1.2421	1.2862	1.1835	1.2831	1.1729	0.9734	0.965	1.2094	1.1971	1.2529	1.207	1.2502	1.1496	1.2467	1.1389	0.7928	0.7819	1.1749	1.1625	1.3258	1.2783	1.3233	1.2184	1.3206	1.208	1.1952	1.1909	1.2449	1.2327	13239	13106	12753	237	12419	endocrine/metabolic
276.14	1.2237	1.1701	1.2297	1.1298	1.2183	1.1181	1.1244	1.0975	1.1729	1.15	1.1966	1.1437	1.2021	1.1038	1.1901	1.0916	1.0187	0.9907	1.1462	1.1234	1.2514	1.197	1.2579	1.1565	1.2471	1.1452	1.2412	1.2158	1.2003	1.1773	21009	20373	19152	1090	19482	endocrine/metabolic
276.41	1.2403	1.1792	1.2423	1.1213	1.2444	1.1243	1.0425	1.0156	1.1819	1.1533	1.2099	1.1498	1.2113	1.0925	1.2125	1.0946	0.9425	0.9158	1.152	1.1238	1.2715	1.2095	1.2742	1.1509	1.2773	1.1548	1.153	1.1263	1.2125	1.1837	16781	16079	15262	999	15629	endocrine/metabolic
276.42	1.2664	1.184	1.2891	1.1398	1.2652	1.1268	0.9275	0.8563	1.1849	1.1265	1.1734	1.0953	1.1928	1.0519	1.1662	1.036	0.706	0.6454	1.0958	1.0402	1.3667	1.28	1.3933	1.2351	1.3727	1.2255	1.2186	1.1363	1.2813	1.2201	1779	1711	1536	138	1654	endocrine/metabolic
276.5	1.1954	1.1615	1.1926	1.1171	1.188	1.117	1.1254	1.0979	1.1401	1.1291	1.1777	1.144	1.1741	1.0994	1.1689	1.0987	1.0755	1.0482	1.1225	1.1114	1.2135	1.1794	1.2114	1.1351	1.2074	1.1357	1.1777	1.15	1.1579	1.147	47668	43859	41005	4893	43955	endocrine/metabolic
276.6	1.3244	1.2603	1.3311	1.2043	1.3235	1.1873	1.0196	1.0156	1.2558	1.2247	1.2828	1.22	1.2891	1.1653	1.2813	1.1484	0.8045	0.7946	1.216	1.1852	1.3674	1.302	1.3745	1.2447	1.3671	1.2276	1.2923	1.2982	1.297	1.2655	10985	10880	10645	184	10552	endocrine/metabolic
276.8	1.3414	1.2611	1.5349	1.3684	1.5911	1.3779	1.1382	1.0923	1.2368	1.1702	1.2006	1.1262	1.3188	1.1698	1.3391	1.1516	0.9741	0.9318	1.0983	1.0361	1.4987	1.4123000000000001	1.7863	1.6007	1.8904	1.6486	1.3299	1.2804	1.3928	1.3215	808	442	348	400	694	endocrine/metabolic
277	1.2203	1.1741	1.2373	1.1492	1.2229	1.137	1.1599	1.1293	1.1552	1.1358	1.1859	1.1404	1.1994	1.1132	1.1831	1.0992	1.0871	1.0569	1.1217	1.1023	1.2557	1.2089	1.2763	1.1864	1.264	1.1761	1.2375	1.2066	1.1897	1.1703	12880	10907	9674	2445	11980	endocrine/metabolic
277.2	1.3671	1.305	1.3847	1.2381	1.4408	1.2546	NA	NA	1.2265	1.1681	1.0516	0.9994	1.0558	0.9367	1.0741	0.9243	NA	NA	0.9314	0.8839	1.7771	1.7041	1.816	1.6364	1.9327	1.7031	NA	NA	1.6152	1.5438	149	137	116	NA	131	endocrine/metabolic
277.4	1.1616	1.0852	1.2032	1.1057	1.1987	1.1189	1.1096	1.0407	1.0698	1.0188	1.0619	0.9899	1.0956	1.004	1.0726	0.9989	0.9069	0.8446	0.9731	0.9248	1.2706	1.1897	1.3214	1.2177	1.3396	1.2534	1.3577	1.2824	1.1761	1.1224	1218	1090	769	256	1055	endocrine/metabolic
277.5	1.3022	1.2111	1.3672	1.188	1.3748	1.1884	0.9967	0.975	1.2177	1.1747	1.1835	1.0982	1.2347	1.0688	1.2347	1.0627	0.7813	0.7605	1.1048	1.0641	1.4328	1.3355	1.514	1.3205	1.5309	1.329	1.2716	1.25	1.3422	1.2969	1100	974	865	169	1035	endocrine/metabolic
277.51	1.5683	1.4786	1.5853	1.3937	1.7002	1.5036	NA	NA	1.3903	1.3475	1.3058	1.2262	1.31	1.1441	1.3912	1.2219	NA	NA	1.1487	1.1091	1.8836	1.783	1.9185	1.6977	2.0778	1.8502	NA	NA	1.6827	1.6371	305	284	257	NA	280	endocrine/metabolic
278.1	1.3048	1.1992	1.3179	1.1547	1.3244	1.1481	1.1811	1.1336	1.2246	1.1546	1.2909	1.186	1.3038	1.1418	1.3077	1.1331	1.1446	1.0973	1.2109	1.1413	1.3189	1.2125	1.3322	1.1677	1.3413	1.1633	1.2186	1.1711	1.2385	1.168	88230	86031	60487	11250	77698	endocrine/metabolic
278.3	1.4528	1.3283	1.5405	1.3896	NA	NA	NA	NA	NA	NA	1.0845	0.9822	1.1403	1.0186	NA	NA	NA	NA	NA	NA	1.9461	1.7964	2.0811	1.8958	NA	NA	NA	NA	NA	NA	113	107	NA	NA	NA	endocrine/metabolic
278.4	1.5143	1.3631	1.5101	1.2553	1.5346	1.2786	1.4763	1.3682	1.3894	1.2793	1.3032	1.1669	1.2603	1.0385	1.2468	1.0287	1.1603	1.065	1.1927	1.0934	1.7596	1.5923	1.8094	1.5173	1.8889	1.5892	1.8784	1.7578	1.6186	1.4968	482	318	233	203	448	endocrine/metabolic
279	1.657	1.4696	1.6203	1.3281	1.5542	1.302	NA	NA	1.501	1.3906	1.3125	1.1542	1.2309	0.9929	1.1282	0.9314	NA	NA	1.1834	1.0897	2.0918	1.8712	2.133	1.7764	2.141	1.8199	NA	NA	1.9039	1.7745	204	141	105	NA	190	endocrine/metabolic
279.1	1.521	1.3367	1.5749	1.33	1.4868	1.2347	1.4497	1.3085	1.4382	1.3027	1.3826	1.211	1.4083	1.1833	1.3169	1.087	1.2241	1.0989	1.3047	1.1787	1.6732	1.4754	1.7612	1.4948	1.6787	1.4025	1.7169	1.5579	1.5853	1.4398	1161	828	681	384	1085	endocrine/metabolic
279.11	1.5103	1.3337	1.5444	1.3121	1.4796	1.2293	1.4573	1.3197	1.4354	1.2999	1.3408	1.1793	1.3488	1.1391	1.2769	1.053	1.1646	1.0476	1.2718	1.148	1.7011	1.5084	1.7683	1.5113	1.7146	1.4351	1.8236	1.6624	1.6201	1.472	744	565	463	216	696	endocrine/metabolic
279.7	1.3692	1.2946	1.3219	1.2214	1.3695	1.2618	1.321	1.2714	1.2816	1.2265	1.2083	1.1392	1.1519	1.0604	1.1745	1.078	1.0236	0.9769	1.1193	1.0685	1.5515	1.4713	1.517	1.4068	1.5969	1.477	1.705	1.6546	1.4673	1.408	648	521	418	168	549	endocrine/metabolic
279.8	1.6436	1.4912	1.6638	1.4843	1.4941	1.3224	NA	NA	1.6651	1.5327	1.3093	1.1782	1.2806	1.1311	1.1049	0.9675	NA	NA	1.3166	1.204	2.0631	1.8872	2.1618	1.9478	2.0205	1.8075	NA	NA	2.1059	1.9512	207	151	109	NA	193	endocrine/metabolic
280.1	1.3236	1.2476	1.3211	1.2022	1.322	1.2002	1.2788	1.2431	1.2531	1.2036	1.3051	1.2298	1.3023	1.1846	1.3023	1.1818	1.2139	1.1781	1.2349	1.1858	1.3423	1.2656	1.3401	1.22	1.342	1.2189	1.3472	1.3116	1.2716	1.2217	53162	50841	45714	4007	47985	hematopoietic
280.2	1.223	1.1837	1.2101	1.1446	1.2335	1.1627	1.1064	1.1039	1.151	1.1261	1.155	1.1165	1.1417	1.0782	1.158	1.0898	0.8978	0.8895	1.0837	1.0588	1.2951	1.255	1.2825	1.215	1.3139	1.2404	1.3635	1.3701	1.2225	1.1977	3120	3000	2489	254	2730	hematopoietic
281.1	1.1579	1.138	1.1792	1.0851	1.2886	1.2294	NA	NA	0.9354	0.9285	0.8747	0.8548	0.8843	0.8076	0.9543	0.9038	NA	NA	0.6836	0.675	1.5328	1.5151	1.5726	1.4579	1.7401	1.6725	NA	NA	1.2799	1.2771	125	122	114	NA	104	hematopoietic
281.11	1.4057	1.3055	1.3904	1.2483	1.3952	1.2572	NA	NA	1.3262	1.2556	1.331	1.2346	1.3164	1.18	1.3186	1.1864	NA	NA	1.2525	1.1847	1.4846	1.3804	1.4686	1.3206	1.4763	1.3323	NA	NA	1.4041	1.3308	3472	3466	3227	NA	3117	hematopoietic
281.12	1.3783	1.2859	1.354	1.2274	1.3625	1.2413	1.4298	1.3311	1.2896	1.2271	1.3151	1.2257	1.2918	1.1697	1.2974	1.1806	1.0728	0.986	1.2278	1.1673	1.4446	1.3491	1.4191	1.2881	1.4309	1.3052	1.9054	1.7971	1.3544	1.29	4681	4667	4277	132	4210	hematopoietic
281.13	1.2759	1.2339	1.3064	1.2156	1.3005	1.2043	NA	NA	1.247	1.2373	1.2066	1.1659	1.2352	1.148	1.228	1.1359	NA	NA	1.1772	1.167	1.3492	1.3058	1.3816	1.2871	1.3772	1.2769	NA	NA	1.3211	1.3118	3437	3417	3254	NA	3181	hematopoietic
281.9	1.4823	1.3865	1.458	1.3227	1.5597	1.3841	NA	NA	1.4219	1.373	1.3209	1.2327	1.2967	1.1727	1.3833	1.2229	NA	NA	1.2646	1.2192	1.6634	1.5594	1.6393	1.492	1.7585	1.5665	NA	NA	1.5987	1.5461	835	811	786	NA	785	hematopoietic
282.5	1.3147	1.2825	1.3668	1.3228	1.2975	1.2261	1.3607	1.3586	1.2183	1.2076	1.2319	1.1995	1.2666	1.2225	1.167	1.0987	1.2264	1.2207	1.1342	1.1223	1.403	1.3713	1.4748000000000001	1.4314	1.4425	1.3683	1.5097	1.5121	1.3087	1.2994	2519	1759	859	1054	1979	hematopoietic
282.8	1.3824	1.3498000000000001	1.4146	1.3648	1.5135	1.3971	1.3111	1.2908	1.2596	1.2498	1.294	1.261	1.3189	1.2697	1.3808	1.2705	1.1387	1.1158	1.1735	1.162	1.4769	1.4448	1.5173	1.467	1.659	1.5364	1.5095	1.4933	1.3521	1.3442	2393	2059	1188	572	1987	hematopoietic
282.9	1.2728	1.2524	1.3024	1.243	1.2759	1.2129	1.2155	1.2303	1.2209	1.22	1.1295	1.1086	1.1371	1.0815	1.089	1.0308	0.9752	0.982	1.0756	1.0728	1.4344	1.415	1.4916	1.4287	1.495	1.4272	1.5151	1.5414	1.3859	1.3874	710	538	390	216	618	hematopoietic
283	1.4425	1.4153	1.4701	1.4278	1.4294	1.3758	1.2652	1.2506	1.3579	1.363	1.2831	1.2565	1.2951	1.2545	1.2496	1.2001	0.9596	0.9369	1.1989	1.2011	1.6216	1.5942	1.6687	1.625	1.635	1.5773	1.6682	1.6694	1.5381	1.5468	745	639	566	133	654	hematopoietic
283.1	1.5661	1.5328	1.5781	1.5491	1.5035	1.4437	NA	NA	1.4775	1.4721	1.3581	1.3266	1.3629	1.3334	1.2905	1.2359	NA	NA	1.2706	1.2627	1.8059	1.7711	1.8274	1.7997	1.7516	1.6864	NA	NA	1.7182	1.7161	517	490	444	NA	455	hematopoietic
284	1.3116	1.273	1.3283	1.2591	1.2978	1.2194	1.076	1.0476	1.2504	1.2366	1.2405	1.2028	1.2545	1.1877	1.223	1.1476	0.8851	0.857	1.1807	1.1666	1.3867	1.3473	1.4063	1.3347	1.3772	1.2956	1.308	1.2807	1.3243	1.3109	3302	3131	2874	259	3032	hematopoietic
285	1.2963	1.2437	1.3015	1.2073	1.3023	1.2074	1.1685	1.1415	1.2274	1.1988	1.2805	1.2282	1.2854	1.1921	1.2856	1.1915	1.1057	1.0783	1.2117	1.1832	1.3123	1.2593	1.3177	1.2228	1.3193	1.2235	1.2348	1.2085	1.2433	1.2147	69443	67794	61959	3476	62148	hematopoietic
285.1	1.13	1.1208	1.1332	1.097	1.1816	1.1193	0.9879	0.9828	1.0748	1.0828	1.04	1.0292	1.0426	1.0067	1.0489	0.9912	0.793	0.7834	0.9816	0.9868	1.2279	1.2206	1.2318	1.1953	1.3311	1.264	1.2306	1.233	1.1769	1.188	1430	1401	686	211	1170	hematopoietic
285.2	1.4264	1.3508	1.4286	1.2816	1.4076	1.254	NA	NA	1.2963	1.2717	1.3403	1.2678	1.3418	1.2016	1.3203	1.174	NA	NA	1.2174	1.1933	1.5179	1.4392	1.521	1.367	1.5006	1.3394	NA	NA	1.3802	1.3553	2731	2710	2583	NA	2620	hematopoietic
285.22	1.1394	1.1374	1.1468	1.1345	1.1332	1.1131	NA	NA	1.0996	1.112	1.0661	1.0633	1.0723	1.0598	1.0589	1.039	NA	NA	1.0238	1.0345	1.2177	1.2167	1.2265	1.2145	1.2128	1.1924	NA	NA	1.1809	1.1953	2146	2101	2044	NA	1845	hematopoietic
286.1	1.8516	1.6544	1.8175	1.5268	NA	NA	NA	NA	1.4632	1.4132	1.4121	1.2489	1.3186	1.0917	NA	NA	NA	NA	1.0886	1.0433	2.4278	2.1916	2.505	2.1353	NA	NA	NA	NA	1.9666	1.9143	148	104	NA	NA	117	hematopoietic
286.11	1.2636	1.1463	1.3814	1.1913	1.317	1.136	1.1719	1.1067	1.182	1.1097	1.0629	0.9586	1.127	0.9638	0.9971	0.8503	0.9059	0.8489	0.9766	0.9116	1.5023	1.3707	1.6934	1.4725	1.7396	1.5176	1.516	1.4429	1.4307	1.3509	334	231	116	158	269	hematopoietic
286.12	1.2163	1.108	1.2703	1.1169	1.3508	1.1594	1.0587	0.9782	1.1108	1.0338	1.0854	0.9852	1.1269	0.9865	1.1588	0.9886	0.8144	0.746	0.9865	0.9151	1.3631	1.2462	1.4319	1.2645	1.5747	1.3597	1.3763	1.2825	1.2507	1.1678	744	663	399	152	652	hematopoietic
286.13	1.1457	1.1074	1.1297	1.0274	1.1848	1.088	NA	NA	1.2028	1.1731	0.9383	0.9022	0.8955	0.8073	0.8956	0.8164	NA	NA	0.966	0.9374	1.3989	1.3593	1.4253	1.3076	1.5674	1.4501	NA	NA	1.4977	1.468	242	177	121	NA	204	hematopoietic
286.3	1.0485	1.0325	1.0418	1.0012	NA	NA	0.9621	0.9424	0.9825	0.9773	0.941	0.9234	0.9355	0.8954	NA	NA	0.7593	0.7376	0.8756	0.8681	1.1683	1.1544	1.1603	1.1196	NA	NA	1.2191	1.204	1.1024	1.1003	820	811	NA	176	673	hematopoietic
286.5	1.3064	1.2483	1.3483	1.2361	1.3363	1.2354	NA	NA	1.1075	1.0668	1.1093	1.0569	1.1455	1.046	1.1325	1.0434	NA	NA	0.9325	0.8961	1.5386	1.4745	1.5871	1.4607	1.5767	1.4628	NA	NA	1.3155	1.2699	370	371	361	NA	327	hematopoietic
286.6	1.2825	1.1905	1.3185	1.1776	1.3288	1.181	1.093	1.0326	1.1849	1.1317	1.2215	1.1324	1.2531	1.1174	1.2526	1.1112	0.9651	0.9082	1.126	1.0743	1.3465	1.2515	1.3872	1.2411	1.4096	1.2552	1.2378	1.1741	1.2468	1.1922	4176	3783	2765	675	3675	hematopoietic
286.7	1.2856	1.1891	1.322	1.1757	1.3384	1.1816	1.0865	1.0255	1.1855	1.1281	1.2229	1.1296	1.2549	1.114	1.2594	1.1096	0.9571	0.8997	1.1252	1.0694	1.3514	1.2516	1.3927	1.2407	1.4224	1.2583	1.2334	1.1689	1.249	1.19	3974	3599	2602	650	3500	hematopoietic
287	1.2313	1.1964	1.2681	1.1994	1.2833	1.2025	1.0638	1.0583	1.1758	1.1672	1.1958	1.1613	1.2274	1.1601	1.2391	1.1602	1.0015	0.9952	1.1402	1.1312	1.2679	1.2326	1.3101	1.24	1.3291	1.2464	1.1299	1.1253	1.2126	1.2044	11780	9406	8184	2747	10458	hematopoietic
287.1	1.1757	1.1336	1.3229	1.2041	1.4159	1.2987	1.1392	1.1082	1.1206	1.0883	1.112	1.0712	1.1743	1.0654	1.2431	1.1366	1.0704	1.0401	1.0563	1.0249	1.2431	1.1996	1.4902	1.3609	1.6128	1.484	1.2126	1.1808	1.1887	1.1556	3222	720	613	2545	2877	hematopoietic
287.2	1.0974	1.0831	1.3199	1.217	1.444	1.2905	1.0532	1.0528	1.1121	1.1024	1.0138	0.9995	1.0715	0.9807	1.1018	0.977	0.9682	0.9667	1.02	1.0098	1.188	1.1737	1.6259	1.5103	1.8926	1.7045	1.1458	1.1465	1.2125	1.2035	1587	218	136	1406	1341	hematopoietic
287.3	1.2597	1.2228	1.2684	1.2012	1.2892	1.21	1.0719	1.0638	1.1962	1.1881	1.2165	1.1801	1.2236	1.1578	1.2405	1.1633	0.9612	0.9514	1.1536	1.145	1.3044	1.2671	1.315	1.2463	1.3398	1.2586	1.1954	1.1894	1.2404	1.2327	8323	7736	6795	855	7552	hematopoietic
287.31	1.2488	1.2112	1.2963	1.229	1.3085	1.2256	1.119	1.1049	1.1778	1.1609	1.1611	1.1247	1.195	1.1309	1.197	1.1189	0.9659	0.9505	1.0896	1.0724	1.3432	1.3042	1.4062	1.3355	1.4303	1.3424	1.2964	1.2844	1.2732	1.2568	1872	1487	1252	453	1617	hematopoietic
287.32	1.3943	1.3535	1.3435	1.2538	1.3442	1.2375	NA	NA	1.2667	1.2768	1.2003	1.1615	1.1514	1.0704	1.1424	1.0468	NA	NA	1.0841	1.0892	1.6196	1.5771	1.5676	1.4686	1.5816	1.4629	NA	NA	1.4799	1.4966	452	420	376	NA	404	hematopoietic
288	1.2644	1.195	1.2638	1.1479	1.2522	1.1533	1.2169	1.1753	1.1978	1.1504	1.1971	1.1299	1.1932	1.0818	1.177	1.0823	1.0554	1.0154	1.131	1.0849	1.3355	1.2639	1.3386	1.2179	1.3322	1.229	1.4032	1.3603	1.2685	1.2199	3404	3053	2603	521	3043	hematopoietic
288.11	1.2321	1.2025	1.2389	1.1917	1.233	1.1899	1.1352	1.1113	1.1763	1.1696	1.194	1.1647	1.1987	1.1522	1.191	1.1485	1.0403	1.0159	1.1377	1.1306	1.2713	1.2415	1.2805	1.2327	1.2765	1.2327	1.2388	1.2156	1.2162	1.2099	9777	8724	7840	1334	8508	hematopoietic
288.2	1.4271	1.3068	1.4432	1.2721	1.3975	1.2507	1.4115	1.314	1.3487	1.2587	1.3352	1.2204	1.3459	1.1834	1.2965	1.1577	1.1835	1.0951	1.2586	1.1725	1.5253	1.3993	1.5475	1.3675	1.5064	1.3512	1.6833	1.5766	1.4453	1.3511	2421	2176	1866	358	2199	hematopoietic
288.3	2.0933	1.82	2.1282	1.7538	2.0781	1.7674	2.0241	1.706	1.9516	1.7238	1.8236	1.5774	1.8375	1.5026	1.7653	1.4919	1.4856	1.234	1.6912	1.4865	2.4029	2.1	2.4649	2.047	2.4463	2.0938	2.7577	2.3585	2.252	1.999	636	546	440	138	573	hematopoietic
289	1.2465	1.1948	1.2458	1.1427	1.2487	1.1487	1.189	1.1337	1.1794	1.1572	1.1825	1.1324	1.1812	1.082	1.182	1.0858	0.9055	0.8528	1.1159	1.0939	1.3139	1.2606	1.3139	1.2068	1.3192	1.2151	1.5613	1.5072	1.2465	1.2241	3575	3494	3277	140	3174	hematopoietic
289.3	1.3406	1.2489	1.3468	1.2192	1.3658	1.2228	1.2242	1.1929	1.2162	1.1639	1.2588	1.1707	1.26	1.1382	1.2637	1.1288	1.0639	1.0331	1.1408	1.09	1.4277	1.3322	1.4395	1.306	1.4762	1.3248	1.4087	1.3773	1.2967	1.2427	2606	2270	1648	551	2423	hematopoietic
289.4	1.3267	1.2863	1.3538	1.2629	1.3263	1.2482	1.2519	1.2168	1.2536	1.2335	1.2959	1.2558	1.3151	1.2258	1.2845	1.208	1.2061	1.1713	1.2223	1.2021	1.3582	1.3175	1.3937	1.3011	1.3693	1.2898	1.2995	1.2641	1.2857	1.2657	18440	11712	9577	7528	15745	hematopoietic
289.5	1.2511	1.1972	1.2369	1.1478	1.2584	1.1573	0.9246	0.9504	1.161	1.1427	1.1708	1.1188	1.156	1.0711	1.172	1.0757	0.7223	0.7383	1.084	1.0657	1.337	1.281	1.3233	1.2301	1.3513	1.2451	1.1836	1.2233	1.2434	1.2253	2222	2116	1898	169	2030	hematopoietic
289.8	1.1616	1.1182	1.1298	1.0252	1.1302	1.0267	NA	NA	1.101	1.0936	1.0642	1.0226	1.035	0.9367	1.0322	0.9352	NA	NA	1.005	0.9967	1.2679	1.2228	1.2333	1.1219	1.2375	1.1271	NA	NA	1.2062	1.2	1244	1232	1141	NA	1125	hematopoietic
289.9	1.2729	1.2115	1.1738	1.1059	1.1579	1.0787	NA	NA	1.1363	1.1182	1.0659	1.0112	0.9763	0.916	0.9513	0.8827	NA	NA	0.9431	0.9239	1.52	1.4515	1.4114	1.3352	1.4094	1.3182	NA	NA	1.3692	1.3534	313	282	246	NA	273	hematopoietic
290	1.1683	1.1412	1.1702	1.1131	1.1666	1.107	NA	NA	1.1269	1.1198	1.1444	1.1177	1.1463	1.09	1.1428	1.084	NA	NA	1.1031	1.0959	1.1926	1.1653	1.1946	1.1367	1.1909	1.1305	NA	NA	1.1512	1.1443	26809	26795	26750	NA	24968	mental disorders
290.1	1.0675	1.0641	1.0583	1.0361	1.0643	1.0401	NA	NA	1.0366	1.0409	1.0485	1.0449	1.0395	1.0175	1.0453	1.0213	NA	NA	1.0173	1.0214	1.0868	1.0835	1.0774	1.0551	1.0835	1.0592	NA	NA	1.0562	1.0609	34205	34185	34155	NA	31222	mental disorders
290.11	1.0692	1.0626	1.0735	1.0518	1.0785	1.0564	NA	NA	1.0597	1.0553	1.0398	1.0331	1.044	1.0225	1.0488	1.0269	NA	NA	1.029	1.0244	1.0994	1.093	1.1038	1.082	1.1091	1.0868	NA	NA	1.0912	1.0871	13779	13770	13766	NA	12505	mental disorders
290.12	1.0062	1.0255	1.0065	0.9979	0.9958	0.9893	NA	NA	0.9512	0.9777	0.9143	0.9307	0.9147	0.9059	0.9052	0.8982	NA	NA	0.8631	0.886	1.1074	1.1299	1.1075	1.0993	1.0954	1.0897	NA	NA	1.0483	1.0788	1100	1101	1101	NA	1046	mental disorders
290.16	1.0995	1.0816	1.0971	1.0468	1.0882	1.0355	NA	NA	1.064	1.0607	1.0668	1.049	1.0644	1.0151	1.0558	1.0041	NA	NA	1.0314	1.0278	1.1333	1.1152	1.1308	1.0795	1.1216	1.0678	NA	NA	1.0977	1.0946	11780	11779	11773	NA	11049	mental disorders
290.2	1.1779	1.1511	1.1758	1.1103	1.1768	1.1086	0.9835	0.9783	1.1426	1.1362	1.1531	1.1266	1.1511	1.0865	1.1519	1.0846	0.7631	0.7538	1.118	1.1115	1.2031	1.1762	1.2011	1.1347	1.2023	1.1331	1.2677	1.2698	1.1677	1.1615	25766	25664	25415	166	24422	mental disorders
290.3	1.0812	1.0089	1.0865	0.8963	1.2552	0.9885	0.929	0.9615	0.973	0.9904	1.001	0.9312	1.0044	0.8249	1.1057	0.8638	0.8105	0.834	0.8972	0.9109	1.1679	1.093	1.1752	0.974	1.4249	1.1311	1.0649	1.1084	1.0552	1.0767	1605	1475	563	539	1395	mental disorders
291.1	1.1627	1.1303	1.1151	1.044	1.278	1.1948	0.9418	0.9333	1.0678	1.0775	1.0499	1.0179	1.0042	0.9367	1.1133	1.0366	0.7533	0.74	0.9534	0.959	1.2875	1.2551	1.2383	1.1636	1.4672	1.3771	1.1775	1.1772	1.196	1.2107	923	842	497	197	725	mental disorders
291.4	1.1677	1.1319	1.1663	1.1034	1.1775	1.1122	1.0313	1.1119	1.0979	1.0923	1.1117	1.0768	1.1102	1.0493	1.1197	1.0565	0.7679	0.8213	1.0438	1.0377	1.2266	1.1898	1.2253	1.1603	1.2384	1.1708	1.3849	1.5052	1.1547	1.1497	4526	4455	4306	120	4215	mental disorders
291.8	1.2529	1.1772	1.2661	1.1277	1.2801	1.1473	1.078	1.0334	1.1848	1.144	1.1971	1.1236	1.2064	1.073	1.2164	1.0886	0.9588	0.9154	1.1311	1.0911	1.3112	1.2333	1.3286	1.1853	1.3471	1.2091	1.212	1.1666	1.2412	1.1995	5157	4582	4131	734	4836	mental disorders
292	1.1738	1.142	1.1766	1.1124	1.172	1.1067	1.0887	1.0446	1.1377	1.1275	1.1551	1.1236	1.1576	1.0941	1.1528	1.0882	1.0082	0.9647	1.1189	1.1085	1.1928	1.1608	1.196	1.1311	1.1916	1.1255	1.1757	1.1311	1.1569	1.1468	41977	40673	39528	1764	38419	mental disorders
292.1	1.1682	1.1254	1.1682	1.0846	1.1609	1.0781	1.0875	1.0423	1.1149	1.0978	1.1341	1.0919	1.1334	1.0515	1.1252	1.0442	0.9659	0.9226	1.081	1.0639	1.2034	1.1598	1.2041	1.1187	1.1977	1.1131	1.2243	1.1776	1.1498	1.1327	11628	11115	10439	719	10584	mental disorders
292.12	1.2905	1.1545	1.3159	1.1025	1.3087	1.1324	1.155	1.0887	1.2296	1.1584	1.1242	1.0003	1.1122	0.9242	1.0307	0.8836	0.9557	0.8952	1.0629	0.9968	1.4814	1.3326	1.5569	1.3152	1.6616	1.4512	1.3959	1.3242	1.4223	1.3462	570	352	175	309	512	mental disorders
292.2	1.1494	1.1176	1.1444	1.0883	1.1645	1.1021	NA	NA	1.0968	1.0901	1.0888	1.0579	1.0841	1.03	1.1026	1.0425	NA	NA	1.0377	1.0305	1.2133	1.1808	1.208	1.1499	1.2298	1.1652	NA	NA	1.1594	1.1532	3771	3754	3715	NA	3562	mental disorders
292.3	1.1701	1.121	1.1766	1.0989	1.1921	1.1078	1.0053	0.9575	1.1215	1.0981	1.1162	1.0683	1.1202	1.045	1.1321	1.0508	0.8805	0.8342	1.0674	1.0442	1.2266	1.1762	1.2358	1.1555	1.2554	1.1679	1.1478	1.0989	1.1784	1.1548	4779	4370	3995	582	4269	mental disorders
292.4	1.1712	1.1414	1.1728	1.1102	1.1654	1.1019	1.1432	1.102	1.1375	1.1293	1.1503	1.1207	1.1516	1.0898	1.1442	1.0814	1.0116	0.9707	1.1163	1.108	1.1926	1.1626	1.1943	1.131	1.1871	1.1227	1.2918	1.2511	1.1592	1.151	32842	32350	31720	712	30123	mental disorders
292.6	1.2039	1.1411	1.2238	1.1058	1.2452	1.1367	1.1042	1.073	1.1435	1.1212	1.1444	1.0835	1.1589	1.0455	1.1734	1.0694	0.9875	0.9561	1.0848	1.0626	1.2665	1.2017	1.2922	1.1695	1.3214	1.2081	1.2345	1.2042	1.2053	1.1831	4107	3484	2954	864	3714	mental disorders
293	1.3717	1.2785	1.4567	1.2363	1.4616	1.2133	1.3295	1.2606	1.3054	1.2259	1.3213	1.2304	1.3666	1.1564	1.3584	1.1233	1.2705	1.2034	1.2534	1.176	1.424	1.3284	1.5527	1.3216	1.5727	1.3105	1.3913	1.3206	1.3596	1.278	7400	2382	1762	5150	6239	mental disorders
293.1	1.3915	1.3027	1.3327	1.1964	1.2916	1.1754	1.4836	1.4129	1.3212	1.2557	1.3299	1.2435	1.2633	1.132	1.2149	1.1037	1.3747	1.3066	1.2587	1.195	1.4561	1.3647	1.4059	1.2644	1.3732	1.2518	1.601	1.5278	1.3867	1.3195	5012	3433	2592	1903	4347	mental disorders
295	1.3008	1.182	1.3746	1.1778	1.399	1.2333	NA	NA	1.1777	1.1191	1.0227	0.9231	1.0789	0.9154	1.0585	0.9255	NA	NA	0.9194	0.8686	1.6546	1.5135	1.7513	1.5156	1.8489	1.6435	NA	NA	1.5085	1.4419	180	173	130	NA	166	mental disorders
295.1	1.2687	1.2543	1.2598	1.1627	1.3056	1.247	1.0136	1.049	1.1352	1.1562	1.2052	1.1898	1.1966	1.1025	1.2292	1.1721	0.857	0.8797	1.072	1.0903	1.3356	1.3223	1.3262	1.2262	1.3867	1.3267	1.1987	1.2509	1.2022	1.2261	3632	3578	2596	355	2819	mental disorders
295.2	1.2764	1.2231	1.2654	1.1617	1.3085	1.202	0.9606	0.9467	1.1841	1.1753	1.1792	1.128	1.168	1.0699	1.1997	1.0993	0.7121	0.6939	1.0894	1.0795	1.3816	1.3262	1.3709	1.2613	1.4272	1.3142	1.2959	1.2917	1.2871	1.2796	1605	1558	1321	117	1411	mental disorders
295.3	1.2319	1.1736	1.2814	1.1384	1.4017	1.2472	0.9098	0.9166	1.1194	1.114	1.1464	1.0898	1.1913	1.0554	1.2801	1.1355	0.7719	0.7721	1.0373000000000001	1.0301	1.3237	1.2637	1.3783	1.2279	1.5349	1.3699	1.0725	1.0881	1.2081	1.2047	1942	1826	1197	386	1665	mental disorders
296	1.3591	1.2051	1.3712	1.1277	1.3783	1.1591	1.1752	1.0908	1.208	1.1278	1.2299	1.0867	1.2362	1.0113	1.2225	1.0229	0.9307	0.8542	1.0893	1.014	1.5018	1.3363	1.521	1.2576	1.5541	1.3134	1.484	1.3929	1.3397	1.2544	1042	934	691	202	923	mental disorders
296.1	1.2998	1.1846	1.3174	1.0835	1.3377	1.1371	1.0674	1.0728	1.164	1.1235	1.2413	1.1296	1.258	1.0321	1.2642	1.0722	0.937	0.9359	1.1091	1.0692	1.361	1.2422	1.3796	1.1375	1.4154	1.206	1.2159	1.2297	1.2216	1.1806	4635	4532	2958	616	4028	mental disorders
296.2	1.3693	1.2331	1.3797	1.1301	1.3887	1.1512	1.1373	1.1283	1.263	1.1973	1.3541	1.219	1.3643	1.1168	1.3707	1.1355	1.1024	1.0923	1.2484	1.1831	1.3846	1.2473	1.3952	1.1435	1.407	1.1671	1.1733	1.1656	1.2778	1.2117	83464	80758	58420	11105	73790	mental disorders
296.22	1.236	1.1352	1.2407	1.0448	1.2231	1.051	NA	NA	1.1271	1.1084	1.1284	1.0339	1.1322	0.9495	1.1041	0.9451	NA	NA	1.0242	1.0053	1.3538	1.2464	1.3597	1.1498	1.3549	1.1688	NA	NA	1.2403	1.2221	1145	1119	882	NA	1000	mental disorders
297	0.9849	0.9175	1.0812	0.9485	1.0692	0.9566	0.8856	0.8524	0.9056	0.8569	0.834	0.7731	0.8889	0.7736	0.8127	0.7211	0.6906	0.6607	0.7516	0.7068	1.163	1.0888	1.315	1.163	1.4067	1.269	1.1357	1.0998000000000001	1.0912	1.0387	346	239	123	155	264	mental disorders
297.2	1.0825	1.0148	1.0931	0.9185	1.2655	1.0522	0.9981	0.9844	0.9917	0.97	1.024	0.9582	1.0201	0.8541	1.1341	0.9377	0.9274	0.9124	0.9332	0.9111	1.1444	1.0748	1.1713	0.9878	1.4122	1.1807	1.0741	1.062	1.0539	1.0326	3237	1886	767	1924	2653	mental disorders
300	1.2685	1.1781	1.2778	1.1136	1.2863	1.1221	1.2041	1.1796	1.1612	1.1255	1.1991	1.1118	1.2028	1.0458	1.1972	1.0418	1.0743	1.0472	1.0951	1.0598	1.342	1.2484	1.3576	1.1858	1.382	1.2086	1.3497	1.3286	1.2313	1.1952	3259	2730	1951	846	2914	mental disorders
300.1	1.3432	1.2053	1.3558	1.1153	1.3649	1.1363	1.1638	1.1376	1.2496	1.174	1.3265	1.1898	1.3387	1.1006	1.3444	1.1184	1.1286	1.1018	1.2334	1.1584	1.3601	1.221	1.373	1.1303	1.3858	1.1545	1.2001	1.1745	1.2659	1.1898	66705	63188	43294	11799	59643	mental disorders
300.11	1.3716	1.2233	1.3692	1.1186	1.3184	1.0891	1.3121	1.3235	1.2209	1.1372	1.2602	1.1206	1.2557	1.021	1.183	0.9719	1.0837	1.0831	1.1167	1.0375	1.4929	1.3355	1.493	1.2254	1.4694	1.2204	1.5886	1.6172	1.3348	1.2465	1455	1347	823	315	1256	mental disorders
300.12	1.295	1.1702	1.2953	1.08	1.2985	1.0792	1.1279	1.1088	1.217	1.1445	1.2496	1.1279	1.2489	1.0396	1.2441	1.0319	1.032	1.0114	1.1725	1.1016	1.3419	1.214	1.3434	1.1221	1.3552	1.1286	1.2327	1.2156	1.2632	1.189	7923	7372	5281	1355	7048	mental disorders
300.13	1.2585	1.1624	1.3013	1.1318	1.2993	1.1364	1.1271	1.0843	1.1891	1.1301	1.2138	1.1199	1.2517	1.087	1.2394	1.0821	1.0518	1.0098	1.1446	1.0867	1.3049	1.2065	1.3529	1.1786	1.3621	1.1933	1.2077	1.1642	1.2354	1.1752	7880	6570	4367	2286	6833	mental disorders
300.3	1.6378	1.4261	1.6661	1.3285	1.8434	1.5331	1.2479	1.15	1.468	1.3447	1.5223	1.3215	1.543	1.2243	1.6535	1.368	1.0919	1.0007	1.3596	1.2419	1.762	1.5391	1.7991	1.4415	2.0551	1.7181	1.4262	1.3216	1.5849	1.456	2087	1795	888	635	1802	mental disorders
300.4	1.5194	1.3207	1.5049	1.2129	1.5601	1.2869	NA	NA	1.2793	1.1635	1.2643	1.0915	1.2467	0.9943	1.2721	1.0387	NA	NA	1.0559	0.9543	1.8261	1.598	1.8166	1.4795	1.9133	1.5943	NA	NA	1.5498	1.4185	301	290	242	NA	262	mental disorders
300.8	1.2198	1.1298	1.2143	1.047	1.3644	1.1693	1.1086	1.075	1.148	1.1146	1.0607	0.9778	1.0506	0.8997	1.1338	0.9645	0.8205	0.7794	0.9872	0.9544	1.4029	1.3054	1.4035	1.2184	1.642	1.4177	1.4979	1.4826	1.3351	1.3017	495	450	278	118	412	mental disorders
300.9	1.2907	1.0941	1.3146	0.9823	1.4332	1.0795	0.9835	0.9557	1.1771	1.0907	1.2116	1.0238	1.2325	0.9164	1.3111	0.9812	0.8654	0.8368	1.1038	1.0205	1.375	1.1693	1.4021	1.053	1.5666	1.1877	1.1177	1.0915	1.2554	1.1656	2542	2350	1193	641	2345	mental disorders
301	1.3788	1.1878	1.4143	1.0881	1.5686	1.242	1.0272	1.0286	1.2374	1.1633	1.2869	1.1053	1.3185	1.0094	1.4271	1.1233	0.8844	0.8802	1.1534	1.082	1.4772	1.2765	1.517	1.1729	1.7242	1.3732	1.1932	1.202	1.3275	1.2508	2122	2002	1095	450	1961	mental disorders
301.1	1.5249	1.377	1.5079	1.2767	NA	NA	NA	NA	1.3812	1.3236	1.1803	1.0555	1.1638	0.974	NA	NA	NA	NA	1.0584	1.0068	1.9699	1.7964	1.9539	1.6734	NA	NA	NA	NA	1.8026	1.7402	157	147	NA	NA	138	mental disorders
301.2	1.3019	1.0872	1.3604	0.981	1.6612	1.1964	1.0035	0.9868	1.1683	1.0835	1.2171	1.0126	1.2721	0.9118	1.4804	1.055	0.8891	0.8699	1.0915	1.0096	1.3926	1.1673	1.4549	1.0554	1.8641	1.3567	1.1325	1.1194	1.2505	1.1628	2267	2190	734	715	2100	mental disorders
302	1.4946	1.3624	1.4839	1.2637	1.4819	1.2717	NA	NA	1.3317	1.2584	1.3282	1.2064	1.3178	1.1162	1.3066	1.1156	NA	NA	1.1739	1.1053	1.682	1.5387	1.671	1.4307	1.6807	1.4497	NA	NA	1.5107	1.4327	707	698	616	NA	598	mental disorders
303.1	1.3969	1.2051	1.4229	1.1106	1.4489	1.1423	1.2596	1.1878	1.2237	1.1092	1.2623	1.0844	1.2809	0.9928	1.2643	0.9885	1.0317	0.9646	1.103	0.9961	1.5458	1.3393	1.5807	1.2423	1.6605	1.3201	1.5379	1.4626	1.3576	1.235	1022	914	529	282	934	mental disorders
303.3	1.4143	1.2584	1.3395	1.1324	1.3223	1.1387	1.1608	1.0229	1.2586	1.1501	1.2689	1.1246	1.1976	1.007	1.1663	0.9997	0.8631	0.751	1.1236	1.0234	1.5763	1.4083	1.4983	1.2734	1.4991	1.2971	1.5613	1.3933	1.4099	1.2926	848	773	600	119	748	mental disorders
303.4	1.4402	1.2578	1.4098	1.1301	1.3973	1.1547	1.2792	1.1896	1.2801	1.162	1.3351	1.1625	1.3026	1.0392	1.2704	1.0451	1.0835	1.0009	1.1838	1.0718	1.5536	1.3609	1.5259	1.2289	1.5368	1.2759	1.5102	1.4138	1.3842	1.2598	1793	1582	1064	401	1624	mental disorders
304	1.209	1.1244	1.2252	1.0415	1.2562	1.0591	0.9869	1.0383	1.1148	1.0933	1.103	1.0232	1.1149	0.9438	1.1145	0.9344	0.7982	0.8338	1.0108	0.9888	1.3251	1.2356	1.3463	1.1493	1.4159	1.2005	1.2201	1.2929	1.2295	1.2088	1141	1048	647	224	965	mental disorders
305.2	1.286	1.1734	1.2898	1.0781	1.4146	1.1883	1.145	1.1104	1.1978	1.1399	1.198	1.0904	1.1818	0.9836	1.2211	1.0188	1.0427	1.0085	1.1094	1.0532	1.3804	1.2627	1.4077	1.1817	1.6387	1.386	1.2573	1.2226	1.2932	1.2336	2118	1258	443	1249	1770	mental disorders
305.21	1.219	1.1401	1.2526	1.0842	1.3985	1.2118	1.0939	1.0616	1.1261	1.0946	1.09	1.0158	1.0845	0.9333	1.0955	0.9396	0.9488	0.9175	0.9951	0.9632	1.3633	1.2796	1.4467	1.2596	1.7854	1.5628	1.2612	1.2284	1.2744	1.2439	847	460	159	533	682	mental disorders
306	1.2649	1.2009	1.2708	1.1362	1.2831	1.159	1.0406	1.0407	1.1845	1.1575	1.2544	1.1907	1.2603	1.1265	1.2714	1.1481	1.008	1.0068	1.1741	1.1472	1.2754	1.2111	1.2814	1.146	1.2949	1.17	1.0742	1.0757	1.1949	1.1679	150754	149919	121961	10438	132415	mental disorders
306.9	1.298	1.1856	1.2772	1.1118	1.4035	1.2116	1.1312	1.1007	1.1962	1.1229	1.1931	1.0868	1.1707	1.0155	1.2583	1.0814	0.9368	0.907	1.0952	1.0257	1.4121	1.2933	1.3934	1.2172	1.5654	1.3575	1.3658	1.3358	1.3066	1.2293	1410	1263	803	305	1255	mental disorders
312	1.2441	1.1725	1.1384	1.0353	1.0955	1.0188	1.2666	1.2178	1.1526	1.1111	1.1137	1.0466	0.9013	0.8146	0.8194	0.759	1.1218	1.0747	1.0242	0.9847	1.3897	1.3136	1.4379	1.3157	1.4647	1.3676	1.4302	1.38	1.297	1.2538	867	174	113	730	754	mental disorders
313	1.2489	1.145	1.3278	1.1103	NA	NA	1.2141	1.1628	1.1301	1.0602	1.0863	0.9908	0.998	0.8207	NA	NA	1.0484	1.0001	0.9712	0.9063	1.436	1.3231	1.7666	1.5023	NA	NA	1.4059	1.3519	1.3151	1.2402	559	115	NA	511	481	mental disorders
313.1	1.2157	1.1248	1.2266	1.0911	1.7538	1.2587	1.1567	1.1237	1.1384	1.1074	1.1526	1.0644	1.1151	0.9867	1.3415	0.9406	1.0932	1.0601	1.0754	1.0444	1.2823	1.1886	1.3492	1.2064	2.2929	1.6844	1.2239	1.1912	1.205	1.1742	3883	1020	139	3444	3393	mental disorders
313.2	1.3643	1.2262	1.398	1.1577	NA	NA	1.2937	1.211	1.2416	1.1658	1.1886	1.0626	1.1108	0.9079	NA	NA	1.1046	1.0291	1.0729	1.0029	1.566	1.4151	1.7594	1.4762	NA	NA	1.5152	1.425	1.437	1.3552	581	187	NA	447	513	mental disorders
313.3	1.3247	1.1843	1.5417	1.3377	2.1504	1.7256	1.2154	1.1549	1.2253	1.1379	1.2759	1.1389	1.439	1.2439	1.8977	1.5121	1.1669	1.1075	1.1773	1.0919	1.3754	1.2314	1.6518	1.4386	2.4367	1.9694	1.266	1.2044	1.2753	1.1859	7896	2095	695	6653	6860	mental disorders
315	1.1446	1.1006	1.2151	1.1238	1.2318	1.1445	1.0125	0.9706	1.0761	1.058	1.0991	1.056	1.1563	1.068	1.1677	1.0836	0.9478	0.9071	1.032	1.0138	1.192	1.1471	1.2768	1.1825	1.2994	1.2089	1.0816	1.0386	1.1221	1.1041	6293	4238	3699	2319	5799	mental disorders
315.1	1.5582	1.4427	1.9151	1.7916	2.147	1.9913	1.1326	1.0851	1.3615	1.2949	1.5032	1.3902	1.831	1.71	2.0301	1.8793	1.0746	1.0281	1.3094	1.244	1.6152	1.4971	2.0032	1.8771	2.2707	2.1099	1.1938	1.1453	1.4158	1.3479	8341	5297	3441	3817	6832	mental disorders
315.2	1.2159	1.1637	1.3822	1.2862	1.411	1.3059	1.1628	1.1105	1.1443	1.1163	1.1462	1.0957	1.222	1.1336	1.2395	1.1426	1.0876	1.0374	1.076	1.0487	1.2899	1.2358	1.5635	1.4593	1.6061	1.4924	1.2431	1.1888	1.2168	1.1882	2868	666	603	2234	2631	mental disorders
315.3	1.5767	1.4477	1.8969	1.7445	2.1481	1.9424	1.087	1.0535	1.3697	1.2973	1.4925	1.368	1.7771	1.6301	1.9792	1.7849	0.999	0.9662	1.2926	1.2222	1.6658	1.5322	2.0248	1.8669	2.3314	2.1138	1.1828	1.1488	1.4514	1.377	3630	2534	1641	1482	3146	mental disorders
316	1.1871	1.149	1.2142	1.0926	1.2652	1.1492	0.9841	0.9772	1.1132	1.1242	1.1653	1.1274	1.1914	1.0714	1.2365	1.1224	0.9435	0.9354	1.0905	1.1008	1.2093	1.1711	1.2374	1.1143	1.2946	1.1768	1.0265	1.0209	1.1363	1.1481	27927	26131	17706	5543	22075	mental disorders
316.1	1.2416	1.2073	1.2156	1.1776	1.2439	1.2182	NA	NA	1.1499	1.1461	1.0457	1.0137	1.016	0.9799	1.0345	1.0079	NA	NA	0.9644	0.9591	1.4741	1.4378	1.4546	1.4152	1.4958	1.4724	NA	NA	1.371	1.3696	330	303	285	NA	304	mental disorders
317	1.1955	1.1598	1.2185	1.0995	1.262	1.147	0.9928	0.9896	1.1303	1.1418	1.1728	1.1372	1.1947	1.0774	1.2327	1.1196	0.9495	0.9449	1.1066	1.1173	1.2186	1.1828	1.2427	1.1221	1.292	1.1751	1.0382	1.0365	1.1546	1.1668	25955	24196	16882	4875	20728	mental disorders
317.1	1.2162	1.1686	1.2216	1.1117	1.2292	1.1233	1.0225	1.0118	1.1345	1.1285	1.1923	1.145	1.1974	1.0891	1.2018	1.0975	0.9579	0.9457	1.1104	1.1042	1.2406	1.1926	1.2463	1.1349	1.2572	1.1496	1.0914	1.0826	1.159	1.1534	24191	23744	18465	2336	20394	mental disorders
317.11	1.4437	1.3665	1.4589	1.2896	1.4624	1.2832	NA	NA	1.3501	1.3416	1.3833	1.308	1.3978	1.2338	1.3988	1.2254	NA	NA	1.2903	1.2811	1.5068	1.4276	1.5227	1.348	1.5288	1.3436	NA	NA	1.4127	1.405	5266	5262	4799	NA	4536	mental disorders
318	1.1276	1.1185	1.1489	1.034	1.1487	1.0578	0.9937	0.9986	1.06	1.0929	1.1172	1.108	1.1382	1.0241	1.1352	1.0449	0.9727	0.9768	1.0489	1.0812	1.1381	1.1292	1.1596	1.0441	1.1624	1.0707	1.015	1.0208	1.0712	1.1047	112963	109604	65828	22575	86891	mental disorders
320	1.2374	1.1582	1.2843	1.1446	1.2548	1.1276	1.2055	1.1791	1.1101	1.0625	1.1521	1.0761	1.1843	1.0519	1.1184	1.0009	1.0755	1.0483	1.027	0.9811	1.3289	1.2465	1.3928	1.2455	1.4079	1.2703	1.3511	1.3263	1.1998	1.1508	1921	1447	691	782	1575	neurological
323	1.2288	1.1831	1.2734	1.1741	1.2647	1.1579	1.0216	1.0027	1.1611	1.1304	1.1354	1.0912	1.1658	1.0719	1.1484	1.0485	0.8724	0.8532	1.0671	1.0371	1.3299	1.2827	1.3909	1.2861	1.3928	1.2788	1.1964	1.1784	1.2635	1.2321	1586	1255	1049	404	1359	neurological
323.2	1.1577	1.127	1.2287	1.1523	1.3209	1.2457	NA	NA	1.1321	1.1182	0.9152	0.8858	0.9583	0.8927	0.9901	0.9275	NA	NA	0.8777	0.8623	1.4644	1.4339	1.5755	1.4874	1.7622	1.6731	NA	NA	1.4604	1.4501	168	147	109	NA	139	neurological
323.8	1.1104	1.0692	NA	NA	NA	NA	NA	NA	0.9449	0.9387	0.8472	0.8082	NA	NA	NA	NA	NA	NA	0.7059	0.6967	1.4555	1.4145	NA	NA	NA	NA	NA	NA	1.265	1.2647	134	NA	NA	NA	106	neurological
324	1.2579	1.1796	1.2718	1.1447	1.2613	1.137	1.1831	1.1354	1.1786	1.1327	1.2389	1.1614	1.252	1.1263	1.2409	1.1181	1.1211	1.0743	1.1603	1.1147	1.2772	1.1981	1.2919	1.1633	1.282	1.1562	1.2485	1.2	1.1972	1.1508	44811	42291	39029	3658	41695	neurological
325	1.1582	1.124	1.3204	1.2568	1.1398	1.0631	NA	NA	1.289	1.2884	0.9472	0.9156	1.0585	1	0.8607	0.7948	NA	NA	1.0368	1.0313	1.4163	1.3798	1.6472	1.5794	1.5094	1.422	NA	NA	1.6025	1.6095	239	199	116	NA	206	neurological
327	1.4803	1.3219	1.5809	1.2746	1.581	1.2739	1.3127	1.2516	1.3779	1.2664	1.4498	1.2938	1.541	1.2406	1.5383	1.2375	1.2684	1.2085	1.3484	1.2385	1.5114	1.3506	1.6219	1.3096	1.625	1.3114	1.3586	1.2963	1.4082	1.2949	23995	15545	13302	9075	21559	neurological
327.3	1.5109	1.3496	1.6322	1.3102	1.6263	1.2989	1.3222	1.2633	1.4026	1.2868	1.4774	1.3188	1.5874	1.2721	1.5793	1.2592	1.2744	1.2167	1.3703	1.2564	1.5451	1.3812	1.6782	1.3493	1.6747	1.3399	1.3719	1.3118	1.4356	1.3179	20679	13191	11662	7845	18668	neurological
327.4	1.2475	1.1155	1.2429	1.0083	NA	NA	NA	NA	1.2119	1.13	0.9654	0.8557	0.9343	0.7464	NA	NA	NA	NA	0.9325	0.863	1.612	1.4543	1.6536	1.3621	NA	NA	NA	NA	1.5752	1.4795	153	123	NA	NA	143	neurological
327.41	1.3418	1.1842	1.3207	1.0914	1.363	1.1442	1.2622	1.1905	1.2421	1.155	1.2312	1.0833	1.2072	0.9932	1.2329	1.0303	1.0274	0.9638	1.1372	1.0546	1.4624	1.2945	1.4448	1.1993	1.5069	1.2706	1.5507	1.4705	1.3565	1.2649	1414	1254	999	268	1302	neurological
327.5	1.4992	1.3705	1.9048	1.6133	NA	NA	1.2452	1.2237	1.3746	1.2767	1.2198	1.1094	1.4463	1.2088	NA	NA	0.9347	0.9145	1.1062	1.0223	1.8426	1.693	2.5087	2.153	NA	NA	1.6589	1.6374	1.7083	1.5944	254	144	NA	130	222	neurological
327.6	1.3253	1.1171	1.5163	1.1355	NA	NA	NA	NA	1.2828	1.1878	1.021	0.8504	1.1134	0.8132	NA	NA	NA	NA	0.9832	0.9047	1.7203	1.4675	2.0648	1.5856	NA	NA	NA	NA	1.6737	1.5594	157	106	NA	NA	144	neurological
331	1.1958	1.1555	1.2129	1.1269	1.2157	1.1314	1.0275	1.028	1.1396	1.1317	1.1251	1.086	1.1386	1.0563	1.1394	1.0588	0.8279	0.8247	1.0697	1.0612	1.271	1.2294	1.2921	1.2022	1.2971	1.209	1.2752	1.2816	1.2142	1.2068	2687	2498	2370	212	2445	neurological
331.1	1.1714	1.154	1.2144	1.167	1.1789	1.1318	0.9647	0.9674	1.139	1.1366	1.1012	1.0836	1.1367	1.0908	1.099	1.0536	0.8267	0.8265	1.0657	1.0623	1.2461	1.2289	1.2975	1.2486	1.2645	1.2159	1.1258	1.1324	1.2172	1.216	2544	2204	1937	412	2170	neurological
331.9	1.1648	1.1397	1.1792	1.1214	1.1584	1.1007	NA	NA	1.1308	1.1281	1.1233	1.0985	1.137	1.0806	1.1167	1.0603	NA	NA	1.0892	1.086	1.2078	1.1823	1.223	1.1639	1.2018	1.1427	NA	NA	1.1741	1.1718	8113	8032	7940	NA	7506	neurological
332	1.0556	1.0492	1.0518	1.0225	1.06	1.0306	NA	NA	1.0292	1.0288	1.0181	1.0115	1.0145	0.9857	1.0223	0.9934	NA	NA	0.9898	0.989	1.0944	1.0882	1.0904	1.0606	1.099	1.0692	NA	NA	1.0701	1.0702	7432	7435	7409	NA	6407	neurological
333	1.2822	1.1596	1.2983	1.1191	1.2844	1.1122	1.0745	1.0383	1.2015	1.1266	1.2249	1.1065	1.2388	1.066	1.2237	1.0578	0.9063	0.8726	1.1466	1.0742	1.3421	1.2153	1.3606	1.1749	1.3481	1.1694	1.274	1.2356	1.2589	1.1816	4924	4668	4350	353	4614	neurological
333.1	1.1769	1.0782	1.1717	1.0269	1.1463	1.0158	NA	NA	1.1165	1.0522	1.093	0.9996	1.0876	0.9508	1.0626	0.9395	NA	NA	1.0351	0.9743	1.2672	1.1629	1.2622	1.1091	1.2366	1.0983	NA	NA	1.2042	1.1365	1851	1814	1743	NA	1735	neurological
333.2	1.2758	1.1877	1.3222	1.1788	1.3842	1.2313	1.0876	1.0581	1.2075	1.1616	1.1221	1.0416	1.1484	1.0196	1.1913	1.055	0.8235	0.7966	1.0585	1.0164	1.4505	1.3543	1.5223	1.3629	1.6082	1.437	1.4366	1.4054	1.3773	1.3276	616	517	453	126	571	neurological
333.3	1.3268	1.3144	1.3247	1.3074	1.2505	1.2415	NA	NA	1.2228	1.2313	1.0927	1.0779	1.0797	1.0594	1.0089	0.9973	NA	NA	0.9857	0.989	1.6111	1.6028	1.6252	1.6134	1.5498	1.5454	NA	NA	1.5168	1.5331	266	239	216	NA	218	neurological
333.4	1.1169	1.062	1.2112	1.1042	1.2149	1.1131	0.8072	0.7709	1.0212	0.9957	1.0163	0.9644	1.0889	0.9894	1.081	0.9873	0.6743	0.6416	0.9261	0.9015	1.2274	1.1694	1.3472	1.2322	1.3653	1.2549	0.9663	0.9263	1.126	1.0996	1090	844	708	296	994	neurological
333.8	1.1683	1.1363	1.1188	1.0702	1.0846	1.0271	NA	NA	1.0189	1.0114	1.0035	0.9733	0.9598	0.915	0.9278	0.8751	NA	NA	0.8718	0.8633	1.3602	1.3266	1.3041	1.2517	1.268	1.2056	NA	NA	1.1907	1.1847	428	418	405	NA	393	neurological
334	1.2245	1.1594	1.2409	1.1357	1.2297	1.1272	1.1044	1.0618	1.1511	1.1167	1.1732	1.1099	1.1883	1.0863	1.1754	1.0761	0.909	0.8681	1.1005	1.0668	1.2779	1.2111	1.2959	1.1874	1.2865	1.1807	1.3418	1.2987	1.204	1.1689	5259	5092	4666	266	4683	neurological
334.1	1.172	1.1306	1.2485	1.1589	1.2043	1.1023	NA	NA	1.1533	1.1393	1.0132	0.9746	1.0658	0.9861	1.0166	0.9265	NA	NA	0.9891	0.9746	1.3555	1.3116	1.4624	1.3619	1.4267	1.3116	NA	NA	1.3448	1.3319	454	380	328	NA	400	neurological
334.2	1.0773	1.0363	1.1181	1.0721	1.0982	1.0559	NA	NA	1.0615	1.0528	0.9706	0.9319	1.005	0.9617	0.9855	0.9456	NA	NA	0.9484	0.9394	1.1958	1.1524	1.244	1.1953	1.2238	1.1791	NA	NA	1.188	1.1799	857	824	796	NA	732	neurological
335	1.2319	1.1576	1.2229	1.0777	1.2269	1.0921	1.143	1.1484	1.1375	1.118	1.1543	1.0831	1.146	1.0076	1.1401	1.0125	0.8543	0.8487	1.0567	1.0372	1.3146	1.2373	1.305	1.1528	1.3202	1.178	1.5294	1.554	1.2244	1.205	2212	2199	1684	125	1677	neurological
337	1.2646	1.1681	1.232	1.0747	1.2155	1.0817	1.0127	0.9436	1.126	1.0585	1.1451	1.0549	1.1134	0.9677	1.0847	0.9619	0.7723	0.7109	1.0165	0.953	1.3966	1.2935	1.3632	1.1936	1.3622	1.2163	1.3278	1.2525	1.2473	1.1756	1018	945	747	143	926	neurological
337.1	1.3646	1.2648	1.2804	1.1516	1.2782	1.1281	NA	NA	1.262	1.1978	1.1121	1.026	1.0453	0.9347	1.0404	0.9122	NA	NA	1.0204	0.9651	1.6744	1.5592	1.5684	1.4188	1.5702	1.3952	NA	NA	1.5607	1.4866	246	243	237	NA	222	neurological
338.1	1.4029	1.2868	1.457	1.2726	1.4631	1.2949	1.0792	1.0233	1.2766	1.201	1.3014	1.1913	1.3462	1.1725	1.3395	1.1821	0.8918	0.8398	1.181	1.1091	1.5123	1.39	1.5769	1.3813	1.5981	1.4185	1.3061	1.247	1.38	1.3006	1800	1608	1278	284	1630	neurological
338.2	1.4628	1.2457	1.4818	1.154	1.461	1.1519	1.1962	1.0969	1.3194	1.1981	1.3714	1.1646	1.3871	1.0754	1.3575	1.0651	0.9741	0.8869	1.237	1.1212	1.5603	1.3325	1.583	1.2383	1.5724	1.2456	1.4689	1.3567	1.4072	1.2803	2496	2367	1855	261	2412	neurological
339	1.2846	1.1806	1.2933	1.1298	1.3233	1.1539	1.2045	1.1548	1.1884	1.1251	1.2642	1.1613	1.271	1.1095	1.2946	1.1279	1.1688	1.1195	1.1683	1.1057	1.3053	1.2003	1.3161	1.1505	1.3526	1.1804	1.2413	1.1912	1.2087	1.1449	39639	32105	20115	11841	34211	neurological
340	1.3181	1.1645	1.3249	1.0808	1.3323	1.0959	1.2033	1.14	1.2162	1.1182	1.2859	1.1349	1.2912	1.0517	1.2893	1.0587	1.1421	1.0798	1.1851	1.0888	1.3511	1.1948	1.3595	1.1106	1.3769	1.1344	1.2678	1.2036	1.248	1.1484	16716	14898	8783	4008	14746	neurological
340.1	1.2888	1.1322	1.3069	1.0567	1.2185	0.9793	1.1547	1.114	1.1899	1.0885	1.1832	1.0356	1.1932	0.9596	1.0813	0.863	0.9758	0.9355	1.0891	0.9933	1.4039	1.2378	1.4315	1.1637	1.3732	1.1114	1.3664	1.3266	1.3	1.1928	1393	1201	647	386	1256	neurological
341	1.2696	1.2048	1.2931	1.1658	1.3588	1.2388	1.0028	0.9801	1.2039	1.1677	1.1284	1.0672	1.1433	1.0261	1.1701	1.0616	0.7503	0.7271	1.0598	1.0249	1.4285	1.3602	1.4625	1.3246	1.5779	1.4455	1.3401	1.3211	1.3677	1.3304	691	624	413	120	575	neurological
342	1.1701	1.1438	1.1897	1.1152	1.1745	1.1001	0.9839	0.9794	1.1157	1.1136	1.1363	1.1102	1.1547	1.0817	1.1393	1.0664	0.8592	0.8531	1.0821	1.0796	1.2049	1.1784	1.2258	1.1498	1.2108	1.1349	1.1266	1.1245	1.1504	1.1487	11632	11192	10789	541	10542	neurological
343	1.0122	0.963	1.3906	1.3283	1.6645	1.5857	0.7947	0.7726	0.9202	0.8956	0.9411	0.8942	1.2466	1.1871	1.4567	1.3815	0.7235	0.7023	0.8491	0.8253	1.0886	1.0372	1.5513	1.4863	1.9018	1.8201	0.873	0.8499	0.9972	0.9719	1750	801	552	1019	1431	neurological
344	1.1913	1.135	1.2179	1.1173	1.223	1.1288	0.8558	0.8363	1.0867	1.0661	1.1253	1.0708	1.1477	1.0511	1.1474	1.0573	0.7264	0.7069	1.0236	1.0029	1.2611	1.2029	1.2923	1.1876	1.3037	1.2052	1.0084	0.9894	1.1538	1.1332	2968	2727	2329	349	2621	neurological
345	1.3064	1.2073	1.3603	1.1861	1.3803	1.1967	1.075	1.0553	1.1875	1.1386	1.2755	1.178	1.3251	1.1543	1.3401	1.1605	1.0231	1.0032	1.1568	1.1086	1.3381	1.2373	1.3965	1.2189	1.4218	1.234	1.1296	1.11	1.219	1.1695	17304	14194	11163	4102	14182	neurological
345.1	1.2612	1.1655	1.4267	1.2374	1.3852	1.1847	0.9904	0.9825	1.1278	1.0941	1.1873	1.0954	1.3251	1.146	1.2743	1.0862	0.8997	0.8911	1.0597	1.0269	1.3397	1.24	1.5362	1.3361	1.5058	1.2921	1.0901	1.0833	1.2002	1.1657	2752	1824	1416	1074	2522	neurological
345.11	1.2547	1.1513	1.324	1.1321	1.3972	1.1808	1.085	1.0698	1.1418	1.1003	1.1914	1.0916	1.2436	1.0604	1.297	1.0926	1.0007	0.985	1.0818	1.0412	1.3214	1.2142	1.4096	1.2085	1.5051	1.276	1.1764	1.1619	1.2052	1.1627	3745	2481	1757	1554	3343	neurological
345.12	1.4551	1.2898	1.5367	1.2468	1.4519	1.1498	1.2818	1.2701	1.2978	1.1981	1.3346	1.1794	1.393	1.1241	1.2977	1.0206	1.0936	1.0793	1.187	1.0931	1.5865	1.4105	1.6952	1.3829	1.6244	1.2954	1.5023	1.4947	1.419	1.3131	1394	1060	796	422	1261	neurological
345.3	1.1442	1.1079	1.264	1.1545	1.2686	1.1642	1.0164	1.0056	1.0784	1.0667	1.1202	1.0843	1.2287	1.1212	1.2288	1.1268	0.9861	0.9751	1.0542	1.0424	1.1687	1.1321	1.3005	1.1888	1.3096	1.2028	1.0477	1.037	1.1032	1.0916	21453	12161	9715	10228	18506	neurological
346.1	1.1033	1.07	1.1229	1.0452	1.1227	1.0497	0.8449	0.8569	1.051	1.0386	0.9957	0.9637	1.0059	0.9335	0.9967	0.9293	0.6648	0.6701	0.9437	0.9309	1.2226	1.1879	1.2535	1.1702	1.2647	1.1857	1.0738	1.0958	1.1704	1.1587	930	802	685	168	831	neurological
346.2	1.1921	1.1439	NA	NA	NA	NA	NA	NA	1.1352	1.1113	0.9319	0.8903	NA	NA	NA	NA	NA	NA	0.8773	0.8559	1.5249	1.4698	NA	NA	NA	NA	NA	NA	1.4689	1.4429	164	NA	NA	NA	151	neurological
346.3	1.1993	1.141	NA	NA	NA	NA	NA	NA	NA	NA	0.8856	0.835	NA	NA	NA	NA	NA	NA	NA	NA	1.624	1.5592	NA	NA	NA	NA	NA	NA	NA	NA	101	NA	NA	NA	NA	neurological
347	1.4253	1.2687	1.453	1.2042	1.4728	1.2552	NA	NA	1.4247	1.3078	1.1369	1.0029	1.133	0.9269	1.0912	0.9186	NA	NA	1.1231	1.0244	1.7867	1.6051	1.8635	1.5645	1.9878	1.7151	NA	NA	1.8074	1.6696	209	161	106	NA	184	neurological
348	1.205	1.1557	1.285	1.1783	1.2507	1.1467	0.942	0.9223	1.1441	1.1385	1.0986	1.0512	1.1665	1.0665	1.1287	1.0318	0.7338	0.7129	1.0381	1.0312	1.3218	1.2706	1.4156	1.3019	1.3858	1.2744	1.2092	1.1931	1.2609	1.257	1144	1046	915	157	1020	neurological
348.2	1.1659	1.0952	1.1592	1.0426	1.101	1.0223	1.1572	1.1016	1.0965	1.0522	1.0916	1.0237	1.0808	0.9698	1.0093	0.9352	1.0173	0.9641	1.0231	0.9801	1.2452	1.1718	1.2432	1.121	1.201	1.1174	1.3165	1.2587	1.1752	1.1296	2306	1973	1237	644	2012	neurological
348.4	1.2002	1.1488	1.1959	1.0847	1.1371	1.0269	1.199	1.1507	1.1471	1.112	1.08	1.0313	1.055	0.953	0.9808	0.882	1.0094	0.9638	1.0268	0.9933	1.3337	1.2798	1.3556	1.2346	1.3184	1.1955	1.4241	1.374	1.2815	1.2449	884	617	439	340	787	neurological
348.7	1.1663	1.1262	1.1865	1.1002	1.1822	1.0923	1.0479	1.0244	1.1188	1.1002	1.0954	1.0565	1.1106	1.0281	1.1003	1.0149	0.9008	0.8773	1.0473	1.0286	1.2418	1.2005	1.2677	1.1773	1.2701	1.1755	1.2191	1.1961	1.1953	1.1768	2569	2282	1947	443	2292	neurological
348.8	1.402	1.2999	1.431	1.2603	1.4481	1.2601	0.9271	0.9247	1.3232	1.2953	1.2768	1.1808	1.2947	1.1361	1.3044	1.1306	0.7334	0.7283	1.203	1.1758	1.5395	1.4311	1.5816	1.398	1.6077	1.4044	1.1719	1.174	1.4553	1.427	1143	988	901	178	1078	neurological
348.9	1.1422	1.0969	1.1561	1.0759	1.1804	1.0895	1.0111	0.9656	1.0654	1.0464	1.0787	1.0347	1.0884	1.0113	1.1073	1.0202	0.8726	0.8291	1.0036	0.9848	1.2094	1.1628	1.2279	1.1447	1.2584	1.1635	1.1715	1.1246	1.131	1.1119	3027	2691	2402	461	2737	neurological
349	1.3238	1.2454	1.338	1.1974	1.395	1.2569	1.0321	0.9999	1.2382	1.2093	1.2415	1.1661	1.2519	1.1179	1.2993	1.1681	0.8512	0.8197	1.159	1.1305	1.4116	1.33	1.4301	1.2826	1.4978	1.3524	1.2513	1.2196	1.3228	1.2936	2442	2267	1993	271	2248	neurological
350.1	1.2393	1.1528	1.2881	1.146	1.2901	1.1503	1.1015	1.0566	1.1674	1.1174	1.1908	1.1066	1.2333	1.0956	1.2307	1.0958	1.008	0.9643	1.1199	1.0711	1.2898	1.201	1.3454	1.1987	1.3524	1.2075	1.2036	1.1576	1.2168	1.1658	6355	5322	4542	1312	5761	neurological
350.2	1.2073	1.1642	1.2044	1.122	1.2017	1.1185	1.0953	1.0718	1.1489	1.1331	1.1885	1.1457	1.185	1.1036	1.1822	1.0999	1.0263	1.0028	1.1305	1.1147	1.2265	1.183	1.224	1.1407	1.2216	1.1373	1.169	1.1456	1.1676	1.1518	45075	43012	42038	2374	42416	neurological
350.3	1.1817	1.1243	1.1806	1.0652	1.1967	1.0888	1.1724	1.1222	1.122	1.0912	1.0993	1.0443	1.0843	0.9759	1.0928	0.9917	1.0315	0.9835	1.0401	1.01	1.2702	1.2104	1.2855	1.1627	1.3105	1.1954	1.3326	1.2805	1.2104	1.1791	1904	1344	1171	629	1698	neurological
350.6	1.3531	1.2297	1.2782	1.1163	1.3579	1.1411	NA	NA	1.2417	1.1746	1.1392	1.0288	1.0725	0.9292	1.1103	0.9241	NA	NA	1.0359	0.9755	1.6072	1.4698	1.5234	1.3411	1.6608	1.4091	NA	NA	1.4885	1.4143	348	318	243	NA	305	neurological
351	1.3526	1.24	1.3482	1.186	1.3375	1.174	1.1449	1.0782	1.2398	1.1631	1.3246	1.2137	1.3202	1.1605	1.3081	1.1473	1.0041	0.9409	1.2125	1.1369	1.3812	1.2669	1.3768	1.212	1.3675	1.2013	1.3054	1.2356	1.2677	1.1899	22138	21937	19241	596	19088	neurological
352	1.2998	1.2284	1.3201	1.2033	1.3299	1.2224	NA	NA	1.259	1.2009	1.1668	1.1005	1.1822	1.0747	1.1871	1.0883	NA	NA	1.1255	1.0717	1.4481	1.3712	1.474	1.3472	1.4899	1.3731	NA	NA	1.4083	1.3457	886	849	795	NA	813	neurological
352.1	1.422	1.2907	1.4348	1.2191	1.4404	1.2449	NA	NA	1.3164	1.2217	1.32	1.1956	1.3313	1.1274	1.332	1.1479	NA	NA	1.2182	1.1284	1.5319	1.3934	1.5465	1.3182	1.5577	1.3501	NA	NA	1.4225	1.3227	1837	1821	1646	NA	1651	neurological
352.2	1.2124	1.1458	1.2416	1.1263	1.2123	1.1011	1.0881	1.086	1.147	1.1085	1.1514	1.0869	1.1749	1.0642	1.1431	1.0365	0.9547	0.9499	1.0855	1.048	1.2767	1.2079	1.3121	1.1921	1.2857	1.1697	1.2401	1.2416	1.2119	1.1726	3683	3203	2781	595	3191	neurological
353	1.2798	1.1753	1.2721	1.1069	1.2855	1.1171	1.1387	1.0722	1.1844	1.12	1.2452	1.1427	1.2376	1.0758	1.2477	1.0831	0.9894	0.9272	1.1512	1.088	1.3154	1.2089	1.3075	1.1388	1.3244	1.1522	1.3105	1.2398	1.2186	1.153	12810	12750	10597	528	11564	neurological
353.1	1.3137	1.1899	1.3074	1.1488	1.32	1.1537	NA	NA	1.2229	1.1576	1.092	0.9831	1.0857	0.9471	1.0519	0.9118	NA	NA	1.0083	0.9502	1.5805	1.4401	1.5744	1.3936	1.6565	1.4597	NA	NA	1.4832	1.4102	292	278	183	NA	258	neurological
353.2	1.2696	1.1359	1.2031	0.9847	1.2343	1.0344	NA	NA	1.1761	1.0914	0.9994	0.8885	0.9469	0.7655	0.9574	0.7925	NA	NA	0.9182	0.8476	1.6129	1.4521	1.5286	1.2667	1.5912	1.3502	NA	NA	1.5064	1.4053	169	168	144	NA	154	neurological
356	1.278	1.1675	1.2645	1.1189	1.2639	1.114	NA	NA	1.1685	1.0725	1.1149	1.015	1.0974	0.9666	1.0854	0.9519	NA	NA	1.0128	0.9262	1.465	1.3428	1.4572	1.2952	1.4718	1.3036	NA	NA	1.348	1.242	529	483	419	NA	473	neurological
357	1.3594	1.2378	1.359	1.1516	1.3596	1.1519	1.0187	0.9904	1.2428	1.1746	1.3166	1.1978	1.3159	1.1136	1.3154	1.1129	0.843	0.8142	1.203	1.1362	1.4036	1.2791	1.4034	1.1909	1.4052	1.1922	1.2311	1.2047	1.2839	1.2142	9917	9762	9264	284	9311	neurological
358	1.2688	1.2102	1.3364	1.2524	1.2079	1.1256	NA	NA	1.1079	1.0873	0.9976	0.9464	1.0197	0.9495	0.9014	0.8347	NA	NA	0.8633	0.8442	1.6137	1.5475	1.7516	1.6521	1.6187	1.5177	NA	NA	1.4218	1.4005	174	136	113	NA	157	neurological
358.1	1.095	1.0458	1.1095	1.0436	1.1568	1.0727	NA	NA	1.1321	1.0894	0.9482	0.9034	0.9588	0.8992	0.9938	0.9185	NA	NA	0.9705	0.9314	1.2644	1.2106	1.2839	1.2112	1.3465	1.2529	NA	NA	1.3206	1.2742	459	446	408	NA	400	neurological
359.1	1.1956	1.1687	1.2224	1.1769	1.1332	1.0803	1.0032	1.0038	1.0407	1.0312	1.0387	1.0124	1.0336	0.9904	0.9338	0.8863	0.7902	0.7874	0.8926	0.8813	1.3761	1.3492	1.4457	1.3984	1.3751	1.3167	1.2734	1.2796	1.2135	1.2066	488	341	243	172	400	neurological
359.2	1.3501	1.2871	1.372	1.2588	1.355	1.2567	1.2053	1.1791	1.2591	1.2275	1.2716	1.2108	1.2828	1.1746	1.2598	1.1664	1.0692	1.0431	1.1818	1.1506	1.4334	1.3682	1.4673	1.349	1.4574	1.3541	1.3587	1.3329	1.3415	1.3096	2818	2185	1838	728	2470	neurological
360	1.3017	1.2415	1.3304	1.2589	1.2967	1.2265	1.2859	1.1682	1.2485	1.2006	1.2035	1.1461	1.2267	1.1585	1.1915	1.125	0.9926	0.8941	1.1495	1.1037	1.4079	1.345	1.443	1.3678	1.4112	1.3373	1.6659	1.5263	1.3559	1.306	1642	1518	1390	159	1453	sense organs
360.2	1.1681	1.1465	1.1328	1.1173	1.13	1.1089	NA	NA	1.0887	1.0371	0.9915	0.9709	0.9602	0.9442	0.9551	0.9342	NA	NA	0.9105	0.8644	1.3762	1.3538	1.3364	1.3221	1.3369	1.3164	NA	NA	1.3017	1.2442	351	339	325	NA	286	sense organs
361	1.0818	1.0495	1.1079	1.0672	1.0851	1.0505	1.0144	1.0062	1.0624	1.0499	1.0155	0.9841	1.039	0.9993	1.0148	0.9811	0.7647	0.7545	0.9904	0.9776	1.1524	1.1192	1.1814	1.1396	1.1603	1.1248	1.3457	1.342	1.1396	1.1276	2275	2204	2000	128	1834	sense organs
361.1	1.0522	1.0311	1.0756	1.0527	1.0439	1.0212	1.096	1.0819	1.0337	1.0282	1.0028	0.9819	1.0244	1.0015	0.9919	0.9694	0.8909	0.8747	0.9796	0.9734	1.1041	1.0829	1.1294	1.1064	1.0986	1.0758	1.3484	1.3381	1.0908	1.0859	3916	3790	3415	243	3116	sense organs
361.2	1.1875	1.1748	1.1843	1.1416	1.1602	1.1494	NA	NA	1.1547	1.143	0.9635	0.9512	0.9582	0.9205	0.935	0.9231	NA	NA	0.92490000000000006	0.9132	1.4636	1.451	1.4638	1.4157	1.4397	1.4311	NA	NA	1.4417	1.4308	219	216	206	NA	197	sense organs
362	1.1662	1.1323	1.1742	1.1223	1.1615	1.1094	1.1558	1.1376	1.1243	1.102	1.142	1.1085	1.1497	1.0986	1.1372	1.0857	0.9606	0.9408	1.0996	1.0775	1.1908	1.1566	1.1991	1.1466	1.1864	1.1335	1.3906	1.3757	1.1496	1.1271	23935	23741	23343	308	21152	sense organs
362.2	1.1535	1.1207	1.1599	1.1118	1.1516	1.1038	NA	NA	1.1152	1.0928	1.1272	1.0948	1.1335	1.086	1.1252	1.0781	NA	NA	1.0883	1.0661	1.1805	1.1472	1.1871	1.1382	1.1785	1.13	NA	NA	1.1428	1.1201	19942	19927	19823	NA	17772	sense organs
362.29	1.1535	1.1207	1.1599	1.1118	1.1516	1.1038	NA	NA	1.1152	1.0928	1.1272	1.0948	1.1335	1.086	1.1252	1.0781	NA	NA	1.0883	1.0661	1.1805	1.1472	1.1871	1.1382	1.1785	1.13	NA	NA	1.1428	1.1201	19942	19927	19823	NA	17772	sense organs
362.3	1.2436	1.1943	1.2979	1.1662	1.2358	1.0946	NA	NA	1.1141	1.1196	1.0134	0.9675	1.0529	0.9393	0.9913	0.8706	NA	NA	0.9011	0.9019	1.5262	1.4743	1.5998000000000001	1.4479	1.5406	1.3763	NA	NA	1.3773	1.3897	233	218	194	NA	207	sense organs
362.31	1.2296	1.1946	1.2431	1.1828	1.1964	1.1524	NA	NA	1.1653	1.1416	1.0685	1.0358	1.0802	1.0252	1.0387	0.9979	NA	NA	1.0043	0.9814	1.415	1.3778	1.4306	1.3647	1.378	1.3308	NA	NA	1.3521	1.3278	521	516	501	NA	457	sense organs
362.4	1.1947	1.1558	1.2042	1.1314	1.1822	1.1048	NA	NA	1.1292	1.1064	1.1371	1.0991	1.1456	1.0753	1.1239	1.0492	NA	NA	1.0716	1.0491	1.2553	1.2154	1.2657	1.1904	1.2435	1.1633	NA	NA	1.1899	1.1668	4086	4030	3898	NA	3633	sense organs
362.6	1.0858	1.0688	1.0932	1.0724	1.0155	0.9779	NA	NA	1.017	0.9964	0.8881	0.8712	0.8943	0.8735	0.8184	0.785	NA	NA	0.8149	0.7961	1.3274	1.3112	1.3363	1.3167	1.2601	1.2183	NA	NA	1.2691	1.2472	234	230	199	NA	191	sense organs
362.7	1.2537	1.1875	1.2573	1.1036	1.2484	1.0898	1.1614	1.1851	1.1788	1.1579	1.2154	1.1505	1.2189	1.0687	1.2094	1.0546	0.9039	0.9149	1.1415	1.1206	1.2931	1.2257	1.2969	1.1396	1.2886	1.1262	1.4922	1.535	1.2174	1.1964	10332	10279	9810	164	9418	sense organs
362.8	1.2323	1.1892	1.1962	1.1252	1.2244	1.1535	NA	NA	1.2038	1.1827	1.072	1.0322	1.0362	0.9715	1.0562	0.9918	NA	NA	1.0351	1.0142	1.4165	1.37	1.381	1.3032	1.4195	1.3417	NA	NA	1.3999	1.3791	513	482	450	NA	439	sense organs
363	1.1204	1.0962	1.1334	1.0935	1.1054	1.0608	NA	NA	1.0549	1.0445	1.0173	0.9939	1.0278	0.99	1.0008	0.9586	NA	NA	0.9524	0.9417	1.2341	1.2091	1.2499	1.208	1.221	1.174	NA	NA	1.1685	1.1585	1077	1054	1007	NA	966	sense organs
363.3	1.2054	1.1749	1.1963	1.1499	1.1593	1.1068	NA	NA	1.1595	1.1515	1.0462	1.0174	1.0367	0.9939	1.0023	0.9539	NA	NA	1.0008	0.9918	1.3888	1.3568	1.3805	1.3302	1.3408	1.2842	NA	NA	1.3434	1.3369	510	498	476	NA	477	sense organs
363.4	1.0489	1.0335	NA	NA	NA	NA	NA	NA	NA	NA	0.7766	0.7622	NA	NA	NA	NA	NA	NA	NA	NA	1.4168	1.4015	NA	NA	NA	NA	NA	NA	NA	NA	104	NA	NA	NA	NA	sense organs
364	1.3778	1.3075	1.3647	1.2742	1.2443	1.1858	1.9101	1.6993	1.2917	1.2379	1.3171	1.2486	1.3037	1.2158	1.1832	1.1263	1.6745	1.4802	1.2309	1.1784	1.4412	1.3691	1.4284	1.3354	1.3087	1.2484	2.1789	1.9509	1.3555	1.3003	5208	4964	3982	735	4460	sense organs
364.1	1.4118	1.34	1.3968	1.3046	1.372	1.2785	NA	NA	1.3872	1.3299	1.2568	1.1894	1.2394	1.1538	1.2088	1.1228	NA	NA	1.2288	1.1753	1.586	1.5096	1.5741	1.475	1.5572	1.4557	NA	NA	1.566	1.5049	774	722	635	NA	694	sense organs
364.2	1.1811	1.1197	1.1891	1.1116	1.236	1.1722	NA	NA	1.162	1.1035	1.0195	0.964	1.025	0.9552	1.0621	1.0041	NA	NA	0.9962	0.9429	1.3683	1.3005	1.3795	1.2936	1.4384	1.3685	NA	NA	1.3554	1.2916	451	447	426	NA	410	sense organs
364.4	1.2067	1.1772	1.2051	1.1628	1.2007	1.1514	NA	NA	1.1773	1.1485	1.1205	1.0918	1.1186	1.0779	1.1138	1.0665	NA	NA	1.0897	1.0617	1.2995	1.2693	1.2982	1.2543	1.2944	1.2431	NA	NA	1.272	1.2423	1875	1859	1825	NA	1731	sense organs
364.41	2.3587	2.0123	2.3678	1.9767	2.1678	1.7999	2.0047	1.7658	2.2362	1.9442	2.1252	1.8023	2.1303	1.7657	1.7352	1.4222	1.7296	1.5111	1.9816	1.7129	2.6179	2.2467	2.6319	2.2129	2.7082	2.2778	2.3236	2.0634	2.5235	2.2068	1203	1051	218	602	862	sense organs
364.5	1.2625	1.2186	1.207	1.149	1.2012	1.1445	NA	NA	1.1604	1.1324	1.1412	1.0996	1.0905	1.0358	1.0846	1.0311	NA	NA	1.043	1.0161	1.3966	1.3505	1.336	1.2744	1.3304	1.2702	NA	NA	1.291	1.262	978	969	946	NA	860	sense organs
364.9	1.7319	1.5718	1.698	1.499	1.6458	1.4791	NA	NA	1.658	1.508	1.4974	1.3533	1.4676	1.2877	1.3947	1.2473	NA	NA	1.4276	1.2928	2.0031	1.8257	1.9644	1.7449	1.942	1.7539	NA	NA	1.9256	1.759	507	497	381	NA	466	sense organs
365	1.1757	1.1428	1.1779	1.1335	1.1782	1.132	1.2971	1.2643	1.1335	1.1101	1.1508	1.1181	1.1528	1.109	1.153	1.1073	1.0058	0.9742	1.1076	1.0844	1.2012	1.1679	1.2035	1.1586	1.2039	1.1571	1.6728	1.6409	1.16	1.1364	21888	21771	21556	166	18785	sense organs
365.11	1.1551	1.1319	1.1506	1.124	1.1555	1.128	NA	NA	1.1054	1.0898	1.1084	1.0856	1.1041	1.0779	1.1087	1.0816	NA	NA	1.0578	1.0423	1.2037	1.1802	1.199	1.172	1.2042	1.1763	NA	NA	1.1553	1.1396	5891	5870	5851	NA	5142	sense organs
365.2	1.1356	1.1046	1.1344	1.0957	1.1519	1.114	NA	NA	1.0885	1.0714	1.0579	1.0278	1.0564	1.0191	1.0723	1.0357	NA	NA	1.0077	0.9908	1.219	1.1872	1.2181	1.178	1.2374	1.1983	NA	NA	1.1758	1.1586	1881	1879	1858	NA	1581	sense organs
366	1.2108	1.1664	1.2109	1.1447	1.2109	1.1438	1.4871	1.4376	1.1572	1.127	1.1969	1.1528	1.1969	1.1312	1.1968	1.1303	1.282	1.2341	1.1427	1.1126	1.225	1.1803	1.2251	1.1583	1.2251	1.1575	1.725	1.6747	1.1719	1.1415	77912	77601	76878	503	66285	sense organs
366.1	1.4664	1.4288	1.4889	1.3777	1.4019	1.2645	NA	NA	1.3189	1.2799	1.1543	1.1179	1.1503	1.0549	1.054	0.9398	NA	NA	1.0049	0.9699	1.8629	1.8263	1.9272	1.7994	1.8646	1.7014	NA	NA	1.731	1.6888	171	143	113	NA	130	sense organs
366.2	1.1711	1.1343	1.173	1.1174	1.1831	1.1259	NA	NA	1.1237	1.0972	1.1538	1.1173	1.1557	1.1006	1.1656	1.109	NA	NA	1.1057	1.0794	1.1887	1.1516	1.1906	1.1345	1.2009	1.1432	NA	NA	1.1419	1.1153	46074	46065	45897	NA	39385	sense organs
366.3	1.0763	1.0724	1.1232	1.1106	1.0816	1.047	NA	NA	0.9981	0.9963	0.8491	0.8416	0.8692	0.8533	0.8156	0.7838	NA	NA	0.7573	0.7512	1.3643	1.3666	1.4515	1.4453	1.4344	1.3986	NA	NA	1.3155	1.3215	164	141	116	NA	122	sense organs
367	1.1249	1.0918	1.1289	1.0858	1.1243	1.0794	1.1181	1.09	1.0943	1.0663	1.0864	1.0538	1.0879	1.0456	1.0825	1.0384	1.0143	0.9869	1.0544	1.0268	1.1648	1.1313	1.1715	1.1275	1.1677	1.1219	1.2325	1.2038	1.1358	1.1073	8017	7057	6729	1094	7038	sense organs
367.1	1.0825	1.0586	1.0784	1.0573	1.0797	1.0579	1.0988	1.0698	1.0545	1.0342	1.0216	0.998	1.0155	0.9943	1.0148	0.9931	0.9102	0.8818	0.9901	0.9699	1.1471	1.123	1.1452	1.1242	1.1487	1.127	1.3265	1.2978	1.1231	1.1028	2804	2561	2398	308	2335	sense organs
367.2	1.1683	1.1312	1.1393	1.0876	1.1306	1.0747	1.3482	1.3065	1.1251	1.0928	1.1067	1.0706	1.0769	1.0269	1.0675	1.0136	1.1268	1.0888	1.0634	1.032	1.2334	1.1953	1.2053	1.1518	1.1974	1.1396	1.6132	1.5677	1.1905	1.1573	3421	3124	3017	338	3137	sense organs
367.8	1.1156	1.0831	1.254	1.2012	1.2049	1.1494	0.9796	0.9499	1.0366	1.0137	1.0226	0.9915	1.1284	1.0787	1.0814	1.0293	0.8422	0.8143	0.9437	0.9216	1.2169	1.1831	1.3937	1.3375	1.3425	1.2834	1.1394	1.108	1.1385	1.115	1287	887	845	424	1107	sense organs
367.9	1.1992	1.1593	1.2152	1.1439	1.2117	1.1359	0.9982	0.9626	1.141	1.1233	1.1627	1.1235	1.1771	1.1073	1.1727	1.0986	0.8909	0.8567	1.1051	1.0875	1.2368	1.1962	1.2545	1.1816	1.2519	1.1743	1.1184	1.0815	1.1781	1.1603	11421	10807	10273	773	10552	sense organs
368	1.2404	1.1551	1.2475	1.1099	1.2482	1.1278	1.179	1.1294	1.16	1.1123	1.2103	1.1263	1.2153	1.0802	1.2107	1.0929	1.1179	1.0689	1.1303	1.0832	1.2713	1.1846	1.2807	1.1404	1.2868	1.1637	1.2435	1.1933	1.1904	1.1422	16638	14327	10510	3753	14631	sense organs
368.1	1.1909	1.1527	1.2265	1.1615	1.2129	1.1569	1.1465	1.1448	1.1684	1.1438	1.1193	1.082	1.1463	1.084	1.1316	1.0778	0.9883	0.9837	1.0931	1.069	1.2672	1.2279	1.3123	1.2446	1.3001	1.2417	1.3301	1.3324	1.2488	1.2239	2540	2123	2005	465	2205	sense organs
368.2	1.231	1.147	1.1837	1.0547	1.2105	1.0784	1.269	1.237	1.155	1.1034	1.161	1.0802	1.1115	0.9883	1.1298	1.0043	1.1102	1.0774	1.0857	1.0357	1.3053	1.218	1.2606	1.1256	1.2971	1.1579	1.4504	1.4201	1.2287	1.1755	2891	2440	2009	609	2537	sense organs
368.3	1.1503	1.1224	1.1363	1.085	1.0882	1.0425	NA	NA	1.1483	1.1066	1.0003	0.9742	0.9768	0.9295	0.934	0.8923	NA	NA	0.9901	0.9518	1.3227	1.2932	1.3217	1.2664	1.2678	1.218	NA	NA	1.3318	1.2866	499	421	411	NA	441	sense organs
368.4	1.1655	1.1318	1.1608	1.0953	1.1302	1.0657	1.2845	1.2962	1.1037	1.0905	1.0843	1.0515	1.0776	1.0153	1.0465	0.9854	0.9881	0.9876	1.0227	1.0093	1.2529	1.2181	1.2504	1.1816	1.2206	1.1526	1.6698	1.7013	1.1911	1.1781	1907	1794	1661	157	1685	sense organs
368.9	1.2538	1.1626	1.2628	1.1106	1.2388	1.1069	1.1837	1.1266	1.1599	1.1152	1.2034	1.1146	1.2087	1.0612	1.176	1.0491	1.0871	1.0315	1.1117	1.0678	1.3062	1.2126	1.3193	1.1622	1.3051	1.168	1.2888	1.2304	1.2103	1.1647	6221	5337	3782	1474	5632	sense organs
369	1.418	1.3638	1.4745	1.3525	1.4526	1.3488	1.3463	1.3033	1.3333	1.2961	1.3326	1.28	1.3337	1.2192	1.2974	1.2017	1.2464	1.205	1.2459	1.2094	1.5089	1.453	1.6302	1.5003	1.6265	1.5139	1.4542	1.4096	1.4269	1.3889	2692	1009	790	1757	2239	sense organs
369.2	1.5393	1.4357	1.5646	1.4209	1.4151	1.2816	1.6734	1.5531	1.3957	1.3047	1.3864	1.2899	1.3923	1.26	1.2497	1.128	1.3421	1.2391	1.2489	1.1642	1.7091	1.5981	1.7583	1.6024	1.6024	1.4562	2.0865	1.9465	1.5599	1.4621	985	792	694	229	858	sense organs
369.5	1.4285	1.3376	1.4306	1.293	1.3525	1.2414	1.4243	1.3241	1.3477	1.2828	1.3591	1.2712	1.3424	1.211	1.2638	1.158	1.3179	1.2225	1.2791	1.2163	1.5014	1.4075	1.5246	1.3806	1.4473	1.3307	1.5392	1.4341	1.4199	1.3531	4406	2770	2435	1760	3999	sense organs
370	1.7218	1.6097	1.6588	1.5288	1.6086	1.5029	1.9013	1.7262	1.607	1.5402	1.5838	1.477	1.5199	1.3971	1.4619	1.3628	1.5201	1.367	1.4702	1.4059	1.8719	1.7543	1.8104	1.673	1.77	1.6574	2.3782	2.1798	1.7565	1.6873	1569	1397	1162	243	1348	sense organs
370.1	1.691	1.5848	1.6434	1.5223	1.534	1.4176	1.99	1.8484	1.5797	1.5245	1.5055	1.4061	1.4555	1.3432	1.343	1.2366	1.4383	1.3194	1.3959	1.3424	1.8993	1.7863	1.8556	1.7253	1.7523	1.6252	2.7534	2.5895	1.7877	1.7313	802	725	595	111	686	sense organs
370.3	2.8221	2.5258	2.467	2.0646	2.1452	1.9755	4.441	3.7069	2.3852	2.1397	2.2283	1.9714	1.8541	1.5276	1.5685	1.4336	2.898	2.3561	1.8531	1.6461	3.5743	3.236	3.2826	2.7902	2.9338	2.7222	6.8056	5.8322	3.0702	2.7813	243	153	117	105	206	sense organs
371	1.441	1.3588	1.4698	1.3722	1.3973	1.3136	NA	NA	1.3703	1.3205	1.2766	1.2003	1.294	1.2042	1.2242	1.1479	NA	NA	1.207	1.1605	1.6265	1.5382	1.6695	1.5636	1.595	1.5034	NA	NA	1.5556	1.5026	717	645	599	NA	637	sense organs
371.1	1.3754	1.3295	1.3237	1.2454	1.3071	1.24	1.4015	1.361	1.3183	1.2891	1.2788	1.2343	1.2263	1.1515	1.2048	1.1408	1.1424	1.1036	1.2203	1.1915	1.4793	1.4322	1.4289	1.347	1.4181	1.3479	1.7194	1.6785	1.4241	1.3946	1890	1678	1459	272	1670	sense organs
371.2	1.8887	1.5783	NA	NA	NA	NA	NA	NA	NA	NA	1.3829	1.1362	NA	NA	NA	NA	NA	NA	NA	NA	2.5797	2.1924	NA	NA	NA	NA	NA	NA	NA	NA	117	NA	NA	NA	NA	sense organs
371.3	1.3118	1.2487	1.3287	1.2508	1.334	1.2514	1.2271	1.1962	1.2361	1.1898	1.2612	1.1995	1.2698	1.1939	1.2678	1.1879	1.1437	1.1129	1.1831	1.1378	1.3643	1.2998	1.3903	1.3104	1.4037	1.3183	1.3166	1.2856	1.2914	1.2441	6529	4781	3800	2103	5206	sense organs
371.33	3.7725	3.4183	NA	NA	NA	NA	NA	NA	NA	NA	2.5549	2.2867	NA	NA	NA	NA	NA	NA	NA	NA	5.5704	5.1099	NA	NA	NA	NA	NA	NA	NA	NA	103	NA	NA	NA	NA	sense organs
372	1.2366	1.189	1.2371	1.178	1.2754	1.2089	1.1052	1.0791	1.1745	1.1486	1.1647	1.1184	1.1628	1.1055	1.194	1.1301	0.9182	0.8924	1.1009	1.0754	1.313	1.264	1.3162	1.2553	1.3623	1.2932	1.3304	1.3048	1.253	1.2267	2749	2548	2268	293	2312	sense organs
374	1.3086	1.2434	1.3148	1.221	1.3118	1.2211	1.2264	1.1856	1.2205	1.174	1.2736	1.2095	1.2786	1.1866	1.2746	1.1857	1.1107	1.0711	1.1853	1.1396	1.3445	1.2782	1.352	1.2564	1.3502	1.2576	1.3542	1.3123	1.2567	1.2094	13550	12700	11939	1055	11510	sense organs
374.1	1.3643	1.3118	1.3489	1.2742	1.3413	1.2659	1.5503	1.6126	1.2619	1.2268	1.3073	1.2562	1.2922	1.2197	1.2845	1.2114	1.1125	1.1407	1.2056	1.1713	1.4238	1.3699	1.408	1.3312	1.4005	1.3228	2.1604	2.2798	1.3209	1.2849	5689	5602	5528	105	4912	sense organs
374.2	1.2423	1.198	1.3158	1.2256	1.1607	1.1138	NA	NA	1.1756	1.1357	0.9568	0.918	0.9967	0.9196	0.8731	0.8316	NA	NA	0.8955	0.8588	1.6129	1.5633	1.7371	1.6334	1.5431	1.4918	NA	NA	1.5432	1.5018	144	129	117	NA	131	sense organs
374.3	1.2541	1.1737	1.2654	1.1537	1.2783	1.165	1.121	1.0859	1.1682	1.1116	1.1939	1.1161	1.2024	1.0948	1.213	1.1039	0.9484	0.9155	1.1093	1.0545	1.3173	1.2342	1.3316	1.2157	1.3471	1.2294	1.3249	1.2881	1.2302	1.1717	4020	3713	3520	367	3570	sense organs
375	1.3982	1.3015	1.4411	1.3193	1.4449	1.3174	1.1972	1.1461	1.3141	1.2384	1.3473	1.2531	1.3848	1.2664	1.3869	1.2631	1.0871	1.0389	1.263	1.1892	1.451	1.3518	1.4996	1.3744	1.5054	1.374	1.3185	1.2643	1.3673	1.2895	7312	6384	6029	1027	6318	sense organs
375.2	1.4387	1.3529	1.5382	1.4301	1.508	1.3874	1.2356	1.1958	1.3639	1.2995	1.3531	1.2708	1.4377	1.3345	1.407	1.2921	1.0692	1.0325	1.277	1.2151	1.5297	1.4402	1.6457	1.5325	1.6163	1.4898	1.4277	1.385	1.4568	1.3897	2649	2219	2093	459	2286	sense organs
376	1.4029	1.354	1.4292	1.316	1.4736	1.3512	1.3261	1.2859	1.3165	1.2891	1.3215	1.2739	1.3025	1.1958	1.328	1.2143	1.2295	1.1907	1.2334	1.2062	1.4893	1.4391	1.5683	1.4482	1.6352	1.5035	1.4301	1.3887	1.4052	1.3776	2911	1174	928	1822	2424	sense organs
377	1.1218	1.0818	1.1861	1.0857	1.1943	1.16	1.0912	1.0441	1.1101	1.0737	1.0298	0.9911	1.0734	0.9794	1.0492	1.0158	0.9554	0.9108	1.0126	0.9774	1.2221	1.1808	1.3107	1.2035	1.3596	1.3245	1.2463	1.1969	1.217	1.1794	1372	969	557	607	1184	sense organs
377.1	1.309	1.255	1.295	1.2012	1.3606	1.2622	NA	NA	1.2295	1.2126	1.1032	1.0543	1.0738	0.991	1.1139	1.0272	NA	NA	1.0316	1.0135	1.5531	1.4939	1.5618	1.456	1.662	1.551	NA	NA	1.4654	1.4508	353	289	255	NA	332	sense organs
377.3	1.307	1.2751	1.3435	1.2383	1.2823	1.1935	1.2824	1.2863	1.2066	1.1857	1.1773	1.1462	1.203	1.1058	1.1357	1.0539	1.0009	0.9968	1.0782	1.0578	1.451	1.4185	1.5003	1.3866	1.4478	1.3515	1.6432	1.6599	1.3502	1.3291	927	819	660	176	798	sense organs
378	1.1876	1.1103	1.291	1.1577	1.2057	1.1095	0.9943	0.9445	1.0627	1.0213	1.0189	0.9485	1.0599	0.9443	0.9545	0.8737	0.7944	0.7508	0.9036	0.8657	1.3842	1.2997	1.5725	1.4193	1.523	1.4088	1.2444	1.1881	1.2497	1.2049	416	247	179	192	367	sense organs
378.1	1.069	1.0385	1.2645	1.1846	1.2758	1.1877	1.0035	0.987	1.029	1.0092	1.0272	0.9971	1.1766	1.0998000000000001	1.1694	1.0859	0.9578	0.9413	0.9849	0.9653	1.1124	1.0815	1.3589	1.276	1.3919	1.2989	1.0514	1.0349	1.075	1.0552	6070	1823	1238	4451	5057	sense organs
378.2	1.1241	1.0724	1.1916	1.0877	1.1513	1.0411	0.9452	0.9244	1.0623	1.0351	1.0283	0.9789	1.0742	0.9775	1.0289	0.9269	0.8043	0.7839	0.9683	0.9419	1.2289	1.1748	1.3219	1.2103	1.2882	1.1694	1.111	1.0899	1.1654	1.1376	1222	903	763	368	1120	sense organs
378.5	1.0582	1.0111	1.0994	1.0182	1.1321	1.0501	0.9703	0.9159	1.023	0.9981	0.9674	0.9227	0.9959	0.9201	1.0193	0.9432	0.7959	0.7469	0.9293	0.9053	1.1574	1.1078	1.2137	1.1268	1.2573	1.1691	1.1829	1.123	1.1261	1.1003	1185	965	849	258	1024	sense organs
379	1.3155	1.2388	1.3369	1.2253	1.3396	1.239	1.203	1.1459	1.2593	1.1932	1.2134	1.1407	1.224	1.119	1.2197	1.1252	0.998	0.9462	1.1561	1.0933	1.4262	1.3453	1.4603	1.3417	1.4713	1.3644	1.45	1.3876	1.3717	1.3023	1573	1315	1159	302	1384	sense organs
379.1	1.6221	1.5028	1.6451	1.4261	1.4622	1.2823	NA	NA	1.5644	1.4189	1.2915	1.1903	1.3063	1.1215	1.1264	0.9794	NA	NA	1.2362	1.112	2.0374	1.8975	2.0717	1.8135	1.898	1.679	NA	NA	1.9799	1.8105	207	197	151	NA	182	sense organs
379.2	1.1245	1.0819	1.1253	1.0647	1.1394	1.0802	NA	NA	1.0784	1.0586	1.0728	1.0313	1.0733	1.0145	1.0857	1.0283	NA	NA	1.0259	1.0063	1.1787	1.1351	1.1798	1.1174	1.1958	1.1349	NA	NA	1.1335	1.1136	4314	4273	4086	NA	3817	sense organs
379.3	1.1467	1.1096	1.149	1.0936	1.1586	1.1012	NA	NA	1.0981	1.0698	1.1097	1.0733	1.1119	1.0577	1.121	1.0648	NA	NA	1.0603	1.0325	1.1848	1.147	1.1874	1.1308	1.1975	1.1388	NA	NA	1.1372	1.1084	9161	9105	9014	NA	7958	sense organs
379.4	1.0772	1.028	1.0774	0.9925	1.0475	0.9767	1.0766	0.9954	1.0099	0.9754	0.9489	0.9032	0.9419	0.8645	0.9081	0.8441	0.7873	0.7196	0.8849	0.8529	1.2229	1.1699	1.2323	1.1395	1.2081	1.1301	1.4722	1.3768	1.1525	1.1155	610	533	469	106	548	sense organs
379.5	1.1888	1.1499	1.1821	1.1218	1.1492	1.0903	NA	NA	1.1539	1.1281	1.108	1.0705	1.1008	1.0433	1.0688	1.0125	NA	NA	1.0721	1.047	1.2754	1.2353	1.2693	1.2061	1.2356	1.1741	NA	NA	1.242	1.2156	2010	1955	1871	NA	1834	sense organs
379.9	1.4123000000000001	1.2899	1.3993	1.2193	1.4083	1.231	1.4549	1.4131	1.2932	1.2178	1.2781	1.1642	1.2538	1.0882	1.2476	1.086	1.1892	1.1487	1.1662	1.0954	1.5605	1.4293	1.5617	1.3661	1.5897	1.3955	1.78	1.7383	1.4341	1.354	1057	841	684	275	952	sense organs
380	1.3475	1.2952	1.4539	1.3463	1.4509	1.3432	1.2561	1.2162	1.2744	1.2402	1.2926	1.2415	1.3715	1.268	1.3612	1.2583	1.1862	1.1473	1.2192	1.1854	1.4047	1.3513	1.5413	1.4294	1.5465	1.4339	1.3302	1.2894	1.3322	1.2975	5997	3053	2561	3129	5249	sense organs
380.1	1.6045	1.5071	1.7155	1.5369	1.8529	1.6679	1.3269	1.2821	1.4814	1.4282	1.5165	1.4223	1.606	1.4354	1.7142	1.5393	1.2067	1.1627	1.3949	1.3428	1.6976	1.5969	1.8324	1.6456	2.0028	1.8074	1.4591	1.4137	1.5733	1.5191	3397	2476	1794	1182	2917	sense organs
380.4	1.2815	1.2389	1.3181	1.2247	1.3509	1.2578	1.2507	1.2114	1.2202	1.1894	1.2193	1.1776	1.2108	1.1224	1.2315	1.1442	1.1773	1.1391	1.1575	1.1271	1.3469	1.3033	1.4348	1.3363	1.4819	1.3826	1.3286	1.2883	1.2863	1.2551	4195	1476	1265	2803	3729	sense organs
381.1	1.2082	1.1694	1.3563	1.2206	1.3548	1.2366	1.1952	1.1634	1.1669	1.1362	1.1792	1.1409	1.2555	1.1271	1.24	1.1293	1.1651	1.1337	1.1359	1.1055	1.238	1.1987	1.4652	1.3218	1.4803	1.3541	1.226	1.1939	1.1988	1.1677	16747	1588	1181	15302	13800	sense organs
381.11	1.2643	1.2131	1.5301	1.3888	1.5206	1.3737	1.205	1.1706	1.2079	1.177	1.2211	1.1709	1.4283	1.2933	1.3995	1.2611	1.1585	1.1246	1.164	1.1334	1.309	1.2568	1.6391	1.4914	1.6521	1.4963	1.2535	1.2184	1.2535	1.2223	8185	2130	1463	6314	7188	sense organs
381.2	1.4336	1.3327	1.467	1.2596	1.4576	1.2485	1.4083	1.412	1.3164	1.238	1.2664	1.1726	1.258	1.0728	1.2076	1.026	1.1689	1.1654	1.154	1.0809	1.623	1.5148	1.7107	1.479	1.7593	1.5192	1.6966	1.7107	1.5017	1.4179	669	422	266	315	577	sense organs
381.3	1.1508	1.1041	1.3307	1.1922	1.2049	1.0999	1.0457	1.0176	1.0626	1.0403	1.0277	0.9836	1.142	1.0176	1.0059	0.9138	0.8936	0.8667	0.9428	0.9208	1.2888	1.2392	1.5507	1.3969	1.4431	1.3239	1.2237	1.1947	1.1975	1.1753	766	422	301	386	673	sense organs
381.9	1.3277	1.2742	1.5478	1.406	1.4069	1.2758	1.2827	1.2458	1.2304	1.1903	1.2059	1.1548	1.3449	1.2164	1.1869	1.0704	1.1332	1.0979	1.1117	1.0733	1.4618	1.406	1.7814	1.6251	1.6678	1.5205	1.4519	1.4136	1.3617	1.32	1112	505	339	676	979	sense organs
382	1.3511	1.2528	1.4677	1.2692	1.44	1.2514	1.1905	1.1483	1.2794	1.2074	1.2543	1.1609	1.3355	1.1505	1.2878	1.1145	1.0659	1.0258	1.1829	1.1141	1.4554	1.3521	1.6129	1.4002	1.6101	1.4053	1.3297	1.2855	1.3838	1.3084	1858	1132	791	841	1639	sense organs
383	1.0904	1.0734	1.1183	1.0944	1.1386	1.1162	NA	NA	1.1141	1.0888	0.9127	0.8953	0.9341	0.9104	0.9254	0.9025	NA	NA	0.9164	0.8925	1.3027	1.2869	1.3387	1.3156	1.401	1.3805	NA	NA	1.3544	1.3284	291	286	209	NA	238	sense organs
384	1.2197	1.1742	1.3229	1.2282	1.3406	1.2286	1.1874	1.1586	1.138	1.1216	1.1434	1.0991	1.1826	1.0941	1.1617	1.0604	1.101	1.0725	1.0625	1.0456	1.3011	1.2543	1.4797	1.3787	1.5471	1.4235	1.2807	1.2517	1.2188	1.203	2421	755	449	1806	2153	sense organs
384.4	1.2429	1.195	1.2503	1.1759	1.307	1.2048	1.1709	1.138	1.1343	1.1115	1.1772	1.1305	1.1604	1.089	1.1929	1.0968	1.0875	1.0553	1.0699	1.0472	1.3123	1.2632	1.3473	1.2698	1.432	1.3234	1.2606	1.2273	1.2025	1.1798	3386	1686	1115	1886	2890	sense organs
385	1.1921	1.1477	1.2399	1.1595	1.3316	1.2407	1.1031	1.0636	1.1162	1.0875	1.1039	1.0609	1.119	1.0431	1.1765	1.0927	0.9902	0.9523	1.0286	1.0002	1.2874	1.2415	1.3738	1.2889	1.5072	1.4087	1.2288	1.1879	1.2113	1.1825	1687	906	622	880	1471	sense organs
385.3	1.1645	1.1388	1.1871	1.1368	1.2322	1.1688	1.1137	1.0957	1.093	1.0958	1.0864	1.0607	1.0856	1.0369	1.1038	1.0441	1.0062	0.9876	1.0129	1.0137	1.2483	1.2227	1.2981	1.2463	1.3755	1.3083	1.2327	1.2157	1.1795	1.1845	2024	1168	765	1002	1691	sense organs
385.5	1.1952	1.1457	1.1746	1.0857	1.2218	1.1262	1.199	1.1597	1.1191	1.0848	1.0711	1.0242	1.0109	0.9289	1.0079	0.9245	1.0345	0.9966	0.9982	0.9649	1.3338	1.2817	1.3648	1.269	1.481	1.372	1.3898	1.3495	1.2545	1.2196	838	412	244	488	748	sense organs
386	1.2533	1.1669	1.2597	1.1418	1.2541	1.1427	1.2698	1.1983	1.1645	1.1043	1.1972	1.1136	1.2029	1.089	1.1964	1.0888	0.9421	0.8774	1.11	1.0517	1.312	1.2228	1.3191	1.1972	1.3145	1.1993	1.7116	1.6365	1.2216	1.1596	4860	4798	4556	122	4363	sense organs
386.1	1.2509	1.1716	1.2601	1.1543	1.2539	1.1471	NA	NA	1.1575	1.0995	1.1658	1.0905	1.1744	1.0739	1.1671	1.0659	NA	NA	1.0737	1.0186	1.3421	1.2586	1.3521	1.2408	1.347	1.2345	NA	NA	1.2479	1.1869	2001	2001	1918	NA	1736	sense organs
386.2	1.2466	1.1528	1.2544	1.1266	1.2598	1.1417	NA	NA	1.1791	1.116	1.17	1.0803	1.1768	1.0549	1.1803	1.0678	NA	NA	1.1048	1.0443	1.3282	1.2301	1.3372	1.2031	1.3447	1.2208	NA	NA	1.2585	1.1927	2583	2554	2427	NA	2389	sense organs
386.3	1.258	1.1612	1.2724	1.152	1.2422	1.1187	1.2345	1.1518	1.1731	1.1035	1.1709	1.0787	1.1822	1.068	1.1487	1.0321	0.9623	0.8898	1.087	1.0206	1.3517	1.2499	1.3695	1.2426	1.3433	1.2126	1.5839	1.491	1.2662	1.1931	1901	1784	1557	168	1633	sense organs
386.9	1.2362	1.1513	1.2462	1.1188	1.243	1.1187	1.114	1.0723	1.1556	1.1028	1.2113	1.1275	1.2204	1.0949	1.215	1.0928	1.0474	1.0061	1.1313	1.0791	1.2616	1.1756	1.2726	1.1433	1.2716	1.1452	1.1848	1.1428	1.1805	1.127	24441	22855	19322	2819	22003	sense organs
388	1.3721	1.3036	1.395	1.2481	1.4282	1.3071	1.2375	1.1925	1.294	1.235	1.1882	1.1253	1.1639	1.0345	1.1556	1.0521	0.9941	0.9532	1.1114	1.0571	1.5844	1.5101	1.672	1.5057	1.765	1.6239	1.5404	1.4919	1.5067	1.443	494	300	217	221	438	sense organs
389	1.2285	1.1751	1.2371	1.1527	1.2358	1.1548	1.1561	1.1197	1.1743	1.1412	1.2098	1.1569	1.2171	1.1336	1.2152	1.1352	1.1081	1.0722	1.1556	1.1228	1.2476	1.1937	1.2575	1.1721	1.2567	1.1748	1.2062	1.1694	1.1932	1.1599	46430	41503	39398	5674	42616	sense organs
389.1	1.3275	1.2313	1.3854	1.2406	1.3702	1.2326	1.0334	0.9923	1.2239	1.1602	1.2584	1.1658	1.3078	1.169	1.2902	1.1586	0.9065	0.8684	1.1583	1.0969	1.4004	1.3005	1.4676	1.3165	1.4552	1.3113	1.1781	1.1339	1.2931	1.2271	3710	3237	2952	573	3432	sense organs
389.2	1.2336	1.1846	1.2814	1.1851	1.2841	1.1833	1.2118	1.1717	1.165	1.1365	1.1623000000000001	1.1147	1.1619	1.0715	1.1427	1.05	1.1273	1.0883	1.0948	1.0667	1.3092	1.2588	1.4132	1.3108	1.4431	1.3336	1.3027	1.2616	1.2397	1.2109	2886	1019	692	1992	2626	sense organs
389.3	1.0658	1.0104	1.0827	1.0202	1.1076	1.0306	NA	NA	1.0837	1.0447	0.9236	0.8731	0.939	0.8823	0.9589	0.8896	NA	NA	0.9368	0.9008	1.2299	1.1692	1.2485	1.1796	1.2795	1.194	NA	NA	1.2536	1.2117	524	520	519	NA	501	sense organs
389.4	1.3715	1.2818	1.377	1.2363	1.3546	1.2216	1.3467	1.3235	1.2968	1.2259	1.2879	1.2019	1.2922	1.1579	1.2666	1.14	1.0392	1.0104	1.2145	1.1465	1.4606	1.3671	1.4674	1.32	1.4487	1.3089	1.7453	1.7337	1.3846	1.3109	2572	2496	2204	176	2306	sense organs
389.5	1.3885	1.1805	NA	NA	NA	NA	NA	NA	1.2701	1.1487	1.0617	0.8912	NA	NA	NA	NA	NA	NA	0.9587	0.8581	1.8159	1.5637	NA	NA	NA	NA	NA	NA	1.6825	1.5377	144	NA	NA	NA	125	sense organs
394	1.2055	1.1598	1.2165	1.1355	1.2201	1.1366	NA	NA	1.1428	1.1155	1.1699	1.125	1.1805	1.1012	1.1838	1.1021	NA	NA	1.1081	1.0811	1.2423	1.1957	1.2536	1.1708	1.2576	1.1723	NA	NA	1.1787	1.1509	12028	11979	11829	NA	11236	circulatory system
394.2	1.1979	1.1499	1.1987	1.1183	1.2034	1.1147	0.9922	0.9423	1.1388	1.1121	1.1707	1.1233	1.1714	1.0923	1.1755	1.0884	0.8305	0.7846	1.1118	1.0853	1.2257	1.177	1.2267	1.145	1.2318	1.1418	1.1854	1.1318	1.1664	1.1395	19411	19234	18706	330	17719	circulatory system
394.3	1.2194	1.1646	1.2225	1.1328	1.232	1.1307	0.9916	0.9917	1.1521	1.1177	1.1778	1.1242	1.1804	1.093	1.1891	1.0904	0.7857	0.7799	1.1113	1.0776	1.2624	1.2065	1.266	1.1741	1.2764	1.1725	1.2513	1.2609	1.1944	1.1594	8616	8497	8289	188	7873	circulatory system
394.4	1.4061	1.342	1.3684	1.2806	1.4615	1.3386	NA	NA	1.3102	1.269	1.1628	1.1059	1.1292	1.0525	1.2028	1.0956	NA	NA	1.0757	1.0383	1.7004	1.6285	1.6582	1.558	1.7758	1.6354	NA	NA	1.5958	1.551	271	264	257	NA	250	circulatory system
394.7	1.2474	1.1971	1.2358	1.1445	1.2371	1.14	1.0084	0.9941	1.1793	1.1502	1.2121	1.1627	1.2007	1.1113	1.2015	1.1064	0.8136	0.7967	1.1451	1.1164	1.2837	1.2326	1.2719	1.1787	1.2737	1.1746	1.2498	1.2403	1.2145	1.1851	12847	12740	12413	219	12071	circulatory system
395.1	1.195	1.1465	1.1979	1.1169	1.201	1.1118	1.0152	0.9641	1.1401	1.1128	1.1675	1.1197	1.1703	1.0906	1.1729	1.0852	0.8488	0.8015	1.1128	1.0857	1.2231	1.1739	1.2262	1.1439	1.2298	1.139	1.2143	1.1598	1.168	1.1405	18964	18789	18269	326	17378	circulatory system
395.2	1.2239	1.1726	1.2269	1.1372	1.2304	1.1355	0.9687	0.9724	1.1664	1.1306	1.1961	1.1455	1.1989	1.1106	1.2021	1.1087	0.7929	0.7916	1.1386	1.1033	1.2525	1.2003	1.2557	1.1644	1.2595	1.1629	1.1836	1.1945	1.1948	1.1586	19913	19749	19498	249	18136	circulatory system
395.3	1.2252	1.1585	1.2134	1.1197	1.2365	1.1339	NA	NA	1.1682	1.135	1.1243	1.0612	1.1124	1.0244	1.1312	1.0351	NA	NA	1.07	1.0378	1.3351	1.2647	1.3236	1.2238	1.3516	1.2422	NA	NA	1.2754	1.2412	1417	1373	1313	NA	1334	circulatory system
395.4	1.2187	1.1491	1.257	1.1665	1.2857	1.1707	0.9481	0.9424	1.1332	1.1044	1.1226	1.0565	1.1546	1.0691	1.1752	1.0675	0.7469	0.7373	1.042	1.0138	1.3229	1.2499	1.3684	1.2728	1.4065	1.2838	1.2037	1.2047	1.2325	1.203	1558	1448	1318	167	1463	circulatory system
395.6	1.2147	1.1657	1.2341	1.1485	1.2171	1.1288	0.8542	0.8538	1.1052	1.0818	1.1668	1.119	1.1853	1.1021	1.1682	1.0825	0.6319	0.6265	1.0606	1.0376	1.2646	1.2144	1.2849	1.1968	1.268	1.1771	1.1546	1.1635	1.1516	1.1279	6087	6033	5856	108	5680	circulatory system
396	1.2107	1.1445	1.2184	1.11	1.221	1.1152	1.1591	1.1204	1.1441	1.1044	1.1937	1.1281	1.2005	1.0931	1.201	1.0964	1.1207	1.0822	1.1272	1.0878	1.2279	1.1612	1.2366	1.1271	1.2414	1.1343	1.1987	1.16	1.1613	1.1213	51043	45453	36501	9356	45151	circulatory system
401.1	1.2418	1.1893	1.2418	1.1273	1.238	1.1193	1.2109	1.1685	1.1729	1.1438	1.2328	1.1805	1.2328	1.1189	1.2289	1.1108	1.1214	1.0793	1.1629	1.1339	1.2508	1.1981	1.2508	1.1358	1.2472	1.1278	1.3074	1.2651	1.1829	1.1538	207382	206548	200764	1786	153264	circulatory system
401.2	1.2992	1.2169	1.2895	1.1541	1.2794	1.1371	NA	NA	1.1748	1.1397	1.1332	1.0585	1.1234	1.0017	1.1139	0.9861	NA	NA	1.0234	0.9911	1.4896	1.3989	1.4802	1.3297	1.4695	1.3113	NA	NA	1.3486	1.3107	579	577	573	NA	561	circulatory system
401.21	1.2142	1.1496	1.2056	1.082	1.2234	1.0951	NA	NA	1.063	1.0366	1.1045	1.044	1.0964	0.9814	1.1123	0.9928	NA	NA	0.9626	0.9374	1.3349	1.2659	1.3257	1.193	1.3457	1.208	NA	NA	1.1739	1.1462	1103	1092	1084	NA	972	circulatory system
401.22	1.2948	1.2505	1.3034	1.1904	1.3124	1.1917	NA	NA	1.1923	1.1793	1.2571	1.2137	1.2654	1.1549	1.2739	1.1559	NA	NA	1.1562	1.1432	1.3336	1.2885	1.3425	1.2269	1.352	1.2286	NA	NA	1.2295	1.2165	11437	11390	11255	NA	10333	circulatory system
401.3	1.2647	1.2211	1.2877	1.1687	1.2614	1.1289	1.0349	1.0462	1.1242	1.1168	1.1525	1.1109	1.1653	1.0545	1.1383	1.0156	0.8084	0.8126	1.0215	1.0131	1.3879	1.3421	1.423	1.2952	1.3978	1.2549	1.3249	1.3471	1.2373	1.2312	1158	1009	950	166	1068	circulatory system
402	1.1555	1.114	1.1614	1.1021	1.1978	1.132	1.1334	1.1074	1.1041	1.0736	1.1143	1.0733	1.1189	1.0607	1.1448	1.0808	1.0346	1.008	1.0614	1.0313	1.1983	1.1562	1.2055	1.1451	1.2532	1.1855	1.2417	1.2166	1.1485	1.1178	7371	6868	4612	1282	6126	circulatory system
411.1	1.2932	1.2091	1.2886	1.1463	1.2858	1.1374	NA	NA	1.1651	1.1168	1.257	1.1746	1.2526	1.1133	1.2497	1.1045	NA	NA	1.1303	1.083	1.3304	1.2445	1.3257	1.1803	1.323	1.1714	NA	NA	1.2009	1.1517	12002	12009	11890	NA	10376	circulatory system
411.2	1.1855	1.1387	1.1837	1.087	1.1862	1.0851	1.0713	1.1065	1.1196	1.0965	1.168	1.1217	1.1662	1.0706	1.1686	1.0686	0.7929	0.8123	1.1019	1.079	1.2033	1.1561	1.2014	1.1037	1.2041	1.1018	1.4474	1.5072	1.1376	1.1144	45699	45672	45192	109	39874	circulatory system
411.3	1.2755	1.1963	1.2742	1.1374	1.2772	1.1373	NA	NA	1.1685	1.1209	1.2566	1.1782	1.2554	1.1201	1.2582	1.1199	NA	NA	1.1498	1.1026	1.2946	1.2146	1.2933	1.1549	1.2964	1.155	NA	NA	1.1876	1.1394	44789	44808	44361	NA	37819	circulatory system
411.4	1.2076	1.1533	1.2081	1.1079	1.2118	1.1089	0.9974	0.9915	1.1385	1.1112	1.19	1.1362	1.1905	1.0913	1.1941	1.0922	0.7447	0.7343	1.1203	1.0933	1.2254	1.1707	1.226	1.1247	1.2299	1.1258	1.3359	1.3387	1.1569	1.1295	45156	45122	44671	115	37893	circulatory system
411.41	1.1077	1.0608	1.1	1.0425	1.1265	1.0666	1.1956	1.1508	1.057	1.0227	1.0323	0.9872	1.024	0.969	1.0462	0.9891	0.8751	0.8375	0.9806	0.9475	1.1886	1.1399	1.1817	1.1217	1.213	1.1503	1.6333	1.5811	1.1393	1.104	1925	1855	1737	112	1686	circulatory system
411.8	1.22	1.1613	1.2216	1.1124	1.2227	1.1091	1.0553	1.0819	1.1412	1.1096	1.206	1.1477	1.2076	1.0992	1.2085	1.0959	0.8133	0.8273	1.1269	1.0955	1.2342	1.1751	1.2359	1.1257	1.237	1.1225	1.3693	1.4148	1.1556	1.1239	75749	75716	75062	144	64357	circulatory system
411.9	1.2385	1.1758	1.2502	1.1323	1.2387	1.1119	NA	NA	1.1716	1.1374	1.1962	1.1349	1.2075	1.0926	1.1961	1.0726	NA	NA	1.1302	1.0966	1.2823	1.2182	1.2944	1.1734	1.2827	1.1527	NA	NA	1.2144	1.1797	8471	8469	8361	NA	7812	circulatory system
414	1.2242	1.1579	1.2354	1.1196	1.2323	1.1109	1.0939	1.0566	1.1617	1.1223	1.192	1.1269	1.2027	1.0892	1.1993	1.0804	0.8739	0.8362	1.1302	1.0914	1.2573	1.1898	1.2689	1.1508	1.2662	1.1424	1.3692	1.3353	1.194	1.154	14411	14312	13974	209	13480	circulatory system
414.2	1.353	1.2706	1.3935	1.2593	1.362	1.1908	NA	NA	1.2364	1.1949	1.1523	1.0786	1.1841	1.0652	1.1573	1.0059	NA	NA	1.0464	1.0088	1.5886	1.4968	1.64	1.4887	1.6029	1.4097	NA	NA	1.4609	1.4154	408	407	396	NA	370	circulatory system
415	1.1262	1.0806	1.1213	1.0469	1.114	1.0416	1.0064	0.9678	1.0715	1.0421	1.097	1.0521	1.0922	1.0191	1.0842	1.0132	0.8441	0.8056	1.042	1.0129	1.1561	1.1098	1.1511	1.0754	1.1446	1.0709	1.2	1.1627	1.1018	1.072	14034	13958	13043	322	12255	circulatory system
415.11	1.1278	1.0817	1.1227	1.0476	1.1153	1.0427	1.0663	1.0311	1.0734	1.0438	1.0987	1.0533	1.0937	1.02	1.0856	1.0143	0.8804	0.8439	1.0439	1.0147	1.1577	1.1109	1.1525	1.076	1.1457	1.0718	1.2914	1.2599	1.1037	1.0737	14114	14073	13190	277	12322	circulatory system
415.2	1.4406	1.3023	1.4421	1.2458	1.4247	1.2064	NA	NA	1.3519	1.2409	1.3413	1.2103	1.342	1.1561	1.3259	1.1189	NA	NA	1.256	1.1511	1.5473	1.4013	1.5497	1.3425	1.5309	1.3008	NA	NA	1.4551	1.3378	2022	2013	1981	NA	1894	circulatory system
415.21	1.3571	1.2848	1.3275	1.2054	1.3185	1.1983	NA	NA	1.2518	1.2023	1.2807	1.2114	1.2523	1.1355	1.2428	1.128	NA	NA	1.1788	1.1313	1.438	1.3626	1.4072	1.2796	1.3987	1.2731	NA	NA	1.3293	1.2779	2975	2949	2858	NA	2740	circulatory system
416	1.2661	1.2043	1.2635	1.154	1.2646	1.1526	1.1096	1.074	1.1975	1.1611	1.2403	1.1793	1.2375	1.1297	1.2383	1.128	0.9608	0.9247	1.1724	1.1364	1.2925	1.2298	1.29	1.1788	1.2914	1.1777	1.2816	1.2474	1.2232	1.1864	25068	24757	24144	504	23402	circulatory system
418	1.2993	1.1997	1.311	1.1611	1.3163	1.1614	1.126	1.0853	1.1871	1.126	1.2837	1.1849	1.2951	1.1464	1.2986	1.1452	1.0815	1.0409	1.1718	1.1111	1.3151	1.2147	1.3271	1.1758	1.3342	1.1777	1.1723	1.1316	1.2027	1.141	68204	65789	53445	6513	57864	circulatory system
418.1	1.3185	1.2061	1.3102	1.1392	1.3204	1.1415	1.1324	1.1164	1.2111	1.143	1.2846	1.1742	1.2763	1.1086	1.284	1.1088	1.0202	1.0017	1.1789	1.1119	1.3534	1.2389	1.345	1.1706	1.3579	1.1752	1.2568	1.2442	1.2441	1.1748	14587	14318	12440	977	13330	circulatory system
420.1	1.303	1.2335	1.2486	1.1365	1.4091	1.2948	1.0453	1.0845	1.2189	1.1702	1.1358	1.0709	1.0861	0.9839	1.1914	1.0892	0.7609	0.7827	1.0514	1.0053	1.4949	1.4207	1.4354	1.3128	1.6665	1.5392	1.4359	1.5026	1.4132	1.3622	530	496	351	102	453	circulatory system
420.2	1.2234	1.1649	1.2266	1.1277	1.2215	1.1268	1.0195	0.9899	1.132	1.101	1.1738	1.1167	1.1761	1.0801	1.1684	1.0766	0.8776	0.8479	1.0836	1.053	1.2751	1.2152	1.2793	1.1775	1.277	1.1793	1.1844	1.1557	1.1826	1.1511	5741	5523	4918	442	5058	circulatory system
420.21	1.2442	1.1967	1.201	1.1327	1.2806	1.1984	NA	NA	1.1778	1.1511	1.0855	1.0407	1.0446	0.9818	1.0906	1.0162	NA	NA	1.014	0.9881	1.4261	1.3762	1.3808	1.3068	1.5037	1.4131	NA	NA	1.3681	1.3409	508	477	360	NA	415	circulatory system
420.22	1.2681	1.2225	1.3199	1.208	1.3307	1.2163	NA	NA	1.2176	1.1654	1.0725	1.0302	1.1099	1.0112	1.111	1.0101	NA	NA	1.0232	0.9751	1.4994	1.4507	1.5697	1.4431	1.5938	1.4647	NA	NA	1.4489	1.3927	341	318	289	NA	314	circulatory system
420.3	1.3014	1.2484	1.3152	1.22	1.3167	1.2267	1.1177	1.0971	1.213	1.1771	1.2393	1.1879	1.251	1.1591	1.2511	1.1643	0.9072	0.8867	1.1527	1.1177	1.3665	1.312	1.3827	1.284	1.3858	1.2925	1.377	1.3575	1.2763	1.2396	4356	4164	3977	235	3937	circulatory system
425.1	1.2107	1.1471	1.2347	1.1191	1.221	1.1042	1.1713	1.1764	1.1496	1.1071	1.1577	1.0958	1.1797	1.0679	1.1648	1.0519	0.9562	0.9539	1.0969	1.0553	1.2662	1.2009	1.2922	1.1728	1.2799	1.159	1.435	1.4509	1.2049	1.1614	4772	4639	4297	242	4273	circulatory system
425.11	1.2639	1.2134	1.3131	1.1991	1.2701	1.1676	NA	NA	1.1302	1.109	1.0951	1.0483	1.1356	1.0328	1.0919	0.9996	NA	NA	0.9733	0.9526	1.4589	1.4045	1.5184	1.3923	1.4774	1.3638	NA	NA	1.3125	1.2911	473	459	422	NA	420	circulatory system
425.12	1.1634	1.1096	1.2066	1.1044	1.1891	1.0913	NA	NA	1.0798	1.0518	1.029	0.9791	1.0639	0.9704	1.0425	0.9536	NA	NA	0.9515	0.9251	1.3153	1.2576	1.3685	1.2568	1.3563	1.2489	NA	NA	1.2253	1.196	640	607	554	NA	586	circulatory system
425.2	0.9849	0.9416	1.0744	0.9929	0.9803	0.9201	NA	NA	0.9684	0.9274	0.7788	0.7405	0.8469	0.7781	0.7688	0.7176	NA	NA	0.7627	0.7259	1.2456	1.1973	1.3631	1.267	1.2499	1.1797	NA	NA	1.2296	1.1849	178	172	160	NA	167	circulatory system
425.8	1.529	1.474	1.4969	1.3434	1.4516	1.2978	NA	NA	1.344	1.3393	1.2333	1.1835	1.2078	1.076	1.1658	1.0354	NA	NA	1.0714	1.0631	1.8957	1.8359	1.8552	1.6772	1.8075	1.6267	NA	NA	1.6859	1.6873	210	210	199	NA	181	circulatory system
426	1.1782	1.1201	1.203	1.1105	1.1973	1.1045	NA	NA	1.1737	1.1486	1.0665	1.0122	1.0877	1.0018	1.0817	0.9957	NA	NA	1.0598	1.0358	1.3016	1.2395	1.3305	1.231	1.3253	1.2253	NA	NA	1.2999	1.2737	1037	1020	995	NA	981	circulatory system
426.2	1.152	1.1033	1.1685	1.0974	1.1728	1.0869	NA	NA	1.1188	1.0992	1.0292	0.9841	1.043	0.9775	1.0468	0.9675	NA	NA	0.9969	0.9779	1.2894	1.237	1.309	1.232	1.3138	1.221	NA	NA	1.2556	1.2355	837	828	811	NA	795	circulatory system
426.21	1.273	1.2212	1.2545	1.1729	1.2665	1.1798	NA	NA	1.2043	1.1785	1.233	1.1822	1.2149	1.1352	1.2263	1.1416	NA	NA	1.1653	1.1399	1.3144	1.2615	1.2954	1.2119	1.308	1.2193	NA	NA	1.2445	1.2185	10840	10780	10661	NA	10115	circulatory system
426.23	1.1782	1.1326	1.2023	1.1246	1.1974	1.1243	NA	NA	1.1536	1.1276	1.1105	1.0665	1.1331	1.0585	1.1277	1.0576	NA	NA	1.0849	1.0594	1.25	1.2028	1.2758	1.1948	1.2713	1.1952	NA	NA	1.2267	1.2002	2963	2939	2877	NA	2714	circulatory system
426.24	1.1323	1.1029	1.1481	1.0906	1.147	1.0864	NA	NA	1.0782	1.0654	1.08	1.0513	1.095	1.0393	1.0937	1.035	NA	NA	1.0261	1.0133	1.1871	1.157	1.2038	1.1446	1.2029	1.1403	NA	NA	1.1329	1.1202	4628	4597	4547	NA	4207	circulatory system
426.25	1.2308	1.1892	1.2397	1.1814	1.2145	1.1527	NA	NA	1.1336	1.1043	1.081	1.0427	1.0881	1.0347	1.0648	1.0085	NA	NA	0.99	0.9628	1.4014	1.3563	1.4124	1.3487	1.3852	1.3175	NA	NA	1.298	1.2667	606	599	585	NA	546	circulatory system
426.3	1.2183	1.1694	1.2224	1.144	1.2125	1.1289	NA	NA	1.1743	1.1417	1.1493	1.1022	1.1534	1.0781	1.1434	1.0633	NA	NA	1.1058	1.0741	1.2914	1.2407	1.2956	1.2139	1.2857	1.1985	NA	NA	1.247	1.2135	3251	3247	3221	NA	3027	circulatory system
426.31	1.2091	1.1525	1.2104	1.1165	1.2048	1.1094	1.0302	0.9937	1.1572	1.1205	1.1771	1.1215	1.1782	1.0861	1.1722	1.0786	0.8817	0.8449	1.1255	1.0893	1.2419	1.1843	1.2434	1.1476	1.2384	1.141	1.2037	1.1687	1.1898	1.1526	14848	14703	14078	420	13663	circulatory system
426.32	1.1879	1.1376	1.1905	1.1033	1.1897	1.0983	NA	NA	1.138	1.11	1.1569	1.1074	1.1595	1.0739	1.1585	1.0689	NA	NA	1.1072	1.0796	1.2197	1.1686	1.2224	1.1335	1.2218	1.1286	NA	NA	1.1695	1.1412	15083	15061	14924	NA	13937	circulatory system
426.4	1.1622	1.109	1.1644	1.0929	1.2141	1.1493	1.0597	1.0101	1.0659	1.0292	1.0174	0.9673	1.0073	0.9403	1.0069	0.9489	0.8462	0.8004	0.9183	0.8834	1.3275	1.2715	1.346	1.2703	1.4638	1.3919	1.3271	1.2747	1.2372	1.199	550	434	257	207	425	circulatory system
426.8	1.1121	1.0428	1.1604	1.0137	1.2126	1.0751	NA	NA	1.0215	0.9807	0.9391	0.8771	0.9718	0.8426	1.0047	0.8848	NA	NA	0.8586	0.8206	1.317	1.2397	1.3857	1.2195	1.4634	1.3064	NA	NA	1.2153	1.1719	347	311	282	NA	323	circulatory system
426.9	1.3902	1.2773	1.4459	1.2477	1.4008	1.1959	NA	NA	1.231	1.1775	1.2417	1.1379	1.2899	1.1083	1.248	1.0603	NA	NA	1.0985	1.0487	1.5566	1.4338	1.6206	1.4045	1.5722	1.3488	NA	NA	1.3796	1.3221	779	769	753	NA	751	circulatory system
426.91	1.2034	1.1475	1.2176	1.1178	1.2119	1.1107	1.0971	1.0772	1.1298	1.1009	1.1733	1.1183	1.187	1.0891	1.1812	1.082	0.8553	0.8343	1.1011	1.0726	1.2344	1.1775	1.2489	1.1472	1.2434	1.1403	1.4074	1.3908	1.1592	1.13	16208	16143	15877	166	15540	circulatory system
427	1.1825	1.1153	1.208	1.1066	1.1848	1.0925	NA	NA	1.1135	1.0719	1.0742	1.0113	1.0949	1.0006	1.0687	0.9831	NA	NA	1.0075	0.9681	1.3017	1.2301	1.3328	1.2239	1.3136	1.214	NA	NA	1.2307	1.1869	1087	1035	940	NA	986	circulatory system
427.1	1.2232	1.1517	1.2176	1.1116	1.217	1.1097	1.1626	1.1081	1.14	1.0958	1.187	1.1169	1.181	1.0773	1.1785	1.0737	1.0343	0.9816	1.1042	1.0607	1.2605	1.1876	1.2554	1.147	1.2567	1.1469	1.3067	1.251	1.177	1.1319	10826	10396	9373	764	9433	circulatory system
427.11	1.2511	1.1738	1.247	1.136	1.2492	1.1401	1.1214	1.0769	1.1719	1.1207	1.2078	1.1323	1.2029	1.0948	1.2024	1.0963	0.9887	0.9453	1.1288	1.0787	1.296	1.2169	1.2926	1.1788	1.2979	1.1857	1.272	1.2267	1.2167	1.1644	7882	7502	6648	652	6834	circulatory system
427.12	1.1407	1.0797	1.1307	1.0305	1.133	1.0264	1.2641	1.1694	1.0414	1.0111	1.0803	1.0215	1.0706	0.9744	1.0709	0.9687	0.9504	0.8676	0.9838	0.9544	1.2045	1.1412	1.1943	1.0899	1.1988	1.0876	1.6812	1.5761	1.1023	1.0713	3264	3198	3007	134	2923	circulatory system
427.2	1.1627	1.1264	1.1635	1.0982	1.164	1.0943	1.0601	1.0106	1.1194	1.0988	1.1495	1.1134	1.1503	1.0854	1.1507	1.0815	0.8502	0.8038	1.1056	1.0852	1.176	1.1395	1.1769	1.111	1.1775	1.1071	1.322	1.2706	1.1332	1.1126	81212	81194	80479	207	70255	circulatory system
427.3	1.1853	1.1433	1.2003	1.1212	1.1985	1.1234	1.0822	1.0446	1.1169	1.0996	1.1565	1.1151	1.1704	1.0927	1.1677	1.0939	0.9877	0.9508	1.0886	1.0713	1.2149	1.1723	1.2309	1.1505	1.2301	1.1536	1.1858	1.1477	1.1459	1.1286	16985	16114	15079	1293	15400	circulatory system
427.4	1.0701	1.0444	1.0728	1.0066	1.0656	0.9931	NA	NA	1.0326	1.0257	0.9772	0.9524	0.9787	0.9165	0.9704	0.9023	NA	NA	0.9376	0.9302	1.1719	1.1454	1.176	1.1055	1.17	1.093	NA	NA	1.1372	1.1312	1133	1113	1059	NA	1006	circulatory system
427.41	1.0701	1.0444	1.0728	1.0066	1.0656	0.9931	NA	NA	1.0326	1.0257	0.9772	0.9524	0.9787	0.9165	0.9704	0.9023	NA	NA	0.9376	0.9302	1.1719	1.1454	1.176	1.1055	1.17	1.093	NA	NA	1.1372	1.1312	1133	1113	1059	NA	1006	circulatory system
427.42	1.2289	1.1906	1.238	1.1521	1.2251	1.14	1.0769	1.0374	1.1789	1.1653	1.1899	1.1521	1.1984	1.1145	1.1852	1.102	0.8898	0.8527	1.1395	1.1258	1.2693	1.2303	1.2789	1.191	1.2664	1.1792	1.3034	1.2621	1.2196	1.2061	9596	9458	9070	275	8594	circulatory system
427.5	1.2523	1.175	1.2553	1.1446	1.269	1.1623000000000001	1.2757	1.2067	1.1856	1.1374	1.1912	1.1165	1.1931	1.0865	1.2038	1.1011	1.0292	0.966	1.1256	1.0788	1.3166	1.2365	1.3207	1.2058	1.3378	1.2269	1.5813	1.5075	1.2489	1.1991	4023	3903	3607	234	3683	circulatory system
427.6	1.2043	1.1325	1.2033	1.0994	1.1953	1.0945	1.0778	1.0458	1.1313	1.0819	1.1409	1.0717	1.1394	1.0395	1.1293	1.0326	0.8323	0.8007	1.0695	1.0216	1.2712	1.1968	1.2709	1.1627	1.2652	1.1601	1.3956	1.3658	1.1967	1.1457	3507	3421	3165	167	3181	circulatory system
427.61	1.168	1.0747	1.1242	1.0292	1.1536	1.0463	NA	NA	1.0741	1.0214	1.0298	0.9445	0.9899	0.9033	1.0113	0.914	NA	NA	0.9413	0.8927	1.3248	1.2229	1.2768	1.1726	1.316	1.1979	NA	NA	1.2256	1.1687	662	641	602	NA	581	circulatory system
427.7	1.2207	1.1431	1.2239	1.0977	1.2245	1.1011	1.1484	1.1148	1.1534	1.1043	1.1939	1.1174	1.1957	1.0716	1.1912	1.0702	1.0957	1.0618	1.1268	1.0782	1.2481	1.1694	1.2528	1.1245	1.2588	1.1329	1.2037	1.1705	1.1806	1.131	20616	18181	12895	4809	18176	circulatory system
427.8	1.1156	1.0695	1.1283	1.0536	1.1197	1.0395	NA	NA	1.0466	1.019	1.0437	0.9992	1.0556	0.9842	1.0469	0.9704	NA	NA	0.9772	0.9504	1.1925	1.1446	1.2061	1.1277	1.1976	1.1134	NA	NA	1.1209	1.0925	2271	2274	2214	NA	2127	circulatory system
427.9	1.2358	1.1388	1.2459	1.1029	1.2381	1.0922	1.1237	1.0726	1.155	1.0867	1.201	1.1059	1.2102	1.0702	1.1975	1.0552	1.0394	0.9893	1.1208	1.0536	1.2715	1.1727	1.2827	1.1366	1.28	1.1304	1.2149	1.1628	1.1904	1.1207	11971	11314	8436	1752	10457	circulatory system
428.1	1.2944	1.2263	1.2889	1.1709	1.2916	1.1679	NA	NA	1.2276	1.1832	1.2734	1.2062	1.268	1.1515	1.2707	1.1484	NA	NA	1.207	1.1631	1.3157	1.2469	1.3101	1.1907	1.313	1.1877	NA	NA	1.2485	1.2036	41385	41364	41173	NA	38454	circulatory system
428.2	1.2626	1.2042	1.2582	1.1528	1.2634	1.1534	1.0933	1.1023	1.2049	1.1702	1.2464	1.1885	1.242	1.1376	1.247	1.1381	0.8984	0.9008	1.1887	1.1543	1.2791	1.2202	1.2746	1.1682	1.2799	1.1689	1.3305	1.3488	1.2214	1.1864	64824	64744	64197	270	58996	circulatory system
429.1	1.1682	1.1196	1.3049	1.1851	1.4616	1.3015	NA	NA	1.0021	0.9488	0.9093	0.8675	0.9939	0.8948	1.0865	0.9578	NA	NA	0.77	0.7247	1.5007	1.4449	1.7133	1.5696	1.9662	1.7685	NA	NA	1.3042	1.2422	147	126	108	NA	127	circulatory system
429.2	1.2828	1.2092	1.2752	1.1574	1.3073	1.1787	1.2599	1.1904	1.2257	1.1961	1.2078	1.1367	1.1996	1.0868	1.2251	1.1023	1.0218	0.9562	1.1509	1.1218	1.3625	1.2862	1.3556	1.2326	1.3951	1.2604	1.5534	1.482	1.3053	1.2754	2811	2689	2383	252	2514	circulatory system
429.3	1.2849	1.1947	1.3302	1.1791	1.2658	1.1395	1.291	1.1862	1.2153	1.1631	1.1745	1.0897	1.207	1.0663	1.1407	1.0239	1.0566	0.964	1.1071	1.0576	1.4056	1.3098	1.466	1.3038	1.4045	1.2681	1.5774	1.4596	1.3339	1.2792	1266	1070	925	263	1157	circulatory system
430	1.1663	1.1542	1.1864	1.1451	1.2233	1.1746	0.9362	0.9131	1.1037	1.1082	1.0555	1.0424	1.0664	1.0265	1.0898	1.0439	0.7458	0.7224	0.9903	0.9927	1.2888	1.2779	1.3199	1.2773	1.3732	1.3217	1.1751	1.1542	1.23	1.2372	1004	879	764	190	854	circulatory system
430.1	1.1556	1.1526	1.161	1.1296	1.1382	1.1058	NA	NA	1.0967	1.1048	1.0771	1.0731	1.0818	1.0512	1.0579	1.0263	NA	NA	1.015	1.0212	1.2398	1.2379	1.2459	1.2139	1.2245	1.1914	NA	NA	1.1849	1.1951	1910	1880	1738	NA	1556	circulatory system
430.2	1.1727	1.1644	1.1734	1.142	1.1679	1.1337	0.8783	0.8762	1.1413	1.1436	1.1212	1.1125	1.1215	1.0907	1.1156	1.0821	0.646	0.6396	1.0875	1.0889	1.2266	1.2188	1.2276	1.1958	1.2226	1.1877	1.1941	1.2004	1.1978	1.2009	4912	4837	4715	104	4230	circulatory system
430.3	1.1425	1.1212	1.1616	1.1152	1.1532	1.104	NA	NA	1.082	1.0861	1.0678	1.0469	1.0853	1.0408	1.077	1.0297	NA	NA	1.0081	1.011	1.2224	1.2007	1.2433	1.195	1.2349	1.1837	NA	NA	1.1613	1.1668	2297	2267	2229	NA	2071	circulatory system
433	1.2104	1.1675	1.2049	1.1177	1.2151	1.1239	NA	NA	1.152	1.1322	1.1762	1.1341	1.1708	1.0854	1.1806	1.0912	NA	NA	1.1185	1.0989	1.2455	1.2019	1.2399	1.1509	1.2506	1.1575	NA	NA	1.1864	1.1665	12642	12611	12487	NA	11809	circulatory system
433.1	1.1734	1.143	1.173	1.0906	1.1721	1.0825	NA	NA	1.1116	1.1011	1.1252	1.0953	1.1247	1.0447	1.1238	1.0368	NA	NA	1.0635	1.0528	1.2237	1.1928	1.2234	1.1385	1.2225	1.1302	NA	NA	1.1618	1.1515	5593	5582	5554	NA	4973	circulatory system
433.11	1.1014	1.1001	1.1058	1.0772	1.1222	1.0838	NA	NA	1.0975	1.109	0.984	0.981	0.9872	0.9601	1.0011	0.965	NA	NA	0.973	0.982	1.2329	1.2336	1.2385	1.2085	1.258	1.2172	NA	NA	1.2379	1.2525	775	772	759	NA	681	circulatory system
433.12	1.1273	1.1028	1.1642	1.1071	1.1427	1.0693	NA	NA	1.0796	1.0731	1.0508	1.0269	1.0848	1.0304	1.065	0.9952	NA	NA	1.0041	0.9971	1.2094	1.1843	1.2494	1.1895	1.2261	1.1489	NA	NA	1.1608	1.1549	2085	2078	2071	NA	1934	circulatory system
433.2	1.0906	1.0799	1.0938	1.0502	1.0881	1.0436	1.1672	1.2236	1.0672	1.0695	1.0677	1.0569	1.0708	1.0277	1.0651	1.0212	0.9273	0.9645	1.0434	1.0453	1.1139	1.1033	1.1173	1.0731	1.1116	1.0666	1.4692	1.5523	1.0916	1.0942	22286	22175	21851	191	19622	circulatory system
433.21	1.1147	1.1053	1.116	1.0728	1.1136	1.0679	NA	NA	1.0925	1.0985	1.0857	1.0761	1.087	1.0444	1.0845	1.0394	NA	NA	1.0622	1.0676	1.1444	1.1352	1.1459	1.102	1.1436	1.0971	NA	NA	1.1238	1.1304	14370	14329	14170	NA	12566	circulatory system
433.3	1.1805	1.1495	1.1806	1.1096	1.1831	1.1088	1.0753	1.0837	1.1362	1.1254	1.1601	1.1294	1.1601	1.09	1.1625	1.0891	0.8206	0.8197	1.1159	1.1051	1.2013	1.1701	1.2014	1.1296	1.204	1.1288	1.4091	1.4327	1.1568	1.1461	35644	35555	35303	135	33238	circulatory system
433.31	1.1869	1.1394	1.1908	1.1094	1.1884	1.1029	NA	NA	1.1206	1.0985	1.1483	1.1018	1.152	1.0725	1.1493	1.0659	NA	NA	1.0821	1.0603	1.2267	1.1782	1.2308	1.1475	1.2287	1.1411	NA	NA	1.1604	1.138	9101	9072	8944	NA	8049	circulatory system
433.5	1.2385	1.2094	1.2297	1.1392	1.2438	1.153	NA	NA	1.1737	1.1787	1.1288	1.1005	1.1203	1.0357	1.1308	1.0458	NA	NA	1.0646	1.0675	1.3589	1.3291	1.3499	1.2531	1.3682	1.2711	NA	NA	1.2941	1.3014	1115	1101	1043	NA	999	circulatory system
433.8	1.1835	1.1539	1.1906	1.1072	1.1842	1.0963	0.9418	0.9097	1.0993	1.0944	1.1475	1.1182	1.1541	1.0726	1.1477	1.0616	0.7344	0.7046	1.0647	1.0595	1.2207	1.1907	1.2282	1.1429	1.222	1.132	1.2077	1.1744	1.135	1.1305	10401	10290	10123	153	9596	circulatory system
440	1.2605	1.2175	1.2573	1.143	1.2682	1.1469	NA	NA	1.1811	1.1737	1.2196	1.1774	1.2165	1.105	1.2269	1.1086	NA	NA	1.1415	1.1338	1.3027	1.2589	1.2995	1.1823	1.3109	1.1866	NA	NA	1.2221	1.215	9463	9462	9410	NA	8712	circulatory system
440.1	1.3777	1.3513	1.3893	1.2869	1.4099	1.2904	NA	NA	1.2641	1.2614	1.2266	1.2013	1.2355	1.1418	1.2521	1.1431	NA	NA	1.1202	1.1164	1.5475	1.5199	1.5622	1.4503	1.5876	1.4566	NA	NA	1.4266	1.4252	741	736	717	NA	670	circulatory system
440.2	1.2823	1.2419	1.2803	1.1572	1.2873000000000001	1.1568	NA	NA	1.1901	1.1921	1.2264	1.1869	1.2244	1.1054	1.2311	1.1049	NA	NA	1.1362	1.1375	1.3408	1.2995	1.3387	1.2114	1.3461	1.2112	NA	NA	1.2464	1.2494	5105	5107	5091	NA	4665	circulatory system
440.9	1.2075	1.1645	1.1999	1.0972	1.2276	1.1175	NA	NA	1.132	1.1166	1.1409	1.0992	1.1337	1.0352	1.1593	1.0537	NA	NA	1.068	1.0527	1.278	1.2336	1.2699	1.1629	1.2999	1.185	NA	NA	1.1999	1.1844	3247	3246	3234	NA	3045	circulatory system
441	1.2471	1.1881	1.2489	1.1445	1.253	1.1422	NA	NA	1.1544	1.1337	1.1954	1.138	1.197	1.0959	1.2002	1.0928	NA	NA	1.1048	1.0844	1.3009	1.2403	1.303	1.1953	1.3082	1.1937	NA	NA	1.2061	1.1852	5570	5532	5358	NA	5112	circulatory system
441.1	1.2279	1.1666	1.2136	1.1152	1.2099	1.1072	NA	NA	1.1254	1.1084	1.137	1.0786	1.1231	1.0301	1.1179	1.0209	NA	NA	1.0383	1.0215	1.3261	1.2618	1.3113	1.2073	1.3096	1.2008	NA	NA	1.2198	1.2028	1671	1643	1568	NA	1502	circulatory system
441.2	1.2381	1.1659	1.2373	1.0814	1.2184	1.0908	NA	NA	1.1134	1.0973	1.054	0.9896	1.051	0.9134	1.0333	0.9208	NA	NA	0.9442	0.9286	1.4544	1.3736	1.4566	1.2804	1.4366	1.2923	NA	NA	1.3129	1.2967	399	390	379	NA	380	circulatory system
442	1.1712	1.1374	1.1791	1.091	1.1763	1.0891	NA	NA	1.1062	1.0976	1.1007	1.0677	1.1079	1.0237	1.1041	1.0208	NA	NA	1.0367	1.0279	1.2463	1.2116	1.2548	1.1627	1.2531	1.1619	NA	NA	1.1802	1.1721	2555	2547	2443	NA	2312	circulatory system
442.1	1.1546	1.1194	1.1545	1.0869	1.1677	1.0856	NA	NA	1.0712	1.0562	1.0949	1.0606	1.0945	1.0294	1.1064	1.0274	NA	NA	1.0138	0.9989	1.2175	1.1815	1.2178	1.1476	1.2324	1.147	NA	NA	1.1318	1.1169	3563	3514	3430	NA	3251	circulatory system
442.11	1.1924	1.1816	1.1937	1.1293	1.1998	1.1328	NA	NA	1.1409	1.1495	1.1515	1.1406	1.1528	1.0899	1.1586	1.0932	NA	NA	1.0997	1.1075	1.2346	1.224	1.2361	1.1701	1.2425	1.1738	NA	NA	1.1836	1.193	8355	8345	8343	NA	7485	circulatory system
442.2	1.1163	1.0952	1.1061	1.0411	1.1335	1.0626	NA	NA	1.0187	1.0156	0.9912	0.9708	0.9828	0.9229	1.0063	0.9409	NA	NA	0.8997	0.8959	1.2571	1.2356	1.2449	1.1744	1.2768	1.1999	NA	NA	1.1534	1.1513	708	708	705	NA	633	circulatory system
442.3	1.215	1.1763	1.2201	1.108	1.2083	1.0947	NA	NA	1.1442	1.1325	1.0874	1.0509	1.0904	0.9875	1.0794	0.975	NA	NA	1.0179	1.0062	1.3577	1.3166	1.3653	1.2433	1.3526	1.229	NA	NA	1.2861	1.2746	790	789	770	NA	715	circulatory system
442.8	1.1746	1.1439	1.1798	1.0995	1.1777	1.1048	NA	NA	1.1359	1.1291	1.0627	1.033	1.0674	0.9922	1.0623	0.9942	NA	NA	1.024	1.0163	1.2982	1.2668	1.304	1.2185	1.3056	1.2277	NA	NA	1.26	1.2544	976	970	903	NA	896	circulatory system
443	1.3977	1.3181	1.3952	1.2409	1.388	1.2319	1.4404	1.3461	1.2939	1.2488	1.3676	1.2892	1.365	1.2133	1.3574	1.2039	1.2354	1.147	1.2649	1.2204	1.4284	1.3476	1.426	1.2691	1.4193	1.2606	1.6795	1.5798	1.3235	1.2779	21801	21629	20652	481	19729	circulatory system
443.1	1.59	1.4303	1.5568	1.3543	1.5867	1.3848	1.5126	1.4147	1.4614	1.3344	1.5211	1.3664	1.4887	1.2929	1.5115	1.3169	1.2856	1.1946	1.3954	1.2724	1.6621	1.4971	1.6279	1.4185	1.6656	1.4562	1.7797	1.6753	1.5305	1.3993	5376	5213	4374	438	4803	circulatory system
443.7	1.3948	1.3159	1.3878	1.1985	1.38	1.1803	NA	NA	1.296	1.2731	1.3257	1.2494	1.319	1.137	1.3111	1.119	NA	NA	1.2301	1.2074	1.4675	1.386	1.4601	1.2634	1.4525	1.245	NA	NA	1.3654	1.3423	3937	3934	3870	NA	3675	circulatory system
443.8	1.3977	1.3181	1.3952	1.2409	1.388	1.2319	1.4404	1.3461	1.2939	1.2488	1.3676	1.2892	1.365	1.2133	1.3574	1.2039	1.2354	1.147	1.2649	1.2204	1.4284	1.3476	1.426	1.2691	1.4193	1.2606	1.6795	1.5798	1.3235	1.2779	21801	21629	20652	481	19729	circulatory system
443.9	1.3529	1.2915	1.3564	1.2124	1.35	1.2019	NA	NA	1.2514	1.224	1.3199	1.2595	1.3233	1.182	1.317	1.1716	NA	NA	1.2197	1.1926	1.3867	1.3243	1.3904	1.2437	1.3839	1.2329	NA	NA	1.2839	1.2563	16835	16835	16695	NA	15327	circulatory system
444	1.177	1.1366	1.167	1.0657	1.1934	1.0887	NA	NA	1.114	1.1131	1.1257	1.0862	1.1161	1.0181	1.1407	1.0394	NA	NA	1.0633	1.0618	1.2307	1.1893	1.2202	1.1155	1.2486	1.1404	NA	NA	1.167	1.1669	4919	4896	4775	NA	4434	circulatory system
444.1	1.1884	1.1481	1.1808	1.0792	1.2075	1.0945	NA	NA	1.115	1.1156	1.1241	1.085	1.1169	1.0194	1.1416	1.0333	NA	NA	1.0522	1.0519	1.2565	1.215	1.2484	1.1425	1.2772	1.1594	NA	NA	1.1816	1.183	3172	3161	3123	NA	2865	circulatory system
444.2	1.123	1.1154	1.1	1.0114	1.2097	1.1214	NA	NA	1.0266	1.0612	0.9197	0.9098	0.9021	0.8251	0.9907	0.9146	NA	NA	0.8339	0.8596	1.3713	1.3674	1.3413	1.2396	1.4771	1.3751	NA	NA	1.2637	1.3101	249	249	248	NA	228	circulatory system
446	1.3873	1.2846	1.4695	1.2268	1.4084	1.171	1.2772	1.2893	1.311	1.2293	1.2083	1.1154	1.1935	0.9866	1.124	0.924	1.0677	1.0748	1.1298	1.0565	1.5928	1.4795	1.8094	1.5253	1.7648	1.484	1.5278	1.5467	1.5213	1.4304	525	229	193	309	456	circulatory system
446.2	1.258	1.2684	NA	NA	NA	NA	1.2424	1.2574	1.2391	1.2621	1.0473	1.0533	NA	NA	NA	NA	1.033	1.0426	1.0182	1.0349	1.511	1.5275	NA	NA	NA	NA	1.4944	1.5164	1.5078	1.5392	294	NA	NA	288	261	circulatory system
446.3	1.5167	1.5146	1.5206	1.4705	1.4769	1.4156	NA	NA	1.1637	1.1525	1.1609	1.156	1.1546	1.112	1.1095	1.0599	NA	NA	0.8724	0.8618	1.9815	1.9843	2.0025	1.9446	1.9661	1.8908	NA	NA	1.5523	1.5414	140	134	120	NA	116	circulatory system
446.4	1.5273	1.372	1.5011	1.3235	1.5575	1.3634	NA	NA	1.4421	1.3009	1.295	1.1575	1.2719	1.1145	1.3052	1.1346	NA	NA	1.2061	1.0824	1.8014	1.6261	1.7716	1.5716	1.8587	1.6383	NA	NA	1.7243	1.5635	373	365	318	NA	308	circulatory system
446.5	1.3078	1.2201	1.3147	1.2074	1.3046	1.1894	NA	NA	1.2326	1.1577	1.2193	1.136	1.2257	1.1239	1.2164	1.107	NA	NA	1.1453	1.0742	1.4028	1.3106	1.4101	1.2971	1.3993	1.2779	NA	NA	1.3266	1.2477	2049	2051	2043	NA	1841	circulatory system
446.6	1.4906	1.3971	1.4686	1.3703	1.4373	1.3038	NA	NA	1.2979	1.2324	1.1429	1.0665	1.1165	1.0368	1.0737	0.9667	NA	NA	0.9697	0.9173	1.9441	1.8301	1.9317	1.811	1.9239	1.7585	NA	NA	1.7371	1.6557	141	131	115	NA	118	circulatory system
446.8	1.2961	1.2361	1.4424	1.2876	NA	NA	NA	NA	NA	NA	0.9604	0.909	1.0533	0.9314	NA	NA	NA	NA	NA	NA	1.749	1.6809	1.9752	1.78	NA	NA	NA	NA	NA	NA	113	102	NA	NA	NA	circulatory system
446.9	1.5871	1.4661	1.5476	1.4058	1.5154	1.3678	NA	NA	1.4232	1.3408	1.4498	1.3361	1.4125	1.2798	1.3772	1.2397	NA	NA	1.2951	1.2177	1.7375	1.6088	1.6956	1.5443	1.6674	1.5092	NA	NA	1.5639	1.4764	1278	1236	1120	NA	1148	circulatory system
447	1.3038	1.2499	1.3185	1.1939	1.3287	1.1998	1.0599	1.0336	1.2082	1.1973	1.2571	1.2043	1.2709	1.1496	1.2797	1.1545	0.8677	0.8417	1.1631	1.1519	1.3523	1.2972	1.3679	1.2399	1.3795	1.247	1.2945	1.2693	1.2551	1.2444	7470	7317	7026	253	6714	circulatory system
447.1	1.2954	1.248	1.2992	1.1638	1.3186	1.185	NA	NA	1.1941	1.1958	1.2353	1.1892	1.2389	1.1083	1.2572	1.1283	NA	NA	1.1365	1.1374	1.3584	1.3097	1.3624	1.2221	1.383	1.2445	NA	NA	1.2545	1.2572	4377	4368	4339	NA	3969	circulatory system
448	1.3049	1.24	1.3477	1.2363	1.3126	1.2105	1.0251	1.0093	1.2415	1.21	1.2129	1.151	1.25	1.1446	1.2145	1.118	0.7738	0.7571	1.1503	1.1198	1.404	1.336	1.4531	1.3353	1.4187	1.3106	1.3579	1.3455	1.3398	1.3074	1829	1727	1615	121	1655	circulatory system
450	1.5219	1.4289	1.5209	1.3719	1.5049	1.3593	1.1535	1.0765	1.4146	1.3678	1.4571	1.3668	1.4556	1.3113	1.4388	1.298	0.9067	0.8395	1.3528	1.3071	1.5895	1.4938	1.5891	1.4352	1.5741	1.4235	1.4677	1.3804	1.4791	1.4313	5602	5490	5228	177	5193	circulatory system
451	1.2544	1.1979	1.2417	1.1553	1.2491	1.1626	1.1542	1.1112	1.1875	1.1514	1.2212	1.1656	1.2088	1.124	1.2146	1.1298	0.9764	0.9343	1.1539	1.1182	1.2885	1.2311	1.2755	1.1875	1.2846	1.1964	1.3643	1.3217	1.2221	1.1855	13733	13610	12516	371	11862	circulatory system
451.2	1.2395	1.1869	1.2296	1.1476	1.243	1.1598	1.0478	1.0059	1.1767	1.1416	1.2051	1.1533	1.1955	1.115	1.2071	1.1256	0.8651	0.8248	1.1418	1.1071	1.2749	1.2214	1.2647	1.1811	1.2799	1.195	1.2691	1.2267	1.2127	1.1771	12447	12365	11446	279	10705	circulatory system
452	1.1794	1.1259	1.1934	1.1066	1.1674	1.0808	0.9473	0.9373	1.0944	1.074	1.1068	1.0551	1.1188	1.0357	1.0905	1.0079	0.7398	0.7256	1.024	1.0037	1.2568	1.2014	1.2729	1.1823	1.2497	1.1589	1.213	1.2106	1.1696	1.1491	2397	2320	2043	157	2130	circulatory system
454	1.3124	1.2223	1.3618	1.2219	1.3579	1.2087	1.0348	0.9904	1.2404	1.2103	1.2218	1.1357	1.2633	1.1304	1.2413	1.1017	0.8848	0.841	1.1483	1.1183	1.4097	1.3156	1.468	1.3208	1.4855	1.3262	1.2101	1.1664	1.34	1.3098	1918	1691	1175	412	1611	circulatory system
454.1	1.628	1.5741	1.6277	1.5535	1.68	1.5926	1.0459	1.0083	1.5205	1.4839	1.5902	1.5369	1.5899	1.5167	1.6385	1.5524	0.8594	0.823	1.4821	1.4457	1.6666	1.6122	1.6663	1.5912	1.7224	1.6338	1.2728	1.2353	1.56	1.5231	19256	19220	17136	254	15892	circulatory system
454.11	2.2086	2.1398	2.1918	2.0706	2.1859	2.0549	NA	NA	2.0525	2.0162	2.1239	2.0564	2.1077	1.9897	2.101	1.9734	NA	NA	1.9705	1.9344	2.2967	2.2266	2.2792	2.1548	2.2742	2.1397	NA	NA	2.138	2.1015	8205	8205	7948	NA	7356	circulatory system
456	1.8827	1.7786	1.8483	1.6913	1.8634	1.7062	NA	NA	1.746	1.689	1.7605	1.661	1.7291	1.5797	1.7413	1.592	NA	NA	1.6309	1.5759	2.0134	1.9045	1.9758	1.8107	1.9942	1.8286	NA	NA	1.8692	1.8103	2673	2670	2587	NA	2497	circulatory system
458	1.2106	1.1656	1.2179	1.1349	1.2083	1.1252	1.1021	1.0794	1.1331	1.1163	1.1677	1.1235	1.1745	1.0935	1.1628	1.0819	0.9436	0.9199	1.0918	1.0749	1.255	1.2092	1.2629	1.1778	1.2555	1.1702	1.2872	1.2665	1.176	1.1593	7942	7770	6977	443	7319	circulatory system
458.1	1.2092	1.1585	1.2058	1.1136	1.2103	1.1187	1.1166	1.0426	1.1509	1.1247	1.179	1.1291	1.1755	1.085	1.1797	1.0898	0.9006	0.8334	1.1214	1.0955	1.2402	1.1887	1.2368	1.1429	1.2418	1.1484	1.3844	1.3044	1.1811	1.1547	17005	16905	16578	233	16016	circulatory system
458.2	1.231	1.1806	1.2711	1.1651	1.245	1.1363	NA	NA	1.1985	1.1715	1.1442	1.0962	1.1814	1.081	1.1564	1.0535	NA	NA	1.1121	1.0858	1.3244	1.2715	1.3677	1.2558	1.3405	1.2256	NA	NA	1.2918	1.2639	1976	1972	1937	NA	1851	circulatory system
458.9	1.2008	1.1556	1.2077	1.1235	1.2048	1.1195	1.0646	1.0392	1.1462	1.129	1.1823	1.1375	1.189	1.1057	1.1857	1.1014	0.9743	0.9482	1.1281	1.1108	1.2196	1.1739	1.2267	1.1416	1.2242	1.138	1.1633	1.1389	1.1647	1.1474	44151	43521	41490	1343	41026	circulatory system
459	1.1969	1.1683	1.2236	1.1432	1.2469	1.1654	NA	NA	1.1129	1.112	1.069	1.0411	1.0896	1.0154	1.1037	1.0286	NA	NA	0.9875	0.9844	1.3402	1.311	1.3741	1.2872	1.4086	1.3204	NA	NA	1.2542	1.256	745	707	634	NA	661	circulatory system
459.1	1.3508	1.301	1.3352	1.2234	1.3415	1.2241	NA	NA	1.3023	1.2946	1.1897	1.1432	1.1692	1.0671	1.1669	1.0609	NA	NA	1.1425	1.133	1.5337	1.4806	1.5249	1.4026	1.5422	1.4124	NA	NA	1.4844	1.4792	644	582	533	NA	597	circulatory system
459.9	1.2472	1.1833	1.2494	1.1387	1.2533	1.1412	1.0293	0.9887	1.1543	1.1221	1.2334	1.1699	1.2355	1.1257	1.239	1.1278	0.9572	0.9173	1.141	1.109	1.2612	1.1968	1.2635	1.1518	1.2679	1.1547	1.1069	1.0657	1.1677	1.1353	82816	81957	77655	1925	75883	circulatory system
464	1.4578	1.3133	1.3778	1.1803	1.3843	1.1649	1.4359	1.3635	1.2834	1.1862	1.3053	1.171	1.2141	1.0341	1.1816	0.98740000000000006	1.1876	1.1223	1.14	1.0499	1.628	1.4728	1.5634	1.3472	1.6218	1.3744	1.7361	1.6564	1.4447	1.3402	851	617	388	306	714	respiratory
465	1.305	1.2452	1.3558	1.1837	1.3565	1.1923	1.2934	1.2509	1.2456	1.2023	1.2795	1.2204	1.2977	1.1311	1.2857	1.128	1.2655	1.2235	1.2195	1.1767	1.331	1.2705	1.4165	1.2388	1.4312	1.2604	1.3219	1.2789	1.2723	1.2285	25551	5142	3385	21050	22206	respiratory
465.2	1.3229	1.2406	1.3864	1.2378	1.4366	1.2633	1.1902	1.1503	1.23	1.177	1.2701	1.1899	1.315	1.1717	1.3417	1.1769	1.1251	1.0859	1.1778	1.1258	1.3778	1.2936	1.4617	1.3076	1.5382	1.3562	1.2591	1.2185	1.2845	1.2304	6206	3525	2082	3263	5339	respiratory
465.4	1.3406	1.2307	1.4651	1.2877	1.4101	1.1883	1.3215	1.2924	1.3271	1.2302	1.1918	1.0909	1.2787	1.1182	1.2059	1.0094	1.0737	1.0461	1.1717	1.0828	1.5079	1.3885	1.6788	1.483	1.6489	1.399	1.6265	1.5968	1.5031	1.3978	724	538	396	242	633	respiratory
470	1.5468	1.3766	1.5266	1.2947	1.5187	1.289	1.5599	1.4359	1.417	1.2833	1.5006	1.334	1.4769	1.2505	1.4491	1.2274	1.4811	1.3604	1.3687	1.2381	1.5943	1.4206	1.578	1.3405	1.5915	1.3538	1.643	1.5156	1.4669	1.3301	11262	8889	4277	4190	8388	respiratory
471	1.5646	1.2933	1.544	1.2501	1.5222	1.2479	1.4071	1.211	1.4198	1.201	1.4925	1.2306	1.4715	1.1883	1.442	1.1787	1.2088	1.0316	1.3458	1.1357	1.6403	1.3593	1.62	1.3153	1.6069	1.321	1.638	1.4216	1.4979	1.2701	4446	4224	3253	471	3366	respiratory
472	1.7526	1.4369	1.6979	1.3306	1.5893	1.2362	1.9646	1.6847	1.6161	1.3439	1.6557	1.3532	1.5903	1.241	1.4694	1.1369	1.7789	1.5179	1.5203	1.2601	1.8553	1.5259	1.8126	1.4266	1.719	1.3442	2.1698	1.8699	1.718	1.4331	3383	2421	1625	1259	2875	respiratory
473	1.3487	1.244	1.3724	1.1838	1.3484	1.1774	1.2259	1.1158	1.2433	1.1635	1.2814	1.1804	1.3004	1.1193	1.2731	1.1094	1.0628	0.9625	1.1772	1.1002	1.4195	1.311	1.4483	1.252	1.4281	1.2497	1.4141	1.2937	1.3132	1.2305	3700	3315	2863	499	3171	respiratory
473.1	1.3933	1.2435	1.399	1.1464	1.3099	1.0991	NA	NA	1.1945	1.0915	1.0745	0.9509	1.0657	0.8614	0.9798	0.8115	NA	NA	0.9044	0.821	1.8068	1.626	1.8364	1.5256	1.7511	1.4887	NA	NA	1.5776	1.4513	143	129	108	NA	118	respiratory
473.3	1.19	1.1317	1.1913	1.1004	1.2215	1.1441	1.1744	1.1037	1.1373	1.119	1.0856	1.0305	1.0797	0.9947	1.1021	1.03	0.9375	0.8763	1.034	1.016	1.3044	1.2429	1.3144	1.2172	1.3538	1.2709	1.4711	1.3901	1.2509	1.2325	1165	1007	912	198	1063	respiratory
473.4	1.3538	1.2347	1.3528	1.1737	1.3241	1.1449	1.247	1.1957	1.2317	1.1518	1.2727	1.1588	1.2667	1.0962	1.236	1.0658	1.0533	1.0061	1.154	1.0776	1.44	1.3157	1.4448	1.2566	1.4184	1.2298	1.4763	1.421	1.3146	1.2312	2591	2269	2050	364	2279	respiratory
474	1.1428	1.1099	1.1582	1.11	1.1405	1.0901	1.1113	1.0976	1.0716	1.0647	1.0731	1.0401	1.0819	1.034	1.002	0.9545	1.0134	0.9978	0.9954	0.9867	1.217	1.1844	1.2399	1.1916	1.2981	1.245	1.2186	1.2073	1.1537	1.1489	2461	1982	525	1193	1763	respiratory
474.1	1.2178	1.1699	1.3117	1.1707	1.2455	1.0805	1.1957	1.1592	1.1698	1.1361	1.1962	1.1488	1.2674	1.1293	1.1388	0.9841	1.1731	1.1368	1.1472	1.1137	1.2397	1.1914	1.3575	1.2136	1.3621	1.1863	1.2189	1.1821	1.1929	1.159	32053	8122	1121	27861	26714	respiratory
474.2	1.2846	1.2324	1.2982	1.1687	1.2322	1.1039	1.2769	1.2283	1.2383	1.2003	1.2593	1.2076	1.2367	1.111	1.1263	1.0056	1.2502	1.2022	1.2109	1.1733	1.3104	1.2577	1.3628	1.2294	1.3481	1.2119	1.3041	1.255	1.2664	1.2281	25871	4000	1120	23193	20766	respiratory
475	1.4167	1.2242	1.4561	1.2038	1.4157	1.1849	1.3132	1.2055	1.3247	1.1675	1.3622	1.1752	1.3975	1.1529	1.349	1.1266	1.1977	1.0957	1.2704	1.118	1.4733	1.2751	1.5173	1.257	1.4856	1.2463	1.4398	1.3264	1.3813	1.2193	6587	5843	4146	1286	5596	respiratory
476	2.1382	1.7307	1.7633	1.3181	1.6659	1.2885	2.8333	2.3767	2.0345	1.6603	2.0822	1.6828	1.7078	1.2733	1.5988	1.233	2.7192	2.2767	1.9776	1.6113	2.1957	1.7799	1.8207	1.3645	1.7358	1.3466	2.9522	2.4811	2.093	1.7108	17750	10536	6066	9124	15193	respiratory
477	1.293	1.2365	1.2997	1.2064	1.2908	1.199	1.2577	1.2131	1.2018	1.1728	1.2558	1.2003	1.2583	1.1671	1.248	1.1583	1.181	1.1375	1.1649	1.1363	1.3313	1.2738	1.3425	1.2471	1.3351	1.2411	1.3394	1.2938	1.2398	1.2105	11914	9611	8860	2635	10369	respiratory
478	1.2972	1.1759	1.289	1.1238	1.2176	1.0622	1.2938	1.2373	1.1844	1.1109	1.1698	1.057	1.1482	0.9965	1.0628	0.9223	1.07	1.0174	1.0619	0.9932	1.4383	1.3081	1.4471	1.2673	1.395	1.2232	1.5644	1.5046	1.321	1.2426	939	717	506	306	821	respiratory
479	1.4325	1.2947	1.4416	1.2418	1.3949	1.2136	1.3711	1.279	1.3081	1.205	1.3931	1.2581	1.3961	1.201	1.3438	1.1676	1.306	1.2164	1.2697	1.1686	1.4729	1.3324	1.4886	1.2839	1.4478	1.2615	1.4396	1.3449	1.3477	1.2425	13200	9664	7027	4500	11197	respiratory
480	1.2718	1.2092	1.2702	1.1628	1.2615	1.1561	1.3007	1.2541	1.2101	1.1719	1.2586	1.1964	1.2564	1.1499	1.2475	1.143	1.2568	1.2109	1.197	1.1589	1.2852	1.2222	1.2841	1.1759	1.2756	1.1694	1.3461	1.299	1.2235	1.185	98311	90942	86748	8658	89044	respiratory
480.1	1.2984	1.2197	1.3235	1.1919	1.3065	1.1686	1.1307	1.1061	1.2361	1.1861	1.2505	1.1737	1.2728	1.1449	1.2548	1.121	1.0019	0.9775	1.189	1.1401	1.3482	1.2674	1.3763	1.2409	1.3603	1.2182	1.276	1.2518	1.285	1.2339	7315	6757	6320	696	6770	respiratory
480.11	1.2762	1.2072	1.2757	1.1613	1.2674	1.1519	1.2895	1.2421	1.2102	1.167	1.2596	1.1913	1.2584	1.1451	1.2498	1.1355	1.237	1.1904	1.1938	1.151	1.293	1.2234	1.2932	1.1776	1.2852	1.1685	1.3442	1.2961	1.2267	1.1832	62603	57581	54753	5925	57060	respiratory
480.12	1.4326	1.2663	1.5488	1.2989	1.5753	1.2992	NA	NA	1.3478	1.2022	1.2791	1.1264	1.3786	1.1499	1.3996	1.1469	NA	NA	1.1998	1.0664	1.6045	1.4235	1.7401	1.4672	1.773	1.4717	NA	NA	1.5141	1.3554	800	775	743	NA	747	respiratory
480.2	1.2806	1.1885	1.2891	1.155	1.3082	1.1621	1.1391	1.0799	1.2319	1.1681	1.2316	1.142	1.2379	1.1077	1.2547	1.113	1.004	0.9485	1.1838	1.1215	1.3315	1.237	1.3424	1.2044	1.364	1.2134	1.2925	1.2295	1.282	1.2167	7159	6672	6277	619	6720	respiratory
480.3	1.4716	1.3569	1.4926	1.326	1.4851	1.3264	NA	NA	1.3377	1.2622	1.3347	1.2277	1.349	1.1946	1.336	1.1891	NA	NA	1.2081	1.1374	1.6226	1.4997	1.6514	1.4718	1.6508	1.4796	NA	NA	1.4811	1.4006	1055	989	895	NA	950	respiratory
480.5	1.2416	1.1884	1.2587	1.1683	1.2401	1.1569	1.2503	1.2124	1.1829	1.1501	1.1946	1.1429	1.2098	1.122	1.1914	1.1106	1.0603	1.0248	1.1354	1.1033	1.2903	1.2358	1.3096	1.2165	1.2909	1.2052	1.4743	1.4345	1.2325	1.1989	6951	6624	6456	366	6113	respiratory
481	1.3476	1.2248000000000001	1.387	1.1889	1.3577	1.1752	1.2256	1.148	1.2752	1.1868	1.291	1.1719	1.3227	1.1316	1.2879	1.1125	1.1245	1.0505	1.2202	1.1343	1.4068	1.2802	1.4544	1.2492	1.4313	1.2414	1.3358	1.2545	1.3327	1.2417	5744	4672	3759	1414	5332	respiratory
483	1.0818	1.0365	1.3164	1.1403	1.3066	1.1457	1.0263	0.9973	1.0446	1.0101	1.0418	0.9975	1.2103	1.0452	1.1942	1.044	0.9843	0.9559	1.0036	0.9699	1.1233	1.0769	1.4317	1.2441	1.4296	1.2573	1.0701	1.0405	1.0872	1.052	6647	1420	1248	5295	5902	respiratory
495	2.1237	1.6098	1.9775	1.3434	1.8441	1.3105	2.4972	2.055	1.9334	1.5125	2.1057	1.5947	1.9583	1.3284	1.8223	1.2929	2.4608	2.0234	1.9146	1.4965	2.1419	1.625	1.9969	1.3586	1.8662	1.3283	2.5342	2.0872	1.9523	1.5286	165066	117603	75502	63223	122304	respiratory
495.2	2.9544	2.2879	2.4568	1.555	2.0789	1.3475	3.3416	2.7594	2.5926	2.0094	2.7867	2.1467	2.2533	1.4021	1.8533	1.1769	3.1003	2.5499	2.4347	1.8766	3.1322	2.4384	2.6788	1.7245	2.332	1.5427	3.6016	2.986	2.7607	2.1516	3968	1559	809	2673	3324	respiratory
496	1.4801	1.2955	1.4759	1.2087	1.4754	1.2124	1.6015	1.3861	1.3715	1.2256	1.4601	1.2774	1.456	1.1914	1.4554	1.1951	1.2725	1.0914	1.3521	1.2078	1.5003	1.3139	1.4961	1.2262	1.4956	1.2299	2.0156	1.7604	1.3912	1.2437	56567	56445	55924	218	50540	respiratory
496.1	1.3547	1.2536	1.3526	1.1766	1.3557	1.1829	1.2101	1.165	1.2818	1.2141	1.3199	1.2207	1.3178	1.1453	1.3205	1.1512	0.9301	0.885	1.2476	1.1812	1.3904	1.2874	1.3883	1.2088	1.3917	1.2155	1.5744	1.5336	1.3169	1.248	15001	14949	14688	151	13692	respiratory
496.2	1.4501	1.2814	1.4074	1.1838	1.4136	1.1827	NA	NA	1.2936	1.1602	1.3273	1.1695	1.287	1.0782	1.2897	1.0744	NA	NA	1.1789	1.0546	1.5843	1.404	1.539	1.2998	1.5493	1.3019	NA	NA	1.4194	1.2764	1286	1246	1191	NA	1145	respiratory
496.21	1.4565	1.2879	1.4538	1.2042	1.4476	1.2053	1.8099	1.5436	1.3574	1.2248000000000001	1.438	1.2709	1.4353	1.188	1.4291	1.1891	1.4894	1.2597	1.339	1.2077	1.4753	1.305	1.4726	1.2206	1.4664	1.2218	2.1994	1.8914	1.3761	1.2421	63230	63040	62368	310	55206	respiratory
496.3	1.4949	1.2913	1.5102	1.2655	1.5	1.2623	1.2925	1.1502	1.3927	1.2172	1.4509	1.2518	1.4655	1.2263	1.455	1.2227	1.0577	0.9346	1.3505	1.179	1.5403	1.3321	1.5564	1.3061	1.5464	1.3033	1.5796	1.4155	1.4363	1.2567	11900	11734	11381	269	11013	respiratory
497	1.44	1.2896	1.4409	1.2298	1.4498	1.2463	1.3232	1.2373	1.3043	1.1925	1.3568	1.2129	1.3569	1.1553	1.3619	1.1679	0.9625	0.8859	1.2252	1.1186	1.5284	1.3712	1.53	1.3092	1.5434	1.3301	1.819	1.7282	1.3884	1.2713	2869	2824	2580	108	2545	respiratory
499	1.2309	1.1051	NA	NA	NA	NA	NA	NA	1.1434	1.0297	0.9608	0.856	NA	NA	NA	NA	NA	NA	0.8741	0.7803	1.577	1.4269	NA	NA	NA	NA	NA	NA	1.4956	1.3589	160	NA	NA	NA	134	respiratory
500	1.3666	1.3036	1.3398	1.2227	1.443	1.3227	NA	NA	1.2191	1.1846	1.2178	1.1592	1.1925	1.0849	1.2798	1.1697	NA	NA	1.081	1.0487	1.5336	1.466	1.5053	1.378	1.627	1.4957	NA	NA	1.3749	1.3382	763	735	709	NA	688	respiratory
500.1	1.5805	1.4092	1.5728	1.3568	1.5602	1.3717	NA	NA	1.4193	1.2796	1.3711	1.2165	1.3629	1.1685	1.3479	1.1789	NA	NA	1.2229	1.0975	1.822	1.6325	1.8149	1.5756	1.806	1.5961	NA	NA	1.6473	1.4918	511	506	478	NA	453	respiratory
500.2	1.3515	1.2789	1.3457	1.236	1.3534	1.2357	NA	NA	1.2817	1.2191	1.2489	1.1804	1.2433	1.14	1.2506	1.1399	NA	NA	1.1816	1.1225	1.4625	1.3857	1.4565	1.3401	1.4646	1.3397	NA	NA	1.3903	1.3241	1684	1684	1678	NA	1572	respiratory
501	1.1684	1.1476	1.1768	1.1236	1.1737	1.1178	0.9374	0.9161	1.1259	1.131	1.1355	1.1148	1.1434	1.0912	1.1399	1.085	0.788	0.7663	1.0934	1.0979	1.2022	1.1813	1.2112	1.1571	1.2085	1.1516	1.1152	1.0952	1.1593	1.1651	13257	13076	12692	313	12447	respiratory
502	1.446	1.366	1.4685	1.3519	1.4521	1.3365	NA	NA	1.384	1.3296	1.3959	1.3178	1.4175	1.304	1.4015	1.2889	NA	NA	1.3345	1.2812	1.4979	1.4159	1.5212	1.4015	1.5045	1.3859	NA	NA	1.4354	1.3797	8675	8663	8561	NA	7999	respiratory
503	1.2994	1.2494	1.2834	1.1815	1.3052	1.2061	0.984	0.9676	1.189	1.1666	1.242	1.1932	1.2263	1.1277	1.2463	1.1505	0.7313	0.7139	1.134	1.1119	1.3596	1.3082	1.3431	1.2378	1.3669	1.2645	1.3241	1.3115	1.2466	1.2239	4997	4933	4786	110	4488	respiratory
504	1.5422	1.4471	1.5246	1.3766	1.5469	1.4029	NA	NA	1.4454	1.3856	1.4481	1.3571	1.431	1.2898	1.4508	1.3135	NA	NA	1.3547	1.2972	1.6423	1.5429	1.6242	1.4692	1.6495	1.4984	NA	NA	1.5421	1.48	2740	2710	2635	NA	2545	respiratory
505	2.4039	1.7236	2.3144	1.5462	2.1073	1.4882	NA	NA	2.2368	1.6875	2.0803	1.4679	2.0019	1.3124	1.7991	1.2497	NA	NA	1.9336	1.4392	2.7779	2.0239	2.6757	1.8217	2.4682	1.7721	NA	NA	2.5874	1.9786	600	574	451	NA	570	respiratory
506	1.1575	1.125	1.1608	1.0886	1.188	1.1144	1.0582	1.0688	1.0927	1.0826	1.1106	1.0786	1.1117	1.0415	1.1339	1.0626	0.9503	0.9566	1.0449	1.0344	1.2064	1.1734	1.2121	1.1379	1.2447	1.1687	1.1782	1.1942	1.1428	1.1331	5655	5112	4419	862	4745	respiratory
507	1.2046	1.1674	1.2046	1.1302	1.2066	1.1291	1.1037	1.1051	1.1494	1.1323	1.1874	1.1504	1.1872	1.1136	1.1887	1.1121	1.0192	1.0181	1.1322	1.115	1.2221	1.1846	1.2223	1.1472	1.2247	1.1464	1.1953	1.1997	1.167	1.1498	50126	49149	47087	1605	45275	respiratory
508	1.2207	1.1509	1.2119	1.101	1.2081	1.0969	1.1929	1.1277	1.1571	1.1177	1.1927	1.1239	1.1834	1.0744	1.179	1.0697	1.0902	1.0275	1.1297	1.0907	1.2494	1.1785	1.2411	1.1282	1.238	1.1247	1.3053	1.2377	1.1853	1.1453	18974	18039	17062	1293	17468	respiratory
509.1	1.3194	1.2312	1.3133	1.1657	1.3024	1.1559	1.2052	1.116	1.2396	1.1825	1.2951	1.208	1.2889	1.1434	1.2779	1.1334	1.0688	0.9851	1.216	1.1596	1.3442	1.2548	1.3381	1.1884	1.3275	1.1788	1.3591	1.2643	1.2637	1.2058	30130	29782	28727	709	27859	respiratory
509.2	1.3136	1.2247	1.3126	1.1635	1.3023	1.1561	1.1657	1.0866	1.2365	1.1794	1.2871	1.1996	1.286	1.1392	1.2755	1.1316	1.0222	0.9483	1.2108	1.1546	1.3406	1.2504	1.3397	1.1883	1.3297	1.1812	1.3293	1.2451	1.2627	1.2049	25270	24998	24069	587	23419	respiratory
509.5	1.2802	1.2063	1.2923	1.1595	1.273	1.1591	1.1643	1.1202	1.1682	1.1333	1.1695	1.0996	1.1749	1.0512	1.1511	1.0453	0.9163	0.8763	1.0612	1.0277	1.4015	1.3234	1.4215	1.279	1.4078	1.2853	1.4793	1.4321	1.2859	1.2497	1209	1081	969	172	1062	respiratory
509.8	1.5115	1.321	1.53	1.2515	1.5266	1.242	0.8893	0.8197	1.3687	1.2236	1.4525	1.2677	1.4693	1.1992	1.465	1.1891	0.7377	0.6758	1.315	1.1742	1.573	1.3766	1.5932	1.3061	1.5909	1.2973	1.072	0.9944	1.4246	1.2751	6613	6428	6141	280	6314	respiratory
510	1.2697	1.1757	1.2879	1.1443	1.2975	1.1545	0.9541	0.8677	1.2038	1.1425	1.2244	1.1328	1.2409	1.1012	1.2491	1.1101	0.8242	0.7461	1.1597	1.0998000000000001	1.3166	1.2203	1.3368	1.1891	1.3478	1.2006	1.1046	1.0092	1.2497	1.1868	7653	7307	6975	453	7123	respiratory
510.2	1.0152	0.9459	1.0624	0.9593	1.0752	0.9453	NA	NA	0.9402	0.8639	0.794	0.7362	0.8207	0.7349	0.8104	0.7062	NA	NA	0.7268	0.6633	1.2979	1.2155	1.3753	1.2523	1.4265	1.2653	NA	NA	1.2163	1.1253	150	138	113	NA	132	respiratory
512	1.251	1.1732	1.24	1.1159	1.231	1.1106	1.252	1.1723	1.1833	1.1362	1.2274	1.1506	1.2157	1.0935	1.2062	1.0876	1.1748	1.098	1.1602	1.1136	1.2751	1.1963	1.2647	1.1389	1.2562	1.1341	1.3343	1.2517	1.2069	1.1593	28140	26101	24543	2583	25833	respiratory
512.1	1.9588	1.8812	1.4865	1.2385	1.4105	1.2028	1.9965	1.9245	1.8698	1.7986	1.9203	1.8436	1.3805	1.1459	1.3013	1.106	1.9559	1.8846	1.8312	1.7608	1.9981	1.9196	1.6007	1.3386	1.529	1.3081	2.0379	1.9651	1.9091	1.8371	29127	1915	1583	27345	26362	respiratory
512.2	1.2469	1.1286	1.2719	1.0948	1.2596	1.0626	1.1627	1.1544	1.1207	1.0446	1.1318	1.0211	1.1523	0.9877	1.121	0.9406	0.8923	0.8749	1.0126	0.9413	1.3738	1.2474	1.4039	1.2134	1.4155	1.2004	1.515	1.5233	1.2402	1.1592	1041	993	700	145	921	respiratory
512.7	1.3533	1.249	1.3339	1.1759	1.3326	1.1774	1.3927	1.333	1.2594	1.1919	1.3311	1.2279	1.3112	1.1552	1.3082	1.1551	1.3255	1.2668	1.2379	1.1712	1.3759	1.2703	1.3569	1.1969	1.3574	1.2001	1.4633	1.4027	1.2813	1.213	37295	34544	29430	4423	33881	respiratory
512.8	1.3774	1.2696	1.3526	1.186	1.3556	1.189	1.3749	1.2994	1.2899	1.2133	1.347	1.2408	1.3172	1.1539	1.3175	1.1544	1.3222	1.2484	1.2603	1.1848	1.4085	1.299	1.389	1.219	1.3949	1.2247	1.4297	1.3526	1.3203	1.2425	20701	14452	12383	6900	18750	respiratory
512.9	1.3548	1.2521	1.3505	1.1705	1.3413	1.1641	1.3321	1.2646	1.265	1.1935	1.3001	1.2003	1.2813	1.1083	1.2668	1.0972	1.2499	1.1846	1.212	1.1426	1.4119	1.3062	1.4234	1.2362	1.4202	1.2351	1.4198	1.3499	1.3202	1.2468	6008	3624	3038	2578	5501	respiratory
513	1.5187	1.4275	1.3385	1.1782	1.332	1.1756	1.7557	1.696	1.4265	1.3626	1.5007	1.4103	1.3176	1.1592	1.3095	1.1551	1.7248000000000001	1.6656	1.4089	1.3454	1.5368	1.445	1.3597	1.1974	1.3549	1.1965	1.787	1.7269	1.4445	1.38	74870	41003	34545	35908	67136	respiratory
513.3	1.4624	1.3282	1.5313	1.2976	1.5815	1.3057	1.0515	0.9857	1.3382	1.2492	1.3526	1.2258	1.4033	1.1847	1.4453	1.188	0.8914	0.8318	1.2355	1.1514	1.5812	1.439	1.671	1.4212	1.7305	1.4351	1.2403	1.1679	1.4495	1.3553	1670	1361	1267	342	1554	respiratory
513.31	1.3358	1.3024	NA	NA	NA	NA	NA	NA	NA	NA	0.9694	0.941	NA	NA	NA	NA	NA	NA	NA	NA	1.8406	1.8026	NA	NA	NA	NA	NA	NA	NA	NA	104	NA	NA	NA	NA	respiratory
513.4	1.3119	1.1538	1.2816	1.0549	1.1949	0.9858	1.3423	1.2102	1.1738	1.067	1.1855	1.0387	1.1475	0.939	1.0421	0.8539	1.1078	0.9919	1.0542	0.955	1.4518	1.2818	1.4313	1.185	1.37	1.138	1.6264	1.4766	1.307	1.1921	972	785	495	292	827	respiratory
513.8	1.2859	1.2186	1.3422	1.2191	1.2995	1.1946	NA	NA	1.2566	1.2171	1.1453	1.083	1.1927	1.0795	1.1483	1.0519	NA	NA	1.1148	1.0778	1.4439	1.3711	1.5104	1.3767	1.4706	1.3567	NA	NA	1.4165	1.3743	734	715	651	NA	679	respiratory
514	1.2571	1.2026	1.254	1.1492	1.2501	1.1499	1.2943	1.2574	1.2029	1.1718	1.2236	1.17	1.2204	1.1176	1.2161	1.1178	1.0947	1.0574	1.1693	1.1385	1.2915	1.2361	1.2886	1.1817	1.2851	1.1828	1.5304	1.4953	1.2375	1.206	13726	13469	13019	377	12284	respiratory
514.1	1.4074	1.2877	1.4624	1.2782	1.4071	1.1941	NA	NA	1.2539	1.1513	1.1262	1.0245	1.1523	0.9979	1.0906	0.9154	NA	NA	0.9933	0.9051	1.7589	1.6186	1.856	1.6373	1.8154	1.5577	NA	NA	1.5827	1.4645	210	177	157	NA	181	respiratory
516	1.3132	1.1739	1.3703	1.1484	1.4512	1.2295	1.0417	0.9747	1.199	1.0971	1.2011	1.0707	1.2428	1.0367	1.31	1.105	0.858	0.7977	1.0944	0.999	1.4358	1.2872	1.5109	1.272	1.6076	1.3681	1.2648	1.1911	1.3137	1.2049	1289	1065	969	267	1185	respiratory
516.1	1.3261	1.2458	1.3456	1.2156	1.3404	1.2113	1.2357	1.1909	1.2331	1.1866	1.2955	1.2164	1.3124	1.1847	1.3055	1.1789	1.167	1.1231	1.2029	1.157	1.3574	1.2758	1.3798	1.2473	1.3762	1.2445	1.3085	1.2627	1.2641	1.2169	18561	15989	14425	3187	16162	respiratory
519	1.6101	1.4484	1.6811	1.4033	1.5888	1.3831	NA	NA	1.4987	1.3662	1.4041	1.2581	1.4455	1.198	1.3571	1.1746	NA	NA	1.2977	1.1789	1.8464	1.6676	1.9552	1.6438	1.8602	1.6285	NA	NA	1.7309	1.5832	556	475	423	NA	500	respiratory
519.2	1.2124	1.1728	1.2131	1.1218	1.2467	1.1709	NA	NA	1.1268	1.1109	1.1003	1.0628	1.0967	1.0117	1.1235	1.0529	NA	NA	1.0142	0.9985	1.336	1.2942	1.3419	1.244	1.3834	1.302	NA	NA	1.2519	1.236	999	921	863	NA	843	respiratory
519.8	1.3702	1.2735	1.3541	1.2029	1.3208	1.1884	1.4298	1.3451	1.2859	1.2182	1.3548	1.2588	1.3367	1.187	1.3027	1.1717	1.3988	1.3153	1.2707	1.2036	1.3859	1.2883	1.3717	1.2191	1.3392	1.2054	1.4614	1.3757	1.3012	1.2331	82314	62929	55037	22170	74222	respiratory
519.9	1.2664	1.2039	1.2348	1.1343	1.2808	1.1876	1.1609	1.1306	1.1565	1.116	1.1582	1.0989	1.1206	1.0266	1.151	1.0644	0.9523	0.9243	1.0511	1.0123	1.3848	1.319	1.3605	1.2533	1.4251	1.325	1.4152	1.3829	1.2726	1.2304	1228	1032	850	253	1056	respiratory
520	1.1612	1.1223	1.1475	1.051	1.2242	1.1209	1.1438	1.1117	1.0946	1.0741	1.1151	1.0765	1.0572	0.9648	1.0224	0.9307	1.095	1.063	1.0451	1.0244	1.2092	1.17	1.2455	1.1448	1.4658	1.3499	1.1948	1.1626	1.1464	1.1263	6500	1359	276	5703	4997	digestive
520.1	1.1459	1.1218	1.1357	1.0976	NA	NA	1.1304	1.1102	1.0577	1.0477	1.0747	1.0502	0.9478	0.9096	NA	NA	1.0581	1.0373000000000001	0.9838	0.9728	1.2217	1.1983	1.3608	1.3245	NA	NA	1.2076	1.1883	1.1372	1.1284	2644	273	NA	2518	2085	digestive
520.2	1.2089	1.1541	1.2278	1.1279	1.1476	1.0975	1.1781	1.1357	1.1346	1.0976	1.1799	1.1256	1.1905	1.0921	1.0662	1.0175	1.1416	1.0994	1.1021	1.0653	1.2386	1.1834	1.2663	1.1648	1.2353	1.1837	1.2159	1.1732	1.168	1.1309	17520	9951	1617	10828	12168	digestive
521	1.2108	1.155	1.4538	1.3359	NA	NA	1.1389	1.1111	1.0747	1.0537	1.0064	0.9557	1.087	0.9901	NA	NA	0.9087	0.8816	0.8808	0.8601	1.4566	1.3958	1.9445	1.8024	NA	NA	1.4273	1.4003	1.3113	1.2907	303	113	NA	208	256	digestive
521.1	1.108	1.0693	1.2469	1.1248	1.2808	1.1495	1.0238	1.0105	1.049	1.0285	1.0911	1.0527	1.2181	1.0978	1.239	1.1108	1.0044	0.991	1.0313	1.0107	1.1252	1.0863	1.2764	1.1525	1.3239	1.1897	1.0436	1.0304	1.0671	1.0465	42689	17603	8465	28068	34584	digestive
521.2	1.1113	1.0039	NA	NA	NA	NA	NA	NA	1.0978	1.0103	0.833	0.7427	NA	NA	NA	NA	NA	NA	0.8129	0.741	1.4827	1.3569	NA	NA	NA	NA	NA	NA	1.4826	1.3774	121	NA	NA	NA	114	digestive
521.4	1.1012	1.0777	1.1879	1.0795	NA	NA	1.0504	1.0496	1.1146	1.1025	0.9064	0.8819	0.8806	0.7919	NA	NA	0.839	0.8313	0.9039	0.8886	1.3378	1.3171	1.6025	1.4716	NA	NA	1.3151	1.3252	1.3743	1.3679	285	104	NA	216	240	digestive
522	1.1409	1.09	1.22	1.0995	1.2538	1.1287	1.0013	0.9932	1.0686	1.0406	1.1038	1.0536	1.1719	1.0545	1.1908	1.07	0.9518	0.943	1.0306	1.0028	1.1793	1.1276	1.2701	1.1464	1.3202	1.1905	1.0534	1.0461	1.1079	1.0798	8999	5838	3471	3950	7404	digestive
522.1	1.2824	1.1612	1.3503	1.1243	1.3177	1.0787	1.1709	1.1321	1.2246	1.1314	1.0868	0.9785	1.1065	0.9108	1.0051	0.8107	0.9127	0.8767	1.0232	0.9407	1.5131	1.378	1.6479	1.3878	1.7277	1.4354	1.5023	1.4619	1.4658	1.3608	370	243	126	169	312	digestive
522.5	1.1176	1.0698	1.2022	1.0801	1.2492	1.1215	0.9963	0.9933	1.0468	1.0203	1.0753	1.0283	1.1448	1.0266	1.1725	1.0503	0.9421	0.9381	1.0037	0.9774	1.1616	1.113	1.2624	1.1363	1.331	1.1976	1.0536	1.0518	1.0918	1.0652	6595	3939	2296	3226	5462	digestive
523	1.3258	1.2601	1.3649	1.2537	1.4028	1.2708	1.0178	0.9633	1.1995	1.1576	1.2413	1.1779	1.2696	1.1632	1.2891	1.1647	0.8948	0.8432	1.1188	1.0776	1.416	1.348	1.4673	1.3512	1.5266	1.3866	1.1578	1.1006	1.2862	1.2435	2347	1883	1363	637	2033	digestive
523.1	1.335	1.2666	1.456	1.3227	1.4693	1.328	1.2051	1.1873	1.3173	1.2726	1.1886	1.1244	1.2625	1.1409	1.2292	1.1046	1.0123	0.9934	1.1649	1.1221	1.4993	1.4269	1.6792	1.5335	1.7563	1.5967	1.4347	1.4191	1.4897	1.4432	783	499	306	361	685	digestive
523.31	1.3416	1.2972	1.3776	1.256	1.5247	1.3744	1.2414	1.2669	1.2107	1.1929	1.1863	1.1436	1.2111	1.0981	1.2297	1.0996	0.9973	1.0098	1.055	1.0361	1.5173	1.4716	1.5671	1.4366	1.8905	1.7179	1.5452	1.5895	1.3893	1.3735	661	587	207	214	508	digestive
523.32	1.2648	1.1851	1.3234	1.1859	1.2751	1.1579	1.179	1.1223	1.1703	1.117	1.2195	1.1413	1.2757	1.1413	1.1885	1.0765	1.1051	1.0495	1.1232	1.0706	1.3118	1.2307	1.3728	1.2322	1.3681	1.2454	1.2578	1.2003	1.2195	1.1653	7692	7339	1866	2575	5756	digestive
524	1.2245	1.1925	NA	NA	NA	NA	1.0849	1.0548	1.0877	1.0261	0.9533	0.9241	NA	NA	NA	NA	0.7988	0.7696	0.8131	0.7597	1.5728	1.5388	NA	NA	NA	NA	1.4734	1.4456	1.455	1.386	159	NA	NA	106	120	digestive
524.3	1.1623000000000001	1.124	1.1344	1.0598	1.0735	0.9959	1.1403	1.1114	1.0891	1.0734	1.1205	1.0824	1.0686	0.9958	0.922	0.8515	1.0946	1.0656	1.0427	1.0264	1.2056	1.1672	1.2042	1.1279	1.2499	1.1649	1.1878	1.1592	1.1376	1.1224	7826	2563	373	6447	5587	digestive
525	1.1831	1.1267	1.2526	1.1363	1.2857	1.1539	1.0374	1.0248	1.1166	1.0839	1.1511	1.0955	1.2128	1.099	1.2354	1.1072	0.9918	0.9787	1.0838	1.0513	1.2159	1.1589	1.2936	1.1749	1.3381	1.2026	1.085	1.0731	1.1505	1.1176	13088	9194	5859	5019	10876	digestive
526.1	1.2096	1.1975	1.1913	1.13	1.1089	1.0682	1.1577	1.1301	1.1569	1.1388	1.0767	1.0632	1.0464	0.9887	0.9509	0.9124	0.9289	0.9014	1.0132	0.9944	1.3589	1.3486	1.3563	1.2916	1.2931	1.2506	1.443	1.4167	1.3211	1.3043	721	553	374	224	544	digestive
526.3	1.2091	1.1572	1.3136	1.2335	NA	NA	1.1883	1.1514	1.0772	1.0505	1.0608	1.0113	1.1338	1.0567	NA	NA	1.0173	0.9805	0.9284	0.9012	1.3782	1.324	1.522	1.4399	NA	NA	1.3881	1.352	1.2499	1.2245	601	427	NA	439	449	digestive
526.41	1.435	1.2671	1.4734	1.2204	1.5071	1.2764	1.3807	1.2414	1.3599	1.2306	1.2986	1.1421	1.3306	1.0959	1.3134	1.1056	1.1274	1.0039	1.2242	1.1041	1.5858	1.4057	1.6316	1.359	1.7292	1.4734	1.6909	1.535	1.5105	1.3715	1041	967	522	270	907	digestive
526.5	1.164	1.0876	1.1671	1.0339	1.1233	1.0065	NA	NA	1.0621	1.0345	0.9893	0.9205	0.9881	0.8705	0.9357	0.8336	NA	NA	0.8988	0.8724	1.3695	1.2851	1.3786	1.2281	1.3486	1.2152	NA	NA	1.2551	1.2268	364	344	278	NA	336	digestive
526.9	1.2861	1.1763	1.3145	1.139	1.3592	1.1874	1.3084	1.2608	1.1808	1.1183	1.1551	1.0534	1.1744	1.0134	1.1965	1.0405	1.0219	0.9777	1.0551	0.9964	1.4319	1.3135	1.4712	1.2802	1.544	1.3551	1.6751	1.6259	1.3216	1.2551	863	771	601	176	762	digestive
527	1.3145	1.2449	1.3595	1.2491	1.3589	1.2342	1.1627	1.1168	1.2377	1.1919	1.2415	1.1742	1.2754	1.1697	1.2653	1.1468	1.0409	0.9965	1.1632	1.1188	1.3918	1.3197	1.4492	1.3339	1.4594	1.3282	1.2987	1.2517	1.3169	1.2699	3061	2405	1914	848	2583	digestive
527.1	1.2798	1.1829	1.5135	1.3696	NA	NA	NA	NA	1.2534	1.187	0.9923	0.9119	1.1488	1.0318	NA	NA	NA	NA	0.9463	0.8906	1.6504	1.5344	1.9942	1.818	NA	NA	NA	NA	1.6601	1.5821	146	126	NA	NA	121	digestive
527.2	1.3673	1.2777	1.3557	1.2231	1.3478	1.2152	1.3106	1.2636	1.2717	1.2125	1.2501	1.1657	1.2306	1.1071	1.2118	1.0892	1.0788	1.0337	1.1551	1.0989	1.4955	1.4005	1.4934	1.3512	1.499	1.3558	1.5921	1.5447	1.4001	1.3378	1278	1081	890	286	1110	digestive
527.7	1.2136	1.1081	1.2934	1.1331	1.3413	1.1934	1.0164	0.944	1.0806	1.016	1.0454	0.9506	1.0691	0.9292	1.0953	0.9683	0.809	0.7463	0.9269	0.8681	1.4088	1.2918	1.5649	1.3818	1.6425	1.4708	1.2769	1.1941	1.2599	1.189	448	267	240	193	421	digestive
527.8	1.3946	1.3185	1.3964	1.2622	1.3693	1.2187	NA	NA	1.2813	1.2251	1.1816	1.1131	1.1758	1.0576	1.1359	1.0038	NA	NA	1.0731	1.0225	1.646	1.5618	1.6583	1.5064	1.6505	1.4797	NA	NA	1.5297	1.4679	358	327	272	NA	303	digestive
528	1.3722	1.2995	1.3832	1.2689	1.393	1.2712	1.2646	1.2295	1.2915	1.252	1.3056	1.2351	1.311	1.2007	1.3131	1.1963	1.1286	1.0943	1.2232	1.1845	1.4421	1.3673	1.4594	1.3409	1.4777	1.3509	1.4169	1.3814	1.3636	1.3234	4011	3375	2729	821	3297	digestive
528.11	1.4145	1.3364	1.4524	1.318	1.434	1.2984	1.3258	1.2762	1.321	1.2675	1.3258	1.2507	1.3469	1.2195	1.3184	1.1909	1.1847	1.137	1.2341	1.1825	1.5091	1.428	1.5662	1.4244	1.5598	1.4156	1.4836	1.4325	1.414	1.3585	2454	1776	1423	831	2177	digestive
528.12	1.3838	1.3076	1.4154	1.2228	1.4577	1.255	1.3351	1.2812	1.2921	1.2409	1.1851	1.1165	1.1579	0.9918	1.1503	0.9811	1.0681	1.0199	1.0941	1.0476	1.616	1.5315	1.7301	1.5077	1.8473	1.6052	1.6689	1.6094	1.5259	1.4698	419	246	180	203	362	digestive
528.3	1.0594	1.0423	1.1094	1.0187	1.1649	1.0857	0.9462	0.9703	1.0376	1.0466	0.9598	0.9423	0.9901	0.9058	1.0086	0.9369	0.8038	0.8212	0.9333	0.9396	1.1692	1.1529	1.2431	1.1457	1.3455	1.2582	1.1139	1.1465	1.1536	1.1659	979	716	438	367	843	digestive
528.41	1.174	1.1329	1.2453	1.2016	1.3755	1.2457	1.1028	1.0654	1.1833	1.136	0.9926	0.9538	1.0016	0.9614	1.0391	0.9322	0.8745	0.8384	0.9765	0.9333	1.3886	1.3457	1.5484	1.5018	1.8208	1.6645	1.3907	1.3537	1.4337	1.3828	356	197	119	193	273	digestive
528.5	1.374	1.3037	1.4028	1.2618	1.3562	1.2348	1.3676	1.3326	1.3365	1.27	1.2833	1.2154	1.2928	1.1595	1.2356	1.1217	1.2222	1.1873	1.2401	1.1764	1.4711	1.3984	1.5223	1.3731	1.4887	1.3594	1.5302	1.4958	1.4403	1.3711	2191	1468	1105	863	1819	digestive
528.6	1.3996	1.3311	1.3647	1.2399	1.4271	1.2926	NA	NA	1.3355	1.2952	1.231	1.1674	1.1991	1.0852	1.2457	1.1237	NA	NA	1.163	1.1253	1.5913	1.5177	1.5531	1.4166	1.635	1.487	NA	NA	1.5335	1.4907	584	568	519	NA	499	digestive
528.7	1.3242	1.2669	1.3266	1.2488	1.2847	1.1785	NA	NA	1.2547	1.2144	1.153	1.0993	1.1469	1.0741	1.0845	0.9901	NA	NA	1.0763	1.0385	1.5208	1.46	1.5346	1.4519	1.5219	1.4029	NA	NA	1.4626	1.42	503	448	327	NA	407	digestive
529	1.3863	1.2806	1.4006	1.245	1.3709	1.2261	1.3244	1.2627	1.286	1.215	1.3102	1.2084	1.3197	1.1707	1.2862	1.148	1.1443	1.086	1.2112	1.1428	1.4669	1.3571	1.4864	1.324	1.4611	1.3094	1.5329	1.4682	1.3655	1.2917	3114	2746	2364	495	2705	digestive
529.1	1.4164	1.3053	1.4881	1.2991	1.4848	1.2835	1.291	1.2469	1.3415	1.2645	1.2833	1.1795	1.3398	1.1648	1.3274	1.1424	1.0155	0.974	1.2096	1.1376	1.5632	1.4446	1.6529	1.4489	1.6609	1.4421	1.6411	1.5963	1.4878	1.4055	1040	899	793	182	922	digestive
530	1.3869	1.2682	1.3692	1.2093	1.354	1.2106	NA	NA	1.2594	1.1869	1.288	1.1757	1.2709	1.1199	1.2531	1.1179	NA	NA	1.1661	1.0973	1.4933	1.3679	1.475	1.3059	1.463	1.311	NA	NA	1.3602	1.2837	1815	1780	1646	NA	1634	digestive
530.1	1.3288	1.2193	1.3241	1.1758	1.3038	1.1627	1.4874	1.3398	1.2285	1.1534	1.2984	1.1907	1.2934	1.1477	1.2722	1.1336	1.3456	1.2072	1.1986	1.1247	1.3599	1.2486	1.3556	1.2047	1.3362	1.1925	1.6442	1.487	1.2592	1.1828	18438	17762	16047	1158	15910	digestive
530.11	1.3564	1.2104	1.3648	1.1797	1.3551	1.1735	1.2327	1.1145	1.2488	1.1459	1.3405	1.1958	1.3486	1.1651	1.338	1.1581	1.1764	1.0616	1.2335	1.1314	1.3725	1.2253	1.3812	1.1944	1.3724	1.189	1.2918	1.1701	1.2644	1.1605	73030	70858	62008	4889	64783	digestive
530.12	1.2971	1.2228	1.2939	1.1838	1.2811	1.1779	1.2979	1.2707	1.1791	1.131	1.2555	1.1828	1.2522	1.1448	1.2389	1.1382	1.0297	1.0008	1.1381	1.091	1.3402	1.2642	1.3369	1.2242	1.3248	1.2191	1.6358	1.6134	1.2216	1.1724	9007	8920	8459	197	7512	digestive
530.14	1.3196	1.2048	1.328	1.1779	1.3163	1.1717	1.1984	1.0799	1.2136	1.1357	1.2917	1.1786	1.2997	1.152	1.2867	1.1446	1.081	0.97	1.1861	1.1094	1.3482	1.2316	1.3569	1.2044	1.3465	1.1995	1.3287	1.2023	1.2417	1.1626	21183	20879	18546	980	18033	digestive
530.2	1.3559	1.2476	1.3795	1.2213	1.3642	1.206	1.1275	1.0032	1.2749	1.2034	1.3063	1.2009	1.3286	1.1749	1.3121	1.1585	0.9267	0.8193	1.2265	1.1567	1.4074	1.2962	1.4323	1.2696	1.4183	1.2554	1.3719	1.2284	1.3252	1.2519	7168	7034	6487	274	6482	digestive
530.3	1.3028	1.2249	1.3098	1.2117	1.2956	1.2015	1.2887	1.1835	1.2493	1.1995	1.2522	1.1763	1.2587	1.1633	1.2439	1.1524	0.9928	0.9037	1.1979	1.1493	1.3555	1.2756	1.363	1.2621	1.3496	1.2527	1.6728	1.5501	1.3029	1.2519	6260	6186	5883	150	5507	digestive
530.5	1.3808	1.2485	1.3638	1.1983	1.3947	1.2107	1.2223	1.0577	1.3033	1.205	1.2941	1.168	1.2777	1.1202	1.3033	1.1285	0.8879	0.7554	1.2192	1.1255	1.4734	1.3347	1.4557	1.2818	1.4926	1.2988	1.6826	1.481	1.3931	1.2901	2436	2396	2214	104	2267	digestive
530.6	1.2213	1.1313	1.2192	1.1258	1.2229	1.119	NA	NA	1.1405	1.0763	1.0843	1.0018	1.0822	0.9967	1.0843	0.9894	NA	NA	1.0081	0.9493	1.3757	1.2776	1.3735	1.2716	1.3791	1.2656	NA	NA	1.2902	1.2204	721	717	710	NA	661	digestive
530.7	1.1992	1.1131	1.2501	1.0875	1.3181	1.1764	1.108	1.0514	1.1156	1.0698	1.1035	1.0222	1.1423	0.9902	1.1822	1.0516	0.9449	0.8923	1.0207	0.9771	1.3031	1.2121	1.3681	1.1944	1.4697	1.3159	1.2993	1.2389	1.2193	1.1713	1404	1173	826	389	1217	digestive
530.9	1.3505	1.2182	1.3494	1.1822	1.3426	1.1743	1.0759	1.003	1.233	1.1414	1.2862	1.1585	1.2849	1.1236	1.2711	1.1095	0.9022	0.8349	1.1714	1.083	1.4179	1.281	1.417	1.2438	1.4182	1.2429	1.2829	1.205	1.2979	1.2031	4130	4046	3156	336	3611	digestive
531	1.2131	1.1695	1.2247	1.1383	1.2149	1.1309	1.257	1.2145	1.1629	1.1473	1.1763	1.1334	1.1874	1.1028	1.1767	1.0945	1.0477	1.0055	1.125	1.1094	1.2511	1.2068	1.2632	1.1749	1.2543	1.1684	1.5082	1.4669	1.202	1.1866	10355	10202	9563	325	8880	digestive
531.1	1.2141	1.2064	1.2081	1.1592	1.2062	1.1574	NA	NA	1.1644	1.1796	1.1492	1.141	1.1434	1.0961	1.1402	1.0931	NA	NA	1.0973	1.1107	1.2827	1.2755	1.2764	1.2259	1.276	1.2256	NA	NA	1.2355	1.2528	3261	3239	3113	NA	2785	digestive
531.2	1.2935	1.2155	1.296	1.1704	1.2861	1.1658	1.3011	1.2734	1.2054	1.1631	1.2585	1.1818	1.2608	1.1377	1.25	1.1322	1.0964	1.065	1.1708	1.1291	1.3296	1.25	1.3322	1.2041	1.3232	1.2004	1.544	1.5225	1.241	1.1981	13006	12851	12008	368	11348	digestive
531.3	1.1931	1.1621	1.2069	1.1356	1.196	1.1261	1.2093	1.1791	1.1473	1.1408	1.1541	1.1234	1.1672	1.0975	1.1556	1.0872	0.9859	0.9542	1.1068	1.0999	1.2335	1.2021	1.2479	1.175	1.2379	1.1664	1.4833	1.457	1.1894	1.1833	8838	8712	8214	259	7495	digestive
531.4	1.2949	1.1909	1.284	1.1198	1.2876	1.1367	NA	NA	1.1804	1.1227	1.194	1.0962	1.1838	1.0295	1.1833	1.0419	NA	NA	1.0857	1.0311	1.4043	1.2939	1.3928	1.218	1.4011	1.24	NA	NA	1.2835	1.2226	1511	1492	1381	NA	1373	digestive
531.5	1.5285	1.2906	1.5526	1.2459	1.4466	1.0945	NA	NA	1.4769	1.3158	1.2389	1.0363	1.253	0.9932	1.1488	0.8541	NA	NA	1.1932	1.0553	1.8857	1.6073	1.9237	1.563	1.8214	1.4025	NA	NA	1.8282	1.6407	232	226	183	NA	225	digestive
532	1.3111	1.2165	1.3159	1.1831	1.3139	1.182	1.211	1.1202	1.2297	1.1689	1.287	1.1936	1.2914	1.1604	1.2887	1.1586	1.1101	1.0236	1.2062	1.1462	1.3356	1.2398	1.3408	1.2062	1.3397	1.2058	1.321	1.2258	1.2535	1.192	30132	29322	27273	1407	27584	digestive
535	1.3218	1.2249	1.3309	1.1872	1.3281	1.1869	1.2267	1.1619	1.2208	1.1611	1.306	1.21	1.3148	1.1723	1.311	1.1712	1.1735	1.1098	1.2053	1.1461	1.3377	1.24	1.3472	1.2022	1.3453	1.2028	1.2823	1.2165	1.2365	1.1763	69990	66962	59204	5411	60277	digestive
535.1	1.4058	1.3042	1.3993	1.2408	1.3959	1.2371	1.1372	1.1085	1.2734	1.2164	1.3353	1.2372	1.3278	1.1753	1.3215	1.1691	0.9348	0.9064	1.2064	1.1513	1.48	1.3747	1.4747	1.3098	1.4746	1.309	1.3835	1.3558	1.3442	1.2853	3754	3588	3256	257	3299	digestive
535.2	1.4262	1.3369	1.3938	1.2816	1.3964	1.2649	NA	NA	1.322	1.2661	1.314	1.2298	1.2846	1.1791	1.2849	1.1613	NA	NA	1.2141	1.1614	1.548	1.4534	1.5123	1.393	1.5176	1.3777	NA	NA	1.4395	1.3803	1556	1553	1492	NA	1404	digestive
535.6	1.3083	1.2325	1.3109	1.1865	1.2992	1.1823	1.3009	1.2062	1.1963	1.1591	1.2756	1.2011	1.2779	1.1559	1.2651	1.1505	1.1416	1.0528	1.1644	1.1276	1.3417	1.2647	1.3447	1.218	1.3342	1.2151	1.4825	1.382	1.229	1.1914	15226	14943	13538	637	12984	digestive
535.8	1.3347	1.2254	1.3373	1.1835	1.3279	1.1763	1.3536	1.2697	1.2414	1.173	1.3075	1.1997	1.3096	1.1581	1.2991	1.1499	1.2471	1.1662	1.2148	1.1474	1.3625	1.2516	1.3657	1.2095	1.3574	1.2033	1.4693	1.3824	1.2686	1.1993	23457	22460	20228	1673	20800	digestive
537	1.2983	1.1813	1.3068	1.1479	1.3	1.1409	1.1094	1.0406	1.2071	1.1263	1.2716	1.1563	1.2797	1.1233	1.2724	1.1159	0.9748	0.9102	1.1813	1.1018	1.3256	1.2068	1.3344	1.173	1.3283	1.1665	1.2625	1.1897	1.2334	1.1514	22728	22438	21097	633	20728	digestive
539	1.3194	1.1132	1.4125	1.1984	NA	NA	NA	NA	1.1973	1.1062	0.9919	0.8266	1.0491	0.8786	NA	NA	NA	NA	0.9021	0.8277	1.7549	1.4992	1.9018	1.6347	NA	NA	NA	NA	1.5891	1.4784	119	112	NA	NA	117	digestive
540	1.1521	1.0953	1.164	1.0618	1.1029	1.045	1.0847	1.0519	1.0611	1.038	1.0684	1.0134	1.0647	0.9679	0.9738	0.9194	0.9707	0.9379	0.9763	0.953	1.2423	1.1839	1.2727	1.1648	1.2491	1.1878	1.212	1.1798	1.1533	1.1306	1735	1171	581	837	1394	digestive
540.1	1.14	1.0839	1.1383	1.0219	1.1416	1.0635	1.0951	1.0591	1.068	1.0277	1.0756	1.0209	1.0574	0.9464	1.0104	0.9379	1.0138	0.9782	0.9999	0.9605	1.2082	1.1508	1.2254	1.1034	1.2899	1.2059	1.183	1.1467	1.1407	1.0996	2929	1691	600	1758	2275	digestive
540.11	1.0774	1.0428	1.0913	1.0335	1.0531	1.0057	1.0417	1.022	1.0086	0.9938	1.0487	1.0143	1.0546	0.9976	1.0005	0.9541	1.0045	0.9845	0.9774	0.9624	1.1068	1.0721	1.1292	1.0708	1.1086	1.0601	1.0803	1.061	1.0407	1.0263	13415	7735	3340	7734	9842	digestive
550	1.2687	1.1692	1.29	1.1496	1.2969	1.1485	1.1288	1.0616	1.1796	1.1245	1.2269	1.1298	1.2463	1.1095	1.2507	1.1063	0.9969	0.9346	1.1394	1.0855	1.3119	1.21	1.3353	1.1912	1.3448	1.1923	1.2782	1.2059	1.2213	1.165	8593	8112	7263	632	7848	digestive
550.1	1.0957	1.0582	1.1138	1.0783	1.1083	1.0738	1.0196	0.9834	1.061	1.0393	1.0741	1.037	1.0906	1.0554	1.0841	1.0499	0.9643	0.929	1.0372	1.0157	1.1177	1.0799	1.1374	1.1017	1.133	1.0982	1.078	1.041	1.0853	1.0636	23888	21407	19508	3081	18644	digestive
550.2	1.3069	1.1974	1.3171	1.1744	1.3017	1.1623000000000001	1.2726	1.1744	1.2164	1.1384	1.2909	1.1824	1.301	1.1596	1.2851	1.1471	1.1748	1.0805	1.2005	1.1232	1.3231	1.2126	1.3334	1.1894	1.3184	1.1777	1.3785	1.2764	1.2325	1.1538	66300	66090	60673	1682	57225	digestive
550.3	1.1852	1.1314	1.1806	1.1233	1.1629	1.1024	NA	NA	1.1162	1.0676	1.0994	1.0478	1.0945	1.0396	1.0755	1.0179	NA	NA	1.0292	0.983	1.2778	1.2217	1.2733	1.2136	1.2573	1.1939	NA	NA	1.2105	1.1594	1699	1670	1555	NA	1454	digestive
550.4	1.2859	1.1721	1.2939	1.1428	1.2925	1.1357	1.1871	1.0865	1.2028	1.1284	1.2497	1.1383	1.2554	1.1075	1.251	1.0979	1.0982	1.0029	1.1668	1.0937	1.3231	1.207	1.3337	1.1791	1.3355	1.1748	1.2832	1.1771	1.24	1.1641	11993	10583	8923	1665	10301	digestive
550.5	1.2658	1.167	1.2824	1.1408	1.294	1.146	1.1271	1.0532	1.1815	1.1272	1.2274	1.1307	1.2425	1.1042	1.2518	1.1074	0.9982	0.9296	1.1447	1.0914	1.3054	1.2044	1.3236	1.1786	1.3376	1.1859	1.2726	1.1933	1.2195	1.1642	10222	9728	8749	664	9462	digestive
555.1	1.7008	1.4727	1.6509	1.3518	1.5559	1.2867	1.7993	1.6681	1.5473	1.3817	1.6323	1.4109	1.5806	1.2913	1.4739	1.2156	1.6541	1.5284	1.4803	1.3198	1.7722	1.5371	1.7242	1.4152	1.6425	1.3619	1.9572	1.8207	1.6174	1.4464	6324	5403	3344	1728	5217	digestive
555.2	1.5097	1.3473	1.5098	1.2886	1.4509	1.245	1.4356	1.3602	1.3634	1.2523	1.4569	1.2987	1.456	1.2407	1.3907	1.1913	1.3056	1.2323	1.3121	1.2039	1.5643	1.3978	1.5656	1.3383	1.5138	1.3011	1.5785	1.5014	1.4167	1.3026	8057	7573	5375	1254	6659	digestive
555.21	1.6214	1.3909	1.6038	1.3018	1.5663	1.2671	1.5132	1.4272	1.4422	1.2889	1.5212	1.3013	1.5026	1.2152	1.4487	1.1669	1.2969	1.2138	1.3514	1.2051	1.7282	1.4867	1.7118	1.3945	1.6934	1.3759	1.7656	1.6782	1.5391	1.3786	2605	2415	1624	490	2356	digestive
556	1.4882	1.3754	1.503	1.3489	1.4461	1.3115	1.5156	1.4381	1.3602	1.3112	1.3681	1.2615	1.3799	1.2349	1.3153	1.1898	1.1602	1.0859	1.2465	1.1994	1.6188	1.4996	1.6372	1.4735	1.5899	1.4457	1.9798	1.9045	1.4843	1.4334	1455	1391	1105	173	1293	digestive
556.1	1.5354	1.3733	1.5338	1.3034	1.4622	1.2754	1.5986	1.4765	1.405	1.2982	1.4475	1.292	1.4444	1.2241	1.3652	1.1878	1.361	1.2495	1.3216	1.2192	1.6288	1.4596	1.6287	1.3878	1.5661	1.3695	1.8776	1.7447	1.4937	1.3824	2973	2814	2066	458	2642	digestive
557	1.7826	1.562	1.6011	1.3586	1.6118	1.3691	2.043	1.7557	1.6677	1.4888	1.7194	1.5044	1.5332	1.2984	1.5316	1.2982	1.927	1.6515	1.6051	1.431	1.8482	1.6217	1.672	1.4215	1.6961	1.4439	2.166	1.8666	1.7327	1.549	8443	5443	3833	3599	7356	digestive
557.1	1.5682	1.4083	1.5923	1.3793	1.6169	1.3967	1.3758	1.2952	1.4468	1.329	1.5006	1.3456	1.5176	1.312	1.528	1.317	1.2616	1.1844	1.3795	1.2655	1.639	1.474	1.6706	1.45	1.7109	1.4812	1.5003	1.4162	1.5173	1.3957	5403	4409	3104	1479	4508	digestive
558	1.3517	1.2645	1.3894	1.2443	1.3675	1.2298	1.2055	1.1699	1.2453	1.191	1.3301	1.2439	1.3655	1.2223	1.3417	1.2059	1.1613	1.1263	1.2238	1.17	1.3735	1.2855	1.4137	1.2668	1.3939	1.2542	1.2513	1.2153	1.2672	1.2123	37902	32476	26597	7035	31731	digestive
559	1.2897	1.2067	1.2934	1.1678	1.2241	1.1321	1.4269	1.3205	1.215	1.1645	1.229	1.1486	1.232	1.1107	1.1621	1.0734	1.1687	1.0735	1.1552	1.1062	1.3534	1.2677	1.3578	1.2278	1.2893	1.194	1.7421	1.6244	1.2779	1.226	4140	4029	3460	279	3698	digestive
560.1	1.1764	1.1216	1.1969	1.1099	1.1981	1.1163	0.8691	0.8411	1.1413	1.1097	1.1094	1.0564	1.1271	1.0435	1.1245	1.0462	0.7017	0.6748	1.0737	1.0428	1.2475	1.1909	1.271	1.1805	1.2766	1.1912	1.0764	1.0483	1.2131	1.1809	2870	2729	2425	226	2599	digestive
560.2	1.2348	1.1673	1.2607	1.1315	1.2759	1.1584	1.1107	1.0708	1.1556	1.1099	1.1617	1.0968	1.1802	1.0572	1.1901	1.0785	0.9618	0.9243	1.085	1.0409	1.3125	1.2423	1.3466	1.2111	1.3678	1.2441	1.2826	1.2406	1.2308	1.1835	2820	2405	2190	498	2602	digestive
560.3	1.1854	1.1148	1.1923	1.0839	1.1703	1.0715	0.8957	0.8492	1.0934	1.058	1.1181	1.0502	1.1236	1.0197	1.1006	1.0061	0.6875	0.6479	1.0295	0.9951	1.2568	1.1833	1.2652	1.1521	1.2445	1.1412	1.167	1.1129	1.1613	1.1248	2843	2772	2543	141	2633	digestive
560.4	1.2124	1.1521	1.2139	1.1184	1.1903	1.103	1.158	1.1087	1.1389	1.1049	1.1788	1.1196	1.1798	1.0862	1.1557	1.0702	1.0255	0.9778	1.106	1.0725	1.2469	1.1855	1.249	1.1516	1.2259	1.1368	1.3076	1.2571	1.1727	1.1383	12494	12100	11131	705	11306	digestive
561	1.3234	1.2296	1.3321	1.1986	1.3152	1.1894	1.2221	1.1555	1.2326	1.1734	1.3026	1.2098	1.3109	1.179	1.2929	1.1687	1.1478	1.0828	1.2123	1.1537	1.3445	1.2497	1.3536	1.2186	1.3378	1.2105	1.3013	1.2331	1.2532	1.1935	40513	39486	34220	2734	35935	digestive
561.1	1.6171	1.4956	1.5796	1.3973	1.5577	1.4026	1.7467	1.5307	1.5068	1.4171	1.5052	1.3896	1.4649	1.2925	1.4398	1.2936	1.4225	1.2375	1.3996	1.3141	1.7373	1.6096	1.7033	1.5106	1.6853	1.5209	2.1449	1.8934	1.6222	1.5281	2038	1820	1646	276	1878	digestive
561.2	1.314	1.2006	1.32	1.1545	1.3036	1.1468	1.1628	1.1072	1.2165	1.1443	1.2656	1.1552	1.27	1.1091	1.2488	1.097	1.0439	0.9906	1.1699	1.0995	1.3642	1.2479	1.3721	1.2018	1.3608	1.1989	1.2953	1.2374	1.265	1.191	7064	6608	5225	903	6356	digestive
562.1	1.2521	1.1737	1.2485	1.1369	1.2489	1.1371	1.1544	1.0553	1.1677	1.1148	1.2375	1.1598	1.2339	1.1233	1.2343	1.1235	0.9312	0.8409	1.1532	1.1008	1.2668	1.1878	1.2631	1.1506	1.2637	1.1509	1.4312	1.3244	1.1823	1.129	72988	72950	71810	235	63834	digestive
563	1.2713	1.1981	1.2857	1.1664	1.2723	1.16	1.1968	1.1515	1.198	1.1526	1.256	1.1835	1.2692	1.1511	1.255	1.1438	1.1621	1.1173	1.1831	1.1379	1.2866	1.2129	1.3024	1.182	1.2898	1.1764	1.2325	1.1868	1.2132	1.1674	73619	64164	56852	12054	66813	digestive
564	1.2725	1.1988	1.288	1.1679	1.2735	1.1606	1.1918	1.1464	1.1978	1.1522	1.2575	1.1844	1.2717	1.1528	1.2564	1.1446	1.1575	1.1126	1.1831	1.1377	1.2877	1.2135	1.3045	1.1833	1.2908	1.1768	1.227	1.1812	1.2128	1.1669	75465	65892	58307	12257	68411	digestive
564.1	1.498	1.2696	1.522	1.1939	1.5266	1.1971	1.2886	1.2091	1.3876	1.221	1.4672	1.2424	1.4906	1.1677	1.4892	1.1659	1.213	1.1354	1.3583	1.1943	1.5293	1.2974	1.5541	1.2207	1.5649	1.2291	1.3689	1.2876	1.4177	1.2484	24237	23632	16259	3011	21882	digestive
564.8	1.278	1.2079	1.2739	1.1654	1.2591	1.151	1.3207	1.2597	1.1972	1.1553	1.2328	1.1642	1.2285	1.1228	1.2124	1.1072	1.1062	1.0496	1.153	1.1119	1.325	1.2532	1.321	1.2096	1.3077	1.1965	1.5768	1.5118	1.243	1.2003	7607	7483	6803	353	6879	digestive
564.9	1.3064	1.1977	1.3193	1.1635	1.304	1.1565	1.1728	1.086	1.1981	1.1355	1.2891	1.1815	1.3016	1.1473	1.2853	1.1394	1.118	1.0334	1.1819	1.1198	1.3238	1.2141	1.3373	1.1799	1.3229	1.1738	1.2303	1.1413	1.2145	1.1514	57424	54908	47972	4667	53093	digestive
565	1.3977	1.3039	1.4096	1.2683	1.3822	1.2498	1.2993	1.2524	1.2914	1.2338	1.3676	1.2751	1.3784	1.2393	1.3469	1.2169	1.2233	1.1768	1.2615	1.2046	1.4285	1.3334	1.4415	1.298	1.4184	1.2835	1.3801	1.3329	1.3219	1.2636	21100	19711	14491	2957	17782	digestive
565.1	1.2419	1.1696	1.2447	1.131	1.2263	1.1186	1.3492	1.2905	1.1518	1.1115	1.2115	1.1404	1.2142	1.1025	1.1952	1.0895	1.13	1.0746	1.122	1.0822	1.273	1.1996	1.2759	1.1602	1.2582	1.1484	1.611	1.5497	1.1824	1.1417	15436	15327	14143	342	13376	digestive
567	1.1907	1.1565	1.1818	1.1031	1.1666	1.1004	1.0437	1.0483	1.1279	1.1176	1.1353	1.1017	1.1259	1.0497	1.1083	1.0442	0.8739	0.8729	1.0724	1.0618	1.2487	1.2139	1.2405	1.1592	1.228	1.1597	1.2465	1.259	1.1862	1.1763	4231	4044	3566	335	3710	digestive
568	1.1913	1.1173	1.1981	1.0905	1.176	1.0746	1.1116	1.0744	1.1127	1.0766	1.1609	1.088	1.1672	1.0614	1.1416	1.0422	1.0221	0.9852	1.0832	1.0475	1.2226	1.1474	1.2298	1.1203	1.2115	1.108	1.2089	1.1716	1.143	1.1065	14367	13909	10436	1499	12929	digestive
568.1	1.1968	1.1201	1.2045	1.0926	1.1822	1.0765	1.1223	1.0834	1.1178	1.0794	1.1654	1.09	1.1727	1.0629	1.1466	1.0431	1.0286	0.9902	1.0875	1.0496	1.2289	1.151	1.2371	1.1232	1.2189	1.1109	1.2244	1.1853	1.1489	1.1101	13670	13248	9849	1391	12346	digestive
569	1.281	1.1919	1.2772	1.1467	1.2588	1.1351	1.3808	1.2781	1.1924	1.1413	1.2613	1.1731	1.2575	1.1285	1.2386	1.1164	1.2699	1.1717	1.1732	1.1225	1.301	1.2109	1.2973	1.1652	1.2793	1.1541	1.5014	1.3941	1.2119	1.1603	40631	39999	36652	1586	36108	digestive
569.1	1.2423	1.1651	1.2563	1.1408	1.2379	1.132	NA	NA	1.1908	1.1531	1.1418	1.0688	1.1537	1.0453	1.1341	1.0347	NA	NA	1.0924	1.0561	1.3517	1.2701	1.3679	1.245	1.3511	1.2383	NA	NA	1.298	1.2589	1433	1394	1310	NA	1340	digestive
569.2	1.2424	1.1603	1.254	1.1279	1.2177	1.1085	1.1617	1.0825	1.1658	1.1151	1.1555	1.0774	1.1639	1.0445	1.1242	1.0211	0.916	0.8479	1.0804	1.0319	1.3359	1.2496	1.3511	1.2181	1.3189	1.2034	1.4732	1.3822	1.2579	1.2049	1834	1732	1472	184	1640	digestive
571	1.4771	1.3694	1.5078	1.3262	1.5032	1.3129	NA	NA	1.3886	1.3403	1.4065	1.3026	1.4356	1.2606	1.4299	1.2467	NA	NA	1.3208	1.2737	1.5512	1.4397	1.5837	1.3951	1.5803	1.3826	NA	NA	1.46	1.4104	4213	4197	4021	NA	3916	digestive
571.5	1.4526	1.2906	1.4533	1.209	1.4594	1.2049	1.19	1.139	1.3395	1.2319	1.412	1.2534	1.4125	1.1735	1.416	1.1673	1.0442	0.9935	1.3013	1.1959	1.4943	1.329	1.4952	1.2456	1.5042	1.2437	1.3561	1.3058	1.3787	1.269	12671	12461	10860	655	11737	digestive
571.51	1.4692	1.3639	1.5021	1.3197	1.4955	1.308	NA	NA	1.383	1.332	1.4021	1.3002	1.4332	1.2571	1.4252	1.2445	NA	NA	1.3182	1.2685	1.5396	1.4307	1.5744	1.3853	1.5692	1.3747	NA	NA	1.4509	1.3986	4611	4572	4331	NA	4277	digestive
571.6	1.4395	1.3102	1.4103	1.2491	1.4596	1.2778	NA	NA	1.3389	1.2615	1.2778	1.1591	1.2516	1.1043	1.2914	1.1256	NA	NA	1.1833	1.112	1.6217	1.481	1.5892	1.4128	1.6497	1.4506	NA	NA	1.5149	1.431	697	687	654	NA	630	digestive
571.8	1.3367	1.27	1.3508	1.2248000000000001	1.3723	1.2382	0.8479	0.8452	1.2913	1.2706	1.2796	1.2145	1.2927	1.1707	1.3115	1.1818	0.6589	0.6526	1.2337	1.213	1.3964	1.328	1.4116	1.2815	1.436	1.2974	1.091	1.0948	1.3515	1.3309	5162	5076	4753	152	4657	digestive
571.81	1.4579	1.3606	1.4712	1.3004	1.457	1.2776	NA	NA	1.3675	1.3322	1.3827	1.2888	1.3948	1.2308	1.3795	1.2072	NA	NA	1.295	1.2602	1.5372	1.4364	1.5517	1.374	1.539	1.3519	NA	NA	1.444	1.4082	3513	3470	3245	NA	3220	digestive
572	1.2049	1.1734	1.2157	1.1496	1.2207	1.1535	0.9408	0.9308	1.1734	1.1727	1.1672	1.1359	1.1772	1.1124	1.1807	1.1148	0.8081	0.7964	1.1346	1.1333	1.2439	1.212	1.2554	1.188	1.2621	1.1935	1.0952	1.0878	1.2136	1.2134	9491	9236	8539	441	8376	digestive
573	1.3309	1.2255	1.3332	1.1667	1.3311	1.1612	1.1069	1.0644	1.2477	1.1833	1.3035	1.1995	1.3055	1.1417	1.3022	1.1351	0.9964	0.9545	1.2211	1.1575	1.359	1.252	1.3614	1.1924	1.3606	1.1879	1.2296	1.1869	1.2749	1.2096	22960	22590	20335	975	20969	digestive
573.1	1.2794	1.241	1.3419	1.2425	1.4554	1.3484	NA	NA	1.2943	1.2762	1.0768	1.0418	1.1292	1.0416	1.2188	1.125	NA	NA	1.0857	1.0679	1.52	1.4783	1.5946	1.4822	1.7379	1.6162	NA	NA	1.5431	1.5251	360	355	347	NA	347	digestive
573.2	1.5715	1.4258	1.6795	1.4572	1.7757	1.5583	NA	NA	1.3941	1.3249	1.3085	1.1806	1.3807	1.1895	1.4313	1.2464	NA	NA	1.1553	1.0922	1.8874	1.7221	2.0429	1.7851	2.2029	1.9483	NA	NA	1.6824	1.6072	299	259	213	NA	275	digestive
573.3	1.3848	1.3013	1.4419	1.2827	1.4141	1.2683	1.1089	1.079	1.2696	1.2303	1.3249	1.2437	1.3763	1.2224	1.3441	1.2035	0.9926	0.9628	1.2122	1.1736	1.4474	1.3616	1.5105	1.3459	1.4877	1.3365	1.2387	1.2092	1.3297	1.2897	5156	4624	3839	829	4592	digestive
573.5	1.2191	1.1891	1.2394	1.177	1.2342	1.1733	1.119	1.1295	1.1863	1.1796	1.159	1.1294	1.1766	1.116	1.1684	1.1094	0.944	0.9491	1.1234	1.1162	1.2823	1.2519	1.3056	1.2414	1.3036	1.2408	1.3264	1.3441	1.2527	1.2466	3810	3566	3200	362	3246	digestive
573.7	1.2602	1.2068	1.2618	1.1678	1.2556	1.1659	1.1219	1.0896	1.185	1.1633	1.2326	1.1798	1.2338	1.1412	1.2259	1.1376	1.0325	0.9998	1.1578	1.1361	1.2886	1.2344	1.2904	1.1949	1.2861	1.1948	1.219	1.1874	1.2129	1.1911	20802	20176	17720	1533	18675	digestive
573.9	1.2131	1.1464	1.1726	1.0578	1.2051	1.0983	1.2381	1.1446	1.1517	1.1173	1.1353	1.0711	1.0938	0.9845	1.1177	1.0165	1.0479	0.9617	1.0751	1.0414	1.2963	1.227	1.257	1.1366	1.2993	1.1867	1.4629	1.3623	1.2338	1.1987	2353	2104	1804	390	2149	digestive
574.1	1.1626	1.1033	1.167	1.0753	1.1543	1.0657	1.0466	1.0218	1.0971	1.0628	1.1445	1.0857	1.1487	1.058	1.1346	1.047	0.974	0.9484	1.0789	1.0449	1.181	1.1212	1.1855	1.0928	1.1743	1.0846	1.1247	1.1008	1.1155	1.081	39352	39031	32181	1957	34401	digestive
574.11	1.1426	1.0886	1.1536	1.0661	1.1348	1.048	1.1134	1.115	1.0598	1.0296	1.0945	1.0419	1.105	1.0201	1.0833	0.9993	0.8998	0.8933	1.0126	0.983	1.1928	1.1375	1.2044	1.1142	1.1887	1.0992	1.3777	1.3917	1.1092	1.0785	5154	5128	4363	220	4513	digestive
574.12	1.1477	1.0866	1.1576	1.0664	1.1376	1.0474	1.0697	1.0412	1.0866	1.0502	1.1179	1.0577	1.1276	1.0379	1.1043	1.0159	0.9605	0.931	1.0567	1.0207	1.1783	1.1163	1.1885	1.0957	1.1719	1.0798	1.1913	1.1644	1.1173	1.0805	13627	13549	10395	881	11886	digestive
574.2	1.1218	1.0681	1.1314	1.0433	1.108	1.0265	1.0029	0.9841	1.0665	1.0386	1.0849	1.0322	1.0942	1.008	1.0681	0.9887	0.8625	0.8419	1.0295	1.0019	1.16	1.1052	1.1699	1.0798	1.1494	1.0658	1.166	1.1503	1.1047	1.0765	8555	8498	6989	445	7591	digestive
574.3	1.1894	1.1234	1.1919	1.0913	1.1911	1.0853	1.0618	1.0308	1.135	1.0964	1.147	1.0824	1.1493	1.0513	1.1448	1.042	0.8919	0.8604	1.0922	1.0544	1.2335	1.1659	1.236	1.1329	1.2393	1.1304	1.2639	1.235	1.1794	1.1401	7288	7250	6041	326	6430	digestive
575	1.1791	1.1127	1.1904	1.0905	1.1835	1.0842	0.9905	0.9613	1.1062	1.0676	1.1311	1.0664	1.1418	1.0447	1.1298	1.0337	0.8356	0.8058	1.0588	1.021	1.2291	1.1611	1.2411	1.1383	1.2397	1.1372	1.1741	1.1468	1.1557	1.1163	5528	5479	4323	344	4861	digestive
575.1	1.1937	1.1464	1.2115	1.1241	1.1847	1.1004	NA	NA	1.1443	1.119	1.13	1.0842	1.1467	1.0626	1.1199	1.0389	NA	NA	1.0821	1.0572	1.2609	1.2122	1.28	1.189	1.2533	1.1655	NA	NA	1.2102	1.1845	3424	3395	3235	NA	3222	digestive
575.2	1.1176	1.1003	1.1164	1.0695	1.1213	1.0723	0.9905	0.9795	1.0942	1.0881	1.0635	1.0462	1.062	1.0164	1.0616	1.0142	0.7828	0.7698	1.0378	1.0312	1.1745	1.1571	1.1736	1.1255	1.1842	1.1337	1.2533	1.2463	1.1537	1.1481	3876	3819	3208	174	3365	digestive
575.6	1.118	1.0354	1.1232	1.0123	1.1093	0.9986	NA	NA	1.0652	1.0035	1.02	0.9425	1.0246	0.9206	0.9908	0.8887	NA	NA	0.9666	0.9088	1.2255	1.1375	1.2312	1.1132	1.2421	1.122	NA	NA	1.1737	1.1081	1095	1093	688	NA	958	digestive
575.7	1.1892	1.1285	1.2028	1.1062	1.1939	1.0973	1.0434	1.0091	1.1136	1.0819	1.1359	1.0768	1.1487	1.0551	1.1353	1.042	0.8569	0.8223	1.0611	1.0299	1.2451	1.1827	1.2595	1.1598	1.2555	1.1555	1.2705	1.2382	1.1687	1.1365	4563	4517	3721	260	4022	digestive
575.8	1.1566	1.1109	1.1669	1.0822	1.159	1.0751	1.032	0.9963	1.122	1.0993	1.1214	1.0764	1.1312	1.0483	1.1214	1.0395	0.8794	0.8451	1.0864	1.0638	1.1929	1.1464	1.2037	1.1172	1.1979	1.112	1.2112	1.1746	1.1588	1.1359	10320	10204	9066	394	9357	digestive
575.9	1.1394	1.107	1.1184	1.0409	1.1361	1.0679	NA	NA	1.0878	1.0782	1.0535	1.0221	1.0333	0.9598	1.0469	0.9822	NA	NA	1.0012	0.991	1.2324	1.199	1.2106	1.1287	1.233	1.1612	NA	NA	1.1819	1.1731	1554	1523	1424	NA	1382	digestive
577	1.2291	1.1569	1.2458	1.1166	1.2607	1.131	0.8516	0.843	1.1558	1.1243	1.164	1.0944	1.179	1.055	1.1912	1.0669	0.666	0.6563	1.093	1.0622	1.2978	1.223	1.3164	1.1818	1.3342	1.199	1.089	1.0829	1.2222	1.1901	3389	3298	3114	158	3154	digestive
577.1	1.2	1.1406	1.212	1.1113	1.1906	1.0829	1.026	1.0219	1.1319	1.1021	1.1564	1.0981	1.1677	1.0695	1.143	1.0383	0.8895	0.8819	1.0882	1.0587	1.2454	1.1846	1.2581	1.1548	1.2403	1.1294	1.1835	1.1842	1.1774	1.1473	7005	6863	5652	497	6079	digestive
577.2	1.3026	1.2162	1.3491	1.1701	1.3069	1.1289	NA	NA	1.2002	1.1769	1.2172	1.1345	1.26	1.0901	1.2149	1.0467	NA	NA	1.1191	1.096	1.3941	1.3037	1.4446	1.256	1.4058	1.2176	NA	NA	1.2872	1.2639	2132	2104	1822	NA	1943	digestive
577.3	1.1587	1.0992	1.1645	1.0752	1.1467	1.0551	NA	NA	1.0599	1.0379	1.0718	1.0153	1.077	0.9925	1.0575	0.9712	NA	NA	0.9776	0.9562	1.2525	1.1901	1.2591	1.1647	1.2434	1.1463	NA	NA	1.149	1.1267	1616	1602	1492	NA	1478	digestive
578.1	1.2032	1.1421	1.2316	1.1245	1.2091	1.1121	1.1021	1.069	1.1189	1.0927	1.1685	1.1085	1.1951	1.0903	1.1705	1.0757	1.0067	0.974	1.0849	1.0589	1.239	1.1768	1.2693	1.1598	1.2491	1.1497	1.2065	1.1733	1.1539	1.1275	11643	10993	9429	1234	10327	digestive
578.2	1.252	1.1959	1.2537	1.1521	1.2542	1.1486	1.1466	1.0742	1.1741	1.1461	1.2155	1.1604	1.2165	1.117	1.2155	1.1122	1.0224	0.9543	1.1382	1.1104	1.2895	1.2324	1.2921	1.1882	1.2942	1.1862	1.2858	1.2091	1.2112	1.1828	11586	11080	10263	766	10329	digestive
578.8	1.3936	1.2954	1.3903	1.254	1.3744	1.2434	1.3444	1.2618	1.263	1.204	1.3599	1.2632	1.3561	1.2222	1.3372	1.2087	1.2331	1.1535	1.2295	1.1714	1.4282	1.3283	1.4253	1.2865	1.4127	1.279	1.4658	1.3802	1.2974	1.2375	16108	15501	12518	1407	13033	digestive
578.9	1.3187	1.228	1.3299	1.1935	1.3034	1.1738	1.243	1.1738	1.2309	1.1777	1.2956	1.2059	1.3064	1.1717	1.2783	1.1506	1.1694	1.1018	1.2085	1.1558	1.3422	1.2504	1.3538	1.2157	1.329	1.1976	1.3212	1.2505	1.2538	1.2001	32769	31805	26516	2905	29328	digestive
579	1.105	1.091	1.1133	1.0647	1.0915	1.0454	1.0194	1.0248	1.0705	1.0677	1.0501	1.0358	1.0565	1.0091	1.0326	0.9878	0.8551	0.8572	1.0134	1.0099	1.1629	1.1491	1.1733	1.1233	1.1538	1.1063	1.2154	1.2253	1.1308	1.1289	3647	3445	3048	318	3157	digestive
579.2	1.3848	1.3013	1.4419	1.2827	1.4141	1.2683	1.1089	1.079	1.2696	1.2303	1.3249	1.2437	1.3763	1.2224	1.3441	1.2035	0.9926	0.9628	1.2122	1.1736	1.4474	1.3616	1.5105	1.3459	1.4877	1.3365	1.2387	1.2092	1.3297	1.2897	5156	4624	3839	829	4592	digestive
579.8	1.3189	1.2237	1.355	1.2017	1.3173	1.1791	1.1793	1.1263	1.2487	1.1868	1.2724	1.1795	1.3051	1.156	1.2644	1.1304	1.0756	1.0245	1.203	1.1424	1.3671	1.2697	1.4068	1.2493	1.3725	1.23	1.293	1.2383	1.2962	1.2329	7913	7159	5915	1249	7191	digestive
580	1.3429	1.2858	1.4765	1.3501	1.4553	1.3297	1.0129	1.0091	1.2307	1.2007	1.2282	1.1737	1.3336	1.2159	1.3044	1.1883	0.8491	0.8436	1.1177	1.088	1.4684	1.4085	1.6347	1.499	1.6237	1.488	1.2084	1.207	1.3552	1.3251	1254	973	825	316	1065	genitourinary
580.11	1.3809	1.3504	1.377	1.2916	1.3905	1.3268	NA	NA	1.2418	1.2375	1.1263	1.0966	1.1043	1.0304	1.0987	1.0448	NA	NA	1.0031	0.9945	1.6931	1.663	1.717	1.619	1.7597	1.685	NA	NA	1.5373000000000001	1.5397	242	206	176	NA	212	genitourinary
580.12	1.5371	1.4504	1.559	1.4411	1.4722	1.34	NA	NA	1.3619	1.313	1.3476	1.2673	1.3617	1.2542	1.2727	1.1532	NA	NA	1.1875	1.1404	1.7532	1.6599	1.7849	1.6557	1.7031	1.5572	NA	NA	1.562	1.5116	595	551	470	NA	522	genitourinary
580.14	1.3384	1.2671	1.3425	1.2166	1.3497	1.2219	NA	NA	1.2623	1.2228	1.2844	1.2152	1.2882	1.1661	1.2948	1.171	NA	NA	1.2099	1.1714	1.3946	1.3212	1.3991	1.2691	1.4069	1.275	NA	NA	1.3169	1.2764	6043	6015	5937	NA	5629	genitourinary
580.2	1.4189	1.338	1.468	1.2897	1.4511	1.2563	1.0226	1.0155	1.2793	1.2574	1.3484	1.2702	1.3923	1.221	1.3732	1.1864	0.8645	0.8557	1.2139	1.192	1.493	1.4094	1.5478	1.3623	1.5333	1.3304	1.2097	1.2051	1.3482	1.3263	3904	3623	3315	349	3595	genitourinary
580.31	1.4336	1.3465	1.4454	1.2554	1.4331	1.2249	NA	NA	1.2787	1.2605	1.352	1.2683	1.3625	1.1808	1.3481	1.1493	NA	NA	1.2052	1.1868	1.52	1.4295	1.5333	1.3346	1.5233	1.3054	NA	NA	1.3568	1.3387	2958	2908	2705	NA	2814	genitourinary
580.32	1.4696	1.4049	1.4826	1.3514	1.4818	1.3418	1.3107	1.2619	1.3379	1.3028	1.3554	1.2929	1.3566	1.2333	1.3459	1.2154	1.1012	1.0547	1.2297	1.1952	1.5935	1.5266	1.6204	1.4807	1.6314	1.4812	1.5601	1.5098	1.4556	1.42	1569	1272	1077	350	1408	genitourinary
585.1	1.226	1.1885	1.2199	1.1343	1.2252	1.1373	1.0723	1.0667	1.1741	1.1616	1.2115	1.1742	1.2054	1.1205	1.2104	1.1233	0.9823	0.9741	1.1598	1.1472	1.2407	1.2029	1.2346	1.1482	1.2401	1.1514	1.1704	1.1681	1.1886	1.1761	76985	76432	74248	1369	71764	genitourinary
585.2	1.297	1.24	1.3137	1.2106	1.293	1.1925	1.0828	1.0472	1.2256	1.1991	1.2562	1.2003	1.2719	1.1712	1.2512	1.153	0.9075	0.8735	1.185	1.1587	1.3392	1.2809	1.3569	1.2513	1.3362	1.2333	1.292	1.2554	1.2677	1.2408	9785	9554	9235	316	8723	genitourinary
585.3	1.2608	1.2058	1.2606	1.1541	1.254	1.1453	1.1391	1.1245	1.1877	1.1619	1.2445	1.1899	1.2442	1.1388	1.2376	1.13	0.9689	0.9518	1.172	1.1463	1.2774	1.2219	1.2772	1.1697	1.2706	1.1608	1.3392	1.3285	1.2037	1.1778	65241	65046	64301	393	61464	genitourinary
585.31	1.4163	1.3784	1.4166	1.2981	1.393	1.2577	1.1138	1.1063	1.2369	1.2411	1.3387	1.3016	1.338	1.2242	1.313	1.1834	0.8533	0.841	1.1677	1.1705	1.4984	1.4599	1.4999	1.3765	1.4779	1.3367	1.4538	1.4552	1.3102	1.3158	3115	3038	2793	143	2877	genitourinary
586	1.1587	1.1097	1.1762	1.0837	1.1705	1.0705	1.0265	1.0171	1.0761	1.0574	1.1122	1.0644	1.1269	1.0372	1.1189	1.0222	0.9084	0.8977	1.0311	1.0126	1.2072	1.1571	1.2276	1.1322	1.2244	1.1211	1.16	1.1523	1.123	1.1042	5806	5314	4760	665	5263	genitourinary
586.11	1.2327	1.1873	1.2304	1.1349	1.2393	1.1349	0.977	0.959	1.1119	1.1027	1.1408	1.0971	1.1351	1.0447	1.1389	1.0407	0.7805	0.7632	1.0268	1.0168	1.3319	1.285	1.3338	1.233	1.3486	1.2378	1.2229	1.2051	1.2042	1.1957	1692	1553	1408	194	1574	genitourinary
586.12	1.0766	1.0405	1.1679	1.0624	NA	NA	1.0361	1.007	0.9804	0.9651	0.934	0.8998	0.8949	0.8077	NA	NA	0.8795	0.8524	0.846	0.8302	1.2409	1.2032	1.5242	1.3975	NA	NA	1.2206	1.1896	1.1363	1.122	472	133	NA	357	438	genitourinary
586.2	1.1945	1.1432	1.1925	1.0989	1.1984	1.1058	0.8831	0.8634	1.131	1.1093	1.1562	1.1059	1.1541	1.0626	1.1592	1.0688	0.6997	0.6803	1.0935	1.072	1.2341	1.1817	1.2322	1.1363	1.239	1.1441	1.1145	1.0958	1.1697	1.148	9727	9633	9308	183	8957	genitourinary
586.3	1.2529	1.2227	1.2459	1.1407	1.2122	1.1122	NA	NA	1.1261	1.1195	1.0963	1.0674	1.0901	0.9948	1.0569	0.9666	NA	NA	0.9804	0.9727	1.4318	1.4005	1.424	1.308	1.3902	1.2797	NA	NA	1.2934	1.2885	563	554	529	NA	511	genitourinary
586.4	1.0672	1.0541	1.0804	1.0404	1.0671	1.0356	0.9875	0.9764	1.0097	1.0162	1.0123	0.9989	1.0228	0.9837	1.0061	0.9754	0.8436	0.8307	0.9549	0.9602	1.1251	1.1123	1.1413	1.1002	1.1317	1.0996	1.156	1.1478	1.0676	1.0756	3404	3160	2732	390	3021	genitourinary
587	1.3933	1.3606	1.4518	1.3546	1.3957	1.2573	1.0689	1.0373000000000001	1.1478	1.1819	1.2617	1.2292	1.3097	1.2188	1.2446	1.1168	0.7975	0.7682	1.0383	1.067	1.5387	1.506	1.6093	1.5056	1.5652	1.4154	1.4328	1.4006	1.2687	1.3091	980	905	712	117	909	genitourinary
588	1.357	1.3032	1.4199	1.3123	1.4697	1.3425	NA	NA	1.1919	1.1825	1.2012	1.151	1.2519	1.1535	1.2888	1.173	NA	NA	1.051	1.0405	1.5329	1.4755	1.6104	1.493	1.6759	1.5364	NA	NA	1.3517	1.3438	667	632	584	NA	618	genitourinary
589	1.25	1.1987	1.2188	1.1242	1.2021	1.0827	1.0913	1.1213	1.1297	1.1129	1.1316	1.0832	1.0989	1.0112	1.0792	0.9688	0.805	0.819	1.0199	1.0031	1.3808	1.3266	1.3518	1.2498	1.339	1.21	1.4795	1.5351	1.2512	1.2348	1044	956	864	118	953	genitourinary
590	1.1662	1.104	1.1897	1.0704	1.2285	1.1101	1.05	1.0271	1.0791	1.0545	1.1294	1.0682	1.1504	1.0338	1.1768	1.0621	0.9867	0.9634	1.0431	1.0184	1.2043	1.141	1.2304	1.1084	1.2825	1.1604	1.1173	1.095	1.1164	1.0918	9587	8432	5143	2655	8346	genitourinary
591	1.1861	1.1454	1.1859	1.1075	1.1861	1.1126	1.1115	1.0797	1.1254	1.1076	1.1733	1.1328	1.1726	1.0949	1.1723	1.0993	1.0737	1.0421	1.1126	1.0948	1.199	1.1581	1.1993	1.1203	1.2001	1.126	1.1507	1.1185	1.1383	1.1205	90056	84342	77587	8358	80678	genitourinary
592.1	1.2693	1.2037	1.2667	1.1676	1.2284	1.1355	1.402	1.3308	1.1636	1.129	1.2241	1.1599	1.2212	1.1246	1.1814	1.0911	1.2127	1.1461	1.1202	1.0862	1.3163	1.2491	1.3138	1.2122	1.2773	1.1818	1.6208	1.5453	1.2087	1.1734	7370	7189	6222	517	6559	genitourinary
592.11	1.2772	1.2506	1.2643	1.1742	1.2564	1.2002	NA	NA	1.1706	1.1688	1.0644	1.0396	1.0515	0.972	1.0362	0.9864	NA	NA	0.9695	0.9643	1.5324	1.5046	1.5203	1.4184	1.5233	1.4605	NA	NA	1.4134	1.4166	293	284	260	NA	266	genitourinary
592.12	1.311	1.244	1.302	1.199	1.288	1.1885	NA	NA	1.191	1.1568	1.2251	1.1611	1.2168	1.1186	1.1993	1.1047	NA	NA	1.1104	1.0772	1.4028	1.3329	1.3932	1.2851	1.3834	1.2787	NA	NA	1.2775	1.2423	2115	2088	1855	NA	1906	genitourinary
592.13	1.4502	1.3061	1.4312	1.2356	1.3122	1.1498	NA	NA	1.3007	1.1979	1.2808	1.1488	1.2639	1.0855	1.1246	0.9802	NA	NA	1.145	1.0505	1.6421	1.4849	1.6208	1.4064	1.5311	1.3488	NA	NA	1.4776	1.366	657	639	393	NA	594	genitourinary
592.2	1.353	1.3002	1.3373	1.2505	1.2507	1.1894	NA	NA	1.1194	1.0858	1.1555	1.1073	1.1272	1.0497	1.0278	0.973	NA	NA	0.9425	0.9118	1.5843	1.5268	1.5865	1.4896	1.522	1.4539	NA	NA	1.3296	1.293	404	334	251	NA	327	genitourinary
593	1.1981	1.152	1.198	1.1242	1.1886	1.1167	1.1228	1.0771	1.1165	1.0944	1.1773	1.1317	1.1768	1.1038	1.1665	1.0954	1.0508	1.0058	1.0955	1.0735	1.2193	1.1728	1.2196	1.145	1.2111	1.1383	1.1997	1.1535	1.138	1.1158	32057	30628	27600	2331	27062	genitourinary
594	1.1477	1.0977	1.153	1.0689	1.1501	1.0664	0.9361	0.9168	1.0694	1.0497	1.1146	1.0652	1.1195	1.037	1.1132	1.0313	0.8349	0.8143	1.0362	1.0164	1.1818	1.1311	1.1874	1.1018	1.1882	1.1027	1.0496	1.0323	1.1036	1.084	10973	10813	8693	738	9287	genitourinary
594.1	1.1618	1.1063	1.1658	1.0737	1.1622	1.0728	0.9668	0.937	1.0682	1.0458	1.1233	1.0688	1.1269	1.0368	1.1198	1.0326	0.8427	0.813	1.0307	1.0083	1.2016	1.1452	1.206	1.1118	1.2062	1.1145	1.1092	1.08	1.1071	1.0846	8334	8207	6743	513	7256	genitourinary
594.2	1.0173	1.0022	1.0124	0.9831	1.0267	0.9987	NA	NA	0.954	0.9586	0.9563	0.941	0.9513	0.9226	0.9625	0.9351	NA	NA	0.8933	0.8967	1.0823	1.0673	1.0774	1.0476	1.0952	1.0667	NA	NA	1.0187	1.0248	2439	2414	2229	NA	2124	genitourinary
594.3	1.1089	1.0609	1.1089	1.033	1.1037	1.0239	0.8418	0.817	1.0183	1.0044	1.0568	1.0099	1.0567	0.9829	1.0456	0.9684	0.6965	0.6707	0.9665	0.9523	1.1635	1.1144	1.1638	1.0856	1.1651	1.0825	1.0173	0.9951	1.0729	1.0593	3964	3923	3048	261	3273	genitourinary
594.8	1.1734	1.0844	1.1851	1.0627	1.137	1.0118	1.0275	0.9847	1.0515	1.0088	1.1053	1.0195	1.1158	0.9983	1.0549	0.9362	0.8666	0.8251	0.9846	0.9433	1.2456	1.1534	1.2587	1.1312	1.2255	1.0935	1.2182	1.1751	1.1228	1.0789	2585	2517	1569	334	2068	genitourinary
595	1.0492	1.0387	1.0553	1.0249	1.0582	1.0348	1.0291	1.0037	1.0033	1.0133	1.0178	1.0071	1.0232	0.993	1.024	1.0007	0.9237	0.8981	0.9716	0.9807	1.0815	1.0712	1.0884	1.0578	1.0936	1.07	1.1465	1.1218	1.0361	1.0469	10444	10029	8820	863	9209	genitourinary
596	1.2291	1.1667	1.2222	1.1301	1.2214	1.1354	1.1543	1.098	1.1443	1.1114	1.2028	1.1413	1.1958	1.105	1.194	1.1094	1.0471	0.9931	1.1186	1.086	1.2559	1.1927	1.2493	1.1557	1.2495	1.1621	1.2725	1.2139	1.1707	1.1374	21205	20503	18963	1124	18799	genitourinary
596.1	1.2082	1.1534	1.2013	1.1154	1.2158	1.1307	NA	NA	1.1322	1.0957	1.1349	1.0823	1.1283	1.0462	1.1407	1.0593	NA	NA	1.0589	1.0238	1.2862	1.2291	1.2791	1.1891	1.296	1.207	NA	NA	1.2105	1.1726	2419	2403	2326	NA	2096	genitourinary
596.5	1.3454	1.2351	1.387	1.1974	1.4024	1.2187	0.9774	0.9469	1.1914	1.1291	1.2619	1.1567	1.2967	1.1165	1.3048	1.1309	0.8201	0.7925	1.1156	1.0557	1.4344	1.3189	1.4835	1.2842	1.5072	1.3133	1.1647	1.1314	1.2725	1.2075	2392	2148	1849	319	2190	genitourinary
597	1.2329	1.1783	1.2853	1.2051	1.2266	1.1511	1.0375	1.004	1.1459	1.1158	1.1532	1.1007	1.1983	1.1217	1.1381	1.0663	0.861	0.8291	1.0676	1.0382	1.3182	1.2612	1.3785	1.2946	1.3221	1.2427	1.2501	1.2159	1.2299	1.1991	2182	1971	1700	293	1908	genitourinary
597.1	1.3078	1.2422	1.3035	1.2073	1.2992	1.2047	1.3022	1.2628	1.1992	1.1659	1.2621	1.198	1.2564	1.1627	1.2493	1.1572	1.1662	1.1271	1.1545	1.1217	1.3551	1.2882	1.3522	1.2537	1.3512	1.254	1.4539	1.4149	1.2455	1.2118	7751	7187	6246	879	6658	genitourinary
597.2	0.9885	0.9703	1.0185	0.9738	1.0217	0.9759	NA	NA	0.9649	0.9724	0.8315	0.8144	0.8563	0.8152	0.8522	0.8114	NA	NA	0.8101	0.8144	1.175	1.156	1.2114	1.1633	1.2248000000000001	1.1739	NA	NA	1.1492	1.1611	321	310	281	NA	303	genitourinary
598	1.3319	1.2304	1.3537	1.2029	1.326	1.1817	1.2409	1.171	1.2094	1.1451	1.2812	1.1825	1.3011	1.1547	1.2707	1.1309	1.0923	1.0268	1.1613	1.0986	1.3845	1.2802	1.4084	1.2532	1.3838	1.2347	1.4097	1.3355	1.2595	1.1935	6555	6226	5317	651	5794	genitourinary
598.9	1.2011	1.1453	1.2133	1.1031	1.1585	1.0599	1.1818	1.1509	1.1214	1.0957	1.1261	1.0722	1.1317	1.0268	1.0695	0.9763	1.0327	1.0019	1.0483	1.023	1.2812	1.2235	1.3008	1.1849	1.2549	1.1505	1.3523	1.322	1.1995	1.1736	2432	2073	1563	562	2206	genitourinary
599	1.2075	1.1614	1.2125	1.1296	1.191	1.111	1.1437	1.0988	1.1278	1.1098	1.1832	1.1376	1.1877	1.1061	1.1657	1.0869	1.0451	1.0017	1.1042	1.0863	1.2323	1.1857	1.2377	1.1537	1.2168	1.1356	1.2516	1.2053	1.1518	1.1338	24847	24175	22258	1266	22715	genitourinary
599.1	1.0613	1.0476	1.0689	1.0346	1.0669	1.0395	1.0529	1.0226	1.0143	1.0203	1.0329	1.0191	1.0394	1.0055	1.0356	1.0084	0.9678	0.9378	0.9855	0.9908	1.0905	1.0769	1.0992	1.0646	1.0992	1.0715	1.1455	1.1152	1.044	1.0505	13110	12270	10762	1400	11521	genitourinary
599.2	1.1673	1.1323	1.162	1.0963	1.159	1.0977	1.1601	1.1036	1.1228	1.1035	1.1491	1.1144	1.1437	1.0788	1.1401	1.0795	1.0756	1.0205	1.1045	1.0852	1.1857	1.1505	1.1805	1.1142	1.1781	1.1162	1.2512	1.1935	1.1414	1.1221	43140	42266	39647	1817	39109	genitourinary
599.3	1.3477	1.242	1.3402	1.1667	1.364	1.18	1.1805	1.1439	1.2116	1.1412	1.29	1.1873	1.2779	1.1104	1.2894	1.113	1.083	1.047	1.1568	1.0884	1.4081	1.2992	1.4056	1.2259	1.443	1.2511	1.2868	1.2499	1.2689	1.1965	5315	4379	3136	1412	4639	genitourinary
599.4	1.2349	1.1757	1.2319	1.1356	1.2181	1.1273	1.1999	1.1438	1.1609	1.1331	1.2124	1.1539	1.2089	1.1139	1.1945	1.105	1.1158	1.0615	1.139	1.1113	1.2578	1.198	1.2553	1.1577	1.2422	1.1501	1.2903	1.2323	1.1833	1.1552	31011	29430	27205	2064	28402	genitourinary
599.5	1.3491	1.2578	1.3337	1.1994	1.3232	1.1918	1.2198	1.1869	1.2312	1.1657	1.3023	1.2132	1.2856	1.1548	1.2714	1.1439	1.1035	1.0711	1.1858	1.1219	1.3976	1.304	1.3836	1.2456	1.377	1.2418	1.3484	1.3154	1.2783	1.2112	7985	7287	6145	1046	6959	genitourinary
599.6	1.2143	1.1524	1.2996	1.1748	1.2607	1.1467	0.9466	0.9235	1.2253	1.1972	1.108	1.0495	1.1803	1.0639	1.1402	1.0339	0.728	0.7076	1.1144	1.0871	1.3307	1.2652	1.4309	1.2972	1.3939	1.2718	1.2309	1.2051	1.3472	1.3185	1225	1113	1027	145	1131	genitourinary
599.7	1.2781	1.2451	1.3488	1.2281	1.3902	1.2375	NA	NA	1.1909	1.1453	1.0006	0.9696	1.0396	0.9386	1.0462	0.9222	NA	NA	0.9224	0.8834	1.6325	1.5989	1.7498	1.6071	1.8473	1.6605	NA	NA	1.5375	1.4849	176	156	132	NA	155	genitourinary
599.9	1.3851	1.283	1.3498000000000001	1.1999	1.3286	1.19	1.4725	1.4358	1.2402	1.1839	1.3077	1.2096	1.2715	1.1281	1.2456	1.1135	1.2495	1.2131	1.167	1.1128	1.4672	1.3608	1.4329	1.2763	1.4171	1.2717	1.7353	1.6994	1.3179	1.2596	2972	2692	2310	412	2602	genitourinary
600	1.1641	1.1171	1.1616	1.0996	1.163	1.0981	NA	NA	1.1014	1.0685	1.1426	1.0962	1.1402	1.0789	1.1416	1.0775	NA	NA	1.0795	1.047	1.1859	1.1384	1.1834	1.1207	1.1849	1.1192	NA	NA	1.1237	1.0904	30069	30057	29975	NA	26000	genitourinary
601.1	1.1529	1.0971	1.1394	1.0763	1.1062	1.0477	NA	NA	1.0444	1.0058	1.0781	1.0247	1.0655	1.0049	1.0331	0.9771	NA	NA	0.9716	0.9347	1.2329	1.1748	1.2185	1.1527	1.1845	1.1235	NA	NA	1.1227	1.0823	2047	2045	1963	NA	1726	genitourinary
601.11	1.0946	1.0541	1.1009	1.0415	1.0691	1.0073	NA	NA	0.9511	0.9217	0.9341	0.8964	0.9393	0.8856	0.9113	0.8558	NA	NA	0.8013	0.775	1.2827	1.2394	1.2902	1.2247	1.2542	1.1858	NA	NA	1.129	1.0963	362	362	356	NA	300	genitourinary
601.12	1.0768	1.0331	1.0672	1.0234	1.0342	0.9997	NA	NA	0.9728	0.9404	0.9781	0.9371	0.9695	0.9282	0.9384	0.9059	NA	NA	0.878	0.8478	1.1853	1.139	1.1747	1.1285	1.1397	1.1033	NA	NA	1.0777	1.0431	984	985	957	NA	840	genitourinary
601.3	1.2116	1.1536	1.2563	1.1478	1.251	1.149	1.12	1.0925	1.1088	1.086	1.1477	1.0912	1.1826	1.0782	1.1623000000000001	1.0652	1.0205	0.9925	1.0449	1.022	1.279	1.2196	1.3346	1.2218	1.3466	1.2393	1.2292	1.2027	1.1766	1.154	3388	2598	1768	1211	2758	genitourinary
601.4	1.4526	1.3987	1.5499	1.3983	1.5397	1.4062	1.372	1.3297	1.3139	1.2854	1.3484	1.2963	1.3749	1.2354	1.3484	1.2271	1.2513	1.2104	1.2107	1.1825	1.5647	1.5091	1.7472	1.5826	1.7582	1.6114	1.5044	1.4608	1.4259	1.3973	1874	694	572	1233	1539	genitourinary
601.8	1.3645	1.3062	1.3886	1.2813	1.3654	1.25	1.2823	1.2455	1.2175	1.2116	1.2511	1.1953	1.2609	1.1603	1.2273	1.1204	1.0815	1.0451	1.1087	1.1013	1.4882	1.4273	1.5292	1.4149	1.5191	1.3945	1.5202	1.4843	1.3368	1.3329	1355	1073	883	362	1125	genitourinary
602	1.113	1.0667	1.1137	1.0631	1.1272	1.0752	NA	NA	1.0347	1.0144	1.0481	1.0034	1.0489	1.0002	1.061	1.0108	NA	NA	0.971	0.951	1.1819	1.134	1.1825	1.1301	1.1974	1.1436	NA	NA	1.1026	1.0819	2640	2638	2612	NA	2322	genitourinary
603	1.1955	1.1497	1.227	1.1234	1.2395	1.1383	1.1214	1.0989	1.1143	1.0952	1.1442	1.099	1.1593	1.0593	1.1537	1.0573	1.0562	1.0331	1.0614	1.0421	1.249	1.2026	1.2986	1.1913	1.3318	1.2256	1.1906	1.1688	1.1699	1.1511	5311	2922	1852	2965	4266	genitourinary
603.1	1.1247	1.0971	1.2052	1.1556	1.1926	1.1432	1.0443	1.0226	1.0985	1.0864	1.0741	1.0468	1.1362	1.0878	1.1179	1.0702	0.9748	0.9532	1.0439	1.0314	1.1777	1.1498	1.2784	1.2275	1.2724	1.2213	1.1188	1.0971	1.156	1.1444	4538	2690	2253	2075	3697	genitourinary
604	1.3815	1.3303	1.4242	1.3228	1.4007	1.3	1.298	1.2732	1.2721	1.2531	1.3131	1.2628	1.3405	1.2426	1.3068	1.2104	1.1956	1.1697	1.2041	1.1847	1.4536	1.4014	1.5132	1.4081	1.5014	1.3962	1.4092	1.3859	1.344	1.3256	4085	2747	2122	1637	3445	genitourinary
604.1	1.4581	1.4013	1.427	1.3239	1.3794	1.2828	1.4552	1.4108	1.3713	1.3393	1.4214	1.3651	1.3761	1.2752	1.3189	1.225	1.4082	1.3641	1.3316	1.2997	1.4958	1.4384	1.4797	1.3745	1.4428	1.3433	1.5039	1.4592	1.4122	1.3801	16264	7471	4922	10132	12324	genitourinary
605	1.4423	1.3057	1.4352	1.238	1.4374	1.2371	NA	NA	1.2928	1.217	1.296	1.1694	1.2891	1.1072	1.2866	1.1025	NA	NA	1.1558	1.0849	1.605	1.458	1.5978	1.3843	1.606	1.3881	NA	NA	1.446	1.3652	853	849	789	NA	760	genitourinary
608	1.2203	1.165	1.2536	1.1606	1.2633	1.1698	1.1223	1.0843	1.15	1.1236	1.1764	1.1221	1.2008	1.1103	1.2015	1.111	1.0578	1.0202	1.1045	1.0782	1.2658	1.2096	1.3086	1.2132	1.3283	1.2317	1.1908	1.1524	1.1973	1.1708	7430	5100	3792	2982	6096	genitourinary
610.1	1.2128	1.1634	1.1748	1.1287	1.1515	1.0947	NA	NA	1.1412	1.1347	1.0959	1.0488	1.0609	1.0164	1.0285	0.9747	NA	NA	1.0231	1.0153	1.3421	1.2905	1.3011	1.2534	1.2893	1.2296	NA	NA	1.273	1.2683	906	891	698	NA	762	genitourinary
610.2	1.0635	1.0336	1.0072	0.9721	0.9145	0.883	NA	NA	0.9909	0.9909	0.8907	0.8626	0.8424	0.8102	0.7419	0.7138	NA	NA	0.8103	0.8072	1.2699	1.2385	1.2042	1.1665	1.1272	1.0923	NA	NA	1.2118	1.2165	285	273	193	NA	214	genitourinary
610.3	1.1453	1.1204	1.095	1.0626	1.085	1.0708	NA	NA	1.0343	1.0424	0.9639	0.9395	0.922	0.8913	0.8977	0.8829	NA	NA	0.8544	0.8586	1.3608	1.3361	1.3004	1.2668	1.3113	1.2986	NA	NA	1.252	1.2656	304	302	243	NA	241	genitourinary
610.4	1.0472	1.0101	1.04	0.9911	1.024	0.9803	1.129	1.1159	0.9934	0.9691	0.9866	0.95	0.9787	0.9309	0.9438	0.9015	0.9962	0.979	0.9281	0.9041	1.1116	1.074	1.1052	1.0552	1.1111	1.066	1.2797	1.2718	1.0633	1.0389	2632	2432	1299	675	1975	genitourinary
610.8	1.1727	1.1322	1.1447	1.0873	1.1099	1.0504	1.3664	1.341	1.1001	1.0867	1.099	1.0595	1.0724	1.017	1.0316	0.9744	1.0099	0.9768	1.0248	1.011	1.2514	1.2099	1.2218	1.1626	1.1942	1.1323	1.8486	1.8409	1.1809	1.1681	2183	2148	1645	118	1789	genitourinary
611.1	1.0865	1.0596	1.0876	0.9733	1.0712	1.0133	NA	NA	NA	NA	0.8087	0.7839	0.8077	0.7159	0.7971	0.7501	NA	NA	NA	NA	1.4598	1.4322	1.4647	1.3232	1.4397	1.3689	NA	NA	NA	NA	109	110	108	NA	NA	genitourinary
611.3	1.1571	1.1087	1.1659	1.0882	1.1622	1.0777	1.194	1.1605	1.0972	1.076	1.0852	1.0384	1.0926	1.0181	1.0817	1.0012	0.9295	0.8972	1.0233	1.0022	1.2338	1.1838	1.244	1.1631	1.2487	1.16	1.5338	1.5011	1.1765	1.1553	2320	2264	1839	163	1932	genitourinary
612.2	1.2782	1.2081	1.2761	1.1543	1.2687	1.1148	1.2986	1.2562	1.1592	1.1151	1.1759	1.1091	1.1699	1.0549	1.1331	0.9914	1.089	1.0474	1.0549	1.0124	1.3894	1.3159	1.392	1.263	1.4206	1.2534	1.5484	1.5068	1.2738	1.2281	1388	1242	739	339	1060	genitourinary
612.3	1.1289	1.0631	1.1514	1.048	NA	NA	0.9742	0.9335	1.0401	0.9932	0.9585	0.899	0.9627	0.8701	NA	NA	0.7618	0.7267	0.8576	0.8155	1.3297	1.257	1.3771	1.2622	NA	NA	1.2459	1.1992	1.2613	1.2097	352	278	NA	154	250	genitourinary
613	1.2544	1.191	1.2475	1.1467	1.2075	1.1146	1.3652	1.3472	1.1836	1.1535	1.1771	1.1159	1.1701	1.0735	1.1224	1.0339	1.0921	1.0687	1.1066	1.0769	1.3368	1.2711	1.3301	1.225	1.2992	1.2016	1.7065	1.6983	1.2659	1.2355	2374	2310	1728	217	2070	genitourinary
613.1	1.3062	1.2481	1.3321	1.2057	1.3196	1.2	1.2476	1.2167	1.2569	1.2436	1.2163	1.1596	1.2389	1.1183	1.2049	1.0926	1.0211	0.9871	1.1653	1.1505	1.4029	1.3433	1.4323	1.3	1.4452	1.318	1.5244	1.4997	1.3558	1.3443	1921	1833	1124	267	1658	genitourinary
613.5	1.4709	1.358	1.4086	1.2164	1.3538	1.1873	NA	NA	1.3151	1.2422	1.2507	1.1492	1.196	1.0256	1.1048	0.962	NA	NA	1.1157	1.0493	1.73	1.6047	1.659	1.4427	1.6589	1.4653	NA	NA	1.55	1.4706	395	379	231	NA	365	genitourinary
613.7	1.2267	1.164	1.2248000000000001	1.1265	1.2231	1.1244	NA	NA	1.1267	1.0872	1.0953	1.0369	1.0926	1.0018	1.0783	0.9878	NA	NA	0.9978	0.9605	1.3739	1.3067	1.373	1.2667	1.3874	1.2799	NA	NA	1.2724	1.2305	738	719	578	NA	617	genitourinary
613.8	1.2697	1.2258	1.2905	1.2277	1.2644	1.1857	NA	NA	1.2362	1.2137	1.1328	1.091	1.1503	1.091	1.1089	1.036	NA	NA	1.0944	1.0719	1.423	1.3772	1.4477	1.3815	1.4418	1.3569	NA	NA	1.3963	1.3743	733	715	539	NA	639	genitourinary
613.9	1.2263	1.136	1.1784	1.0738	1.1619	1.0751	NA	NA	1.1665	1.1503	1.01	0.9301	0.968	0.877	0.9324	0.8569	NA	NA	0.9517	0.9348	1.4889	1.3875	1.4344	1.3149	1.4479	1.3487	NA	NA	1.4297	1.4155	262	249	198	NA	228	genitourinary
614	1.0468	0.9459	NA	NA	NA	NA	NA	NA	NA	NA	0.7766	0.6955	NA	NA	NA	NA	NA	NA	NA	NA	1.4111	1.2865	NA	NA	NA	NA	NA	NA	NA	NA	103	NA	NA	NA	NA	genitourinary
614.1	1.1389	1.0812	1.1607	1.0673	1.1293	1.0435	1.1205	1.1078	1.0803	1.0481	1.098	1.0414	1.1191	1.0278	1.0742	0.9912	0.9979	0.9824	1.0394	1.0076	1.1812	1.1226	1.2038	1.1082	1.1872	1.0986	1.2582	1.2493	1.1227	1.0902	7098	7047	3522	775	6138	genitourinary
614.3	1.0681	1.0285	1.0832	1.009	1.06	0.9952	1.0809	1.06	1.0004	0.9811	0.9878	0.9491	1.0013	0.9303	0.9542	0.893	0.8525	0.8296	0.9201	0.9006	1.155	1.1144	1.1717	1.0943	1.1775	1.1092	1.3704	1.3542	1.0878	1.0687	1521	1491	779	181	1282	genitourinary
614.31	1.0996	1.0533	1.1814	1.0823	NA	NA	NA	NA	1.0153	0.9956	0.8644	0.8227	0.925	0.8391	NA	NA	NA	NA	0.7817	0.7604	1.3987	1.3486	1.5089	1.3959	NA	NA	NA	NA	1.3186	1.3036	163	159	NA	NA	136	genitourinary
614.32	1.0784	1.0423	1.104	1.0296	1.1016	1.0353	1.2294	1.2189	1.012	0.9896	0.9815	0.9463	1.0046	0.9341	0.9687	0.9066	0.9061	0.8898	0.9146	0.8924	1.185	1.148	1.2134	1.1348	1.2526	1.1822	1.6679	1.6697	1.1198	1.0975	1042	1034	523	112	875	genitourinary
614.33	1.1265	1.0377	1.1588	0.998	1.1422	1.0458	1.0846	1.0325	1.0268	0.9723	1.0486	0.9635	1.077	0.9244	1.0084	0.92	0.9528	0.902	0.951	0.8983	1.2102	1.1175	1.2469	1.0774	1.2938	1.1888	1.2347	1.1818	1.1087	1.0523	1898	1761	568	611	1609	genitourinary
614.4	1.1698	1.0834	1.2288	1.1238	1.246	1.1348	NA	NA	1.1432	1.0845	1.0485	0.9683	1.1021	1.005	1.0906	0.9891	NA	NA	1.0185	0.9636	1.305	1.2121	1.3699	1.2566	1.4235	1.3021	NA	NA	1.2831	1.2205	792	791	507	NA	699	genitourinary
614.5	1.1519	1.1061	1.1489	1.0725	1.2057	1.1317	1.0007	0.9973	1.1079	1.078	1.0848	1.0401	1.0814	1.0078	1.1101	1.0397	0.8616	0.8545	1.0379	1.0085	1.2232	1.1763	1.2206	1.1414	1.3096	1.2318	1.1624	1.1641	1.1826	1.1524	2641	2545	1310	441	2182	genitourinary
614.51	1.0923	1.0414	1.1215	1.0631	1.1197	1.0674	0.9542	0.9613	1.0449	1.0198	1.0087	0.9598	1.0356	0.9795	1.0077	0.9579	0.7229	0.7232	0.9563	0.9316	1.1828	1.13	1.2145	1.1538	1.2441	1.1894	1.2594	1.278	1.1417	1.1163	1444	1441	782	126	1136	genitourinary
614.52	1.3589	1.2777	1.443	1.2906	1.5747	1.4204	1.2615	1.2064	1.3229	1.2636	1.248	1.1708	1.3118	1.1692	1.3953	1.2539	1.0858	1.0345	1.2079	1.1517	1.4797	1.3943	1.5873	1.4246	1.7771	1.6089	1.4656	1.4069	1.4487	1.3864	1382	1081	680	452	1188	genitourinary
614.53	1.0561	1.0353	1.0413	0.985	1.0576	1.0178	0.9234	0.9218	1.0094	0.9999	0.974	0.953	0.9598	0.9058	0.93	0.8925	0.7702	0.7643	0.9225	0.9119	1.1451	1.1249	1.1296	1.0711	1.2027	1.1608	1.1072	1.1118	1.1044	1.0963	1427	1374	515	297	1115	genitourinary
614.54	1.3998	1.3254	1.4344	1.2751	1.4861	1.3248	1.1186	1.0716	1.318	1.279	1.2708	1.1995	1.2968	1.148	1.2987	1.1521	0.9125	0.8675	1.1881	1.15	1.5419	1.4646	1.5865	1.4164	1.7007	1.5234	1.3711	1.3237	1.4621	1.4225	1088	976	536	262	910	genitourinary
615	1.1296	1.0582	1.146	1.0351	1.085	0.9967	1.1608	1.1177	1.0796	1.0274	1.0927	1.0226	1.1087	1.0001	1.0339	0.9483	1.0649	1.0219	1.0413	0.99	1.1677	1.095	1.1846	1.0713	1.1386	1.0477	1.2654	1.2225	1.1193	1.0662	8651	8539	3717	1438	7115	genitourinary
617	1.3368	1.2573	1.3482	1.2412	1.3142	1.1911	NA	NA	1.247	1.2148	1.2141	1.1387	1.2241	1.1237	1.1811	1.0671	NA	NA	1.129	1.0977	1.472	1.3881	1.4849	1.371	1.4624	1.3295	NA	NA	1.3773	1.3444	1059	1046	826	NA	966	genitourinary
618	1.2408	1.1616	1.2425	1.1513	1.1824	1.0795	NA	NA	1.1189	1.0662	1.1032	1.0303	1.1057	1.0217	1.042	0.948	NA	NA	0.9897	0.9406	1.3955	1.3095	1.3962	1.2974	1.3416	1.2292	NA	NA	1.2649	1.2085	678	678	569	NA	603	genitourinary
618.1	1.2089	1.1453	1.2043	1.1272	1.1974	1.1158	1.2839	1.2752	1.1474	1.1033	1.1784	1.1158	1.174	1.0982	1.1661	1.0859	0.9728	0.9598	1.1162	1.0728	1.2401	1.1755	1.2354	1.1571	1.2296	1.1465	1.6944	1.6944	1.1795	1.1348	14347	14319	13052	141	12136	genitourinary
618.2	1.1393	1.1054	1.1282	1.0918	1.1304	1.0895	NA	NA	1.0837	1.062	1.0977	1.0643	1.087	1.0512	1.0878	1.0476	NA	NA	1.0405	1.0189	1.1824	1.148	1.1709	1.1341	1.1748	1.1331	NA	NA	1.1288	1.1068	6596	6598	6086	NA	5466	genitourinary
618.5	1.2367	1.1804	1.2438	1.1647	1.2327	1.1476	NA	NA	1.0813	1.0359	1.0781	1.0268	1.0843	1.0123	1.0729	0.9957	NA	NA	0.9363	0.8952	1.4187	1.357	1.4268	1.34	1.4163	1.3226	NA	NA	1.2488	1.1987	480	479	470	NA	425	genitourinary
618.6	1.1995	1.1184	1.2203	1.119	1.2059	1.0945	NA	NA	1.1361	1.0731	1.0798	1.0047	1.0981	1.0045	1.0827	0.9798	NA	NA	1.0181	0.9597	1.3325	1.2451	1.3561	1.2465	1.3432	1.2228	NA	NA	1.2678	1.1999	818	816	777	NA	750	genitourinary
619	1.3716	1.2656	1.4459	1.2794	1.5248	1.3711	NA	NA	1.17	1.08	1.1163	1.0237	1.1684	1.0253	1.1375	1.0109	NA	NA	0.9274	0.8491	1.6853	1.5646	1.7893	1.5964	2.0439	1.8597	NA	NA	1.4761	1.3736	225	209	111	NA	166	genitourinary
619.1	1.1329	1.0715	1.1487	1.0429	1.1177	1.036	1.1081	1.0627	1.0814	1.0416	1.1041	1.0435	1.1189	1.0149	1.0785	0.9985	1.0454	1.0004	1.0518	1.0124	1.1623000000000001	1.1001	1.1792	1.0716	1.1585	1.0749	1.1746	1.1289	1.1118	1.0716	14639	13619	6998	3120	12225	genitourinary
619.2	1.1636	1.109	1.1826	1.1001	1.1918	1.1159	1.103	1.0787	1.1211	1.0835	1.1206	1.0669	1.1389	1.0582	1.1409	1.067	0.9586	0.9329	1.0766	1.0396	1.2084	1.1527	1.2281	1.1437	1.2451	1.1671	1.2692	1.2473	1.1674	1.1293	6636	6594	4757	535	5644	genitourinary
619.3	1.1837	1.1305	1.1898	1.1167	1.1881	1.125	1.0864	1.0532	1.1136	1.0769	1.1377	1.0854	1.1435	1.072	1.1235	1.0622	0.9735	0.94	1.0666	1.0303	1.2316	1.1775	1.2379	1.1634	1.2565	1.1916	1.2123	1.1801	1.1627	1.1257	6068	6016	2852	856	4976	genitourinary
619.4	1.2767	1.2007	1.2881	1.1696	1.3012	1.207	1.0776	1.0411	1.1594	1.1135	1.2228	1.1486	1.2327	1.1175	1.216	1.1262	0.982	0.9464	1.1074	1.0625	1.333	1.2553	1.3459	1.2241	1.3923	1.2937	1.1825	1.1453	1.2138	1.1671	5278	4969	2047	1166	4498	genitourinary
619.5	1.2139	1.1703	1.2006	1.1415	1.3843	1.2706	1.0877	1.0751	1.1371	1.1039	1.1587	1.1155	1.1454	1.0872	1.2865	1.1782	0.9683	0.9534	1.0819	1.0491	1.2718	1.2277	1.2584	1.1984	1.4895	1.3702	1.2219	1.2124	1.195	1.1616	4461	4302	1748	737	3762	genitourinary
620	1.4824	1.4107	1.4774	1.3304	1.4394	1.2939	NA	NA	1.4066	1.3273	1.2166	1.1526	1.215	1.0876	1.1537	1.0309	NA	NA	1.144	1.0748	1.8063	1.7265	1.7966	1.6273	1.7958	1.6241	NA	NA	1.7295	1.6391	254	255	195	NA	220	genitourinary
621	1.172	1.1451	1.1656	1.1266	1.1391	1.1034	NA	NA	1.0709	1.0634	1.0854	1.0589	1.0795	1.0417	1.0508	1.0159	NA	NA	0.9844	0.9761	1.2656	1.2383	1.2585	1.2185	1.2348	1.1984	NA	NA	1.1649	1.1584	1550	1551	1362	NA	1255	genitourinary
622	1.2127	1.1487	1.2777	1.2017	1.2232	1.1533	NA	NA	1.2679	1.219	1.0214	0.9635	1.0729	1.0052	0.9979	0.9365	NA	NA	1.0529	1.0088	1.44	1.3696	1.5216	1.4364	1.4993	1.4203	NA	NA	1.5268	1.473	316	304	218	NA	268	genitourinary
622.1	1.1246	1.0975	1.125	1.0913	1.1227	1.093	1.1703	1.0927	1.0813	1.065	1.093	1.0662	1.0934	1.06	1.0894	1.0599	0.9276	0.8586	1.0474	1.031	1.157	1.1298	1.1575	1.1235	1.157	1.1272	1.4763	1.3908	1.1163	1.1002	11263	11250	9786	199	8858	genitourinary
622.2	1.0963	1.0788	1.1034	1.0959	1.0874	1.0778	NA	NA	1.0593	1.0455	1.0324	1.0148	1.0391	1.0307	1.0201	1.0097	NA	NA	0.9894	0.9752	1.1641	1.1469	1.1717	1.1653	1.1591	1.1505	NA	NA	1.1342	1.1208	2477	2478	2127	NA	1887	genitourinary
623	1.1287	1.0873	1.142	1.0612	1.1383	1.0693	1.0502	1.0087	1.0937	1.0598	1.062	1.0216	1.0739	0.9961	1.0606	0.9943	0.8288	0.7893	1.0249	0.9916	1.1995	1.1573	1.2144	1.1306	1.2216	1.1499	1.3307	1.2891	1.1673	1.1327	2484	2432	1760	179	2138	genitourinary
624.1	1.6426	1.5267	1.6259	1.4788	1.6401	1.505	NA	NA	1.5021	1.4297	1.4767	1.3686	1.4608	1.3244	1.4675	1.3429	NA	NA	1.3432	1.2759	1.8273	1.703	1.8097	1.6512	1.833	1.6866	NA	NA	1.6796	1.6022	927	915	837	NA	823	genitourinary
624.2	1.2977	1.2534	1.2783	1.2162	1.2797	1.2049	NA	NA	1.2163	1.1852	1.177	1.1347	1.1594	1.1008	1.1604	1.0903	NA	NA	1.096	1.0659	1.4308	1.3844	1.4093	1.3437	1.4112	1.3316	NA	NA	1.3498000000000001	1.3179	999	996	979	NA	857	genitourinary
624.9	1.377	1.2589	1.3804	1.2221	1.3681	1.2057	1.4751	1.3834	1.2743	1.2031	1.3266	1.2116	1.3298	1.1758	1.315	1.1574	1.1196	1.0397	1.2253	1.1559	1.4295	1.3082	1.433	1.2702	1.4232	1.256	1.9435	1.8407	1.3252	1.2523	6882	6834	5957	148	6068	genitourinary
625	1.2338	1.1561	1.2741	1.1413	1.2235	1.1087	1.1429	1.1181	1.1291	1.0842	1.1754	1.0999	1.2134	1.0849	1.1367	1.0276	1.0181	0.9919	1.0716	1.0276	1.2951	1.2152	1.3378	1.2006	1.3169	1.1963	1.283	1.2602	1.1896	1.1439	4109	3978	1652	764	3414	genitourinary
625.1	1.327	1.2106	1.3551	1.1828	1.3676	1.219	1.316	1.2503	1.2361	1.1617	1.2524	1.1403	1.2793	1.1137	1.2323	1.0942	1.1606	1.0982	1.1618	1.0898	1.4061	1.2853	1.4355	1.2561	1.5177	1.358	1.4922	1.4234	1.315	1.2383	2946	2923	828	678	2459	genitourinary
626	1.2102	1.1438	1.2064	1.0864	1.1928	1.0979	1.1781	1.1403	1.1137	1.0858	1.1613	1.0964	1.1565	1.0398	1.1248	1.0336	1.0743	1.0368	1.0659	1.0382	1.2613	1.1934	1.2584	1.135	1.2649	1.1662	1.2919	1.2541	1.1635	1.1356	5712	5363	2693	1214	4937	genitourinary
626.1	1.173	1.1065	1.1874	1.0753	1.1433	1.0498	1.1853	1.1857	1.093	1.0543	1.0953	1.0313	1.1071	1	1.0438	0.9557	0.9915	0.986	1.0151	0.9772	1.2563	1.1872	1.2736	1.1562	1.2522	1.1532	1.4169	1.426	1.177	1.1376	1996	1872	1047	334	1662	genitourinary
626.11	1.2882	1.2155	1.3005	1.1427	1.5163	1.4119	1.137	1.1123	1.1475	1.0958	1.1311	1.0624	1.1315	0.9878	1.1909	1.0992	0.9198	0.8949	0.996	0.947	1.4671	1.3905	1.4947	1.322	1.9306	1.8135	1.4057	1.3826	1.3222	1.268	609	491	160	239	485	genitourinary
626.12	1.1972	1.1269	1.2018	1.0977	1.1729	1.0795	1.2314	1.1933	1.1447	1.096	1.1667	1.0974	1.1708	1.0684	1.1369	1.0453	1.1256	1.087	1.1133	1.0651	1.2285	1.1573	1.2337	1.1278	1.21	1.1149	1.3473	1.31	1.177	1.1277	14375	13834	9103	1385	12061	genitourinary
626.13	1.2131	1.1214	1.2279	1.0975	1.2259	1.124	1.1786	1.1287	1.1541	1.1045	1.135	1.0472	1.1478	1.0232	1.122	1.0256	0.9989	0.9513	1.074	1.026	1.2966	1.2009	1.3137	1.1771	1.3394	1.2319	1.3907	1.3391	1.2402	1.189	2162	2046	1125	396	1793	genitourinary
626.14	1.2176	1.1371	1.2286	1.1201	1.189	1.1046	1.1525	1.0837	1.161	1.1114	1.1671	1.0885	1.1773	1.0718	1.1282	1.0463	0.9909	0.9259	1.1093	1.0607	1.2703	1.1878	1.2822	1.1706	1.2531	1.1661	1.3404	1.2683	1.2151	1.1645	5245	5150	3165	464	4438	genitourinary
626.2	1.2214	1.1243	1.2331	1.0822	1.1789	1.0523	1.2108	1.1332	1.1604	1.1066	1.1563	1.0622	1.1657	1.0206	1.084	0.9645	1.0735	1.0009	1.0938	1.0412	1.2903	1.19	1.3043	1.1474	1.282	1.148	1.3655	1.283	1.2311	1.176	3238	2983	1225	753	2703	genitourinary
626.21	1.1246	1.0387	1.0422	0.9372	NA	NA	1.122	1.0876	1.0064	0.9688	0.9233	0.8475	0.821	0.7297	NA	NA	0.8728	0.8398	0.8071	0.7722	1.3699	1.2731	1.323	1.2035	NA	NA	1.4423	1.4084	1.2549	1.2155	267	164	NA	170	203	genitourinary
626.4	1.1835	1.02	1.2063	0.9904	1.3367	1.1633	NA	NA	1.1126	1.0459	0.9445	0.8061	0.9593	0.779	1.0043	0.8636	NA	NA	0.8822	0.8233	1.4831	1.2907	1.5169	1.2592	1.7792	1.5671	NA	NA	1.4032	1.3288	184	176	107	NA	169	genitourinary
626.8	0.9331	0.9232	0.948	0.9299	0.9736	0.9811	NA	NA	0.9735	0.9607	0.8604	0.8497	0.8743	0.8559	0.7548	0.7559	NA	NA	0.8783	0.865	1.012	1.003	1.0279	1.0102	1.2558	1.2734	NA	NA	1.0791	1.067	1306	1306	125	NA	800	genitourinary
627	1.1903	1.1192	1.2169	1.1393	1.2182	1.1319	NA	NA	1.1095	1.0517	1.0153	0.9515	1.0381	0.9678	1.0388	0.9614	NA	NA	0.9295	0.8773	1.3954	1.3164	1.4264	1.3412	1.4287	1.3327	NA	NA	1.3244	1.2607	360	361	353	NA	283	genitourinary
627.1	1.2387	1.1925	1.2296	1.1659	1.2266	1.161	NA	NA	1.1834	1.1537	1.1991	1.1537	1.1903	1.1278	1.1874	1.1231	NA	NA	1.1414	1.112	1.2797	1.2327	1.2703	1.2053	1.2672	1.2003	NA	NA	1.227	1.197	8737	8737	8697	NA	6993	genitourinary
627.2	1.3899	1.2582	1.488	1.302	1.4913	1.3312	NA	NA	1.3819	1.3041	1.0995	0.9882	1.1746	1.0191	1.1722	1.0385	NA	NA	1.075	1.01	1.757	1.6021	1.8851	1.6633	1.8973	1.7063	NA	NA	1.7764	1.6839	175	174	163	NA	148	genitourinary
627.3	1.2956	1.2265	1.3225	1.2296	1.304	1.216	NA	NA	1.2238	1.1843	1.2098	1.1437	1.2348	1.1462	1.2178	1.1338	NA	NA	1.1381	1.0999	1.3875	1.3153	1.4164	1.3191	1.3963	1.3041	NA	NA	1.316	1.275	2050	2051	2045	NA	1791	genitourinary
627.4	1.4564	1.3915	1.4534	1.3645	1.395	1.3084	NA	NA	1.4869	1.412	1.2156	1.1562	1.2127	1.1331	1.1592	1.0811	NA	NA	1.223	1.1553	1.7448	1.6745	1.7418	1.6432	1.6788	1.5834	NA	NA	1.8076	1.7258	292	290	270	NA	249	genitourinary
627.5	1.3864	1.2501	1.6128	1.3285	NA	NA	NA	NA	1.4773	1.3832	1.0938	0.9785	1.2632	1.0265	NA	NA	NA	NA	1.1525	1.0721	1.7573	1.5972	2.0592	1.7195	NA	NA	NA	NA	1.8938	1.7846	187	175	NA	NA	163	genitourinary
628	1.1367	1.0714	1.1533	1.0425	1.1263	1.0376	1.0953	1.0492	1.0837	1.0407	1.1062	1.0419	1.1218	1.0129	1.0841	0.9976	1.0305	0.9848	1.0525	1.0099	1.168	1.1017	1.1858	1.0729	1.1702	1.0793	1.1642	1.1177	1.1159	1.0723	13108	12192	6131	2839	10981	genitourinary
634	1.0705	1.0583	1.1153	1.0794	1.0626	1.099	0.9826	0.9809	0.9788	0.9833	1.0577	1.0452	1.1019	1.0658	0.9946	1.0249	0.9641	0.9619	0.9611	0.9648	1.0835	1.0716	1.1289	1.0931	1.1353	1.1786	1.0014	1.0004	0.9968	1.0021	80817	77228	2350	30496	38506	pregnancy complications
634.1	1.0971	1.0678	1.1117	1.0733	1.0282	1.0075	1.0727	1.0659	1.0453	1.0328	1.0539	1.0245	1.0679	1.0297	0.9161	0.8941	0.9782	0.9689	1.0002	0.9872	1.1422	1.113	1.1572	1.1188	1.1541	1.1353	1.1763	1.1727	1.0924	1.0806	5887	5819	624	1182	4714	pregnancy complications
634.3	1.0411	1.0159	1.0941	1.0309	1.0208	1.0131	1.0181	0.9889	0.987	0.9819	0.9802	0.9546	1.0302	0.9685	0.8075	0.7947	0.897	0.8672	0.9248	0.9183	1.1056	1.081	1.1621	1.0974	1.2904	1.2915	1.1555	1.1277	1.0534	1.0501	2641	2620	150	632	2156	pregnancy complications
635	1.0062	0.9935	1.0796	1.091	NA	NA	NA	NA	0.9446	0.9717	0.7624	0.7452	0.8178	0.819	NA	NA	NA	NA	0.7087	0.7238	1.328	1.3247	1.4252	1.4534	NA	NA	NA	NA	1.2591	1.3047	120	120	NA	NA	106	pregnancy complications
635.2	1.095	1.0678	1.1271	1.0731	1.0238	1.014	1.026	1.0147	1.0471	1.0347	1.0633	1.0359	1.0945	1.0409	0.8974	0.8849	0.9685	0.9558	1.0135	1.0005	1.1276	1.1007	1.1607	1.1063	1.168	1.1619	1.0869	1.0772	1.0819	1.0701	11241	11068	479	3014	8809	pregnancy complications
635.3	1.0549	1.0458	1.0798	1.0687	0.9699	1.0036	0.9795	0.9749	1.02	1.0175	1.0335	1.0238	1.058	1.0463	0.8883	0.9161	0.9409	0.935	0.9966	0.9935	1.0768	1.0682	1.102	1.0916	1.059	1.0996	1.0198	1.0165	1.044	1.0422	23598	23373	1079	6369	17714	pregnancy complications
636	1.1603	1.1164	1.1748	1.0997	0.9452	0.9105	1.049	1.0364	1.0696	1.0481	1.1165	1.0731	1.1302	1.0564	0.7465	0.7133	0.9685	0.9545	1.0235	1.0016	1.2057	1.1615	1.2211	1.1447	1.1968	1.1623000000000001	1.1362	1.1254	1.1178	1.0967	6347	6178	146	1471	4703	pregnancy complications
636.2	1.0761	1.0472	1.1089	1.0542	1.0592	1.0329	1.0183	1.0187	1.0265	1.0198	1.0425	1.0135	1.0744	1.0202	0.928	0.9006	0.9578	0.956	0.9913	0.9837	1.1107	1.0821	1.1445	1.0894	1.209	1.1847	1.0827	1.0856	1.063	1.0571	9664	9541	479	2675	7666	pregnancy complications
636.3	1.0645	1.0302	1.1	1.035	0.9672	0.9814	1.002	0.9959	1.0008	0.9896	1.0284	0.9943	1.0627	0.9986	0.8306	0.8392	0.9406	0.9328	0.9636	0.9518	1.1018	1.0674	1.1386	1.0726	1.1263	1.1477	1.0674	1.0631	1.0394	1.029	8064	7869	356	2475	6494	pregnancy complications
636.8	1.0581	1.0497	1.0622	1.0352	NA	NA	NA	NA	0.9932	1.0046	0.919	0.9071	0.9235	0.8951	NA	NA	NA	NA	0.8589	0.8658	1.2183	1.2146	1.2217	1.1972	NA	NA	NA	NA	1.1485	1.1658	483	482	NA	NA	431	pregnancy complications
638	1.0989	1.0659	1.1372	1.0891	0.9399	0.9621	1.0277	0.9851	1.0307	1.023	1.037	1.004	1.0734	1.0257	0.8331	0.8491	0.8982	0.8563	0.9714	0.9624	1.1645	1.1316	1.2049	1.1565	1.0604	1.0901	1.1759	1.1333	1.0935	1.0875	2961	2932	563	561	2662	pregnancy complications
639	1.0467	1.011	1.0857	1.007	NA	NA	0.9903	0.9891	0.9741	0.9723	0.9464	0.9107	0.9819	0.9069	NA	NA	0.8345	0.8282	0.8743	0.8701	1.1577	1.1224	1.2004	1.1181	NA	NA	1.1751	1.1812	1.0854	1.0865	942	916	NA	336	792	pregnancy complications
642	1.0895	1.0637	1.1157	1.0804	1.0532	1.0287	1.0485	1.0292	1.0573	1.0407	1.0555	1.0295	1.0809	1.0456	0.932	0.9065	0.9824	0.9622	1.0187	1.0016	1.1247	1.0991	1.1516	1.1164	1.1903	1.1674	1.1191	1.1009	1.0975	1.0813	9573	9424	560	2369	6712	pregnancy complications
642.1	1.1013	1.0714	1.1255	1.0862	0.9818	0.9619	1.1134	1.1085	1.0627	1.0291	1.0494	1.0193	1.0726	1.0333	0.8046	0.7827	1.0181	1.0106	1.0041	0.9707	1.1558	1.1262	1.181	1.1419	1.1979	1.1822	1.2175	1.2158	1.1247	1.091	4171	4093	207	1292	2917	pregnancy complications
643	1.1058	1.042	1.1587	1.0474	NA	NA	1.0326	1.009	1.0175	0.9884	1.0616	0.9988	1.1127	1.0039	NA	NA	0.9679	0.9435	0.9736	0.9444	1.1519	1.087	1.2067	1.0928	NA	NA	1.1017	1.079	1.0634	1.0344	5975	5800	NA	2422	4869	pregnancy complications
643.1	1.0844	1.023	1.1407	1.0354	NA	NA	1.014	0.99	1.0122	0.9832	1.032	0.9717	1.086	0.9836	NA	NA	0.9389	0.9143	0.9594	0.9304	1.1394	1.0769	1.198	1.09	NA	NA	1.095	1.072	1.0679	1.0391	4069	3948	NA	1725	3330	pregnancy complications
644	1.0688	1.056	1.0975	1.0804	0.9965	0.9826	1.015	1.0091	1.0049	1.0052	1.0334	1.0199	1.0614	1.0434	0.8618	0.8451	0.952	0.9441	0.9678	0.967	1.1054	1.0934	1.1349	1.1186	1.1523	1.1425	1.0822	1.0786	1.0433	1.0449	8673	8547	393	2495	6718	pregnancy complications
645	1.0294	1.0246	1.0455	1.04	0.8709	0.8914	0.9859	0.9774	0.977	0.9758	1.0012	0.9957	1.017	1.0107	0.7523	0.7657	0.9333	0.9235	0.9455	0.9435	1.0583	1.0543	1.0748	1.0701	1.0082	1.0377	1.0415	1.0345	1.0095	1.0093	12342	12175	376	3275	8546	pregnancy complications
646	1.1784	1.1207	1.2063	1.1048	1.0147	0.9784	1.068	1.0428	1.0928	1.0597	1.1572	1.0998000000000001	1.1846	1.0841	0.9251	0.8885	1.0339	1.0083	1.0705	1.0374	1.2	1.142	1.2283	1.1259	1.1129	1.0772	1.1032	1.0785	1.1155	1.0825	31167	30354	1005	9895	23736	pregnancy complications
647	1.1097	1.0764	1.1611	1.1112	NA	NA	0.9862	0.9672	1.0699	1.0426	1.0444	1.0106	1.0937	1.0439	NA	NA	0.8845	0.8634	1.0014	0.9737	1.1791	1.1463	1.2327	1.1827	NA	NA	1.0997	1.0835	1.143	1.1165	2723	2693	NA	851	2184	pregnancy complications
647.1	1.1572	1.1069	1.1941	1.0941	1.0226	0.9713	1.0361	1.025	1.0828	1.0633	1.1154	1.0655	1.1509	1.0528	0.8239	0.7765	0.9742	0.9618	1.0404	1.0204	1.2006	1.1499	1.2389	1.137	1.2692	1.215	1.1019	1.0925	1.127	1.108	7294	7072	177	2648	5969	pregnancy complications
647.3	1.0861	1.0453	1.0983	1.0325	NA	NA	0.9482	0.9192	1.0365	1.0102	0.9868	0.9461	0.9987	0.9348	NA	NA	0.799	0.7686	0.9355	0.9083	1.1955	1.1548	1.2078	1.1404	NA	NA	1.1253	1.0993	1.1485	1.1236	1088	1078	NA	356	897	pregnancy complications
649	1.2067	1.1481	1.2592	1.1638	1.1107	1.058	1.0861	1.0563	1.1338	1.0958	1.167	1.1088	1.2183	1.1244	0.9748	0.9234	1.0224	0.9917	1.0947	1.0567	1.2478	1.1887	1.3014	1.2047	1.2656	1.2122	1.1538	1.1251	1.1743	1.1363	9473	9451	495	2958	8033	pregnancy complications
649.1	1.0668	1.0503	1.0942	1.0676	1.0422	1.0304	1.0048	1.0212	1.0188	1.01	1.0291	1.012	1.0558	1.0287	0.9331	0.9191	0.92490000000000006	0.9368	0.9806	0.9711	1.1058	1.09	1.134	1.108	1.1641	1.1552	1.0915	1.1132	1.0585	1.0506	7581	7552	683	1507	6382	pregnancy complications
650	1.0767	1.0875	1.0907	1.0896	1.0478	1.1146	0.9409	0.9647	0.968	1.002	1.0474	1.0571	1.061	1.059	0.8889	0.9406	0.8894	0.9103	0.9392	0.9715	1.1067	1.1187	1.1212	1.121	1.2352	1.3208	0.9954	1.0224	0.9976	1.0335	12482	12266	312	2989	10079	pregnancy complications
651	1.0734	1.0623	1.1175	1.0841	1.0569	1.1152	0.9791	0.9779	0.9971	1.0037	1.0604	1.049	1.104	1.0704	0.9876	1.038	0.9596	0.9578	0.9798	0.9857	1.0865	1.0758	1.1312	1.0979	1.1312	1.1981	0.9989	0.9984	1.0146	1.022	78231	76189	2196	27276	41408	pregnancy complications
652	1.0333	1.0226	1.0557	1.0399	0.9544	0.9589	0.9761	0.9663	0.9954	0.9919	1.0085	0.9973	1.0305	1.0142	0.8594	0.8602	0.928	0.917	0.9681	0.9639	1.0587	1.0486	1.0816	1.0663	1.06	1.069	1.0267	1.0182	1.0234	1.0207	16378	16241	755	3926	12111	pregnancy complications
653	1.0545	1.0464	1.077	1.0562	0.8942	0.9371	0.9984	0.9984	1.0231	1.0279	1.0331	1.0245	1.0553	1.0342	0.8073	0.8431	0.9599	0.9585	0.9994	1.0033	1.0763	1.0688	1.0992	1.0788	0.9904	1.0416	1.0385	1.0399	1.0475	1.0531	23548	23281	790	6589	17376	pregnancy complications
654	1.0387	1.029	1.0734	1.0578	NA	NA	0.9705	0.9711	1.014	1.0019	0.9657	0.9544	0.9982	0.9811	NA	NA	0.8504	0.8473	0.9335	0.9202	1.1173	1.1094	1.1543	1.1406	NA	NA	1.1076	1.1131	1.1014	1.0907	1807	1769	NA	573	1361	pregnancy complications
654.1	1.1026	1.0842	1.1202	1.0983	1.0264	1.0517	0.9776	0.9728	1.0187	1.0167	1.0755	1.0566	1.0927	1.0704	0.9423	0.9626	0.915	0.9081	0.9936	0.991	1.1305	1.1124	1.1484	1.127	1.1179	1.149	1.0445	1.0421	1.0445	1.0432	15511	15518	1145	2277	14592	pregnancy complications
654.2	1.0869	1.0686	1.1055	1.0841	NA	NA	1.085	1.0725	1.0069	1.0114	1.0071	0.9882	1.0243	1.0021	NA	NA	0.9288	0.9134	0.925	0.9271	1.173	1.1556	1.1932	1.1728	NA	NA	1.2675	1.2594	1.0961	1.1033	1621	1598	NA	416	1254	pregnancy complications
655	1.0755	1.0558	1.1148	1.0741	0.9695	0.9768	1.0097	1.0023	1.0235	1.0159	1.0603	1.0404	1.0991	1.0584	0.9027	0.9065	0.9848	0.9767	1.006	0.9981	1.0909	1.0715	1.1306	1.09	1.0414	1.0527	1.0352	1.0286	1.0412	1.0342	52442	51477	1728	17094	35811	pregnancy complications
656	1.1807	1.1111	1.2154	1.088	1.1408	1.0584	1.0804	1.0675	1.0883	1.0507	1.1439	1.0752	1.1775	1.0525	0.9854	0.9092	1.022	1.0077	1.0521	1.0146	1.2186	1.1481	1.2546	1.1247	1.3206	1.2321	1.1422	1.1307	1.1258	1.0881	9997	9657	395	3308	8356	pregnancy complications
656.2	1.075	1.0449	1.109	1.0586	1.1008	1.0449	NA	NA	1.0344	1.0383	0.9581	0.9296	0.983	0.9362	0.9721	0.9204	NA	NA	0.9189	0.9209	1.2062	1.1744	1.2511	1.197	1.2464	1.1862	NA	NA	1.1645	1.1708	782	726	692	NA	740	pregnancy complications
656.7	1.0225	1.0185	NA	NA	NA	NA	1.0419	1.0225	1.001	1.0105	0.8702	0.8652	NA	NA	NA	NA	0.8865	0.8679	0.8373	0.8433	1.2016	1.1989	NA	NA	NA	NA	1.2245	1.2047	1.1968	1.211	366	NA	NA	365	298	pregnancy complications
661	1.0277	1.0219	1.0484	1.0397	0.8895	0.9348	0.995	0.9834	1.0173	1.011	1.0061	0.9997	1.0264	1.0171	0.7959	0.8335	0.9554	0.9429	0.9912	0.9843	1.0498	1.0446	1.0708	1.0627	0.9941	1.0485	1.0362	1.0257	1.0441	1.0385	21601	21334	668	6145	14205	pregnancy complications
663	1.086	1.0786	1.1018	1.0986	1.1761	1.2162	0.9857	0.993	1.0338	1.0447	1.0281	1.0195	1.0433	1.0381	0.9282	0.9502	0.8773	0.8802	0.9727	0.9812	1.1471	1.1412	1.1636	1.1626	1.4901	1.5565	1.1076	1.1202	1.0987	1.1122	3144	3121	152	714	2453	pregnancy complications
665	1.036	1.0371	1.0626	1.0581	0.9406	1.0124	0.9708	0.9757	0.9781	0.9899	1.0212	1.0218	1.0475	1.0425	0.8642	0.927	0.9461	0.95	0.9612	0.9723	1.051	1.0526	1.078	1.074	1.0238	1.1058	0.9961	1.002	0.9953	1.0079	49808	48741	1227	15768	34052	pregnancy complications
668	1.205	1.1627	1.2069	1.1593	NA	NA	0.9083	0.889	1.1389	1.1153	1.0624	1.0204	1.0645	1.018	NA	NA	0.7077	0.6872	0.9931	0.9691	1.3668	1.3247	1.3683	1.3201	NA	NA	1.1658	1.15	1.3062	1.2836	626	615	NA	157	500	pregnancy complications
669	1.0452	1.0375	1.0715	1.0529	0.9619	0.9998	1.0106	1.0072	1.0135	1.0105	1.0243	1.0161	1.0502	1.0311	0.8735	0.9045	0.9725	0.9679	0.9894	0.9858	1.0666	1.0594	1.0933	1.075	1.0593	1.1052	1.0502	1.0482	1.0381	1.0359	24245	23891	905	6935	16759	pregnancy complications
671	1.1231	1.0889	1.1525	1.1028	1.1014	1.0547	0.9693	0.9344	1.0435	1.0317	1.0507	1.0165	1.0789	1.03	0.8722	0.8291	0.8331	0.7986	0.9728	0.9598	1.2005	1.1665	1.231	1.1807	1.3909	1.3416	1.1277	1.0932	1.1193	1.1091	2196	2187	153	441	1872	pregnancy complications
674	1.1943	1.1478	1.2195	1.1536	1.106	1.0848	1.0725	1.0488	1.1261	1.0925	1.1438	1.0976	1.1684	1.1032	0.9356	0.9118	0.9844	0.9592	1.0743	1.0405	1.247	1.2003	1.2728	1.2063	1.3074	1.2906	1.1685	1.1467	1.1805	1.1471	5402	5356	301	1445	4289	pregnancy complications
676	1.0969	1.061	1.1136	1.0712	NA	NA	0.9527	0.9033	1.0358	1.024	0.97	0.9341	0.9855	0.9437	NA	NA	0.7333	0.6869	0.9029	0.8892	1.2403	1.205	1.2582	1.2159	NA	NA	1.2377	1.1878	1.1883	1.1794	632	626	NA	145	487	pregnancy complications
681	1.6097	1.5277	1.645	1.5034	1.6355	1.4939	1.3783	1.3389	1.4909	1.4402	1.5849	1.5037	1.6186	1.4786	1.6079	1.468	1.3168	1.2777	1.4666	1.4164	1.6348	1.5521	1.6719	1.5286	1.6635	1.5202	1.4426	1.4031	1.5156	1.4645	45803	41863	37950	5186	40017	dermatologic
681.1	1.3085	1.2506	1.4014	1.2728	1.3669	1.2319	1.1681	1.1452	1.2362	1.1982	1.2335	1.1774	1.3089	1.1862	1.2682	1.1404	1.05	1.0271	1.1609	1.1238	1.3879	1.3283	1.5005	1.3656	1.4733	1.3308	1.2995	1.277	1.3163	1.2774	2930	2174	1782	913	2545	dermatologic
681.2	1.358	1.3216	1.4817	1.3742	1.5503	1.4469	1.1643	1.1621	1.2971	1.2862	1.2795	1.2437	1.379	1.2759	1.4255	1.3274	1.0581	1.0538	1.2164	1.2047	1.4412	1.4045	1.592	1.48	1.686	1.5771	1.2811	1.2815	1.3833	1.3732	2886	1939	1415	1128	2437	dermatologic
681.3	1.6408	1.5557	1.6612	1.5194	1.6553	1.5109	1.4231	1.3804	1.5158	1.4623	1.6129	1.5287	1.6321	1.4922	1.6252	1.4827	1.3367	1.2943	1.4885	1.4355	1.6693	1.5832	1.6908	1.5472	1.6859	1.5396	1.5151	1.4723	1.5436	1.4896	37614	35648	32976	2784	33044	dermatologic
681.5	1.6408	1.5557	1.6612	1.5194	1.6553	1.5109	1.4231	1.3804	1.5158	1.4623	1.6129	1.5287	1.6321	1.4922	1.6252	1.4827	1.3367	1.2943	1.4885	1.4355	1.6693	1.5832	1.6908	1.5472	1.6859	1.5396	1.5151	1.4723	1.5436	1.4896	37614	35648	32976	2784	33044	dermatologic
681.6	1.6408	1.5557	1.6612	1.5194	1.6553	1.5109	1.4231	1.3804	1.5158	1.4623	1.6129	1.5287	1.6321	1.4922	1.6252	1.4827	1.3367	1.2943	1.4885	1.4355	1.6693	1.5832	1.6908	1.5472	1.6859	1.5396	1.5151	1.4723	1.5436	1.4896	37614	35648	32976	2784	33044	dermatologic
681.7	1.5337	1.4276	1.5541	1.3718	1.5436	1.3675	1.314	1.2468	1.415	1.3596	1.4496	1.3472	1.4658	1.291	1.4474	1.2794	1.1279	1.0651	1.3349	1.281	1.6227	1.5127	1.6477	1.4576	1.6461	1.4615	1.5306	1.4595	1.4998	1.4431	3265	2986	2431	454	2937	dermatologic
686	1.5499	1.483	1.5171	1.3907	1.5179	1.3794	1.7057	1.6662	1.4616	1.4294	1.5043	1.4386	1.4697	1.3462	1.4679	1.3327	1.5781	1.5383	1.4169	1.3848	1.5968	1.5289	1.5659	1.4367	1.5696	1.4277	1.8437	1.8046	1.5078	1.4754	12334	10798	9706	1884	11127	dermatologic
686.1	1.3745	1.3021	1.3808	1.233	1.3724	1.2314	1.2886	1.2572	1.2562	1.2295	1.3356	1.2642	1.338	1.1934	1.3193	1.1822	1.2214	1.1899	1.2173	1.1906	1.4146	1.3411	1.4249	1.2739	1.4276	1.2827	1.3594	1.3284	1.2962	1.2697	12261	9906	6135	3705	9961	dermatologic
686.2	2.2833	2.1034	2.6506	2.1928	2.2682	1.9646	2.2247	2.0853	2.1571	2.0079	2.0769	1.908	2.2131	1.8142	1.8251	1.5684	1.9963	1.8661	1.9453	1.8058	2.5103	2.3187	3.1746	2.6505	2.8189	2.4609	2.4793	2.3302	2.392	2.2326	1345	383	245	1019	1124	dermatologic
686.3	1.1486	1.107	1.1721	1.0791	1.3039	1.172	1.0888	1.0579	1.0896	1.0855	1.0915	1.0501	1.1104	1.0198	1.1466	1.0257	1.0162	0.9848	1.0246	1.0188	1.2087	1.167	1.2372	1.1418	1.4828	1.3392	1.1666	1.1363	1.1587	1.1566	3813	3135	557	2154	2607	dermatologic
686.4	1.298	1.2365	1.3224	1.2146	1.2902	1.2043	1.261	1.2208	1.2507	1.1949	1.1792	1.1202	1.1769	1.0766	1.1229	1.0444	1.0845	1.0459	1.1263	1.0731	1.4287	1.3649	1.4859	1.3703	1.4826	1.3887	1.4661	1.425	1.3889	1.3305	1099	710	487	470	912	dermatologic
686.5	1.8424	1.7125	1.8959	1.6618	1.8501	1.653	NA	NA	1.5841	1.5187	1.5378	1.4223	1.562	1.3595	1.4872	1.3212	NA	NA	1.3146	1.2559	2.2074	2.0618	2.3013	2.0313	2.3016	2.0681	NA	NA	1.9089	1.8365	344	293	228	NA	306	dermatologic
687	1.247	1.1887	1.3289	1.2095	1.33	1.2103	1.1604	1.1218	1.1839	1.1442	1.2009	1.1439	1.2615	1.1465	1.2579	1.143	1.1002	1.0625	1.1379	1.0989	1.2949	1.2353	1.3999	1.2759	1.4061	1.2815	1.2238	1.1843	1.2318	1.1913	7127	3782	3302	3510	6405	dermatologic
687.1	1.466	1.3912	1.6818	1.5335	1.7555	1.6081	1.1777	1.137	1.3776	1.3289	1.4343	1.3604	1.6351	1.4897	1.7011	1.5569	1.1395	1.0993	1.3459	1.2977	1.4985	1.4227	1.7297	1.5786	1.8116	1.6609	1.2172	1.1759	1.41	1.3607	21832	13595	10995	9151	19112	dermatologic
687.2	1.3848	1.2918	1.3652	1.2212	1.364	1.2315	1.423	1.3586	1.3115	1.2466	1.3389	1.2479	1.3143	1.1742	1.3071	1.1787	1.3339	1.2715	1.265	1.2015	1.4322	1.3372	1.418	1.2701	1.4234	1.2867	1.5181	1.4518	1.3597	1.2935	8990	6898	5433	2598	7743	dermatologic
687.3	1.5995	1.528	1.5885	1.4381	1.4567	1.3124	1.4413	1.4231	1.4766	1.4184	1.3799	1.3133	1.3488	1.2145	1.2192	1.093	1.0407	1.0152	1.2627	1.2088	1.8542	1.7778	1.8707	1.7029	1.7404	1.576	1.9962	1.9948	1.7267	1.6643	485	395	330	101	424	dermatologic
687.4	1.2653	1.1582	1.269	1.1059	1.2744	1.1119	1.1463	1.0884	1.1622	1.0968	1.2273	1.1224	1.2298	1.0704	1.2285	1.0704	1.0584	1.0021	1.1257	1.0615	1.3045	1.1952	1.3095	1.1426	1.322	1.155	1.2414	1.182	1.1999	1.1333	10595	9813	7028	1678	9380	dermatologic
689	1.5415	1.4589	1.4908	1.3764	1.4686	1.3584	1.8826	1.7886	1.4378	1.3827	1.5075	1.426	1.456	1.3434	1.4319	1.3235	1.776	1.684	1.4042	1.3498000000000001	1.5762	1.4925	1.5265	1.4101	1.5063	1.3941	1.9957	1.8998	1.4722	1.4165	21581	18840	16230	3546	18853	dermatologic
690	27.4196	25.9108	19.2169	16.9731	13.1511	12.3334	32.117	29.9458	24.2391	22.6238	23.3546	22.0071	15.2486	13.4261	10.1144	9.4506	26.1862	24.3665	20.4274	19.0188	32.192	30.507	24.218	21.4571	17.0995	16.0954	39.3911	36.8026	28.762	26.9122	2347	781	453	1711	1917	dermatologic
690.1	3.2877	3.0944	3.1344	2.8474	3.219	2.9069	3.2234	3.1151	2.8559	2.7239	2.8667	2.6897	2.7138	2.4544	2.7664	2.486	2.2397	2.125	2.4803	2.3574	3.7705	3.56	3.6202	3.3033	3.7456	3.3992	4.6391	4.5664	3.2884	3.1474	776	682	616	114	678	dermatologic
691	1.4915	1.3893	1.8472	1.7058	1.9919	1.7449	1.2355	1.1779	1.4355	1.3379	1.2659	1.1746	1.4837	1.3632	1.5616	1.3574	0.9684	0.9179	1.2018	1.1155	1.7572	1.6433	2.2997	2.1346	2.5409	2.2431	1.5762	1.5115	1.7146	1.6045	380	223	183	168	325	dermatologic
691.1	2.7918	2.5768	NA	NA	NA	NA	NA	NA	2.7429	2.4992	1.9734	1.8064	NA	NA	NA	NA	NA	NA	1.9036	1.7139	3.9497	3.6758	NA	NA	NA	NA	NA	NA	3.9523	3.6442	119	NA	NA	NA	105	dermatologic
694.1	1.9668	1.8023	1.8543	1.6543	1.9033	1.6709	2.4627	2.3417	1.8319	1.7252	1.6867	1.5371	1.574	1.3958	1.5941	1.3906	1.7173	1.6037	1.5583	1.4595	2.2934	2.1132	2.1845	1.9606	2.2725	2.0078	3.5316	3.4193	2.1535	2.0393	492	410	343	106	427	dermatologic
694.2	1.2886	1.2273	1.2883	1.204	1.2715	1.1945	1.4974	1.446	1.2397	1.1927	1.1987	1.1399	1.1917	1.1116	1.1686	1.0958	1.2606	1.2139	1.1473	1.1024	1.3852	1.3213	1.3927	1.3042	1.3833	1.3021	1.7787	1.7226	1.3396	1.2905	1910	1583	1347	395	1633	dermatologic
694.3	1.6205	1.5055	1.7862	1.6373	1.6987	1.53	NA	NA	1.5104	1.4201	1.4261	1.3207	1.5631	1.4268	1.4727	1.3208	NA	NA	1.3193	1.236	1.8413	1.7162	2.0412	1.8788	1.9594	1.7722	NA	NA	1.7292	1.6317	660	603	524	NA	569	dermatologic
695.1	1.3239	1.2599	1.8145	1.6201	2.0259	1.8064	0.9913	0.9769	1.2668	1.2098	1.1915	1.1315	1.5642	1.3898	1.714	1.5202	0.856	0.8413	1.1297	1.0767	1.471	1.4029	2.1048	1.8886	2.3945	2.1465	1.1478	1.1343	1.4205	1.3594	896	483	390	442	760	dermatologic
695.21	3.508	3.292	3.9583	3.6129	3.5819	3.3187	NA	NA	3.0673	2.9203	2.8879	2.6985	3.2217	2.9288	2.865	2.6418	NA	NA	2.4909	2.3637	4.2613	4.0159	4.8633	4.4568	4.4781	4.1691	NA	NA	3.7771	3.608	375	341	282	NA	311	dermatologic
695.22	2.8057	2.6876	2.755	2.5876	2.7598	2.5768	NA	NA	2.5674	2.482	2.5512	2.4394	2.5041	2.3474	2.5068	2.3358	NA	NA	2.3235	2.2425	3.0855	2.9611	3.0311	2.8524	3.0384	2.8428	NA	NA	2.837	2.7471	1545	1526	1504	NA	1375	dermatologic
695.3	1.5477	1.4392	1.5925	1.4876	1.5183	1.3999	NA	NA	1.5015	1.4257	1.3892	1.2884	1.4286	1.3311	1.3564	1.247	NA	NA	1.3404	1.27	1.7242	1.6077	1.7751	1.6624	1.6995	1.5716	NA	NA	1.682	1.6005	890	873	798	NA	784	dermatologic
695.41	1.8633	1.6694	1.8638	1.6077	1.8413	1.5782	NA	NA	1.6833	1.5459	1.6571	1.4791	1.6557	1.4214	1.6175	1.379	NA	NA	1.4909	1.3645	2.0952	1.8841	2.098	1.8185	2.0962	1.8062	NA	NA	1.9006	1.7515	786	768	620	NA	700	dermatologic
695.42	1.7938	1.6268	1.7517	1.5175	1.6901	1.4763	1.7326	1.7296	1.6187	1.4907	1.6522	1.4946	1.6116	1.3916	1.536	1.3373	1.3045	1.287	1.4851	1.3647	1.9475	1.7706	1.904	1.6548	1.8598	1.6297	2.3014	2.3246000000000002	1.7643	1.6284	1578	1517	1106	150	1379	dermatologic
695.7	2.9978	2.7896	2.8758	2.6382	2.787	2.5507	5.2646	4.7546	2.6516	2.5069	2.813	2.614	2.6953	2.4687	2.6047	2.3799	3.9597	3.542	2.4788	2.3403	3.1948	2.977	3.0683	2.8193	2.9821	2.7339	6.9995	6.3825	2.8364	2.6854	3243	3039	2718	259	2749	dermatologic
695.8	1.8151	1.7162	1.8811	1.6748	1.7391	1.5613	1.627	1.5896	1.6705	1.5917	1.6626	1.5691	1.7048	1.513	1.568	1.4036	1.3637	1.3297	1.522	1.4475	1.9816	1.8771	2.0758	1.8539	1.9287	1.7367	1.9411	1.9004	1.8335	1.7501	1463	1166	1027	344	1272	dermatologic
695.81	1.4946	1.377	1.4958	1.3255	1.4852	1.2822	1.4731	1.3569	1.3646	1.2401	1.2497	1.1455	1.2153	1.0685	1.123	0.9592	1.1089	1.0113	1.1191	1.0105	1.7875	1.6553	1.8412	1.6444	1.9641	1.7141	1.9568	1.8206	1.664	1.5219	329	233	127	139	264	dermatologic
695.9	1.7751	1.6846	1.8538	1.6961	1.8752	1.7124	1.4534	1.3683	1.6581	1.6064	1.6851	1.5973	1.7527	1.6011	1.7657	1.6097	1.2851	1.2049	1.5701	1.5194	1.87	1.7768	1.9607	1.7967	1.9915	1.8216	1.6437	1.5538	1.7511	1.6984	4146	3600	3135	714	3688	dermatologic
696.3	1.8028	1.7009	1.9425	1.7388	2.0856	1.9194	NA	NA	1.6905	1.6009	1.4591	1.3685	1.5442	1.3689	1.5898	1.4511	NA	NA	1.3445	1.2651	2.2276	2.1139	2.4435	2.2085	2.736	2.5388	NA	NA	2.1257	2.0258	250	211	159	NA	208	dermatologic
696.4	2.2324	2.1339	2.1946	2.0163	2.2092	2.0322	2.0402	2.0054	2.1067	2.0444	2.1685	2.0713	2.1312	1.9564	2.1396	1.9664	1.8411	1.8031	2.0423	1.9805	2.2983	2.1983	2.2598	2.0779	2.2811	2.1001	2.2608	2.2304	2.1732	2.1103	14006	13506	11116	1195	11883	dermatologic
696.41	2.3013	2.2001	2.2679	2.0817	2.2781	2.0948	2.1142	2.081	2.1702	2.1076	2.2307	2.1311	2.1978	2.0156	2.2013	2.0222	1.8996	1.8623	2.0994	2.0373	2.374	2.2713	2.3404	2.1501	2.3577	2.1699	2.3529	2.3253	2.2435	2.1804	12400	11939	9842	1114	10571	dermatologic
696.42	1.7304	1.6215	1.6883	1.5223	1.7045	1.5272	1.3659	1.3268	1.5898	1.5196	1.6176	1.5134	1.5778	1.4199	1.584	1.4161	1.0048	0.9683	1.4806	1.4132	1.8511	1.7373	1.8067	1.6321	1.8341	1.6471	1.8567	1.8182	1.707	1.634	2322	2269	1879	116	1993	dermatologic
697	1.5743	1.444	1.5478	1.394	1.5064	1.3356	1.7842	1.6666	1.4255	1.3216	1.4577	1.3345	1.4311	1.2858	1.3866	1.2257	1.2691	1.1728	1.3143	1.2159	1.7002	1.5625	1.6739	1.5112	1.6367	1.4553	2.5085	2.3684	1.5462	1.4363	1717	1649	1425	102	1485	dermatologic
698	1.7205	1.5995	1.6771	1.4961	1.9934	1.7796	1.4566	1.356	1.5922	1.4968	1.6405	1.5228	1.5956	1.4206	1.87	1.666	1.3098	1.2144	1.5148	1.4219	1.8045	1.68	1.7628	1.5757	2.1249	1.901	1.6199	1.5141	1.6735	1.5756	4866	4324	2764	1002	4307	dermatologic
700	1.4854	1.3854	1.4672	1.326	1.5024	1.3522	NA	NA	1.3199	1.2604	1.3086	1.2172	1.2903	1.1616	1.313	1.1769	NA	NA	1.1566	1.1016	1.686	1.5769	1.6683	1.5138	1.7191	1.5535	NA	NA	1.5062	1.4421	634	609	550	NA	566	dermatologic
701	1.3569	1.2838	1.3843	1.283	1.3777	1.2747	1.184	1.1724	1.2658	1.2211	1.3149	1.2432	1.3389	1.2398	1.327	1.2267	1.0985	1.0858	1.2241	1.1801	1.4002	1.3257	1.4312	1.3277	1.4303	1.3246	1.2761	1.2658	1.309	1.2636	10113	8842	6975	1829	8668	dermatologic
701.1	2.2759	2.1429	2.0432	1.8715	2.2131	2.0666	NA	NA	2.2225	2.128	1.7877	1.6752	1.5962	1.4518	1.7071	1.5835	NA	NA	1.7265	1.6464	2.8973	2.7411	2.6154	2.4126	2.8691	2.6971	NA	NA	2.861	2.7504	204	183	169	NA	184	dermatologic
701.2	1.1895	1.1283	1.2442	1.1529	1.2006	1.1098	1.0045	0.9881	1.1222	1.0897	1.1352	1.0758	1.1843	1.0959	1.1341	1.0468	0.8986	0.8815	1.0684	1.0366	1.2463	1.1835	1.3072	1.2128	1.271	1.1766	1.123	1.1077	1.1787	1.1455	4378	3873	2861	789	3863	dermatologic
701.3	1.4615	1.3684	1.4976	1.3752	1.6854	1.4985	NA	NA	1.3276	1.2676	1.1785	1.0985	1.1855	1.0827	1.3123	1.1574	NA	NA	1.0554	1.0036	1.8125	1.7048	1.892	1.7467	2.1646	1.9401	NA	NA	1.6699	1.6012	221	182	166	NA	186	dermatologic
701.4	1.288	1.2203	1.3105	1.218	1.3273	1.2229	1.2721	1.26	1.1854	1.1403	1.1689	1.104	1.1647	1.0781	1.1128	1.0204	1.1112	1.0966	1.0639	1.0202	1.4194	1.3488	1.4744	1.3761	1.5831	1.4656	1.4563	1.4477	1.3208	1.2747	1088	689	306	579	854	dermatologic
701.5	1.2918	1.2061	1.3867	1.2512	1.3678	1.2391	1.105	1.0361	1.2048	1.1503	1.1993	1.1175	1.2748	1.147	1.2405	1.1207	0.9639	0.8996	1.1124	1.0602	1.3914	1.3017	1.5085	1.3648	1.5081	1.3701	1.2667	1.1932	1.3049	1.2481	1791	1376	1000	545	1521	dermatologic
701.6	1.6727	1.5631	1.8158	1.5962	1.712	1.5565	1.5821	1.508	1.5478	1.4617	1.4298	1.3306	1.5127	1.3203	1.4096	1.2746	1.1809	1.115	1.3073	1.2299	1.9569	1.8361	2.1798	1.9298	2.0791	1.9008	2.1197	2.0395	1.8325	1.7371	456	322	278	150	387	dermatologic
702.1	1.3689	1.2958	1.3498000000000001	1.2626	1.3652	1.2703	NA	NA	1.2879	1.2282	1.3214	1.25	1.3029	1.2179	1.3173	1.2248000000000001	NA	NA	1.2409	1.1826	1.4183	1.3433	1.3984	1.309	1.4149	1.3175	NA	NA	1.3368	1.2756	8337	8281	8115	NA	7420	dermatologic
702.2	1.2233	1.1587	1.2487	1.1674	1.2553	1.1692	NA	NA	1.1822	1.1265	1.1701	1.1073	1.1942	1.1154	1.1994	1.1159	NA	NA	1.1271	1.0732	1.279	1.2124	1.3056	1.2217	1.3139	1.2251	NA	NA	1.2399	1.1825	4915	4889	4688	NA	4220	dermatologic
703	1.4151	1.3033	1.4804	1.3293	1.5059	1.3214	1.3208	1.2388	1.331	1.2429	1.3423	1.2342	1.3883	1.2439	1.3907	1.217	1.2214	1.1426	1.2544	1.1695	1.4917	1.3762	1.5787	1.4206	1.6307	1.4349	1.4283	1.3431	1.4122	1.3209	3705	2360	1554	1741	2910	dermatologic
703.1	1.4245	1.311	1.5171	1.3557	1.5813	1.3658	1.3411	1.2596	1.3617	1.2743	1.3421	1.2327	1.406	1.253	1.4307	1.2308	1.236	1.1578	1.2726	1.1886	1.512	1.3942	1.6369	1.4669	1.7479	1.5155	1.455	1.3704	1.4572	1.3662	2927	1683	991	1606	2260	dermatologic
704	1.1674	1.1215	1.1738	1.0976	1.1566	1.0869	1.1262	1.0818	1.0952	1.0726	1.1245	1.0794	1.1298	1.0552	1.1053	1.0374	1.0153	0.9719	1.0499	1.0273	1.2119	1.1653	1.2196	1.1416	1.2104	1.1387	1.2492	1.2043	1.1424	1.1198	6656	6255	4344	951	5126	dermatologic
704.1	1.9635	1.7459	2.0168	1.7292	1.9994	1.716	1.8439	1.7229	1.8572	1.6589	1.7628	1.5616	1.7913	1.5283	1.7413	1.4864	1.4904	1.3812	1.6563	1.4736	2.187	1.9519	2.2706	1.9565	2.2959	1.9811	2.2814	2.1491	2.0826	1.8675	1010	811	577	271	853	dermatologic
704.11	2.8726	2.2665	2.8399	2.0768	2.6151	2.0645	NA	NA	2.7016	2.1861	2.316	1.801	2.2441	1.6098	1.9669	1.5257	NA	NA	2.1453	1.7123	3.5629	2.8522	3.5939	2.6793	3.4768	2.7936	NA	NA	3.4022	2.791	290	234	151	NA	243	dermatologic
704.2	1.2498	1.1861	1.2806	1.1203	NA	NA	NA	NA	1.1035	1.0534	1.0032	0.9456	1.0007	0.8684	NA	NA	NA	NA	0.8648	0.8206	1.5571	1.4878	1.6387	1.4453	NA	NA	NA	NA	1.4081	1.3521	211	157	NA	NA	167	dermatologic
704.8	1.3985	1.3133	1.3502	1.2007	1.4103	1.2971	NA	NA	1.2877	1.2202	1.0956	1.0241	1.0472	0.9233	1.0565	0.9664	NA	NA	0.9959	0.9389	1.7852	1.6841	1.7408	1.5615	1.8827	1.7409	NA	NA	1.6651	1.5859	169	152	114	NA	148	dermatologic
705.1	5.395	5.0468	4.3069	3.7451	3.5878	3.1137	NA	NA	4.9997	4.7258	4.0344	3.7317	3.1669	2.7274	2.5488	2.1841	NA	NA	3.692	3.4504	7.2143	6.8255	5.8572	5.1425	5.0503	4.4389	NA	NA	6.7706	6.4726	228	171	132	NA	191	dermatologic
705.3	1.5558	1.3991	1.5406	1.2751	1.5058	1.2348	1.3206	1.2517	1.321	1.2558	1.4046	1.258	1.3897	1.1436	1.2826	1.0429	1.0677	1.0051	1.1852	1.1234	1.7231	1.5559	1.7079	1.4216	1.7678	1.462	1.6336	1.5589	1.4723	1.4039	991	944	362	240	847	dermatologic
705.8	1.3575	1.2384	1.3811	1.21	1.3438	1.1739	1.244	1.1756	1.2341	1.164	1.2745	1.1604	1.2926	1.1297	1.2434	1.083	1.0704	1.007	1.1537	1.0863	1.4459	1.3216	1.4755	1.296	1.4524	1.2724	1.4457	1.3726	1.3202	1.2472	2502	2240	1590	476	2119	dermatologic
706.1	1.4594	1.3363	1.4285	1.2378	1.4515	1.2638	1.3628	1.2704	1.3048	1.2305	1.3064	1.1917	1.2616	1.0875	1.1453	0.9886	1.1718	1.0854	1.1557	1.0853	1.6303	1.4984	1.6175	1.409	1.8395	1.6156	1.5849	1.4869	1.4731	1.3951	911	642	175	518	738	dermatologic
706.2	1.1631	1.1155	1.1762	1.0937	1.1732	1.0953	1.1148	1.083	1.0922	1.0673	1.1298	1.0829	1.1413	1.0604	1.1325	1.0563	1.0354	1.0038	1.0571	1.0322	1.1973	1.1491	1.2121	1.1282	1.2155	1.1358	1.2004	1.1685	1.1286	1.1036	11104	10136	7216	1829	8562	dermatologic
706.8	2.6457	2.4918	2.554	2.295	2.8497	2.5562	NA	NA	2.4741	2.4232	1.9891	1.8596	1.8504	1.6509	2.0384	1.814	NA	NA	1.8633	1.8128	3.519	3.339	3.525	3.1906	3.984	3.6021	NA	NA	3.2853	3.2391	171	139	127	NA	165	dermatologic
707	1.5358	1.4827	1.527	1.4173	1.5248	1.4081	1.2787	1.2803	1.4457	1.4222	1.5017	1.4493	1.4931	1.3852	1.4907	1.3759	0.9944	0.986	1.4125	1.3891	1.5706	1.5169	1.5617	1.4502	1.5597	1.4411	1.6442	1.6624	1.4797	1.4561	22548	22452	22090	165	20699	dermatologic
707.1	1.2216	1.1991	1.212	1.1512	1.2164	1.1502	0.9948	0.9718	1.1817	1.1808	1.1966	1.1743	1.1871	1.1271	1.1913	1.126	0.8229	0.7992	1.1569	1.1556	1.2471	1.2245	1.2374	1.1757	1.242	1.1749	1.2026	1.1818	1.207	1.2064	26249	26064	25754	284	24650	dermatologic
709.2	1.665	1.4769	1.6949	1.4585	1.671	1.4319	NA	NA	1.5096	1.3485	1.536	1.359	1.5635	1.341	1.5375	1.313	NA	NA	1.3887	1.2374	1.8047	1.605	1.8374	1.5863	1.816	1.5616	NA	NA	1.6409	1.4696	1608	1600	1483	NA	1444	dermatologic
709.3	1.7345	1.6051	1.6431	1.485	1.6474	1.4868	NA	NA	1.5419	1.4466	1.5223	1.4039	1.4406	1.2966	1.4357	1.2903	NA	NA	1.3434	1.2566	1.9763	1.8352	1.874	1.7007	1.8904	1.7133	NA	NA	1.7696	1.6654	611	591	535	NA	530	dermatologic
709.4	1.5299	1.4695	1.5155	1.41	1.4429	1.3623	NA	NA	1.4578	1.3873	1.1916	1.1359	1.1826	1.0909	1.1068	1.0382	NA	NA	1.1111	1.0502	1.9643	1.9011	1.9422	1.8224	1.881	1.7877	NA	NA	1.9127	1.8326	164	162	140	NA	135	dermatologic
709.5	2.0982	2.0299	2.1203	2.0021	2.0374	1.944	NA	NA	1.9207	1.8365	1.7791	1.714	1.7822	1.6745	1.6935	1.609	NA	NA	1.5986	1.5221	2.4746	2.4041	2.5226	2.3938	2.4511	2.3488	NA	NA	2.3077	2.2158	412	363	315	NA	322	dermatologic
709.6	1.7907	1.6048	1.7744	1.5557	1.7757	1.5774	NA	NA	1.5139	1.375	1.4741	1.313	1.4499	1.2612	1.4211	1.254	NA	NA	1.2405	1.1206	2.1753	1.9616	2.1716	1.9191	2.2188	1.9842	NA	NA	1.8475	1.6872	290	267	211	NA	259	dermatologic
709.7	1.4024	1.2841	1.3939	1.234	1.4125	1.2443	1.2856	1.2601	1.286	1.2059	1.3399	1.2255	1.3277	1.1736	1.3428	1.1809	1.1378	1.1125	1.2256	1.1481	1.4678	1.3455	1.4634	1.2976	1.4857	1.311	1.4526	1.4272	1.3495	1.2667	4677	4045	3723	689	4076	dermatologic
710	1.486	1.4995	1.6075	1.5618	1.4794	1.4092	NA	NA	1.5671	1.6056	1.1488	1.1569	1.2414	1.2004	1.1358	1.077	NA	NA	1.1935	1.2179	1.9222	1.9436	2.0816	2.0321	1.927	1.8439	NA	NA	2.0575	2.1169	154	151	143	NA	135	musculoskeletal
710.11	1.3487	1.3135	1.3483	1.2371	1.3945	1.2694	NA	NA	1.3383	1.333	1.1238	1.0908	1.0955	1.0002	1.1244	1.0182	NA	NA	1.1044	1.0965	1.6187	1.5818	1.6595	1.5302	1.7295	1.5826	NA	NA	1.6217	1.6205	309	231	214	NA	278	musculoskeletal
710.12	1.3885	1.3172	1.4262	1.2898	1.4549	1.3171	1.2686	1.2393	1.2552	1.222	1.2519	1.1852	1.2776	1.152	1.2941	1.1679	0.9766	0.9471	1.1269	1.0951	1.54	1.464	1.592	1.4439	1.6358	1.4853	1.6479	1.6217	1.3981	1.3636	953	825	735	160	855	musculoskeletal
710.19	1.3741	1.3186	1.3883	1.255	1.3768	1.2336	1.37	1.3394	1.2806	1.2603	1.3064	1.2525	1.3155	1.1874	1.3022	1.1648	1.1993	1.1687	1.2154	1.1951	1.4452	1.3882	1.4652	1.3265	1.4556	1.3065	1.5649	1.535	1.3493	1.3292	4040	3496	3260	622	3674	musculoskeletal
711	1.3615	1.2253	1.299	1.1152	1.3627	1.161	NA	NA	1.2927	1.2158	1.1144	0.9955	1.0374	0.8822	1.0713	0.902	NA	NA	1.0481	0.982	1.6633	1.508	1.6264	1.4098	1.7335	1.4942	NA	NA	1.5944	1.5054	254	196	169	NA	227	musculoskeletal
711.1	1.4836	1.4105	1.4971	1.3713	1.5357	1.4062	1.4013	1.3688	1.3526	1.3142	1.3864	1.3162	1.3908	1.2716	1.4218	1.2993	1.1951	1.1627	1.2593	1.222	1.5876	1.5116	1.6114	1.4789	1.6587	1.5218	1.6432	1.6113	1.4529	1.4135	2261	1904	1742	421	1990	musculoskeletal
711.2	1.24	1.1394	NA	NA	NA	NA	NA	NA	NA	NA	0.9221	0.8404	NA	NA	NA	NA	NA	NA	NA	NA	1.6676	1.545	NA	NA	NA	NA	NA	NA	NA	NA	111	NA	NA	NA	NA	musculoskeletal
711.3	1.3103	1.2207	1.2899	1.1387	NA	NA	NA	NA	NA	NA	0.9781	0.9034	0.9561	0.8343	NA	NA	NA	NA	NA	NA	1.7553	1.6493	1.7403	1.5541	NA	NA	NA	NA	NA	NA	119	108	NA	NA	NA	musculoskeletal
712	1.3812	1.3388	1.3556	1.2764	1.3113	1.2464	1.4654	1.4202	1.2867	1.2946	1.2123	1.1719	1.1763	1.1035	1.1256	1.0668	1.0823	1.0315	1.1204	1.1242	1.5737	1.5296	1.5621	1.4764	1.5277	1.4563	1.984	1.9554	1.4776	1.491	597	491	420	123	525	musculoskeletal
713	1.2482	1.1993	1.4043	1.2897	1.3083	1.2083	1.1285	1.1136	1.1819	1.1527	1.1114	1.0654	1.2057	1.1026	1.0963	1.0076	0.9526	0.9374	1.0434	1.015	1.4017	1.3502	1.6355	1.5086	1.5613	1.449	1.3369	1.323	1.3389	1.3089	735	431	309	347	629	musculoskeletal
713.5	1.6875	1.5235	1.6961	1.3915	1.6726	1.3385	NA	NA	1.4183	1.3351	1.4559	1.3089	1.4628	1.1908	1.4388	1.1411	NA	NA	1.2232	1.1471	1.956	1.7734	1.9665	1.6261	1.9445	1.57	NA	NA	1.6446	1.5538	468	468	452	NA	443	musculoskeletal
714	1.458	1.3181	1.4299	1.2489	1.453	1.2686	NA	NA	1.3242	1.2306	1.3622	1.2291	1.3358	1.164	1.3545	1.1797	NA	NA	1.235	1.1459	1.5604	1.4135	1.5306	1.34	1.5587	1.3642	NA	NA	1.42	1.3216	2226	2188	2056	NA	2038	musculoskeletal
714.1	1.4077	1.315	1.4009	1.2707	1.3904	1.2616	1.2841	1.2242	1.311	1.2415	1.3744	1.2832	1.3677	1.2398	1.3564	1.23	1.0534	0.9962	1.278	1.2097	1.4418	1.3476	1.4349	1.3024	1.4251	1.294	1.5654	1.5043	1.3448	1.2742	17617	17574	16389	279	15331	musculoskeletal
714.2	1.3262	1.2762	1.3762	1.2626	NA	NA	1.3394	1.301	1.2454	1.2252	1.1865	1.1385	1.0921	0.9951	NA	NA	1.1856	1.1477	1.1025	1.0813	1.4823	1.4305	1.7344	1.602	NA	NA	1.5132	1.4747	1.4068	1.3882	852	183	NA	723	706	musculoskeletal
715	1.3789	1.2541	1.3748	1.2012	1.3799	1.2005	1.082	1.0864	1.271	1.194	1.3253	1.2041	1.3211	1.1527	1.3248	1.1508	0.8328	0.8296	1.2203	1.1453	1.4345	1.3061	1.4308	1.2518	1.4374	1.2524	1.4057	1.4226	1.3239	1.2447	6405	6314	5957	153	5911	musculoskeletal
715.1	1.4271	1.2607	1.4436	1.2059	1.4311	1.1652	NA	NA	1.2833	1.1874	1.2438	1.0939	1.2544	1.0412	1.2235	0.9875	NA	NA	1.1163	1.0294	1.6373	1.4529	1.6613	1.3967	1.6739	1.375	NA	NA	1.4753	1.3697	537	510	400	NA	502	musculoskeletal
715.2	1.503	1.3912	1.5607	1.3882	1.4848	1.3075	NA	NA	1.4235	1.3337	1.394	1.2878	1.4471	1.2839	1.3699	1.2029	NA	NA	1.3153	1.2299	1.6205	1.5028	1.6831	1.5011	1.6092	1.4212	NA	NA	1.5405	1.4461	1810	1796	1543	NA	1588	musculoskeletal
716	1.4815	1.3281	1.4929	1.2463	1.5426	1.3087	NA	NA	1.3446	1.2555	1.3064	1.1665	1.3078	1.0849	1.3391	1.1295	NA	NA	1.1807	1.0996	1.6801	1.5121	1.7042	1.4318	1.777	1.5163	NA	NA	1.5313	1.4336	648	570	502	NA	583	musculoskeletal
716.1	1.3739	1.2603	1.3731	1.221	1.3646	1.2136	NA	NA	1.2683	1.19	1.3417	1.23	1.3408	1.1914	1.3324	1.1841	NA	NA	1.2379	1.1608	1.4069	1.2913	1.4061	1.2512	1.3975	1.2438	NA	NA	1.2996	1.2199	18108	18032	17859	NA	16872	musculoskeletal
716.2	1.2539	1.1796	1.2533	1.1586	1.252	1.1526	1.1683	1.1247	1.1711	1.1195	1.2357	1.1621	1.2351	1.1414	1.2335	1.1352	0.9954	0.9521	1.1529	1.1018	1.2724	1.1973	1.2718	1.1761	1.2708	1.1703	1.3711	1.3285	1.1896	1.1375	45851	45760	44156	393	39506	musculoskeletal
716.8	1.6478	1.525	1.5627	1.3675	1.479	1.2726	NA	NA	1.4308	1.3728	1.2615	1.1578	1.1942	1.0336	1.1092	0.9426	NA	NA	1.0893	1.0389	2.1524	2.0086	2.045	1.8092	1.9722	1.7179	NA	NA	1.8795	1.814	143	140	115	NA	127	musculoskeletal
716.9	1.3177	1.225	1.3161	1.1897	1.3129	1.1828	1.2411	1.1623000000000001	1.2279	1.1634	1.3054	1.2134	1.3039	1.1783	1.3005	1.1713	1.1413	1.0653	1.2157	1.1517	1.33	1.2367	1.3285	1.2011	1.3254	1.1944	1.3496	1.2681	1.2402	1.1753	121759	121279	116846	1514	106193	musculoskeletal
717	1.3816	1.3021	1.3895	1.2876	1.3846	1.2782	NA	NA	1.323	1.2615	1.337	1.2593	1.3446	1.2452	1.3398	1.236	NA	NA	1.2778	1.2177	1.4278	1.3464	1.4358	1.3314	1.431	1.322	NA	NA	1.3699	1.3069	9733	9731	9658	NA	8595	musculoskeletal
720	1.301	1.1919	1.3002	1.1459	1.2964	1.1325	1.1033	1.0151	1.2028	1.1369	1.267	1.16	1.2662	1.115	1.262	1.1014	0.8213	0.7465	1.1705	1.1058	1.3359	1.2247	1.3351	1.1777	1.3317	1.1645	1.4821	1.3803	1.2359	1.1688	14146	14135	13686	120	13127	musculoskeletal
721	1.3531	1.2348	1.3598	1.1893	1.3476	1.1776	1.0632	0.9942	1.2562	1.1789	1.3291	1.2124	1.3357	1.1675	1.3233	1.1556	0.8434	0.7806	1.2334	1.157	1.3775	1.2577	1.3843	1.2115	1.3723	1.1999	1.3402	1.2663	1.2795	1.2012	32132	32112	30898	193	29839	musculoskeletal
721.1	1.3515	1.2319	1.36	1.1877	1.3622	1.187	0.9622	0.9347	1.2544	1.1752	1.3216	1.2039	1.3299	1.1604	1.3315	1.1593	0.716	0.6885	1.2259	1.148	1.3821	1.2605	1.3908	1.2155	1.3936	1.2154	1.2931	1.269	1.2835	1.2031	20283	20277	19516	117	18927	musculoskeletal
721.2	1.3235	1.2367	1.3204	1.1891	1.2569	1.1055	NA	NA	1.2333	1.1757	1.1766	1.0965	1.1736	1.0536	1.115	0.9767	NA	NA	1.0928	1.0394	1.4887	1.3948	1.4856	1.342	1.4168	1.2514	NA	NA	1.3919	1.3298	704	702	682	NA	661	musculoskeletal
721.8	1.2749	1.1914	1.2577	1.1384	1.2611	1.1488	1.1242	1.0312	1.1868	1.1333	1.207	1.1267	1.1895	1.0751	1.191	1.0834	0.8728	0.7937	1.1221	1.0705	1.3468	1.2599	1.3298	1.2055	1.3352	1.2181	1.4479	1.3396	1.2552	1.1998	3522	3420	3251	165	3312	musculoskeletal
722	1.2968	1.1792	1.2929	1.1162	1.3144	1.1328	1.1782	1.1066	1.1884	1.1169	1.2661	1.1504	1.2622	1.0887	1.28	1.1021	1.0511	0.9834	1.159	1.0887	1.3284	1.2088	1.3243	1.1444	1.3496	1.1645	1.3206	1.2452	1.2185	1.1459	16846	16747	13505	801	15012	musculoskeletal
722.1	1.3555	1.2271	1.332	1.1289	1.3558	1.1373	NA	NA	1.2176	1.1334	1.2308	1.1107	1.2097	1.0206	1.2246	1.0222	NA	NA	1.1033	1.0243	1.4928	1.3557	1.4667	1.2487	1.501	1.2652	NA	NA	1.3437	1.254	1051	1049	910	NA	969	musculoskeletal
722.3	1.2562	1.141	1.2663	1.1284	1.2246	1.0781	NA	NA	1.171	1.1353	0.9905	0.892	0.9953	0.8802	0.9299	0.8116	NA	NA	0.9181	0.8857	1.5931	1.4596	1.6112	1.4464	1.6127	1.4321	NA	NA	1.4936	1.4553	179	169	127	NA	164	musculoskeletal
722.6	1.345	1.2221	1.3448	1.1663	1.3406	1.1623000000000001	1.4771	1.3989	1.2397	1.1645	1.3055	1.1852	1.3053	1.1308	1.2997	1.1255	1.1744	1.0995	1.2025	1.1289	1.3857	1.2601	1.3855	1.2029	1.3828	1.2002	1.8578	1.7797	1.278	1.2013	11334	11306	10383	207	10584	musculoskeletal
722.7	1.3256	1.2376	1.3453	1.1888	1.2897	1.1441	NA	NA	1.2529	1.2078	1.2105	1.1276	1.2282	1.082	1.1746	1.0388	NA	NA	1.1391	1.096	1.4516	1.3584	1.4736	1.3062	1.4161	1.26	NA	NA	1.3781	1.3311	1179	1175	1087	NA	1058	musculoskeletal
722.8	1.3962	1.2146	1.4592	1.1778	1.4627	1.1758	NA	NA	1.2709	1.1763	1.0854	0.9349	1.133	0.9004	1.1233	0.8898	NA	NA	0.9912	0.9124	1.7962	1.5779	1.8792	1.5405	1.9046	1.5537	NA	NA	1.6296	1.5166	155	155	139	NA	150	musculoskeletal
722.9	1.2977	1.1947	1.2849	1.1212	1.3014	1.1322	1.1324	1.065	1.1918	1.1291	1.2638	1.1627	1.2515	1.0909	1.2648	1.0992	0.9818	0.919	1.1597	1.098	1.3324	1.2275	1.3193	1.1523	1.339	1.1661	1.3062	1.2342	1.2249	1.1611	13980	13913	11719	508	12608	musculoskeletal
723	1.2931	1.2074	1.3136	1.1625	1.2703	1.1228	NA	NA	1.2118	1.1723	1.1845	1.1035	1.2027	1.0612	1.1594	1.0217	NA	NA	1.1053	1.0672	1.4117	1.321	1.4348	1.2735	1.3918	1.2339	NA	NA	1.3287	1.2876	1259	1248	1137	NA	1127	musculoskeletal
723.1	1.0921	1.0042	1.1396	0.9933	1.1842	1.0366	1.0493	1.0147	1.0271	0.97	0.982	0.9003	0.9987	0.8661	1.007	0.8767	0.8934	0.8602	0.9182	0.8648	1.2146	1.1202	1.3004	1.1391	1.3926	1.2258	1.2324	1.1969	1.149	1.088	862	542	356	391	759	musculoskeletal
724.8	1.246	1.1503	1.2241	1.0802	1.176	1.043	NA	NA	1.1822	1.1412	1.0398	0.9546	1.0185	0.8929	0.9741	0.8592	NA	NA	0.9836	0.9467	1.493	1.3861	1.4713	1.3068	1.4197	1.266	NA	NA	1.4208	1.3756	300	296	275	NA	282	musculoskeletal
724.9	1.2644	1.1835	1.2612	1.1417	1.257	1.1426	1.0195	0.9354	1.1885	1.1413	1.2026	1.1244	1.1987	1.0837	1.1933	1.0833	0.7841	0.7132	1.1287	1.0829	1.3294	1.2456	1.327	1.2029	1.3242	1.2052	1.3256	1.2268	1.2515	1.2029	4121	4031	3820	148	3835	musculoskeletal
726	1.326	1.2135	1.3307	1.1775	1.3325	1.1757	1.1727	1.1159	1.2146	1.1376	1.2952	1.1845	1.2998	1.1492	1.3001	1.1461	1.0116	0.9581	1.1848	1.1092	1.3575	1.2431	1.3624	1.2065	1.3657	1.206	1.3594	1.2998	1.2451	1.1669	17418	17298	15635	462	15207	musculoskeletal
726.1	1.2939	1.1896	1.3027	1.1673	1.2933	1.1567	1.1358	1.0522	1.1876	1.1191	1.2655	1.1627	1.2739	1.1408	1.2638	1.1295	0.9817	0.9041	1.1603	1.0927	1.3231	1.2171	1.3321	1.1945	1.3235	1.1846	1.3142	1.2246	1.2156	1.146	19439	19293	17857	489	17313	musculoskeletal
726.2	1.419	1.2683	1.4043	1.2163	1.4279	1.2206	NA	NA	1.2594	1.1597	1.26	1.1217	1.2469	1.0749	1.2612	1.0723	NA	NA	1.1135	1.0217	1.5981	1.4339	1.5816	1.3762	1.6165	1.3894	NA	NA	1.4244	1.3163	685	685	612	NA	609	musculoskeletal
726.3	1.5095	1.3971	1.5175	1.3577	1.488	1.3215	1.4344	1.3846	1.3595	1.2802	1.4087	1.3015	1.4145	1.2626	1.3798	1.2221	1.0919	1.044	1.2626	1.1867	1.6174	1.4998	1.628	1.4599	1.6048	1.429	1.8845	1.8363	1.4639	1.3811	2124	2041	1733	154	1784	musculoskeletal
726.4	1.4023	1.3017	1.319	1.1552	1.3468	1.1607	NA	NA	1.2619	1.1926	1.1445	1.057	1.0772	0.9365	1.0869	0.9281	NA	NA	1.0243	0.9632	1.7181	1.6029	1.6151	1.4249	1.6689	1.4517	NA	NA	1.5545	1.4768	242	239	207	NA	220	musculoskeletal
727	1.3153	1.2063	1.3311	1.1859	1.3206	1.1665	1.1941	1.0911	1.194	1.1187	1.2373	1.1328	1.2505	1.1117	1.2306	1.0843	0.9982	0.9064	1.1195	1.0471	1.3982	1.2847	1.4169	1.265	1.4172	1.2548	1.4284	1.3136	1.2736	1.1952	2592	2437	1881	326	2241	musculoskeletal
727.1	1.3454	1.2443	1.3528	1.2094	1.3487	1.2006	1.2354	1.2057	1.249	1.181	1.3071	1.208	1.3108	1.1707	1.3036	1.1592	1.1592	1.1299	1.2114	1.1448	1.3847	1.2816	1.3962	1.2495	1.3952	1.2435	1.3166	1.2866	1.2876	1.2183	11691	9598	8155	2518	10204	musculoskeletal
727.2	1.5108	1.4175	1.4712	1.3134	1.4559	1.322	NA	NA	1.2842	1.2304	1.2211	1.1398	1.188	1.0538	1.1454	1.0329	NA	NA	1.0233	0.9758	1.8692	1.7629	1.8218	1.637	1.8507	1.6921	NA	NA	1.6116	1.5515	224	216	171	NA	188	musculoskeletal
727.4	1.3039	1.2206	1.2963	1.1966	1.3269	1.2213	1.1495	1.1036	1.2076	1.1515	1.2457	1.1648	1.237	1.1403	1.2557	1.1539	1.0135	0.9698	1.1483	1.0937	1.3648	1.2791	1.3584	1.2556	1.4022	1.2926	1.3037	1.2558	1.27	1.2124	4579	4263	3032	650	3641	musculoskeletal
727.5	1.3586	1.2651	1.3518	1.2359	1.3573	1.2265	NA	NA	1.2979	1.2282	1.2669	1.1778	1.2601	1.1498	1.2632	1.1392	NA	NA	1.2067	1.1404	1.4569	1.3588	1.4501	1.3283	1.4584	1.3206	NA	NA	1.396	1.3228	2135	2099	2008	NA	1917	musculoskeletal
727.6	1.2253	1.1598	1.2354	1.1563	1.2066	1.1051	NA	NA	1.0968	1.0484	1.0822	1.0217	1.0903	1.0172	1.0558	0.9634	NA	NA	0.9588	0.9137	1.3874	1.3167	1.3999	1.3144	1.3789	1.2677	NA	NA	1.2547	1.2029	605	596	521	NA	508	musculoskeletal
727.7	1.0439	0.9673	1.2745	1.1326	1.3685	1.189	0.8319	0.7913	0.9407	0.9008	0.9329	0.8619	1.1	0.9717	1.1537	0.9959	0.7079	0.671	0.8362	0.7987	1.168	1.0856	1.4767	1.32	1.6233	1.4197	0.9775	0.933	1.0582	1.016	768	436	329	373	684	musculoskeletal
728	1.2801	1.19	1.319	1.1976	1.3534	1.2335	NA	NA	1.1743	1.1363	1.1604	1.0759	1.193	1.0802	1.2154	1.1046	NA	NA	1.0618	1.0252	1.4122	1.3161	1.4582	1.3277	1.5071	1.3775	NA	NA	1.2987	1.2594	1065	1014	878	NA	978	musculoskeletal
728.2	1.4227	1.2632	1.4362	1.1962	1.4286	1.2025	1.3817	1.2821	1.2992	1.1927	1.3454	1.1919	1.3458	1.1169	1.2955	1.0855	1.2723	1.1774	1.2253	1.1227	1.5044	1.3388	1.5328	1.2811	1.5754	1.3321	1.5005	1.3961	1.3776	1.2671	3422	2351	986	1653	2994	musculoskeletal
728.7	1.1174	1.0785	1.1166	1.0662	1.1187	1.0684	1.2296	1.1751	1.0591	1.0372	1.0708	1.0327	1.0698	1.0206	1.0707	1.0216	0.907	0.8549	1.0108	0.9893	1.1661	1.1264	1.1654	1.1138	1.1688	1.1173	1.667	1.6153	1.1097	1.0875	5021	4955	4699	114	4137	musculoskeletal
728.71	1.0265	1.0127	1.03	1.0127	1.0392	1.0219	NA	NA	0.9765	0.9741	0.9759	0.962	0.9793	0.9621	0.9877	0.9703	NA	NA	0.923	0.9201	1.0798	1.0661	1.0833	1.066	1.0934	1.0761	NA	NA	1.0331	1.0312	3475	3470	3427	NA	2770	musculoskeletal
729	1.405	1.3064	1.4112	1.2645	1.4212	1.2726	1.2204	1.1855	1.3029	1.2326	1.3776	1.2803	1.3832	1.2386	1.3913	1.245	1.1298	1.0951	1.2763	1.2069	1.4329	1.3329	1.4398	1.2908	1.4517	1.3008	1.3183	1.2833	1.3301	1.2589	26684	25680	22682	1788	23758	musculoskeletal
729.1	1.6755	1.3816	1.6648	1.2944	1.6557	1.3034	NA	NA	1.479	1.2719	1.5379	1.2624	1.5279	1.1807	1.5094	1.1811	NA	NA	1.3542	1.1604	1.8254	1.5119	1.814	1.4191	1.8161	1.4383	NA	NA	1.6154	1.3942	1338	1334	1127	NA	1213	musculoskeletal
729.3	1.3757	1.2612	1.3717	1.2204	1.4217	1.2484	1.2115	1.1094	1.2795	1.1959	1.2067	1.1013	1.1996	1.0617	1.2083	1.0535	0.8795	0.7957	1.1149	1.0377	1.5683	1.4442	1.5684	1.4029	1.6728	1.4794	1.6687	1.5466	1.4685	1.3781	584	547	360	104	503	musculoskeletal
731	1.0661	1.0634	1.04	1.0253	1.0467	1.0274	NA	NA	1.0215	1.044	0.9816	0.978	0.9568	0.942	0.9613	0.9421	NA	NA	0.9361	0.9555	1.158	1.1564	1.1304	1.116	1.1396	1.1204	NA	NA	1.1147	1.1407	1375	1340	1287	NA	1220	musculoskeletal
731.1	1.1606	1.1251	1.1447	1.1045	1.1719	1.1284	NA	NA	1.0707	1.045	1.0417	1.0082	1.0272	0.9892	1.0494	1.0087	NA	NA	0.9519	0.9275	1.2931	1.2556	1.2756	1.2333	1.3088	1.2622	NA	NA	1.2043	1.1773	890	887	851	NA	738	musculoskeletal
732	1.2718	1.1708	1.3021	1.135	1.3087	1.1569	1.1689	1.0966	1.173	1.0993	1.1544	1.0596	1.1595	1.0058	1.1322	0.9955	1.0065	0.9396	1.0547	0.9853	1.4011	1.2937	1.4624	1.2808	1.5127	1.3444	1.3575	1.2797	1.3046	1.2265	1066	703	437	473	860	musculoskeletal
732.1	1.3088	1.2111	1.3566	1.2047	1.3819	1.2415	1.2193	1.1357	1.2202	1.1306	1.1945	1.1023	1.2035	1.0634	1.1749	1.0496	1.0777	1.0002	1.1032	1.0188	1.434	1.3307	1.5292	1.3649	1.6254	1.4684	1.3795	1.2896	1.3496	1.2546	1218	665	355	690	981	musculoskeletal
732.7	1.3722	1.2513	1.2501	1.0749	NA	NA	1.5003	1.3911	1.2007	1.1198	1.1469	1.0406	1.0096	0.8601	NA	NA	1.1628	1.0683	0.9806	0.9088	1.6418	1.5046	1.548	1.3433	NA	NA	1.9359	1.8113	1.4702	1.3798	319	206	NA	172	247	musculoskeletal
733	1.3067	1.2024	1.3178	1.1719	1.3238	1.1827	1.179	1.1304	1.2246	1.1618	1.2742	1.1716	1.284	1.1409	1.2868	1.1486	1.097	1.0493	1.1929	1.131	1.3401	1.234	1.3526	1.2039	1.3619	1.2177	1.2672	1.2177	1.2573	1.1934	16105	14991	12630	2032	14549	musculoskeletal
733.2	1.1771	1.1165	1.2009	1.1141	1.2053	1.1123	0.9834	0.9667	1.0909	1.0618	1.0466	0.9901	1.057	0.977	1.0498	0.9655	0.7601	0.7432	0.961	0.9335	1.3238	1.2589	1.3642	1.2705	1.3838	1.2814	1.2722	1.2573	1.2383	1.2077	699	580	488	150	588	musculoskeletal
733.4	1.2825	1.2076	1.2716	1.1599	1.2781	1.1634	1.2169	1.1628	1.1612	1.1286	1.1843	1.1132	1.1716	1.0662	1.1716	1.064	0.9334	0.8839	1.0687	1.037	1.3888	1.31	1.3802	1.2618	1.3942	1.2721	1.5865	1.5297	1.2618	1.2283	1542	1451	1285	146	1373	musculoskeletal
733.6	1.4114	1.2571	1.4213	1.1897	1.4988	1.2389	1.2038	1.1694	1.3123	1.2159	1.3116	1.1648	1.3161	1.0973	1.3666	1.1242	1.0355	1.0007	1.2171	1.125	1.5188	1.3566	1.535	1.2898	1.644	1.3653	1.3995	1.3666	1.4151	1.3142	1967	1708	1170	495	1812	musculoskeletal
733.8	1.2357	1.1574	1.2528	1.13	1.2807	1.1562	1.1462	1.1086	1.1451	1.1218	1.1719	1.0961	1.185	1.0669	1.2002	1.0815	1.0193	0.9821	1.0809	1.0577	1.3029	1.2221	1.3244	1.1968	1.3665	1.236	1.2889	1.2514	1.2132	1.1898	3449	3079	2264	732	2846	musculoskeletal
733.9	1.3348	1.1981	1.3682	1.2006	1.4414	1.3128	NA	NA	1.22	1.1433	1.1124	0.9924	1.1388	0.9919	1.1712	1.0606	NA	NA	1.004	0.9358	1.6018	1.4465	1.6438	1.4532	1.7739	1.625	NA	NA	1.4823	1.3969	288	278	215	NA	243	musculoskeletal
735	1.292	1.2092	1.4195	1.2916	1.4303	1.3106	1.0097	0.9841	1.1703	1.128	1.1262	1.0505	1.217	1.1021	1.2066	1.1008	0.7752	0.7519	1.016	0.9765	1.4822	1.3919	1.6558	1.5137	1.6954	1.5604	1.3152	1.2879	1.3481	1.303	539	419	334	150	485	musculoskeletal
735.1	1.3281	1.1968	1.4104	1.2513	1.3923	1.2169	1.1768	1.0884	1.2793	1.1902	1.172	1.0517	1.2195	1.0764	1.1882	1.0325	0.9385	0.8607	1.1226	1.041	1.5049	1.3619	1.6312	1.4546	1.6315	1.4343	1.4757	1.3765	1.4578	1.3607	658	457	379	228	598	musculoskeletal
735.2	1.4187	1.3153	1.4184	1.2903	1.4152	1.2846	1.2085	1.148	1.2718	1.2027	1.3424	1.2428	1.3382	1.2154	1.3302	1.2053	1.0425	0.9868	1.1993	1.1328	1.4993	1.3921	1.5033	1.3699	1.5056	1.3691	1.4008	1.3355	1.3486	1.2769	3176	2826	2467	467	2731	musculoskeletal
735.21	1.373	1.2652	1.3586	1.2318	1.3484	1.2306	1.3372	1.3102	1.2575	1.175	1.2905	1.1873	1.2762	1.1551	1.2642	1.1518	0.9962	0.9693	1.1778	1.0991	1.4607	1.3482	1.4464	1.3136	1.4382	1.3147	1.7949	1.771	1.3425	1.2562	2492	2411	2256	127	2165	musculoskeletal
735.23	1.2156	1.1344	1.2647	1.1508	1.2622	1.1557	NA	NA	1.1747	1.1077	1.122	1.045	1.1669	1.0593	1.1624	1.0619	NA	NA	1.0778	1.0145	1.317	1.2314	1.3707	1.2502	1.3706	1.2578	NA	NA	1.2803	1.2094	1423	1419	1339	NA	1217	musculoskeletal
735.3	1.2767	1.2069	1.2696	1.1793	1.272	1.1842	1.1967	1.1593	1.1809	1.1305	1.2302	1.1619	1.2229	1.1348	1.222	1.1365	1.0238	0.9877	1.1342	1.085	1.325	1.2536	1.3181	1.2255	1.3241	1.2339	1.3989	1.3608	1.2295	1.1779	6813	6626	5717	433	5659	musculoskeletal
736	1.1966	1.1219	1.2447	1.1401	1.2329	1.1338	1.0318	0.9902	1.1179	1.0771	1.1517	1.0788	1.1934	1.0918	1.1788	1.0828	0.9506	0.9101	1.0741	1.0341	1.2433	1.1667	1.2981	1.1905	1.2895	1.1871	1.1201	1.0774	1.1636	1.122	6788	5505	4784	1559	6095	musculoskeletal
736.2	1.1727	1.1192	1.2292	1.1677	1.1855	1.1433	1.0511	0.9825	1.0669	1.0327	1.0232	0.9733	1.063	1.0065	1.0024	0.9631	0.774	0.7154	0.9206	0.8881	1.344	1.287	1.4215	1.3548	1.4022	1.3572	1.4276	1.3495	1.2365	1.2009	510	442	326	107	419	musculoskeletal
737	1.2426	1.1561	1.2724	1.1408	1.3571	1.2477	NA	NA	1.1615	1.1116	1.0673	0.9894	1.078	0.9618	1.1285	1.0332	NA	NA	0.9927	0.9474	1.4467	1.3509	1.5018	1.3531	1.632	1.5067	NA	NA	1.359	1.3043	444	370	302	NA	408	musculoskeletal
737.1	1.2368	1.1694	1.2242	1.126	1.2303	1.1404	1.0984	1.019	1.1761	1.1327	1.1613	1.0968	1.1482	1.0544	1.1524	1.0667	0.8331	0.7668	1.1028	1.0611	1.3172	1.2468	1.3053	1.2024	1.3134	1.2192	1.4482	1.354	1.2542	1.2093	2707	2616	2513	136	2564	musculoskeletal
737.2	1.4139	1.3092	1.4118	1.2409	1.411	1.2728	NA	NA	1.2272	1.148	1.181	1.0887	1.1712	1.0227	1.1516	1.0334	NA	NA	1.0216	0.9517	1.6926	1.5744	1.7018	1.5057	1.7288	1.5676	NA	NA	1.4741	1.385	332	303	256	NA	303	musculoskeletal
737.3	1.2401	1.1608	1.2721	1.1613	1.2665	1.1567	1.0678	1.0346	1.1412	1.0918	1.1982	1.1207	1.2256	1.1178	1.2168	1.1102	0.9882	0.9553	1.1009	1.0525	1.2836	1.2024	1.3202	1.2064	1.3182	1.2051	1.1537	1.1204	1.1831	1.1325	8868	7537	6538	1747	8022	musculoskeletal
738	1.3428	1.2388	1.3242	1.159	1.2895	1.0899	1.2139	1.1946	1.1792	1.1158	1.2209	1.1233	1.1975	1.0441	1.1333	0.9527	1.0038	0.9819	1.0649	1.0051	1.4769	1.3661	1.4642	1.2865	1.4671	1.2468	1.4679	1.4534	1.3057	1.2387	1092	944	573	293	924	musculoskeletal
738.4	1.3167	1.2112	1.3083	1.1533	1.2983	1.1416	1.0568	0.9911	1.1994	1.1219	1.2616	1.1593	1.2534	1.1033	1.2427	1.0911	0.7888	0.7338	1.1479	1.0728	1.3742	1.2654	1.3657	1.2055	1.3564	1.1944	1.416	1.3387	1.2532	1.1732	5500	5432	5196	123	5084	musculoskeletal
739	1.1623000000000001	1.1005	1.2703	1.1777	1.2949	1.2048	0.8884	0.8833	1.0901	1.063	1.0716	1.0126	1.1629	1.0753	1.1763	1.0919	0.744	0.7365	1.0017	0.9751	1.2608	1.196	1.3877	1.2898	1.4255	1.3294	1.0607	1.0594	1.1863	1.1588	1464	1226	1038	308	1323	musculoskeletal
740.1	1.1444	1.0993	1.1381	1.0759	1.1339	1.0708	1.114	1.0678	1.0864	1.0567	1.1235	1.0788	1.1173	1.0558	1.113	1.0506	0.8401	0.7956	1.0651	1.0356	1.1657	1.1201	1.1593	1.0964	1.1552	1.0913	1.4771	1.4331	1.1082	1.0783	27965	27940	27430	132	24100	musculoskeletal
740.11	1.189	1.1376	1.1843	1.117	1.1818	1.1121	NA	NA	1.108	1.0756	1.1525	1.1022	1.1479	1.0821	1.1451	1.0768	NA	NA	1.0703	1.0385	1.2267	1.1743	1.2218	1.1531	1.2197	1.1484	NA	NA	1.147	1.114	9407	9401	9174	NA	7603	musculoskeletal
740.12	1.3142	1.2253	1.2894	1.1994	1.3343	1.2549	NA	NA	1.1196	1.0827	1.1721	1.0897	1.1495	1.0661	1.1796	1.1064	NA	NA	0.9928	0.9578	1.4735	1.3777	1.4463	1.3495	1.5093	1.4234	NA	NA	1.2625	1.2237	727	717	616	NA	637	musculoskeletal
740.2	1.3377	1.2324	1.3525	1.2172	1.3178	1.1852	NA	NA	1.2213	1.1477	1.226	1.1274	1.2396	1.1129	1.2073	1.0833	NA	NA	1.1154	1.0465	1.4596	1.3473	1.4757	1.3312	1.4384	1.2967	NA	NA	1.3373	1.2587	1275	1275	1262	NA	1159	musculoskeletal
740.9	1.3372	1.2359	1.3294	1.1895	1.3308	1.1894	1.3024	1.2098	1.2515	1.1803	1.3179	1.2176	1.3101	1.1717	1.3113	1.1715	1.1218	1.0357	1.2327	1.1622	1.3569	1.2544	1.3489	1.2075	1.3506	1.2077	1.512	1.4131	1.2707	1.1987	48612	48412	47100	490	44277	musculoskeletal
741	1.3666	1.2534	1.3921	1.2373	1.3473	1.1839	1.2059	1.1452	1.2486	1.1793	1.2967	1.1874	1.3185	1.1697	1.2637	1.1078	1.0579	1.0006	1.1812	1.1143	1.4404	1.323	1.4697	1.3089	1.4364	1.2651	1.3746	1.3107	1.3198	1.2482	3589	3312	2302	621	3109	musculoskeletal
741.1	1.1516	1.0641	1.1954	1.1095	1.0977	0.9832	NA	NA	1.0737	1.0233	0.9501	0.8731	0.9807	0.9036	0.8797	0.7819	NA	NA	0.8816	0.8362	1.3958	1.2969	1.457	1.3623	1.3697	1.2363	NA	NA	1.3077	1.2523	260	240	187	NA	237	musculoskeletal
741.2	1.3253	1.2374	1.3452	1.2278	1.3451	1.2319	1.1564	1.1067	1.2572	1.2011	1.2214	1.138	1.2341	1.1235	1.2223	1.1165	0.9496	0.9032	1.1542	1.1007	1.438	1.3453	1.4663	1.3418	1.4801	1.3592	1.4082	1.356	1.3693	1.3106	1473	1291	1032	273	1313	musculoskeletal
741.3	1.2313	1.1671	1.2654	1.1482	1.2457	1.1323	0.9824	0.9546	1.1725	1.1384	1.1745	1.1123	1.2042	1.0912	1.1849	1.0757	0.843	0.8168	1.117	1.0837	1.2909	1.2246	1.3298	1.2082	1.3096	1.1919	1.1447	1.1155	1.2307	1.1958	4840	4451	4353	415	4521	musculoskeletal
741.4	1.2907	1.2075	1.3056	1.183	1.3006	1.1762	1.1722	1.1239	1.1985	1.1528	1.2461	1.1648	1.2571	1.1378	1.25	1.1292	1.0745	1.0277	1.155	1.1103	1.3369	1.2517	1.356	1.23	1.3533	1.2252	1.2787	1.2292	1.2435	1.1969	8354	7184	6528	1383	7485	musculoskeletal
741.5	1.2885	1.2188	1.3696	1.2544	1.4273	1.2842	NA	NA	1.2587	1.2094	1.1414	1.0772	1.2093	1.1039	1.2545	1.1246	NA	NA	1.1107	1.0649	1.4546	1.379	1.5511	1.4254	1.6239	1.4665	NA	NA	1.4265	1.3735	712	683	641	NA	659	musculoskeletal
741.6	1.1858	1.1024	NA	NA	NA	NA	NA	NA	NA	NA	0.883	0.813	NA	NA	NA	NA	NA	NA	NA	NA	1.5924	1.4947	NA	NA	NA	NA	NA	NA	NA	NA	112	NA	NA	NA	NA	musculoskeletal
742	1.0561	1.0344	1.0848	1.0271	1.138	1.1057	NA	NA	0.9868	0.9754	0.8246	0.8042	0.8436	0.7944	0.8803	0.8529	NA	NA	0.7576	0.7463	1.3527	1.3305	1.3951	1.3278	1.4713	1.4334	NA	NA	1.2854	1.2748	150	149	143	NA	135	musculoskeletal
742.1	1.3815	1.3081	1.3187	1.1963	1.4008	1.2644	1.3867	1.3871	1.1926	1.1458	1.2187	1.1508	1.1587	1.0461	1.1983	1.0764	1.0376	1.0279	1.0407	0.997	1.5661	1.4868	1.5009	1.3681	1.6374	1.4853	1.8532	1.8718	1.3667	1.3168	607	559	382	118	490	musculoskeletal
742.2	1.3869	1.2466	1.4514	1.2552	1.5232	1.3331	1.2783	1.1818	1.2822	1.1889	1.2141	1.0864	1.2492	1.0724	1.1348	0.9828	1.0677	0.9808	1.1066	1.0211	1.5842	1.4304	1.6865	1.4692	2.0446	1.8083	1.5304	1.424	1.4856	1.3844	599	429	111	333	467	musculoskeletal
742.8	1.326	1.2134	1.2987	1.1513	1.311	1.1543	1.2722	1.2014	1.1918	1.1225	1.2533	1.1448	1.2265	1.0848	1.2213	1.0725	1.1096	1.0424	1.1229	1.056	1.403	1.2862	1.3752	1.2218	1.4072	1.2424	1.4588	1.3846	1.2649	1.1932	3081	2901	1818	588	2634	musculoskeletal
742.9	1.2627	1.1599	1.2876	1.1403	1.2971	1.1423	1.129	1.069	1.1543	1.0886	1.22	1.1195	1.2426	1.0988	1.239	1.0893	1.0518	0.9935	1.1125	1.0482	1.3068	1.2017	1.3343	1.1832	1.358	1.1979	1.2118	1.1502	1.1976	1.1306	8330	7532	4477	2078	6999	musculoskeletal
743.1	1.2834	1.2129	1.2937	1.1811	1.2962	1.1873	NA	NA	1.2222	1.1706	1.2254	1.1572	1.2351	1.1264	1.2373	1.1322	NA	NA	1.1657	1.1157	1.3442	1.2713	1.3551	1.2385	1.3578	1.245	NA	NA	1.2814	1.2281	4996	4983	4950	NA	4693	musculoskeletal
743.11	1.305	1.2168	1.2994	1.1702	1.2995	1.1742	1.3784	1.3009	1.2254	1.1588	1.2826	1.1956	1.2771	1.1496	1.2771	1.1534	1.0694	0.9997	1.2036	1.1379	1.3277	1.2385	1.3221	1.1912	1.3224	1.1954	1.7766	1.6927	1.2475	1.1801	35604	35547	35063	173	32807	musculoskeletal
743.12	1.3315	1.2695	1.3693	1.2464	1.3885	1.2724	NA	NA	1.3805	1.287	1.068	1.0157	1.0975	0.9934	1.1126	1.0145	NA	NA	1.1034	1.0241	1.6601	1.5867	1.7085	1.5638	1.7329	1.5959	NA	NA	1.7271	1.6172	213	212	212	NA	204	musculoskeletal
743.13	1.4049	1.2831	1.4153	1.2398	1.3788	1.2304	NA	NA	1.3008	1.1953	1.2676	1.1549	1.2748	1.1128	1.2387	1.1019	NA	NA	1.1654	1.068	1.557	1.4256	1.5713	1.3812	1.5347	1.3738	NA	NA	1.4521	1.3377	934	908	848	NA	812	musculoskeletal
743.2	1.2204	1.1728	1.2554	1.1644	1.2436	1.1645	NA	NA	1.16	1.1399	1.1245	1.0793	1.1536	1.0682	1.1418	1.0673	NA	NA	1.0651	1.0454	1.3245	1.2744	1.3661	1.2694	1.3545	1.2705	NA	NA	1.2634	1.243	1509	1434	1396	NA	1370	musculoskeletal
743.21	1.2239	1.1523	1.2365	1.1251	1.238	1.1259	NA	NA	1.1565	1.1132	1.1614	1.0925	1.1734	1.0663	1.1742	1.0665	NA	NA	1.0961	1.0543	1.2897	1.2154	1.303	1.1871	1.3052	1.1886	NA	NA	1.2201	1.1754	3940	3922	3867	NA	3706	musculoskeletal
743.4	1.3911	1.3177	1.3722	1.2509	1.3408	1.2628	NA	NA	1.1765	1.1361	1.1335	1.0699	1.1146	1.0108	1.0867	1.0194	NA	NA	0.955	0.9193	1.7074	1.6228	1.6894	1.5481	1.6543	1.5644	NA	NA	1.4495	1.404	262	252	246	NA	238	musculoskeletal
743.9	1.2738	1.1922	1.2913	1.1561	1.2777	1.1462	1.137	1.1008	1.1829	1.13	1.1911	1.1129	1.2008	1.0727	1.1793	1.0553	0.9794	0.9445	1.1014	1.0505	1.3623	1.2772	1.3886	1.2461	1.3843	1.245	1.3199	1.283	1.2704	1.2155	2210	1849	1526	459	1919	musculoskeletal
745	1.3045	1.2072	1.3058	1.1621	1.2951	1.1535	1.2206	1.1653	1.2119	1.1534	1.2827	1.1866	1.2829	1.141	1.2706	1.131	1.1667	1.1124	1.1908	1.1329	1.3267	1.2283	1.3292	1.1835	1.32	1.1764	1.277	1.2206	1.2334	1.1742	36720	32923	28365	5197	33207	musculoskeletal
747	1.3126	1.259	1.4624	1.3558	1.3587	1.2495	0.9552	0.9545	1.1704	1.1586	1.1208	1.0707	1.2308	1.1346	1.1119	1.0148	0.6959	0.6895	0.9845	0.9716	1.5372	1.4803	1.7375	1.6202	1.6602	1.5386	1.311	1.3214	1.3914	1.3815	397	328	237	102	319	congenital anomalies
747.1	1.198	1.1371	1.2549	1.1433	1.2422	1.1424	1.0401	0.9996	1.102	1.0567	1.121	1.0623	1.1605	1.0546	1.1297	1.0358	0.9332	0.8946	1.0266	0.9828	1.2804	1.2172	1.357	1.2396	1.366	1.2599	1.1593	1.1169	1.1828	1.1361	2218	1555	1027	854	1912	congenital anomalies
747.11	1.1545	1.0954	1.2324	1.1405	1.2717	1.1585	0.9963	0.9676	1.1099	1.0624	1.0835	1.0265	1.1398	1.0523	1.1604	1.054	0.9008	0.873	1.036	0.9901	1.2302	1.1689	1.3325	1.2362	1.3937	1.2733	1.102	1.0724	1.1891	1.14	2389	1558	1130	961	2019	congenital anomalies
747.12	1.1132	1.0912	1.162	1.1023	1.1394	1.0935	1.0113	0.9951	1.0222	1.0107	1.0169	0.995	1.041	0.9844	1.005	0.9614	0.8752	0.8587	0.9272	0.9149	1.2186	1.1966	1.297	1.2343	1.2918	1.2437	1.1686	1.1532	1.127	1.1165	1159	764	576	465	981	congenital anomalies
747.13	1.2282	1.1763	1.235	1.1412	1.2434	1.1466	0.9848	0.9531	1.1739	1.1358	1.1962	1.1452	1.2022	1.1102	1.2101	1.1152	0.8699	0.8396	1.142	1.1045	1.261	1.2082	1.2687	1.173	1.2777	1.1789	1.115	1.0821	1.2067	1.1681	15224	14686	14457	616	13912	congenital anomalies
747.2	1.1758	1.1319	1.3064	1.2254	1.2758	1.177	1.0249	1.0102	1.1027	1.0894	1.0615	1.0196	1.155	1.0796	1.1026	1.0123	0.8714	0.8563	0.9893	0.9756	1.3024	1.2564	1.4776	1.3908	1.4762	1.3685	1.2054	1.1917	1.2291	1.2164	942	624	441	391	823	congenital anomalies
748	1.0515	0.9384	1.295	1.0942	1.461	1.2739	0.9788	0.8626	0.9812	0.8772	0.9167	0.8143	1.0217	0.8538	1.1243	0.9709	0.8293	0.726	0.8508	0.7566	1.2062	1.0814	1.6414	1.4022	1.8984	1.6715	1.1553	1.0249	1.1316	1.0172	491	168	143	335	454	congenital anomalies
749	1.1265	1.1011	1.1813	1.0831	1.3481	1.2502	1.0925	1.0742	1.0867	1.0762	1.0653	1.0401	1.0433	0.9524	1.1267	1.0399	1.0284	1.0099	1.0196	1.0085	1.1913	1.1657	1.3376	1.2317	1.613	1.5031	1.1607	1.1426	1.1583	1.1485	3107	593	284	2653	2401	congenital anomalies
749.1	1.0291	0.9794	NA	NA	NA	NA	1.0201	0.9641	0.9842	0.9561	0.8733	0.8282	NA	NA	NA	NA	0.8502	0.7998	0.8205	0.7939	1.2128	1.1583	NA	NA	NA	NA	1.224	1.1623000000000001	1.1806	1.1514	348	NA	NA	286	292	congenital anomalies
749.2	1.0624	1.015	NA	NA	NA	NA	1.0006	0.9675	0.9953	0.9757	0.932	0.8879	NA	NA	NA	NA	0.8701	0.8393	0.8672	0.8482	1.2111	1.1602	NA	NA	NA	NA	1.1507	1.1152	1.1425	1.1225	560	NA	NA	490	501	congenital anomalies
750	1.3375	1.2366	1.3586	1.1258	NA	NA	NA	NA	1.3654	1.2902	1.0188	0.9341	1.007	0.8229	NA	NA	NA	NA	1.0283	0.9656	1.7558	1.6371	1.833	1.5402	NA	NA	NA	NA	1.813	1.7239	135	111	NA	NA	126	congenital anomalies
750.1	1.188	1.088	1.1821	1.0171	1.216	1.0693	NA	NA	1.1298	1.0648	0.9921	0.9043	0.964	0.8216	0.9794	0.8534	NA	NA	0.9354	0.8778	1.4226	1.3091	1.4496	1.2591	1.5098	1.3399	NA	NA	1.3646	1.2918	294	224	200	NA	267	congenital anomalies
750.11	1.4195	1.3063	1.5348	1.3981	1.5417	1.3945	NA	NA	1.4528	1.3811	1.0783	0.9869	1.1394	1.031	1.1339	1.0192	NA	NA	1.0903	1.0328	1.8688	1.7292	2.0675	1.8958	2.096	1.908	NA	NA	1.9359	1.847	134	114	108	NA	121	congenital anomalies
750.13	1.1416	1.1082	1.1546	1.0796	1.1834	1.089	1.1134	1.0968	1.1012	1.0743	1.0694	1.0371	1.0202	0.9514	1.0372	0.9513	1.032	1.0153	1.0248	0.9987	1.2187	1.1841	1.3069	1.2251	1.3502	1.2466	1.2013	1.1848	1.1833	1.1557	2319	657	591	1694	1931	congenital anomalies
750.14	1.2668	1.1739	1.2953	1.1603	1.2852	1.1605	NA	NA	1.1076	1.0328	1.0762	0.9941	1.0935	0.975	1.0789	0.97	NA	NA	0.9331	0.8671	1.4912	1.3861	1.5342	1.3808	1.5309	1.3884	NA	NA	1.3148	1.2301	376	352	326	NA	334	congenital anomalies
750.15	1.2567	1.1172	1.1828	1.0007	1.1667	1.0065	NA	NA	1.2163	1.1264	0.9963	0.8787	0.9344	0.781	0.9114	0.7771	NA	NA	0.9573	0.8809	1.5852	1.4205	1.4972	1.2824	1.4935	1.3038	NA	NA	1.5452	1.4402	178	168	152	NA	168	congenital anomalies
750.21	1.1825	1.1106	1.2237	1.0924	1.2147	1.0959	1.0124	0.9861	1.1352	1.0749	1.0694	1.0018	1.0923	0.9711	1.064	0.9559	0.8454	0.8198	1.0199	0.9631	1.3076	1.2313	1.3709	1.229	1.3867	1.2564	1.2123	1.1862	1.2637	1.1997	970	742	530	303	832	congenital anomalies
750.22	1.2011	1.1344	1.2262	1.0948	1.1427	1.0236	NA	NA	1.1487	1.1014	1.0235	0.9634	1.0342	0.9187	0.9441	0.8408	NA	NA	0.9716	0.9285	1.4095	1.3358	1.4538	1.3047	1.383	1.2461	NA	NA	1.3581	1.3064	381	328	256	NA	338	congenital anomalies
751.1	1.1325	1.1046	1.2178	1.1114	NA	NA	1.1073	1.0803	1.1252	1.1027	1.0563	1.0286	0.9629	0.8681	NA	NA	1.0308	1.0042	1.0421	1.0196	1.2142	1.1861	1.5401	1.4229	NA	NA	1.1894	1.1622	1.2149	1.1924	2131	164	NA	2016	1782	congenital anomalies
751.11	1.1707	1.1104	1.1962	1.1007	1.2063	1.102	1.2265	1.1575	1.1252	1.0927	1.0825	1.0243	1.0991	1.008	1.0639	0.9673	1.0651	1.0003	1.0332	1.0011	1.2662	1.2037	1.3019	1.2019	1.3678	1.2555	1.4124	1.3393	1.2255	1.1927	1604	1319	564	541	1301	congenital anomalies
751.12	1.0337	1.0161	1.2191	1.1426	1.1739	1.1211	1.0108	0.9916	0.987	0.9843	0.9836	0.966	1.0555	0.9846	0.9898	0.9419	0.9592	0.9401	0.9336	0.9302	1.0864	1.0688	1.4081	1.3258	1.3923	1.3345	1.0653	1.0459	1.0434	1.0415	3929	455	327	3525	3175	congenital anomalies
751.2	1.1152	1.0771	1.2232	1.1568	1.2244	1.1539	1.0342	1.0065	1.0358	1.0232	0.9678	0.9322	0.985	0.927	0.941	0.8817	0.8661	0.8398	0.8905	0.8771	1.285	1.2445	1.519	1.4436	1.5932	1.51	1.235	1.2062	1.2048	1.1937	485	199	133	316	427	congenital anomalies
751.21	1.1621	1.1123	1.1426	1.0413	1.1891	1.1043	1.0509	1.0032	1.0741	1.0512	1.0728	1.0253	1.0492	0.9542	1.0847	1.0056	0.858	0.8156	0.9862	0.9639	1.2589	1.2066	1.2442	1.1363	1.3035	1.2128	1.2873000000000001	1.2338	1.1697	1.1465	1502	1317	1141	239	1307	congenital anomalies
751.22	1.1633	1.099	1.1773	1.0568	1.1417	1.0262	1.09	1.0652	1.0615	1.0216	1.0803	1.0188	1.0814	0.9679	1.0328	0.9256	0.9595	0.9351	0.9818	0.9433	1.2527	1.1856	1.2818	1.1538	1.2621	1.1377	1.2382	1.2134	1.1476	1.1065	1806	1332	944	630	1582	congenital anomalies
751.3	0.9987	0.9831	1.0051	0.9789	NA	NA	0.9904	0.9703	0.9626	0.9612	0.847	0.831	0.7716	0.7456	NA	NA	0.81	0.7906	0.8066	0.803	1.1776	1.1632	1.3093	1.2852	NA	NA	1.211	1.1908	1.1488	1.1505	338	130	NA	228	300	congenital anomalies
752.1	1.2883	1.1841	1.2782	1.0799	1.4623	1.1788	NA	NA	1.1724	1.1105	1.0617	0.9705	1.0283	0.8603	1.114	0.8847	NA	NA	0.9598	0.9059	1.5633	1.4448	1.5888	1.3555	1.9197	1.5707	NA	NA	1.4321	1.3612	263	198	127	NA	234	congenital anomalies
752.11	1.2968	1.1761	1.3499	1.1765	1.3323	1.1475	1.1198	1.0433	1.1899	1.105	1.1711	1.0588	1.2021	1.0428	1.1424	0.9776	0.9465	0.8776	1.0682	0.9889	1.436	1.3064	1.5159	1.3273	1.5538	1.3469	1.3249	1.2402	1.3255	1.2348	964	722	395	361	829	congenital anomalies
752.2	1.1399	1.0613	1.3489	1.1721	1.3807	1.1775	1.0388	1.0001	1.0702	1.0202	1.0548	0.9802	1.199	1.0365	1.1703	0.9903	0.9439	0.9073	0.9869	0.939	1.2319	1.1491	1.5175	1.3253	1.6289	1.4001	1.1431	1.1024	1.1606	1.1084	1632	710	345	1073	1471	congenital anomalies
753	1.1756	1.1105	1.279	1.2174	NA	NA	1.0494	0.9765	1.1132	1.0777	0.9558	0.8989	0.9626	0.9092	NA	NA	0.7869	0.7275	0.8925	0.8609	1.4459	1.3719	1.6993	1.63	NA	NA	1.3995	1.3109	1.3886	1.3492	223	119	NA	117	193	congenital anomalies
753.1	1.2209	1.1719	1.2576	1.1896	1.2251	1.1757	1.2534	1.2056	1.1562	1.1295	1.0215	0.9768	0.9992	0.938	0.9267	0.8835	0.9665	0.9264	0.9519	0.9258	1.4592	1.406	1.5829	1.5088	1.6195	1.5644	1.6254	1.569	1.4043	1.378	313	185	123	150	261	congenital anomalies
753.2	1.1105	1.07	NA	NA	NA	NA	NA	NA	1.0773	1.082	0.8559	0.8209	NA	NA	NA	NA	NA	NA	0.8169	0.8181	1.4408	1.3947	NA	NA	NA	NA	NA	NA	1.4208	1.431	142	NA	NA	NA	126	congenital anomalies
754	1.224	1.1413	1.3279	1.1601	1.413	1.2173	1.0359	0.9716	1.1167	1.0722	1.0689	0.9929	1.1258	0.9769	1.158	0.9893	0.8384	0.7817	0.9677	0.9261	1.4017	1.312	1.5664	1.3776	1.7241	1.4977	1.2799	1.2077	1.2888	1.2412	544	351	240	233	480	congenital anomalies
755.1	1.2575	1.1914	1.3746	1.254	1.6042	1.4404	1.1233	1.0836	1.1202	1.0869	1.1523	1.0894	1.2012	1.0903	1.3596	1.214	1.0082	0.97	1.0185	0.986	1.3724	1.303	1.5729	1.4423	1.8927	1.709	1.2516	1.2105	1.2321	1.1982	1329	528	363	872	1112	congenital anomalies
755.3	1.0222	0.9798	NA	NA	NA	NA	0.9501	0.937	0.9352	0.936	0.8703	0.8304	NA	NA	NA	NA	0.796	0.7823	0.7813	0.7791	1.2007	1.1561	NA	NA	NA	NA	1.1341	1.1223	1.1194	1.1244	366	NA	NA	297	286	congenital anomalies
755.4	1.2191	1.1947	1.1566	1.0834	1.3221	1.1956	1.2125	1.1974	1.0608	1.0492	1.0764	1.0525	0.9132	0.8505	0.9819	0.8788	1.0519	1.0361	0.92490000000000006	0.9123	1.3807	1.3561	1.4648	1.3801	1.7801	1.6267	1.3976	1.384	1.2168	1.2066	638	174	109	495	523	congenital anomalies
755.6	1.2086	1.1523	1.2628	1.1424	1.3294	1.1843	1.1049	1.066	1.0821	1.0375	1.0547	1.002	1.0346	0.9298	1.0075	0.8887	0.9345	0.8982	0.9347	0.8933	1.3849	1.3252	1.5414	1.4036	1.7542	1.5782	1.3064	1.2652	1.2526	1.205	566	241	124	381	476	congenital anomalies
755.61	1.0406	0.9878	1.1682	1.067	1.1777	1.0773	0.8874	0.8621	0.9348	0.9132	0.9415	0.8914	1.0189	0.9257	0.9698	0.8815	0.7758	0.7517	0.8405	0.8191	1.1503	1.0947	1.3392	1.2299	1.4301	1.3165	1.0151	0.9888	1.0396	1.0183	947	502	238	525	815	congenital anomalies
756	1.1953	1.124	1.2	1.0632	1.3102	1.1611	1.1236	1.0843	1.0311	0.9861	1.0472	0.981	0.9812	0.8622	0.9975	0.8746	0.9556	0.9187	0.8928	0.8504	1.3644	1.2879	1.4675	1.311	1.721	1.5415	1.3212	1.2797	1.1909	1.1434	569	228	125	386	476	congenital anomalies
756.1	0.9996	0.9023	NA	NA	NA	NA	NA	NA	NA	NA	0.7505	0.6717	NA	NA	NA	NA	NA	NA	NA	NA	1.3314	1.2119	NA	NA	NA	NA	NA	NA	NA	NA	114	NA	NA	NA	NA	congenital anomalies
756.21	1.2631	1.243	1.268	1.2591	NA	NA	1.1947	1.1458	1.2392	1.2282	1.0373000000000001	1.0173	0.9564	0.9403	NA	NA	0.9403	0.8965	0.998	0.9857	1.538	1.5187	1.6812	1.686	NA	NA	1.5179	1.4644	1.5387	1.5304	267	119	NA	183	223	congenital anomalies
756.3	1.4338	1.1759	1.3864	1.0098	1.2366	0.8906	1.325	1.1933	1.2474	1.0719	1.2754	1.0383	1.2084	0.8692	0.9828	0.6937	1.1227	1.003	1.1041	0.9435	1.6119	1.3316	1.5905	1.173	1.5558	1.1434	1.5636	1.4197	1.4093	1.2176	797	540	173	411	697	congenital anomalies
756.5	1.2707	1.19	1.3119	1.1952	1.3159	1.1737	1.0676	1.0304	1.1492	1.1083	1.1807	1.1038	1.2103	1.1002	1.2036	1.0706	0.9135	0.8779	1.0643	1.0246	1.3674	1.2829	1.422	1.2985	1.4385	1.2868	1.2477	1.2094	1.241	1.1989	1865	1550	1251	417	1651	congenital anomalies
757	1.3578	1.2808	1.7727	1.5907	1.809	1.5789	1.1993	1.1574	1.324	1.265	1.2175	1.1455	1.4988	1.3375	1.4897	1.2917	1.0432	1.0037	1.1754	1.1208	1.5142	1.4321	2.0966	1.8917	2.1968	1.9298	1.3787	1.3345	1.4915	1.4278	857	373	279	519	718	congenital anomalies
758	1.2794	1.2142	1.4156	1.2568	1.5003	1.3589	1.0452	1.0385	1.1155	1.0894	1.1004	1.04	1.1609	1.0232	1.1508	1.0323	0.8485	0.8395	0.9471	0.9214	1.4874	1.4175	1.7263	1.5438	1.9559	1.7889	1.2876	1.2846	1.3138	1.288	444	247	138	235	374	congenital anomalies
758.1	1.7082	1.6206	2.4788	2.3875	2.9584	2.8139	1.1297	1.0778	1.383	1.3138	1.5883	1.5043	2.2429	2.1534	2.6101	2.475	1.0202	0.9711	1.2699	1.2037	1.8373	1.7459	2.7394	2.6471	3.3531	3.1993	1.2509	1.1961	1.5061	1.434	2051	1166	762	983	1424	congenital anomalies
759	1.1256	1.0602	1.2615	1.1408	1.3584	1.2494	1.0527	1.0029	1.0755	1.0393	1.0078	0.9465	1.0837	0.9744	1.1256	1.03	0.909	0.863	0.958	0.9236	1.2572	1.1876	1.4685	1.3355	1.6395	1.5156	1.2191	1.1655	1.2074	1.1696	797	413	265	454	724	congenital anomalies
759.1	1.0625	1.0403	1.1057	1.0263	1.0208	0.9859	1.0388	1.031	1.0352	1.0304	0.9231	0.9017	0.8848	0.8159	0.7686	0.7371	0.8728	0.8642	0.8867	0.8802	1.2229	1.2001	1.3818	1.291	1.3556	1.3187	1.2363	1.2301	1.2085	1.2062	481	185	108	325	399	congenital anomalies
760	1.2983	1.1905	1.2979	1.1318	1.3008	1.1385	1.1451	1.091	1.1877	1.1227	1.2816	1.1748	1.2809	1.1164	1.2818	1.1213	1.0977	1.0442	1.1717	1.1072	1.3153	1.2065	1.3151	1.1474	1.3201	1.156	1.1946	1.1399	1.204	1.1384	60233	57895	46321	5857	53676	symptoms
761	1.342	1.2085	1.3293	1.133	1.3584	1.1538	1.1853	1.1225	1.2172	1.1297	1.2951	1.165	1.2814	1.0904	1.3046	1.1062	1.0713	1.011	1.1733	1.0879	1.3907	1.2537	1.379	1.1772	1.4145	1.2035	1.3113	1.2464	1.2628	1.1731	7994	7406	6088	1030	7247	symptoms
764	1.2937	1.1682	1.3032	1.1135	1.2903	1.1029	1.1581	1.1202	1.1946	1.1151	1.2537	1.1311	1.2631	1.0778	1.2475	1.0649	0.9751	0.9358	1.1566	1.0788	1.3348	1.2065	1.3446	1.1504	1.3345	1.1423	1.3756	1.3409	1.2339	1.1526	10148	10113	8600	361	9225	symptoms
765	1.3224	1.1923	1.3095	1.0965	1.3329	1.1149	NA	NA	1.2059	1.1239	1.2151	1.0927	1.2034	1.0037	1.2198	1.016	NA	NA	1.1064	1.0291	1.4392	1.301	1.4249	1.1979	1.4565	1.2234	NA	NA	1.3143	1.2276	1339	1340	1189	NA	1245	symptoms
766	1.3252	1.18	1.3305	1.1178	1.3319	1.1104	1.2152	1.1623000000000001	1.2095	1.1218	1.2663	1.1259	1.2711	1.0656	1.2691	1.0557	0.9436	0.8925	1.1548	1.0699	1.3868	1.2366	1.3928	1.1724	1.3977	1.1679	1.5648	1.5136	1.2667	1.1763	4757	4713	4155	169	4450	symptoms
770	1.3678	1.2533	1.375	1.1987	1.4245	1.2428	1.2356	1.173	1.2715	1.2012	1.3033	1.1923	1.3046	1.135	1.342	1.1682	1.1156	1.0557	1.2087	1.1404	1.4356	1.3173	1.4492	1.266	1.5121	1.3221	1.3686	1.3033	1.3375	1.2652	4383	3601	2770	1035	3877	symptoms
771	1.3587	1.262	1.3856	1.2383	1.3995	1.2546	1.2488	1.2022	1.3005	1.2383	1.2816	1.1887	1.303	1.1623000000000001	1.3096	1.1718	1.0575	1.0138	1.2214	1.1615	1.4404	1.3397	1.4734	1.3194	1.4955	1.3434	1.4747	1.4257	1.3847	1.3202	2936	2660	2254	385	2520	symptoms
771.1	1.4013	1.3061	1.4075	1.2645	1.4181	1.2732	1.2057	1.1723	1.3067	1.2392	1.371	1.2772	1.3765	1.2359	1.385	1.2427	1.1031	1.0701	1.2771	1.2105	1.4323	1.3357	1.4391	1.2938	1.4519	1.3044	1.3178	1.2843	1.337	1.2685	21683	20952	18627	1339	19449	symptoms
772	1.2248000000000001	1.1747	1.2566	1.1622	1.2354	1.1613	1.0539	0.9961	1.1567	1.1336	1.16	1.1112	1.1876	1.0967	1.1622	1.0909	0.9098	0.8557	1.0933	1.0702	1.2933	1.2419	1.3297	1.2317	1.3133	1.2362	1.2209	1.1596	1.2238	1.2006	3592	3276	2820	484	3259	symptoms
772.1	1.2464	1.1632	1.2784	1.1761	1.3592	1.2554	NA	NA	1.1616	1.1301	1.0963	1.0202	1.1208	1.0282	1.1851	1.0915	NA	NA	1.0184	0.9884	1.4171	1.3261	1.4581	1.3454	1.5588	1.444	NA	NA	1.3248	1.2921	639	603	562	NA	586	symptoms
772.4	1.0673	0.9727	1.3384	1.2048	1.3941	1.2433	NA	NA	0.9258	0.878	0.8831	0.8	1.0655	0.9512	1.0801	0.9552	NA	NA	0.7596	0.7166	1.2899	1.1828	1.6811	1.5261	1.7993	1.6183	NA	NA	1.1283	1.0757	273	188	151	NA	244	symptoms
773	1.3676	1.2595	1.3783	1.2148	1.3901	1.2258	1.2128	1.1657	1.2545	1.1871	1.3405	1.2339	1.3498000000000001	1.1888	1.3587	1.1972	1.1464	1.1002	1.2285	1.162	1.3953	1.2857	1.4074	1.2413	1.4222	1.255	1.283	1.2351	1.281	1.2127	25521	23243	19458	3343	22908	symptoms
780	1.1633	1.1805	1.1739	1.1607	1.1556	1.1452	1.0447	1.0419	1.14	1.1747	1.1022	1.1176	1.1113	1.0979	1.0928	1.0819	0.8431	0.8368	1.0781	1.11	1.2276	1.247	1.2399	1.2272	1.222	1.2122	1.2945	1.2973	1.2054	1.2433	3844	3690	3544	221	3561	symptoms
781	1.1762	1.1368	1.1889	1.1135	1.187	1.1124	1.0562	1.0364	1.1313	1.1138	1.1608	1.1216	1.1726	1.0979	1.1702	1.0962	1.0151	0.9952	1.1156	1.0981	1.1918	1.1521	1.2054	1.1293	1.2041	1.1287	1.099	1.0794	1.1472	1.1297	61354	56317	52697	6297	54633	symptoms
782.3	1.3279	1.2586	1.3291	1.2153	1.3393	1.2232	1.2118	1.1624	1.2656	1.2224	1.2982	1.2299	1.2991	1.1872	1.3086	1.1945	1.0455	0.9984	1.2363	1.1938	1.3584	1.288	1.3598	1.244	1.3707	1.2526	1.4044	1.3533	1.2955	1.2518	20865	20570	19881	481	19325	symptoms
782.6	1.2574	1.1685	1.2567	1.1264	1.1507	1.0376	1.3878	1.2999	1.1719	1.1098	1.1342	1.0517	1.1184	0.9989	1.014	0.9114	1.1354	1.0584	1.0529	0.9946	1.3939	1.2983	1.4121	1.27	1.3057	1.1813	1.6962	1.5965	1.3043	1.2383	935	718	596	259	848	symptoms
783	1.2225	1.1698	1.2678	1.1668	1.2706	1.1738	1.1518	1.1189	1.1603	1.1304	1.2	1.1478	1.2371	1.1377	1.2359	1.1408	1.1211	1.0884	1.1376	1.1078	1.2455	1.1923	1.2991	1.1966	1.3063	1.2077	1.1834	1.1502	1.1835	1.1534	28770	16423	12706	13760	25222	symptoms
785	1.272	1.1851	1.285	1.1466	1.3066	1.1663	1.1869	1.1422	1.181	1.1234	1.2606	1.1741	1.2724	1.135	1.2904	1.1514	1.167	1.1225	1.1692	1.1119	1.2836	1.1962	1.2977	1.1584	1.323	1.1814	1.2072	1.1623000000000001	1.1929	1.135	125464	102812	62876	37604	101217	symptoms
788	1.1964	1.1481	1.201	1.1174	1.2027	1.1238	1.0952	1.0549	1.1382	1.1128	1.1783	1.1304	1.1821	1.0995	1.1826	1.1046	1.0477	1.0079	1.1198	1.0946	1.2148	1.1661	1.2201	1.1357	1.2232	1.1434	1.1448	1.1041	1.1568	1.1314	43614	40258	35478	5290	38136	symptoms
789	1.231	1.1567	1.2526	1.12	1.2543	1.1327	1.1666	1.1269	1.1499	1.1062	1.2159	1.1421	1.235	1.1037	1.2341	1.1139	1.1415	1.1021	1.1349	1.0914	1.2463	1.1714	1.2705	1.1365	1.2749	1.1518	1.1923	1.1523	1.1652	1.1211	66001	49305	37038	21941	57542	symptoms
790	1.2534	1.1786	1.275	1.1551	1.2625	1.1559	1.1269	1.1244	1.225	1.1748	1.1544	1.0833	1.1716	1.0587	1.1533	1.0536	0.8755	0.8676	1.1256	1.0774	1.3609	1.2822	1.3875	1.2604	1.382	1.2681	1.4505	1.4573	1.3331	1.2811	1549	1443	1261	174	1429	symptoms
790.1	1.5243	1.4374	1.4893	1.3704	1.4796	1.3673	NA	NA	1.3297	1.2531	1.2792	1.202	1.237	1.1327	1.2217	1.1242	NA	NA	1.0973	1.0303	1.8164	1.7189	1.793	1.6581	1.7919	1.6629	NA	NA	1.6112	1.5241	331	291	268	NA	274	symptoms
790.6	1.2393	1.1774	1.2386	1.1373	1.2406	1.1376	1.1844	1.1496	1.1703	1.1354	1.2159	1.1547	1.2149	1.115	1.2162	1.1146	1.0903	1.0558	1.1474	1.1128	1.2631	1.2004	1.2628	1.1601	1.2656	1.1611	1.2865	1.2519	1.1938	1.1585	28223	27256	25657	1540	25681	symptoms
791	1.2193	1.1866	1.229	1.1295	1.2237	1.1166	1.0816	1.0747	1.1613	1.1555	1.1718	1.1396	1.1804	1.0837	1.1735	1.0696	0.9159	0.906	1.1142	1.1079	1.2687	1.2356	1.2796	1.1772	1.276	1.1657	1.2774	1.2748	1.2104	1.2052	6432	6203	5777	376	5857	symptoms
793	1.1801	1.1576	1.1071	1.0394	1.1427	1.0795	1.0581	1.0514	1.1281	1.1423	1.0581	1.0355	0.987	0.9239	1.0148	0.9558	0.7749	0.7638	1.0067	1.0168	1.3161	1.2942	1.2418	1.1694	1.2867	1.2191	1.4447	1.4473	1.2641	1.2833	837	744	692	108	772	symptoms
793.2	1.1717	1.1174	1.1703	1.0872	1.178	1.0959	1.1357	1.077	1.0971	1.0666	1.0948	1.0427	1.092	1.0129	1.0947	1.0167	0.8961	0.8428	1.0217	0.9919	1.2541	1.1974	1.2542	1.167	1.2676	1.1813	1.4394	1.3763	1.1782	1.1469	2110	1999	1786	189	1876	symptoms
794	1.0626	1.0309	1.0513	1.0161	1.1553	1.0405	1.1169	1.1282	1.0877	1.0844	0.9465	0.915	0.9357	0.9005	0.8675	0.7732	0.8693	0.8698	0.9585	0.9523	1.193	1.1615	1.1813	1.1464	1.5385	1.4004	1.4351	1.4633	1.2343	1.2348	710	692	111	160	577	symptoms
797	1.1849	1.1558	1.3139	1.2471	1.2115	1.1399	NA	NA	1.1943	1.2019	1.0195	0.9915	1.1208	1.0598	1.027	0.9626	NA	NA	1.0228	1.0268	1.377	1.3473	1.5402	1.4675	1.4292	1.3497	NA	NA	1.3945	1.4069	439	404	368	NA	401	symptoms
797.1	1.089	1.099	1.0842	1.0523	1.0593	1.0186	NA	NA	1.0715	1.0951	0.9843	0.992	0.9795	0.9492	0.9562	0.9178	NA	NA	0.9623	0.9822	1.2048	1.2175	1.2	1.1665	1.1735	1.1304	NA	NA	1.1932	1.2209	948	939	911	NA	834	symptoms
798	1.2404	1.1765	1.2315	1.1216	1.2216	1.1169	1.2232	1.1785	1.1652	1.1297	1.2143	1.1513	1.2041	1.0959	1.1928	1.0899	1.1574	1.1135	1.1399	1.1046	1.267	1.2023	1.2596	1.1479	1.2512	1.1447	1.2927	1.2473	1.1911	1.1552	23449	20786	18510	3424	21508	symptoms
798.1	1.4931	1.2653	1.4944	1.1743	1.4605	1.1481	1.3123	1.2262	1.339	1.1632	1.3962	1.1795	1.3941	1.0905	1.3427	1.0499	1.1198	1.0408	1.2483	1.0813	1.5968	1.3572	1.6018	1.2644	1.5887	1.2556	1.5378	1.4446	1.4362	1.2513	2283	2076	1346	448	2004	symptoms
800	1.0948	1.0634	1.1045	1.0428	1.1243	1.0677	1.0163	0.9975	1.0524	1.04	1.0578	1.0268	1.0643	1.0038	1.079	1.0237	0.9442	0.925	1.0129	1.0004	1.1331	1.1014	1.1463	1.0832	1.1715	1.1135	1.0939	1.0756	1.0934	1.0812	8111	6863	5613	1795	6526	injuries & poisonings
800.1	1.1076	1.0995	1.1135	1.0834	1.1163	1.0842	1.074	1.0696	1.0909	1.0938	1.0839	1.0756	1.0895	1.0598	1.0922	1.0605	0.8452	0.8346	1.0659	1.0685	1.1319	1.1238	1.1379	1.1075	1.1409	1.1085	1.3646	1.3709	1.1165	1.1198	22544	22421	22271	173	19750	injuries & poisonings
800.2	1.1023	1.0919	1.115	1.0824	1.1188	1.0848	0.9809	0.9715	1.0848	1.0869	1.0804	1.0699	1.0923	1.0601	1.0958	1.0622	0.8972	0.887	1.0616	1.0634	1.1247	1.1144	1.1381	1.1052	1.1422	1.108	1.0724	1.0642	1.1085	1.1109	25942	24948	24537	1190	22614	injuries & poisonings
800.3	1.0841	1.0531	1.1121	1.0434	1.109	1.0412	1.0404	1.0253	1.0463	1.034	1.0474	1.0167	1.0662	0.9992	1.0558	0.9901	0.9862	0.9707	1.0064	0.9938	1.122	1.0907	1.16	1.0896	1.165	1.095	1.0975	1.083	1.0878	1.0758	8131	5262	3886	3466	6389	injuries & poisonings
800.4	1.0951	1.0623	1.128	1.0662	1.1046	1.0462	0.9272	0.8977	1.0168	1.0096	1.0201	0.988	1.0479	0.9885	1.0178	0.9623	0.7663	0.7367	0.9393	0.9313	1.1756	1.1421	1.2142	1.1501	1.1988	1.1373	1.1219	1.0939	1.1008	1.0946	1880	1726	1395	278	1491	injuries & poisonings
801	1.1022	1.0571	1.1198	1.0364	1.1492	1.0609	0.9627	0.9532	1.0748	1.0489	1.0585	1.0142	1.0729	0.9917	1.0933	1.008	0.8827	0.8716	1.0275	1.0017	1.1477	1.1018	1.1687	1.0831	1.2079	1.1167	1.0499	1.0424	1.1244	1.0983	5848	5124	3794	1304	4681	injuries & poisonings
801.1	1.1032	1.0608	1.1791	1.1061	1.2985	1.1634	0.9877	0.9928	1.1043	1.0763	0.9378	0.8977	0.991	0.9244	1.0375	0.9222	0.7315	0.7277	0.9201	0.893	1.2977	1.2536	1.4029	1.3235	1.6252	1.4677	1.3335	1.3545	1.3253	1.2971	362	309	186	111	287	injuries & poisonings
802	1.1111	1.0837	1.1211	1.071	1.1362	1.0864	0.8823	0.8893	1.0676	1.0498	1.0671	1.0403	1.0762	1.0273	1.0893	1.0409	0.74	0.7425	1.0231	1.0054	1.1568	1.129	1.168	1.1166	1.185	1.1339	1.052	1.0651	1.1141	1.0961	6509	6340	6052	313	5836	injuries & poisonings
803	1.0879	1.0561	1.1596	1.0922	1.1902	1.1407	1.0077	0.9861	1.0331	1.023	1.0183	0.98740000000000006	1.0631	0.9992	1.0802	1.0334	0.9156	0.8942	0.9583	0.9477	1.1623000000000001	1.1297	1.2649	1.1937	1.3114	1.259	1.1091	1.0875	1.1138	1.1043	2203	1257	1027	1058	1715	injuries & poisonings
803.1	1.1089	1.0878	1.1379	1.081	1.1361	1.0767	1.0588	1.0571	1.0807	1.0755	1.0759	1.0549	1.0965	1.0409	1.0933	1.0354	1.0068	1.0042	1.0458	1.0404	1.1429	1.1216	1.1808	1.1225	1.1805	1.1197	1.1136	1.1127	1.1167	1.1118	10942	7254	6760	3901	9330	injuries & poisonings
803.2	1.058	1.0366	1.0972	1.0568	1.1069	1.0658	1.01	0.9992	1.0244	1.0129	1.0367	1.0153	1.0673	1.0275	1.0743	1.0338	0.9813	0.9702	1.0009	0.9893	1.0798	1.0583	1.1279	1.0871	1.1405	1.0988	1.0397	1.0291	1.0485	1.0371	23610	12452	10625	11920	18431	injuries & poisonings
803.3	1.1545	1.1106	1.1637	1.0834	1.1924	1.1022	1.0052	0.9915	1.0951	1.0788	1.1114	1.0683	1.1189	1.0405	1.1429	1.0553	0.9046	0.8892	1.051	1.0347	1.1994	1.1546	1.2103	1.1279	1.2442	1.1512	1.117	1.1056	1.1411	1.1248	7012	6527	5667	901	5997	injuries & poisonings
804	1.0482	1.0203	1.0852	1.0274	1.0996	1.0421	1.0119	0.998	0.9973	0.9878	1.0221	0.9944	1.0509	0.994	1.0559	0.9997	0.977	0.9626	0.969	0.9591	1.075	1.047	1.1206	1.0619	1.1452	1.0863	1.0481	1.0346	1.0265	1.0173	15344	9028	5771	8096	11805	injuries & poisonings
805	1.1844	1.1347	1.1811	1.0967	1.212	1.128	1.0149	1.0103	1.1426	1.1183	1.143	1.0944	1.1394	1.057	1.1665	1.0847	0.8939	0.8856	1.1004	1.0763	1.2273	1.1766	1.2243	1.1378	1.2592	1.1729	1.1523	1.1526	1.1865	1.162	8082	7844	7027	627	7155	injuries & poisonings
807	1.219	1.1623000000000001	1.2102	1.1125	1.2362	1.1275	1.0865	1.111	1.1445	1.1192	1.1716	1.1163	1.1629	1.0679	1.1857	1.0803	0.912	0.928	1.0975	1.0725	1.2682	1.2102	1.2594	1.1589	1.2888	1.1768	1.2942	1.3302	1.1935	1.168	6514	6407	5894	328	5765	injuries & poisonings
809	1.1858	1.1441	1.1877	1.1048	1.2389	1.1443	1.0507	1.0336	1.1147	1.0991	1.0977	1.0575	1.0978	1.0192	1.1394	1.0502	0.8256	0.8051	1.0254	1.0095	1.2809	1.2377	1.2849	1.1976	1.347	1.2469	1.3371	1.327	1.2117	1.1966	1690	1602	1443	177	1430	injuries & poisonings
817	1.0998000000000001	1.0524	1.143	1.017	1.1193	1.0254	1.0838	1.0518	1.0572	1.0273	0.997	0.9519	1.0024	0.8877	0.9423	0.8596	0.9502	0.9195	0.9466	0.918	1.2132	1.1634	1.3033	1.1651	1.3295	1.2231	1.236	1.2032	1.1806	1.1496	1015	544	319	574	821	injuries & poisonings
818	1.1089	1.0861	1.1269	1.0734	1.1503	1.0905	0.9981	0.9886	1.0653	1.0609	1.0589	1.0363	1.0746	1.0226	1.0936	1.0358	0.871	0.8596	1.0143	1.0094	1.1613	1.1383	1.1818	1.1268	1.2098	1.1481	1.1438	1.137	1.1188	1.115	4885	4583	4148	536	4312	injuries & poisonings
819	1.125	1.0922	1.1642	1.0931	1.1937	1.121	1.0359	1.0194	1.0576	1.0453	1.0989	1.0663	1.134	1.0639	1.1554	1.0842	0.9957	0.9788	1.0302	1.0176	1.1517	1.1188	1.1952	1.1231	1.2333	1.159	1.0776	1.0616	1.0858	1.0738	18084	14150	9555	6304	14386	injuries & poisonings
830	1.1518	1.0917	1.1717	1.0719	1.1262	1.0668	1.0825	1.0591	1.0907	1.0601	1.1127	1.0536	1.1289	1.0314	1.0678	1.0102	1.0169	0.9932	1.0506	1.0201	1.1923	1.1312	1.2161	1.114	1.1878	1.1266	1.1522	1.1294	1.1324	1.1016	8227	6917	3358	2574	6858	injuries & poisonings
835	1.2264	1.1482	1.2316	1.1323	1.237	1.1289	1.1605	1.1054	1.1305	1.0745	1.2012	1.124	1.2057	1.1077	1.2066	1.1004	1.1003	1.046	1.1043	1.0489	1.2522	1.1729	1.258	1.1574	1.2681	1.1582	1.224	1.1681	1.1574	1.1006	21687	20302	14578	3603	16501	injuries & poisonings
836	1.2951	1.2129	1.2969	1.172	1.3418	1.206	NA	NA	1.1888	1.1531	1.1793	1.1018	1.1802	1.0633	1.2127	1.0862	NA	NA	1.0784	1.0436	1.4223	1.3352	1.4251	1.2917	1.4847	1.339	NA	NA	1.3106	1.2741	1071	1065	908	NA	967	injuries & poisonings
840	1.2174	1.1462	1.1902	1.0886	1.1576	1.0727	1.2101	1.1551	1.1444	1.103	1.0949	1.0278	1.0621	0.9673	0.9944	0.9174	1.0057	0.9559	1.0157	0.9763	1.3535	1.2783	1.3336	1.2251	1.3475	1.2543	1.456	1.3958	1.2895	1.2463	860	722	399	299	664	injuries & poisonings
840.3	1.0337	0.9998	1.0092	0.9414	0.9848	0.9462	NA	NA	1.0225	1.0108	0.8659	0.8333	0.8345	0.7737	0.7717	0.736	NA	NA	0.8347	0.8214	1.2341	1.1996	1.2206	1.1454	1.2568	1.2164	NA	NA	1.2526	1.2439	291	246	145	NA	218	injuries & poisonings
850	1.2696	1.2035	1.273	1.1635	1.2601	1.1543	1.2226	1.1727	1.187	1.1521	1.2392	1.1741	1.2407	1.1331	1.225	1.1213	1.1534	1.1045	1.1568	1.1222	1.3007	1.2337	1.3062	1.1947	1.2962	1.1882	1.2961	1.2452	1.218	1.1828	16761	14625	12023	3111	14552	injuries & poisonings
851	1.2787	1.2072	1.2895	1.1749	1.2732	1.1653	1.2262	1.1746	1.1833	1.1456	1.2614	1.1905	1.2712	1.1577	1.2536	1.1469	1.1826	1.1315	1.1664	1.1289	1.2962	1.2241	1.3081	1.1923	1.2931	1.184	1.2715	1.2193	1.2005	1.1625	53275	47864	40200	8014	46944	injuries & poisonings
853	1.3257	1.2238	1.3566	1.1866	1.3002	1.1705	1.1502	1.0857	1.1957	1.1379	1.2351	1.138	1.2618	1.1007	1.2043	1.0817	0.8959	0.8418	1.1121	1.0567	1.4231	1.316	1.4586	1.2793	1.4036	1.2667	1.4768	1.4002	1.2857	1.2253	1957	1860	1631	163	1807	injuries & poisonings
854	1.3103	1.2455	1.3386	1.2057	1.3363	1.2048	1.0141	0.9948	1.1937	1.1717	1.2696	1.2061	1.2954	1.1656	1.2915	1.1633	0.9183	0.8988	1.1556	1.1337	1.3523	1.2863	1.3833	1.2471	1.3826	1.2478	1.12	1.1011	1.2332	1.2111	9866	9093	8384	996	9084	injuries & poisonings
857	1.1391	1.1105	1.1557	1.0968	1.1353	1.0754	1.0275	0.9697	1.0766	1.0724	1.1004	1.0721	1.1161	1.0584	1.0943	1.0358	0.8734	0.8192	1.039	1.0344	1.1792	1.1503	1.1967	1.1365	1.1779	1.1165	1.2088	1.1478	1.1155	1.1118	8538	8392	7525	387	7974	injuries & poisonings
858	1.3079	1.2359	1.3167	1.2098	1.3392	1.2333	1.1287	1.1002	1.2016	1.1693	1.2733	1.2025	1.2812	1.1763	1.3009	1.1972	1.0295	1.0004	1.1688	1.1368	1.3435	1.2702	1.3532	1.2442	1.3786	1.2705	1.2375	1.2099	1.2354	1.2027	13678	13074	11614	1217	12548	injuries & poisonings
859	1.3076	1.2292	1.3331	1.2106	1.3324	1.211	1.1605	1.1068	1.1943	1.1568	1.2715	1.1945	1.2942	1.1743	1.291	1.1723	1.0767	1.025	1.1603	1.1233	1.3448	1.265	1.3731	1.2479	1.3752	1.251	1.2507	1.1952	1.2292	1.1914	12458	11132	9626	1821	11466	injuries & poisonings
860	1.241	1.2137	1.3024	1.25	1.2682	1.2206	1.0729	1.0796	1.1528	1.1564	1.1273	1.1001	1.1747	1.1244	1.1315	1.0858	0.8637	0.8647	1.0442	1.0452	1.3662	1.339	1.444	1.3895	1.4214	1.3721	1.3329	1.3481	1.2727	1.2795	1036	882	709	215	945	neoplasms
870	1.0916	1.0457	1.1244	1.0134	1.3992	1.2658	0.9178	0.9066	1.0462	1.0432	1.0067	0.9622	1.0244	0.9197	1.2359	1.1138	0.8129	0.79990000000000006	0.957	0.9519	1.1836	1.1364	1.2343	1.1167	1.5842	1.4386	1.0363	1.0275	1.1438	1.1432	1537	1102	675	668	1249	injuries & poisonings
870.1	1.131	1.1025	1.1488	1.083	1.176	1.1087	1.0219	1.0204	1.0916	1.0823	1.0758	1.0477	1.0847	1.0211	1.1033	1.0388	0.9337	0.9305	1.0343	1.0245	1.1891	1.1602	1.2167	1.1486	1.2535	1.1834	1.1184	1.1189	1.1521	1.1432	4027	3061	2530	1212	3469	injuries & poisonings
870.2	1.0844	1.0696	1.0786	1.0233	1.1739	1.1257	1.0547	1.0316	1.0379	1.0371	0.9911	0.9758	0.9637	0.9117	1.0246	0.9796	0.9265	0.9035	0.9404	0.9381	1.1865	1.1723	1.2072	1.1486	1.3449	1.2935	1.2006	1.1778	1.1455	1.1466	1219	764	555	574	1011	injuries & poisonings
870.3	1.1289	1.1005	1.1844	1.1181	1.2042	1.1376	0.9742	0.9648	1.0837	1.0724	1.1077	1.0794	1.1584	1.093	1.1756	1.11	0.9421	0.9324	1.0619	1.0505	1.1505	1.122	1.211	1.1438	1.2335	1.1659	1.0074	0.9983	1.106	1.0949	28524	21364	18584	8473	24852	injuries & poisonings
870.4	1.1221	1.0815	1.1952	1.1174	1.2055	1.1228	0.8879	0.8871	1.0781	1.052	1.0458	1.0065	1.1057	1.0317	1.1088	1.0306	0.7685	0.7654	1.0004	0.975	1.204	1.162	1.2921	1.2102	1.3107	1.2231	1.0258	1.0281	1.1618	1.1351	2051	1705	1504	441	1809	injuries & poisonings
870.5	1.0233	1.0029	1.1248	1.0757	1.1949	1.1223	0.9509	0.9415	0.9845	0.9753	0.9779	0.9576	1.0468	0.999	1.0926	1.024	0.8998	0.8901	0.9369	0.9273	1.0708	1.0504	1.2087	1.1583	1.3068	1.2301	1.0048	0.9959	1.0346	1.0257	4608	1848	1227	3072	3837	injuries & poisonings
870.6	1.1529	1.1079	1.1665	1.0858	1.2377	1.1361	1.042	1.0298	1.1234	1.1215	1.0501	1.0066	1.0541	0.9783	1.0959	1.0027	0.8762	0.8608	1.0159	1.0118	1.2658	1.2195	1.2907	1.2052	1.3978	1.2873000000000001	1.2393	1.232	1.2424	1.2431	1141	951	686	333	981	injuries & poisonings
870.8	1.1273	1.0958	1.0805	1.0169	1.3214	1.191	1.0961	1.0879	1.0601	1.0471	0.9964	0.9654	0.8914	0.8338	1.0045	0.8961	0.944	0.9336	0.9225	0.9079	1.2755	1.2439	1.3097	1.24	1.7384	1.5828	1.2725	1.2677	1.2182	1.2077	652	254	132	452	516	injuries & poisonings
871	1.0979	1.0523	1.1493	1.0595	1.2041	1.1072	0.9807	0.9719	1.054	1.028	1.0768	1.0317	1.1242	1.0356	1.173	1.0778	0.9492	0.9399	1.0318	1.0059	1.1193	1.0733	1.175	1.0838	1.2361	1.1373	1.0133	1.005	1.0767	1.0506	27381	20760	15409	9328	22587	injuries & poisonings
871.3	1.1081	1.0599	1.2429	1.102	1.328	1.1909	1.0128	0.9898	1.0906	1.0514	1.0154	0.9691	1.1066	0.9764	1.1491	1.026	0.8985	0.8759	0.9909	0.9532	1.2092	1.1592	1.3959	1.2437	1.5347	1.3823	1.1416	1.1186	1.2004	1.1598	1299	727	477	700	1081	injuries & poisonings
871.4	1.1236	1.0916	1.2431	1.1264	1.3295	1.1887	0.9401	0.9534	1.066	1.0506	0.9914	0.9607	1.0643	0.9598	1.118	0.9944	0.772	0.7798	0.9312	0.9152	1.2734	1.2404	1.4518	1.322	1.5809	1.4209	1.1448	1.1655	1.2204	1.2062	640	424	351	253	555	injuries & poisonings
872	0.9855	0.9894	0.9783	0.9709	1.008	1.0108	0.9826	0.9731	0.9382	0.9399	0.9066	0.9089	0.8769	0.8679	0.8836	0.8834	0.8737	0.8631	0.8529	0.8531	1.0712	1.077	1.0916	1.086	1.15	1.1565	1.1051	1.0971	1.0321	1.0356	1306	732	497	685	995	injuries & poisonings
873	1.1331	1.1055	1.2604	1.1543	1.3609	1.248	0.9956	1.0016	1.0522	1.0356	1.048	1.0208	1.1447	1.0449	1.2087	1.1047	0.8864	0.8899	0.9663	0.9497	1.225	1.1972	1.3879	1.2752	1.5323	1.41	1.1181	1.1274	1.1458	1.1294	1602	1037	686	720	1327	injuries & poisonings
874	1.3529	1.2523	1.3049	1.1396	1.279	1.0798	NA	NA	1.2058	1.1716	1.2035	1.1105	1.1585	1.0072	1.1303	0.9492	NA	NA	1.0699	1.0373000000000001	1.5207	1.4122	1.4699	1.2893	1.4472	1.2284	NA	NA	1.3589	1.3233	716	681	622	NA	663	injuries & poisonings
905	1.28	1.2001	1.2923	1.1942	1.3127	1.1735	NA	NA	1.1356	1.0879	1.1008	1.0274	1.1067	1.0173	1.0805	0.9587	NA	NA	0.9624	0.9177	1.4884	1.4018	1.5091	1.4019	1.5948	1.4363	NA	NA	1.3399	1.2896	419	389	250	NA	337	injuries & poisonings
907	1.1027	1.0664	1.1253	1.0421	1.1649	1.075	0.9944	0.9952	1.0194	1.0041	1.0503	1.0145	1.0684	0.9876	1.0929	1.0067	0.9057	0.9036	0.9657	0.9501	1.1577	1.121	1.1852	1.0996	1.2417	1.1479	1.0919	1.0959	1.076	1.0612	4011	3421	2275	1144	3175	injuries & poisonings
913	1.0975	1.0162	0.9848	0.8756	0.9482	0.8754	NA	NA	0.9979	0.9416	0.8842	0.8141	0.7705	0.6784	0.7178	0.6585	NA	NA	0.7809	0.7318	1.3622	1.2686	1.2586	1.13	1.2524	1.1637	NA	NA	1.2752	1.2115	199	145	111	NA	151	injuries & poisonings
915	1.1458	1.1018	1.1863	1.0955	1.207	1.1184	0.9932	0.974	1.089	1.0663	1.129	1.0853	1.1668	1.077	1.1856	1.0981	0.9645	0.9452	1.0719	1.0494	1.163	1.1186	1.2062	1.1143	1.2289	1.1391	1.0228	1.0037	1.1063	1.0836	47549	38385	33586	11393	42090	injuries & poisonings
916	1.1584	1.112	1.1811	1.0912	1.2049	1.1162	0.972	0.9585	1.1019	1.0772	1.1265	1.0808	1.1463	1.0582	1.1671	1.0805	0.9099	0.896	1.0702	1.0457	1.1912	1.144	1.217	1.1251	1.2439	1.1531	1.0382	1.0253	1.1346	1.1096	13528	11824	10631	2224	12240	injuries & poisonings
930	5.5838	4.3658	2.7953	1.8082	2.0151	1.5735	7.3443	5.8223	5.4759	4.2749	5.2819	4.1143	2.5351	1.6196	1.7325	1.3389	6.8769	5.4247	5.1545	4.0056	5.903	4.6327	3.0821	2.0187	2.3437	1.8494	7.8435	6.2489	5.8173	4.5624	6437	1302	460	5577	5437	injuries & poisonings
938	1.9717	1.8658	1.9659	1.8364	1.9739	1.824	NA	NA	1.6377	1.6127	1.6486	1.552	1.6322	1.5166	1.6195	1.4883	NA	NA	1.3518	1.323	2.3582	2.243	2.3677	2.2237	2.4057	2.2355	NA	NA	1.9841	1.9659	350	320	279	NA	290	dermatologic
938.1	1.4767	1.4266	1.6931	1.6032	NA	NA	NA	NA	1.5046	1.4458	1.1495	1.1052	1.2459	1.1706	NA	NA	NA	NA	1.1493	1.0964	1.8971	1.8415	2.3007	2.1955	NA	NA	NA	NA	1.9698	1.9065	171	111	NA	NA	150	dermatologic
938.2	1.3201	1.2547	1.3051	1.2231	1.3239	1.2366	NA	NA	1.2493	1.1957	1.2728	1.209	1.2584	1.1786	1.2762	1.1911	NA	NA	1.2023	1.15	1.3692	1.3021	1.3535	1.2694	1.3735	1.2839	NA	NA	1.2981	1.2432	7794	7772	7653	NA	6959	dermatologic
939	7.8136	7.2259	6.8154	6.1152	6.0053	5.4985	9.0818	8.3418	6.9486	6.4785	7.6829	7.1029	6.6712	5.9826	5.8604	5.3628	8.8565	8.1316	6.8268	6.3628	7.9465	7.3511	6.9628	6.2507	6.1538	5.6376	9.3129	8.5574	7.0725	6.5963	84723	46492	32628	43598	71715	dermatologic
941	1.5263	1.3851	1.4549	1.2733	1.398	1.2444	1.8481	1.7121	1.4296	1.32	1.4008	1.268	1.3258	1.1566	1.2664	1.1239	1.5172	1.3962	1.3081	1.2052	1.6631	1.5131	1.5967	1.4019	1.5432	1.3778	2.2512	2.0996	1.5625	1.4456	1423	1192	1037	298	1306	injuries & poisonings
942	1.7009	1.7019	NA	NA	NA	NA	NA	NA	1.6621	1.7038	1.2833	1.2751	NA	NA	NA	NA	NA	NA	1.2495	1.2681	2.2545	2.2716	NA	NA	NA	NA	NA	NA	2.2111	2.2892	137	NA	NA	NA	130	injuries & poisonings
946	1.9595	1.6816	1.7599	1.4364	1.6634	1.4039	2.7561	2.3255	1.809	1.5963	1.842	1.5767	1.6431	1.336	1.5363	1.292	2.4431	2.0487	1.6942	1.4916	2.0844	1.7935	1.885	1.5443	1.8011	1.5255	3.1093	2.6397	1.9316	1.7085	2962	2249	1619	968	2562	injuries & poisonings
947	1.8978	1.6366	1.7689	1.4567	1.8115	1.4953	2.0382	1.7658	1.8318	1.5791	1.8116	1.5591	1.6636	1.3656	1.6869	1.3875	1.9071	1.647	1.7438	1.5001	1.9882	1.7178	1.8809	1.5539	1.9453	1.6115	2.1782	1.8931	1.9242	1.6623000000000001	5321	2835	2084	2772	4679	dermatologic
949	2.2199	1.9134	1.9063	1.5836	1.7143	1.4684	2.7053	2.3218	2.0693	1.8088	2.0805	1.7882	1.7553	1.452	1.5455	1.3182	2.4575	2.0999	1.9286	1.6811	2.3686	2.0474	2.0703	1.7272	1.9016	1.6358	2.9781	2.5672	2.2204	1.9463	2834	1569	948	1480	2350	injuries & poisonings
949.1	1.0476	1.0145	1.0826	1.0241	1.0047	0.9571	1.009	0.9475	1.0085	0.9868	0.9015	0.8709	0.8345	0.7862	0.7729	0.7334	0.8386	0.784	0.8634	0.8431	1.2174	1.1818	1.4045	1.3339	1.3059	1.2491	1.2141	1.1452	1.1781	1.1551	424	164	160	264	405	injuries & poisonings
952	1.0293	1.0227	1.0411	0.9994	1.1047	1.0629	NA	NA	1.005	0.9952	0.8849	0.8772	0.8903	0.8511	0.9254	0.8869	NA	NA	0.8514	0.8401	1.1972	1.1922	1.2173	1.1736	1.3189	1.274	NA	NA	1.1863	1.1789	422	382	303	NA	341	injuries & poisonings
957	1.3135	1.2224	1.3452	1.2011	1.3296	1.1713	NA	NA	1.2036	1.157	1.1867	1.1018	1.2143	1.081	1.1988	1.0524	NA	NA	1.0847	1.0408	1.4538	1.3563	1.4901	1.3346	1.4747	1.3036	NA	NA	1.3355	1.2862	939	936	905	NA	872	injuries & poisonings
958	1.0943	1.0658	1.1072	1.0386	1.124	1.0677	1.0489	1.0345	1.0446	1.0437	1.0273	0.9993	1.0367	0.9709	1.0447	0.9908	0.9016	0.8852	0.9754	0.9736	1.1657	1.1367	1.1825	1.1111	1.2094	1.1507	1.2202	1.209	1.1186	1.1189	2569	2323	1932	438	2157	injuries & poisonings
958.1	1.1751	1.1307	1.163	1.097	1.1219	1.0699	NA	NA	1.1719	1.1696	0.9204	0.8823	0.9077	0.851	0.8682	0.8247	NA	NA	0.9066	0.9019	1.5003	1.4491	1.4902	1.414	1.4497	1.3881	NA	NA	1.5148	1.5168	160	150	139	NA	140	injuries & poisonings
958.2	1.0475	1.0031	1.092	1.0107	1.0947	1.025	1.1227	1.0783	1.0438	1.0315	0.9123	0.8708	0.9463	0.872	0.9265	0.8643	0.8459	0.8054	0.8981	0.8853	1.2026	1.1553	1.2601	1.1715	1.2933	1.2155	1.4901	1.4438	1.213	1.2018	515	463	342	131	430	injuries & poisonings
960	1.6151	1.4014	1.6286	1.3568	1.6427	1.3661	1.4204	1.3107	1.4932	1.3311	1.5812	1.3709	1.5935	1.3262	1.6039	1.3323	1.333	1.2273	1.461	1.3015	1.6496	1.4325	1.6644	1.3881	1.6823	1.4007	1.5135	1.3998	1.5261	1.3614	24400	22914	18975	2787	22398	injuries & poisonings
960.1	1.5247	1.3763	1.6431	1.3776	1.7586	1.4435	1.3047	1.2437	1.3858	1.2919	1.3242	1.1906	1.3994	1.1644	1.4428	1.1714	1.0369	0.9842	1.1932	1.1086	1.7556	1.5911	1.9292	1.6298	2.1434	1.7787	1.6418	1.5716	1.6094	1.5054	521	392	267	193	450	injuries & poisonings
960.2	1.4396	1.3211	1.4496	1.2856	1.4554	1.2993	1.3703	1.2772	1.3646	1.2707	1.4228	1.3053	1.432	1.2695	1.4353	1.2808	1.3307	1.239	1.3472	1.2541	1.4566	1.3371	1.4674	1.302	1.4758	1.3181	1.4111	1.3165	1.3822	1.2875	75992	68701	52815	12829	62561	injuries & poisonings
961	1.5172	1.3255	1.5382	1.2785	1.5243	1.2562	1.2673	1.2074	1.407	1.2767	1.4213	1.2387	1.4382	1.1914	1.4146	1.1614	1.05	0.9944	1.3164	1.1923	1.6195	1.4183	1.6451	1.3719	1.6424	1.3587	1.5295	1.466	1.5038	1.3672	2474	2315	1859	312	2307	injuries & poisonings
961.1	1.5871	1.3942	1.5642	1.3181	1.5778	1.3308	NA	NA	1.458	1.3187	1.4883	1.3044	1.4662	1.2319	1.4743	1.2397	NA	NA	1.3638	1.2312	1.6926	1.4901	1.6688	1.4104	1.6887	1.4285	NA	NA	1.5587	1.4125	2515	2482	2241	NA	2273	injuries & poisonings
962	1.2647	1.1495	1.3442	1.0985	1.3491	1.1007	1.0422	1.0177	1.1519	1.0973	1.1557	1.0474	1.217	0.9893	1.1989	0.9722	0.8834	0.8569	1.0498	0.9976	1.384	1.2616	1.4846	1.2198	1.5182	1.2462	1.2295	1.2088	1.2638	1.2069	1223	986	696	370	1122	injuries & poisonings
962.3	1.5982	1.378	1.6022	1.3025	1.5463	1.2653	1.3706	1.2888	1.4425	1.2769	1.4914	1.2823	1.4915	1.2076	1.4319	1.1668	1.1257	1.0513	1.3443	1.1871	1.7127	1.481	1.7211	1.4048	1.67	1.3721	1.6687	1.58	1.5479	1.3735	2226	2047	1753	290	2061	injuries & poisonings
963	1.2259	1.1782	1.2386	1.1636	1.2186	1.1568	1.1656	1.1248	1.1502	1.137	1.1855	1.1385	1.1953	1.1218	1.1726	1.1121	1.0753	1.0351	1.11	1.0965	1.2678	1.2193	1.2836	1.2068	1.2665	1.2033	1.2634	1.2222	1.1919	1.1789	8518	7403	6255	1601	7406	injuries & poisonings
963.1	1.335	1.2835	1.5553	1.4468	NA	NA	NA	NA	1.1469	1.1132	1.0498	1.0033	1.1837	1.0951	NA	NA	NA	NA	0.8876	0.8575	1.6977	1.6419	2.0435	1.9113	NA	NA	NA	NA	1.482	1.4452	167	132	NA	NA	144	injuries & poisonings
964	1.2425	1.1833	1.2546	1.1491	1.2517	1.1424	1.0702	1.07	1.1674	1.1303	1.1683	1.1115	1.177	1.0764	1.171	1.067	0.8922	0.889	1.0958	1.0599	1.3214	1.2597	1.3373	1.2268	1.3379	1.2231	1.2835	1.2877	1.2436	1.2054	2723	2514	2302	305	2523	injuries & poisonings
964.1	1.2711	1.2091	1.2757	1.1726	1.272	1.1576	NA	NA	1.1921	1.1496	1.1847	1.1257	1.1884	1.0907	1.1839	1.0756	NA	NA	1.1099	1.0692	1.3638	1.2987	1.3694	1.2606	1.3666	1.2459	NA	NA	1.2804	1.2361	2103	2073	2008	NA	1996	injuries & poisonings
965	1.3116	1.1813	1.3498000000000001	1.1406	1.4056	1.1879	1.0839	1.0506	1.2229	1.1337	1.2905	1.1617	1.3266	1.1201	1.3772	1.1628	1.0492	1.0159	1.2021	1.1139	1.333	1.2012	1.3735	1.1615	1.4347	1.2135	1.1198	1.0866	1.2441	1.1539	39157	33202	24181	9715	34065	injuries & poisonings
965.1	1.3802	1.2165	1.3927	1.1719	1.3693	1.1642	1.2627	1.1825	1.2655	1.1613	1.3378	1.1779	1.3499	1.1343	1.323	1.1233	1.119	1.0425	1.2265	1.1246	1.4238	1.2563	1.4368	1.2107	1.4171	1.2066	1.4248	1.3412	1.3057	1.1993	10675	10555	8596	759	10260	injuries & poisonings
965.3	1.1679	1.1161	1.2383	1.0953	1.2479	1.1167	0.9299	0.9347	1.0736	1.06	1.083	1.0331	1.1415	1.0067	1.1295	1.0079	0.8063	0.8067	0.9886	0.9742	1.2595	1.2057	1.3434	1.1917	1.3786	1.2371	1.0725	1.0831	1.1659	1.1533	1698	1436	969	467	1405	injuries & poisonings
966	1.2483	1.1387	1.2894	1.0652	1.3299	1.1047	1.0013	1.0161	1.1079	1.0791	1.183	1.0772	1.2189	1.0041	1.2402	1.0268	0.8908	0.9007	1.0479	1.0194	1.3172	1.2037	1.364	1.13	1.426	1.1886	1.1256	1.1462	1.1712	1.1424	3375	3007	1949	724	3019	injuries & poisonings
967	1.3807	1.2293	1.3469	1.1474	1.3408	1.1265	1.264	1.1882	1.2363	1.1467	1.2949	1.1502	1.2554	1.0662	1.2295	1.0289	1.1193	1.048	1.1569	1.0709	1.4723	1.3138	1.445	1.2349	1.4621	1.2333	1.4273	1.3472	1.3211	1.2278	2483	1986	1289	744	2243	injuries & poisonings
969	1.1567	1.078	1.2013	1.0091	1.3061	1.0795	0.9662	0.97	1.0586	1.0413	1.1236	1.0463	1.1643	0.9765	1.2482	1.0294	0.921	0.9234	1.026	1.0085	1.1907	1.1108	1.2395	1.0427	1.3666	1.132	1.0135	1.019	1.0922	1.0752	11596	9490	4536	4368	9695	injuries & poisonings
971	1.1915	1.1465	1.2491	1.1297	1.2477	1.1327	1.0099	0.9947	1.1378	1.1317	1.1286	1.0849	1.18	1.0654	1.1707	1.061	0.8894	0.8725	1.0754	1.0686	1.2579	1.2117	1.3222	1.1978	1.3297	1.2091	1.1467	1.134	1.2039	1.1986	3453	3086	2498	615	3113	injuries & poisonings
972	1.295	1.2269	1.3234	1.1876	1.2971	1.1659	0.9793	0.9498	1.2161	1.1826	1.2429	1.1766	1.2692	1.1376	1.243	1.116	0.8146	0.7857	1.1657	1.133	1.3494	1.2793	1.3799	1.2397	1.3535	1.2181	1.1775	1.1481	1.2686	1.2345	6146	5946	5731	285	5717	injuries & poisonings
972.2	1.3896	1.3371	1.3423	1.2326	1.3755	1.2944	NA	NA	1.2657	1.2586	1.1226	1.0769	1.0823	0.9875	1.1083	1.0381	NA	NA	1.0121	1.0046	1.7202	1.6601	1.6648	1.5386	1.7071	1.6139	NA	NA	1.583	1.5768	216	215	214	NA	198	injuries & poisonings
973	1.2672	1.1469	1.3329	1.1122	1.3358	1.1339	1.0236	0.9969	1.1975	1.1335	1.1735	1.0598	1.2288	1.0215	1.2197	1.0314	0.8618	0.835	1.1062	1.0451	1.3685	1.2411	1.4457	1.2108	1.463	1.2465	1.2159	1.1903	1.2964	1.2294	1780	1555	1266	347	1643	injuries & poisonings
974	1.4253	1.3303	1.4371	1.2763	1.408	1.2512	NA	NA	1.2997	1.2481	1.3197	1.2298	1.3286	1.1772	1.3002	1.1527	NA	NA	1.2008	1.1516	1.5393	1.439	1.5544	1.3838	1.5246	1.3582	NA	NA	1.4067	1.3526	1860	1795	1733	NA	1708	injuries & poisonings
975	1.3339	1.1927	1.4113	1.1778	1.563	1.2644	1.1565	1.0998000000000001	1.2338	1.1076	1.208	1.0758	1.2547	1.0408	1.3143	1.0526	1.0003	0.9463	1.1091	0.9915	1.4729	1.3223	1.5876	1.3329	1.8587	1.5188	1.337	1.2783	1.3726	1.2374	1052	729	331	488	889	injuries & poisonings
976	1.2516	1.1718	1.7464	1.4788	1.8442	1.5642	1.0058	0.9676	1.2368	1.188	1.0918	1.0191	1.427	1.1987	1.4369	1.2058	0.8394	0.8052	1.0688	1.0244	1.4348	1.3473	2.1374	1.8243	2.367	2.0291	1.2051	1.1628	1.4311	1.3777	527	265	178	290	465	injuries & poisonings
979	1.3083	1.1898	1.3843	1.1447	1.463	1.1966	1.0362	1.0123	1.1873	1.1315	1.2232	1.11	1.285	1.0584	1.3329	1.0848	0.9173	0.8935	1.1049	1.0511	1.3993	1.2752	1.4913	1.238	1.6058	1.3198	1.1705	1.1469	1.2758	1.218	2180	1741	1134	656	1859	injuries & poisonings
981	1.13	1.0624	1.1569	0.9774	1.2648	1.035	0.9631	0.98	1.0484	1.0455	1.0853	1.019	1.1087	0.9348	1.185	0.9664	0.8991	0.9129	1.0037	0.9997	1.1766	1.1076	1.2072	1.022	1.3499	1.1085	1.0317	1.0521	1.0951	1.0933	5797	5029	2102	2038	4832	injuries & poisonings
983	0.9771	0.9552	1.0133	0.938	NA	NA	0.8572	0.849	0.9505	0.9437	0.8238	0.8026	0.7963	0.732	NA	NA	0.692	0.682	0.788	0.7801	1.159	1.1367	1.2894	1.2019	NA	NA	1.0619	1.0568	1.1464	1.1417	338	162	NA	215	271	injuries & poisonings
985	1.1618	1.0955	1.1707	1.0506	1.1744	1.0617	NA	NA	1.0989	1.1116	0.9052	0.8491	0.8942	0.7961	0.872	0.7836	NA	NA	0.8486	0.8555	1.491	1.4132	1.5327	1.3863	1.5818	1.4385	NA	NA	1.4231	1.4443	153	131	102	NA	138	injuries & poisonings
986	1.0757	1.0718	NA	NA	NA	NA	NA	NA	NA	NA	0.8117	0.8043	NA	NA	NA	NA	NA	NA	NA	NA	1.4257	1.4282	NA	NA	NA	NA	NA	NA	NA	NA	115	NA	NA	NA	NA	injuries & poisonings
987	1.052	1.0205	1.0762	0.9729	1.123	1.0244	1.0435	1.0517	1.0402	1.0264	0.9029	0.8728	0.9097	0.8186	0.9271	0.8411	0.7721	0.7721	0.8852	0.8709	1.2257	1.1932	1.2732	1.1563	1.3604	1.2478	1.4104	1.4326	1.2223	1.2098	405	330	256	102	360	injuries & poisonings
988	1.3099	1.2255	NA	NA	NA	NA	1.1164	1.0778	1.2187	1.1543	1.0538	0.9802	NA	NA	NA	NA	0.8393	0.8051	0.9534	0.8979	1.6282	1.5321	NA	NA	NA	NA	1.4849	1.443	1.558	1.4838	204	NA	NA	117	165	injuries & poisonings
989	0.9907	0.946	1.1121	0.9506	1.2147	1.0492	0.9174	0.8927	0.9219	0.9022	0.8652	0.8238	0.894	0.7569	0.9357	0.79990000000000006	0.7786	0.7556	0.7983	0.7788	1.1345	1.0863	1.3834	1.1938	1.577	1.3761	1.0809	1.0548	1.0646	1.0451	503	192	139	337	438	injuries & poisonings
990	1.1682	1.1376	1.1667	1.1049	1.1614	1.0966	1.0895	1.131	1.0934	1.1023	1.1398	1.1095	1.1382	1.0774	1.1326	1.0689	0.9136	0.9437	1.0663	1.0746	1.1973	1.1664	1.1959	1.1331	1.1909	1.125	1.2993	1.3554	1.1211	1.1307	15940	15749	15211	329	15016	injuries & poisonings
994.2	1.2409	1.198	1.2488	1.1645	1.2455	1.1594	1.0862	1.0571	1.1858	1.169	1.2194	1.1768	1.2268	1.1435	1.2229	1.1379	1.0083	0.9792	1.1647	1.1478	1.2628	1.2195	1.2712	1.1858	1.2685	1.1813	1.1702	1.1412	1.2074	1.1906	34356	33202	31291	1833	31894	injuries & poisonings
1000	0.9953	0.9777	1.1106	1.0426	1.1323	1.0516	0.9258	0.9188	0.9622	0.9624	0.9504	0.933	1.0395	0.974	1.0452	0.9688	0.8719	0.8644	0.9153	0.9148	1.0422	1.0247	1.1867	1.1159	1.2266	1.1415	0.9831	0.9766	1.0115	1.0126	4449	2160	1498	2585	3769	other
1001	1.1236	1.0737	1.3119	1.1845	1.2965	1.1756	1.022	1.0022	1.0604	1.0289	1.0863	1.0373000000000001	1.2484	1.1253	1.2246	1.1085	0.9779	0.9583	1.022	0.9909	1.1622	1.1113	1.3786	1.2467	1.3726	1.2467	1.0681	1.0482	1.1002	1.0683	8527	3990	3011	4947	7126	other
1002	1.2667	1.1955	1.2707	1.1555	1.265	1.1528	1.1517	1.1122	1.2001	1.1573	1.2446	1.1742	1.2478	1.1341	1.241	1.1303	1.0916	1.0527	1.178	1.1357	1.2892	1.2172	1.2941	1.1774	1.2895	1.1757	1.2151	1.1751	1.2225	1.1793	32744	30266	27215	3638	29116	other
1004	1.1878	1.1104	1.1771	1.013	1.2665	1.0854	1.0608	1.0392	1.1077	1.0851	1.1494	1.0734	1.1331	0.9735	1.208	1.0333	1.0079	0.9855	1.0705	1.0477	1.2274	1.1486	1.2229	1.0541	1.3278	1.1401	1.1165	1.0958	1.1463	1.1239	9786	6775	4516	4166	8760	other
1005	1.2831	1.223	1.3097	1.2026	1.307	1.2007	1.0488	1.0246	1.2116	1.1829	1.2366	1.1779	1.2601	1.1559	1.2546	1.1514	0.9444	0.9204	1.1664	1.138	1.3314	1.27	1.3613	1.2512	1.3617	1.2522	1.1647	1.1405	1.2587	1.2296	7534	6857	6110	890	6933	other
1006	0.9214	0.9101	0.8858	0.8742	0.8954	0.8754	0.9358	0.9347	0.9064	0.9124	0.8208	0.8086	0.7497	0.7358	0.7196	0.7002	0.8074	0.804	0.7951	0.7983	1.0344	1.0244	1.0466	1.0386	1.1141	1.0945	1.0846	1.0867	1.0333	1.0427	684	304	174	431	542	other
1007	1.0859	1.0811	1.1189	1.0721	1.157	1.1139	1.0017	1.024	1.0203	1.039	0.9903	0.9838	1.0129	0.9676	1.0163	0.9755	0.8545	0.8691	0.9187	0.9336	1.1908	1.1881	1.2359	1.188	1.3173	1.2719	1.1743	1.2066	1.133	1.1563	1122	929	553	400	858	other
1008	1.1054	1.076	1.1252	1.0556	1.1599	1.0877	1.0091	1.0141	1.053	1.0472	1.0574	1.0283	1.0735	1.0057	1.0974	1.0278	0.9247	0.9269	1.003	0.9965	1.1555	1.1259	1.1795	1.108	1.2259	1.1511	1.1013	1.1096	1.1054	1.1005	5009	4318	3179	1306	4128	other
1009	1.1649	1.1088	1.2011	1.0975	1.2304	1.1268	1.0594	1.0376	1.1047	1.0742	1.1476	1.092	1.181	1.0786	1.2061	1.104	1.0317	1.0098	1.0869	1.0565	1.1824	1.1259	1.2215	1.1168	1.2551	1.15	1.0879	1.0662	1.1229	1.0922	45692	35468	26227	14115	38103	other
1010	1.4435	1.3496	1.3297	1.2166	1.33	1.2166	1.9714	1.7359	1.3543	1.2936	1.4245	1.3314	1.3109	1.1989	1.3082	1.1961	1.9128	1.6818	1.3355	1.2753	1.4628	1.3682	1.3487	1.2345	1.3521	1.2373	2.0318	1.7918	1.3733	1.3122	60388	50680	37629	13628	53513	other
1011	1.2943	1.2102	1.3018	1.1718	1.2887	1.169	1.1994	1.1527	1.2068	1.1554	1.2597	1.1771	1.2651	1.1378	1.2486	1.1316	1.1206	1.0748	1.1727	1.1221	1.3297	1.2442	1.3394	1.2068	1.3301	1.2076	1.2838	1.2362	1.2419	1.1897	13419	11896	9589	2259	11695	other
1012	0.9716	0.956	1.3163	1.2676	NA	NA	0.7935	0.8103	1.0589	1.0753	0.7925	0.7761	1.0016	0.9565	NA	NA	0.5921	0.6009	0.8559	0.8653	1.1912	1.1775	1.7298	1.6798	NA	NA	1.0633	1.0926	1.3099	1.3363	222	125	NA	106	204	other
1013	1.2504	1.1971	1.2462	1.1405	1.2699	1.1635	1.1442	1.1462	1.1814	1.1599	1.1727	1.1214	1.166	1.0655	1.1847	1.0835	0.9493	0.9464	1.106	1.0846	1.3333	1.2779	1.3318	1.2209	1.3613	1.2494	1.3791	1.3881	1.2621	1.2404	2516	2300	2119	293	2317	other
1014	1.0048	0.9872	1.1181	1.052	1.0933	1.0284	0.9641	0.9558	0.9765	0.9736	0.9484	0.9309	1.0243	0.9616	0.9895	0.9285	0.8957	0.8868	0.9177	0.9141	1.0646	1.0469	1.2205	1.1509	1.208	1.139	1.0378	1.0302	1.039	1.037	2854	1270	983	1724	2470	other
1015	1.4724	1.345	1.3327	1.1467	1.3488	1.1815	1.6648	1.5406	1.3533	1.2826	1.4474	1.3213	1.3066	1.1233	1.3159	1.1517	1.6189	1.4963	1.3288	1.2586	1.4979	1.3691	1.3594	1.1707	1.3825	1.2121	1.712	1.5862	1.3783	1.307	36043	24828	15848	15319	30824	other
1019	1.2354	1.1851	1.235	1.1443	1.2327	1.1496	1.1823	1.1428	1.1552	1.1312	1.2171	1.1672	1.2158	1.126	1.2116	1.1295	1.1357	1.0965	1.1364	1.1124	1.2541	1.2034	1.2545	1.1628	1.2542	1.1701	1.2309	1.191	1.1744	1.1503	45241	40851	33837	6336	37400	other
1100	1.235	1.1728	1.2218	1.1292	1.2039	1.1091	1.2358	1.1876	1.1704	1.1277	1.2052	1.1437	1.189	1.0979	1.1581	1.0658	1.1856	1.1379	1.1404	1.0981	1.2654	1.2026	1.2555	1.1615	1.2514	1.1542	1.288	1.2394	1.2011	1.1582	17209	13223	6277	6352	14733	other
